# Supplementary material for: Genome Size, rDNA Copy, and qPCR Assays for Symbiodiniaceae
Source: Front Microbiol. 2020 May 26;11:847. doi: 10.3389/fmicb.2020.00847 (PMC7264167; doi:10.3389/fmicb.2020.00847)
Supplement: Supplementary file 8 [file Data_Sheet_1.zip]

Archive with 1 entries (1 files):
- Supplementary File S1.txt
