# Supplementary material for: Genome Size, rDNA Copy, and qPCR Assays for Symbiodiniaceae
Source: Front Microbiol. 2020 May 26;11:847. doi: 10.3389/fmicb.2020.00847 (PMC7264167; doi:10.3389/fmicb.2020.00847)
Supplement: Supplementary file 8 [file Data_Sheet_1.zip › Supplementary File S1.txt]

Supplementary File S1: Symbiodiniaceae, dinoflagellates and scleractinian coral ITS sequences custom database. Symbiodiniaceae ITS sequences from Cuming, et al. (2015; 2017), and the major group of dinoflagellates and scleractinian coral ITS sequences retrieved from the NCBI database. OS prefix indicate the representative sequences of the cultured Symbiodiniaceae species


>AB097465_DD109
GAAGGATCATTCGCACCGATCTACCTATTATACGTGAACCACTACGGTGAGGGACTGTTCGCGACTTGCACCAGTGGTGAGATGCGCGTTCAGGAACTCGAGGGCTGCAGTGGCATATTCGATCGCGCCTGTGGCGTTTGCTATCGGGTATCGCCCTGCTGCCATGGGGTCCGCTCGCGGGCCGTTGCTTGTGTGTTGTTGTTTTGTGAAGGCCTTAGACTGATGATCCAATCTGTTAGTCACAACTTTCAGCGACGGATATCTCGGCTCAGGCACCTATGAAGGGCGCAGCGAAGCGCGATAGTCTTTGTGAATTGCAGATCTCCGTGAACCAATGGCCCCCTGAACGCGCATCGCACTCTTGGGACTTCCTGAGAGTATGTTTGCTTCAGTGCTTATTTTACCTCCTTGCAAGGTTCTGTCAACCTTGTGCCCTGGCCAGCCACGGGTTAACTTGCCCATGGCTTGCTGAGTAGTGATCTTTTAGAGCAAGCTCTGGCACGCTGTTGTTTGAGGCAGCCTGTATTGAGGCTATTTCAAATGACGTTGCTACAAGCTTGATGTGTCCTTCTGCGCCGGTGTGCATCCCATAGCATGAAGTCAAACAAGAGA
>AB190267_CC1082
GGTGAATTATTCGGACTGACGCAGTGCTCAGCTTCTGGACGTTGCGTCGGAAAGTTTCATGAACCTTATCACTTAGAGGAAGGAGAAATCGTAACAAGGTTTCCGTAGGTGAACCTGCGGAAGGATCATTCGCACTGATTCAATTTTGACTACGTGAATTTTGGCCGTGAGGGATGCTTGCGGTGAGATATCTGCTTGCAGAACTCGAGGGCGACAGATGCACACTCACCAACCCTTGTTGGGGCTGGTGCGAGTGTCGCTCTGTGGCCATGGGGCCGTGTTCAGCGGGCCGGGAAATGAAGGCTAAGCTGCTTTAGTGACAACTGTCTGGGAAGGGCATTGTTCCAACTTCCACAACTTTCAGCGATGGATATCTTGGCTCGGGCACCTGTGAAGGGCGCAGCGAAGCGCGATAGTCTTTGTGAATTGCAGAACTCCGTGAACCAATCGCCTCCTGAACGTGCGTTGCACTCTTGGGATTTCCTGAGAGTATGTCTGCTTCAGTGCTTAACTTGCCCCAACTTTGCAAGCAGGATGTGTTTCTGCCTTGCGTTCTTACGAGCTATTGCCCTCTGAGCCAATGGCTTGTTAATTGCTAGGTTCTTGCAAAATGCTTTGCGCGCTGTTATTCAAGTTTCTACCTTCGTGGTTTTACTTGAGTGACGCTGCTCATGCTTGCAACCGCTGGGATGCAGGTGCATGCCTCTAGCATGAAGTCAGACAAGTGAACCCGCTGAATTTAAGCATATCAATAAGCGGAGGA
>AB190268_CC1116
TCGGACTGACGCAGTGCTCAGCTTCTGGACGTTGCGTCGGAAAGTTTCATGAACCTTATCACTTAGAGGAAGGAGAAGTCGTAACAAGGTTTCCGTAGGTGAACCTGCGGAAGGATCATTCGCACTGATTCAATTTTGACTACGTGAATTTTGGCCGTGAGGGATGCTTGCGGTGAGATATCTGCTTGCAGAACTCGAGGGCGACAGATGCACACTCACCAACCCTTGTTGGGGCTGGTGTGAGTGTCGCTCTGTGGCCATGGGGCCGTGTTCAGCGGGCCGGGAAATGAAGGCTAAGCTGCTTTAGTGACAACTGTCTGGGAAGGGCATTGTTCCAACTTCCACAACTTTCAGCGATGGATATCTTGGCTCGGGCACCTGTGAAGGGCGCAGCGAAGCGCGATAGTCTTTGTGAATTGCAGAACTCCGTGAACCAATCGCCTCCTGAACATGCGTTGCACTCTTGGGATTTCCTGAGAGTATGTCTGCTTCAGTGCTTACCTTGCCCCAACTTTGCAAGCAGGATGTGTTTCTGCCTTGCGTTCTTACGAGCTATTGCCCTCTGAGCCAATGGCTTGTTAATTGCTTGGTTCTTGCAAAATGCTTTGCGCGCTGTTATTCAAGTTTCTACCTTCGTGGTTTTACTTGAGTGACGCTGCTCATGCTTGCAACCGCTGGGATGCAGGTGCATGCCTCTAGCATGAAGTCAGACAAGTGAACCCGCTGAA
>AB190269_CC1040
GCAGTGCTCAGCTTCTGGACGTTGCGTCGGAAAGTTTCATGAACCTTATCACTTAGAGGAAGGAGAAGTCGTAACCAGGTTTCCGTAGGTGAACCTGCGGAAGGATCATTCGCACTGATTCAATTTTGACTACGTGAATTTTGGCTGTGAGGGATGCTTGCGGTGAGATATCTGCTTGCAGAACTCGAGGGCGACAGATGCACACTCACCAACCCTTGTTGGGGCTGGTGCGAGTGTCGCTCTGTGGCCATGGGTCCGTGTTCAGCGGGCCGGGGAATGAAGGCTAAGCTGCTTTAGTGACAACTGTCTGGGAAGGGCATTGTTCCAACTTCCACAACTTTCAGCGATGGATATCTTGGCTCGGGCACCTGTGAAGGGCGCAGCGAAGCGCGATAGTCTTTGTGAATTGCAGAACTCCGTGAACCAATGGCCTCCTGAACGTGCGTTGCACTCTTGGGATTTCCTGAGAGTATGTCTGCTTCAGTGCTTAACTTGCCCCAACTTTGCAAGCAGGATGTGTTTCTGCCTTGCGTTCTTATGAGCTATTGCCCCCTGAGCCAATGGCTTGTTAATTGCTTGGTTCTTGCAAAATGCTTTGCGCGCTGTTATTCAAGTTTCTACCTTCGTGGTTTTACTTGAGTGACGCTGCTCATGCTTGCAACCGCTGGGATGCAGGTGCATGCCTCTAGCATGAAGTCAGACAAGTGAACCCGCTGAATTTAAGCATATCAATAAGCGGAGGAAGGGCGA
>AB190271_CC1078
GGTGAATTATTCGGACTGACGCAGTGCTCAGCTTCTGGACGTTGCGTCGGAAAGTTTCATGAACCTTATCACTTAGAGGAAGGAGAAGTCGTAACAAGGTTTCCGTAGGTGAACCTGCGGAAGGATCATTCGCACTGATTCAATTTTGACTACGTGAATTTTGGCCGTGAGGGATGCTTGCGGTGAGATATCTGCTTGCAGAACTCGAGGGCGACAGATGCACACTCACCAACCCTTGTTGGGGCTGGTGCGAGTGTCGCTCTGTGGCCATGGGGCCGTGTTCAGCGGGCCGGGAAATGAAGGCTAAGCTGCTTTAGTGACAACTATCTGGGAAGGGCATTGTTCCAACTTCCACAACTTTCAACGATAGATATCTTGGCTCGGGCACCTGTGAAGGGCGCAGCGAAGCGCGATAGTCTTTGTGAATTGCAGAACTCCGTGAACCAATCGCCTCCTGAACGTGCGTTGCACTCTTGGGATTTCCTGAGAGTATGTCTGCTTCAGTGCTTAACTTGCCCCAACTTTGCAAGCAGGATGTGTTTCTGCCTTGCGTTCTTACGAGCTATTGCCCTTTGAGCCAATGGCTTGTTAATTGCTTGGTTCTTGCAAAATGCTTTGCGCGCTGTTATTCAAGTTTCTACCTTCGTGGTTTTACTTGAGTGACGCTGCTCATGCTTGCAACCGCTGGGATGCAGGTGCATGCCTCTAGCATGAAGTCAGACAAGCGAACCCGCTGAATTTAAGCATATCAATAAGCGGAGGA
>AB190273_CC1115
GCTCAGCTTCTGGACGTTGCGTCGGAAGTTTCATGAACCTTATCACTTAGAGGAAGGAGAAGTCGTAACAAGGTTTCCGTAGGTGAACCTGCGGAAGGATCATTCGCACTGATTCAATTTTGACTACGTGAATTTTGGCCGTGAGGGATGCTTGCGGTGAGATATCTGCTTGCAGAACTCGAGGGCGACAGATGCACACTCACCAACCCTTGTTGGGGCTGGTGTGAGTGTCGCTCTGTGGCCATGGGGCCGTGTTCAGCGGGCCGGGAAATGAAGGCTAAGCTGCTTTAGTGACAACTGTCTGGGAAGGGCATTGTTCCAACTTCCACAACTTTCAGCGATGGATATCTTGGCTCGGGCACCTGTGAAGGGCGCAGCGAAGCGCGATAGTCTTTGTGAATTGCAGAACTCCGTGAACCAATCGCCTCCTGAACATGCGTTGCACTCTTGGGATTTCCTGAGAGTATGTCTGCTTCAGTGCTTACCTTGCCCCAACTTTGCAAGCAGGATGTGTTTCTGCCTTGCGTTCTTACGAGCTATTGCCCTCTGAGCCAATGGCTTGTTAATTGCTTGGTTCTTGCAAAATGCTTTGCGCGCTGTTATTCAAGTTTTTACCTTCGTGGTTTTACTTGAGTGACGCTGCTCATGCTTGCAACCGCTGGGATGCAGGTGCATGCCTCTAGCATGAAGTCAGACAAGTGAACCCGCTGAATTTAA
>AB190274_CC1039
GCTCAGCTTCTGGACGTTGCGTCGGAAAGTTTCATGAACCTTATCACTTAGAGGAAGGAGAAGTCGTAACAAGGTTTCCGTAGGTGAACCTGCGGAAGGATCATTCGCACTGATTCAATTTTGACTACGTGAATTTTGGCTGTGAGGGATGCTTGCGGTGAGATATCTGCTTGCAGAACTCGAGGGCGACAGATGCACACTCACCAACCCTTGTTGGGGCTGGTGCGAGTGTCGCTCTGTGGCCATGGGTCCGTGTTCAGCGGGCCGGGGAATGAAGGCTAAGCTGCTTTAGTGACAACTATCTGGGAAGGGCATTGTTCCAACTTTCCACAACTTTCAGCGATGGATATCTTGGCTCGGGCACCTGTGAAGGGCGCAGCGAAGCGTGATAGTCTTTGTGAATTGCAGAACTCCGTGAACCAATGGCCTCCTGAACGTGCGTTGCACTCTTGGGATTTCCTGAGAGTATGTCTGCTTCAGTGCTTAACTTGCCCCAACTTTGCAATCAGGATGTGTTTCTGCCTTGCGTTCTTATGAGCTATTGCCCTCTGAGCCAATGGCTTGTTAATTGCTTGGTTCTTGCAAAATGCTTTGCGCGCTGTTATTCAAGTTTTTACCTTCGTGGTTTTACTTGAGTGACGCTGCTCATGCTTGCAACCGCTGGGATGCAGGTGCATGCCTCTAGCATGAAGTCAGACAAGTGAACCCGCTGAATTTAA
>AB190280_AA111
ATTCGGACTGACGCAGTGCTCAGCTTCTGGACGTTGCGTTGGAAAGTTTCATGAACCTTATCGCTTAGAGGAAGGAGAAGTCGTAACAAGGTTTCCGTAGGTGAACCTGCGGAAGGATCATTCGCACTATCCAAAACTTGTCGTGAACCTGGCTGAATGCGACTGCTTGCGAATTTGTTTTCGCAAGCGGAAGCTATGGGCGAATGGAGGTATTCGGAGCTGCACTGTGTGCATGTTCTGGGTGCTGCCCATCGTCATTGGTCCCTCTTGGACCTTCCACAACTTGAACTACTCTTGTTTCAGCTTGTGTCAAGAACGATTGGATTACAATTTTCAGCGACGGATATCTTGGCTCGAGCACTTATGAAGGGCGCAGCGAAGTGCGATAATCGTTGTGAATTGCAGAACTCCGTGAACCAATGGCCTCTTGAACGTGCATTGCGCTCTTGGGATATGCCTGAGAGCATGTCTGCTTCAGTGCTTCTACTTTCATTTTCTGCTGCTCTTGTTATCAGGAGCAGTGTTGCTGCATGCTTCTGCAAGTGGCACTGGCTTGCTGAATATCAAGTTTTGCTTGCTGTTGTGACTGATCAACATCTCATGTCGTTTCAGTTGGCGAAACAAAAGCTCATGTGTGTTCTTAACACTTCCTAGCATGAAGTCAGACAAGTGAACCC
>AB190282_AA110
CCGGTGAATTATTCGGACTGACGCAGTGCTCAGCTTCTGGACGTTGCGTTGGAAAGTTTCATGAACCTTATCACTTAGAGGAAGGAGAAGTCGTAACAAGGTTTCCGTAGGTGAACCTGCGGAAGGATCATTCGCACTATCCAAAACTTGTCGTGAACCTGGCTGAATGCGACTGCTTGCGAATTTGTTTTCGCAAGCGGAAGCTATGGGCGAATGGAGGTATTCGGAGCTGCACTGTGTGCATGTTCTGGGTGCTGCCCATCGTCATTGGTCCCTCTTGGACCTTCCACAACTTGAACTACTCTTGTTTCAGCTTGTGTCAAGAACGATTGGATTACAATTTTCAGCGACGGATATCTTGGCTCGAGCACTTATGAAGGGCGCAGCGAAGTGCGATAATCGTTGTGAATTGCAGAACTCCGTGAACCAATGGCCTCTTGAACGTGCATTGCGCTCTTGGGATATGCCTGAGAGCATGTCTGCTTCAGTGCTTCTACTTTCATTTTCTGCTGCTCTTGTTATCAGGAGCAGTGTTGCTGCATGCTTCTGCAAGTGGCACTGGCATGCTAAATATCAAGTTTTGCTTGTTGTTGTGACTGATCAACATCTCATGTCGTTTCAGTTGGCGAAACAAAAGCTCATGTGTGTTCTTAACACTTCCTAGCATGAAGTCAGACAAGTGAACCCGCCGAATTTAAGCATATCATAG
>AB190284_AA132
CCGGTGAATTATTCGGACTGACGCAGTGCTCAGCTTCTGGACGTTGCGTTGGAAAGTTTCACGAACCTTATCACTTAGAGGAAGGAGAAGTCGTAACAAGGTTTCCGTAGGTGAACCTGCGGAAGGATCATTCGCACTATCCAAAACTTGTCGTGAACCTGGCTGAATGCGACTGCTTGCGAATTTGTTTTCGCAAGCGGAAGCTATGGGCGAATGGAGGTATTCGGAGCTGCACTGTGTGCATGTTCTGGGTGCTGCCCATCGTCATTGGTCCCTCTTGGACCTTCCACAACTTGAACTACTCTTGTTTCAGCTTGTGTCAAGAACGATTGGATTACAATTTTCAGCGACGGATATCTTGGCTCGAGCACCTATGAAGGGCGCAGCGAAGTGCGATAATCGTTGTGAATTGCAGAACTCCGTGAACCAATGGCCTCTTGAACGTGCATTGCGCTCTTGGGATATGCCTGAGAGCATGTCTGCTTCAGTGCTTCTACTTTCATTTTCTGCTGCTCTTGTTATCAGGAGCAGTGTTGCTGCATGCTTCTGCAAGTGGCACTGGCATGCTGAATATCAAGTTTTGCTTGCTGTTGTGACTGATCAACATCTCATGTCGTTTCAGTTGGCGAAACAAAAGCTCCCCCGCCGAATTTAAGCATATCATAG
>AB190285_AA109
CCGGTGAATTATTCGGACTGACGCAGTGCTCAGCTTCTGGACGTTGCGTTGGAAAGTTTCATGAACCTTATCACTTAGAGGAAGGAGAAGTCGTAACAAGGTTTCCGTAGGTGAACCTGCGGAAGGATCATTCGCACTATCCAAAACTTGTCGTGAACCTGGCTGAATGCGACTGCTTGCGAATTTGTTTTCGCAAGCGGAAGCTATGGGCGAATGGAGGTATTCGGAGCTGCACTGTGTGCATGTTCTGGGTGCTGCCCATCGTCATTGGTCCCTCTTGGACCTTCCACAACTTGAACTACTCTTGTTTCAGCTTGTGTCAAGAACGATTGGATTACAATTTTCAGCGACGGATATCTTGGCTCGAGCACTTATGAAGGGCGCAGCGAAGTGCGATAATCGTTGTGAATTGCAGAACTCCGTGAACCAATGGCCTCTTGAACGTGCATTGCGCTCTTGGGATATGCCTGAGAGCATGTCTGCTTCAGTGCTTCTACTTTCATTTTCTGCTGCTCTTGTTATCAGGAGCAGTGTTGCTGCATGCTTCTGCAAGTGGCACTGGCATGCTGAATATCAAGTTTTGCTTGCTGTTGTGACTGATCAACATCTCATGTCGTTTCAGTTGGCGAAACAAAAGCTCATGTGTGTTCCTAACACTTCCTAGCATGAAGTCAGACAAGTGAACCCGCCGAATTTAAGCATATCATAG
>AB207186_CC1091
TTTAAACGAATTCGCCCTTCCGGTGAATTATTCGGACTGACGCAGTGCTCAGCTTCTGGACGTTGCGTCGGAAAGTTTCATGAACCTTATCACTTAGAGGAAGGAGAAGTCGTAACAAGGTTTCCGTAGGTGAACCTGCGGAAGGATCATTCGCACTGATTCAATTTTGACTACGTGAATTTGGCTGTGAGGGATGCTTGCGGTGAGATATCTGCTTGCAGAACTCGAGGGCGACAGATGCACACTCACCAACCCTTGTTGGGGCTGGTGCGAGTGTCGCTCTGTGGCCATGGGTCCGTGTTCAGCGGGCCGGGGAATGGAGGCTAAGCTGCTTTAGTGACGACTATCTGGGAAGGGCATTGTTCCAACTTTCCACAACTTTCAGCGATGGATATCTTGGCTCGGGCACCTGTGAAGGGCGCAGCGAAGCGTGATAGTCTTTGTGAATTGCAGAACTCCGTGAACCAATGGCCTCCTGAACGTGCGTTGCACTCTTGGGATTTCCTGGGAGTATGTCTGCTTCAGTGCTTAACTTGCCCCAACTTTGCAAGCAGGATGTGTTTCTGCCTTGCGTTCTTACGAGCTATTGCCCTCTGAGCCAATGGCTTGTTAATTGCTTGGTTCTTGCAAAATGCTTTGCGCGCTGTTATTCAAGTTTTTACCTTCGTGGTTTTACTTGAGTGACGCTGCTCATGCTTGCAACCGCTGGGATGCAGGTGCATGCCTCTAGCATGAAGTCAGACAAGTGAACCCGCTGAATTTAAGCATATCAATAAGCGGAGGAAAGGG
>AB207191_CC1090
TAGTCCTGCAGGTTTAAACGAATTCGCCCTTCCGGTGAATTATTCGGACTGACGCAGTGCTCAGCTTCTGGACGTTGCGTCGGAAAGTTTCATGAACCTTATCACTTAGAGGAAGGAGAAGTCGTAACAAGGTTTCCGTAGGTGAACCTGCGGAAGGATCATTCGCACTGATTCAATTTTGACTACGTGAATTTTGGCCGTGAGGGATGCTTGCGGTGAGATATCTGCTTGCAGAACTCGAGGGCGACAGATGCACACTCACCAACCCTTGTTGGGGCTGGTGCGAGTGTCGCTCTGTGGCCATGGGGCCGTGTTCAGCGGGCCGGGAAATGAAGGCTAAGCTGCTTTAGTGACAACTGTCTGGGAAGGGCATTGTTCCAACTTCCACAACTTTCAGCGATGGATATCTTGGCTTGGGCACCTGTGAAGGGCGCAGCGAAGCGCGATAGTCTTTGTGAATTGCAGAACTCCGTGAACCAATCGCCTCCTGAACGTGCGTTGCACTCTTGGGATTTCCTGAGAGTATGTCTGCTTCAGTGCTTAACTTGCCCCAACTTTGCAAGCAGGATGTGTTTCTGCCTTGCGTTCTTACGAGCTATTGCCCTCTGAGCCAATGGCTTGTTAATTGCTTGGTTCTTGCAAAATGCTTTGCGCGCTGTTATTCAAGTTTCTACCTTCGTGGTTTTACCTGAGTGACGCTGCTCATGCTTGCAACCGCTGGGATGCAGGTGCATGCCTCTAGCATGAAGTCAGACAAGTGAACCCGCTGAATTTAAGCATATCAATAAGCGGAGGAAAGGGCGAATTCGCGGCCGCTAAATTCAAT
>AB207196_CC1114
CGTTGCGTCGGAAAGTTTCATGAACCTTATCACTTAGAGGAAGGAGAAGTCGTAACAAGGTTTCCGTAGGTGAACCTGCGGAAGGATCATTCGCACTGATTCAATTTTGACTACGTGAATTTTGGCTGTGAGGGATGCTTGCGGTGAGATATCTGCTTGCAGAACTCGAGGGCGACAGATGCACACTCACCAACCCTTGTTGGGGCTGGTGCGAGTGTCGCTCTGTGGCCATGGGTCCGTGTTCAGCGGGCCGGGGAATGAAGGCTAAGCTGCTTTAGTGACAACTGTCTGGGAAGGGCATTGTTCCAACTTCCACAACTTTCAGCGATGGATATCTTGGCTCGGGCACCTGTGAAGGGCGCAGCGAAGCGCGATAGTCTTTGTGAATTGCAGAACTCCGTGAACCAATGGCCTCCTGAACGTGCGTTGCACTCTTGGGATTTCCTCTGAGTATGTCTGCTTCAGTGCTTAACTTGCCCCAACTTTGCAAGCAGGATGTGTTTCTGCCTTGCGTTCTTATGAGCTATTGCCCTCTGAGCCAATGGCTTGTTAATTGCTTGGTTCTTGCAAAATGCTTTGCGCGCTGTTATTCAAGTTTCTACCTTCGTGGTTTTACTTGAGTGACGCTGCTCATGCTTGCAACCGCTGGGATGCAGGTGCATGCCTCTAGCATGAAGTCAGACAAGTGAACCCGCTGAATTTAAGCATATCAATAAGCGGAGGAAAGGGCGAATTCGTTTAAACCTGCAGGACTAGTCCCTTAGTGAGGGTAAT
>AB207197_AA108
CAGCTTCTGGACGTTGCGTTGGAAAGTTTCATGAACCCATCACTTAGAGGAAGGAGAAGTCGTAACAAGGTTTCCGTAGGTGAACCTGCGGAAGGATCATTCGCACTATCCAAAACTTGTCGTGAACCTGGCTGAATGCGACTGCTTGCGAATTTGTTTTCGCAAGCGGAAGCTATGGGCGAATGGAGGTATTTGGAGCTGCACTGTGTGCATGTTCTGGGTGCTGCCCATCGTCATTGGTCCCTCTTGGACCTTCCACAACTTGAACTACTCTTGTTTCAGCTTGTGTCAAGAACGATTGGATTACAATTTTCAGCGACGGATATCTTGGCTCGAGCACTTATGAAGGGCGCAGCGAAGTGCGATAATCGTTGTGAATTGCAGAACTCCGTGAACCAATGGCCTCTTGAACGTGCATTGCGCTCTTGGGATATGCCTGAGAGCATGTCTGCTTCAGTGCTTCTACTTTCATTTTCCGCTGCTCTTGTTATCAGGAGCAGTGTTGCTGCATGCTTCTGCAAGTGGCACTGGCATGCTGAATATCAAGTTTTGCTTGCTGTTGTGACTGATCAACATCTCATGTCGTTTCAGTTGGCGAAACAAAAGCTCATGTGTGTTCTTAACACTTCCTAGCATAAGTCAGACAAGTGAACCCGCCGAATTTAAGCATAT
>AB207199_AA107
CGGTAATATCGGACGACGCAGTGCTCAGCTTCTGGACGTTGCGTTGGAAAGTTTCATGAACCTTATCACTTAGAGGAAGGAGAAGTCGTAACAAGGTTTCCGTAGGTGAACCTGCGGAAGGATCATTCGCACTATCCAAAACTTGTCGTGAACCTGGCTGAATGCGACTGCTTGCGAATTTGTTTTCGCAAGCGGAAGCTATGGGCGAATGGAGGTATTCGGAGCTGCACTGTGTGCATGTTCTGGGTGCTGCCCATCGTCATTGGTCCCTCTTGGACCTTCCACAACTTGAACTACTCTTGTTTCAGCTTGTGTCAAGAACGATTGGATTACAATTTTCAGCGACGGATATCTTGGCTCGAGCACTTATGAAGGGCGCAGCGAAGTGCGATAATCGTTGTGAATTGCAGAACTCCGTGAACCAATGGCCTCTTGAACGTGCATTGCGCTCTTGGGATATGCCTGAGAGCATGTCTGCTTCAGTGCTTCTACTTTCATTTTCTGCCGCTCTTGTTATCAGGAGCAGTGTTGCTGCATGCTTCTGCAAGTGGCACTGGCTTGCTGAATATCAAGTTTTGCTTGCTGTTGTGACTGATCAACATCTCATGTCGTTTCAGTTGGCGAAACAAAAGCTCATGTGTGTTCTTAACACTTCCTAGCATGAAGTCAGACAAGTGAACCCGCGGAATTTAAGCATATCAAT
>AB207200_AA106
TCAGCTTCTGGACGTTGCGTTGGAAAGTTTCATGAACCTTATCACTTAGAGGAAGGAGAAGTCGTAACAAGGTTTCCGTAGGTGAACCTGCGGAAGGATCATTCGCACTATCCAAAACTTGTCGTGAACCTGGCTGAATGCGACTGCTTGCGAATTTGTTTTCGCAAGCGGAAGCTATGGGCGAATGGAGGTATTCGGAGCTGCACTGTGTGCATGTTCTGGGTGCTGCCCATCGTCATTGGTCCCTCTTGGACCTTCCACAACTTGAACTACTCTTGTTTCAGCTTGTGTCAAGAACGATTGGATTACAATTTTCAGCGACGGATATCTTGGCTCGAGCACCTATGAAGGGCGCAGCGAAGTGCGATAATCGTTGTGAATTGCAGAACTCCGTGAACCAATGGCCTCTTGAACGTGCATTGCGCTCTTGGGATATGCCTGAGAGCATGTCTGCTTCAGTGCTTCTACTTTCATTTTCTGCTGCTCTTGTTATCAGGAGCAGTGTTGCTGCATGCTTCTGCAAGTGGCACTGGCATGCTGAATATCAAGTTTTGCTTGCTGTTGTGACTGATCAACATCTCATGTCGTTTCAGTTGGCGAAACAAAAGCTCATGAGTGTTCCTAACACTTCCTAGCATGAAGTCAGACAAGTGAACCCGCCGAATTTAAGCATATCAA
>AB207202_AA105
CCGGTGAATTATTCGGACTGACGCAGTGCTCAGCTTCTGGACGTTGCGTTGGAAAGTTTCATGAACCTTATCACTTAGAGGAAGGAGAAGTCGTAACAAGGTTTCCGTAGGTGAACCTGCGGAAGGATCATTCGCACTATCCAAAACTTGTCGTGAACCTGGCTGAATGCGACTGCTTGCGAATTTGTTTTCGCAAGCGGAAGCTATGGGCGAATGGAGGTATTCGGAGCTGCACTGTGTGCATGTTCTGGGTGCTGCCCATCGTCATTGGTCCCTCTTGGACCTTCCACAACTTGAACTACTCTTGTTTCAGCTTGTGTCAAGAACGATTGGATTACAATTTTCAGCGACGGATATCTTGGCTCGAGCACCTATGAAGGGCGCAGCGAAGTGCGATAATCGTTGTGAATTGCAGAACTCCGTGAACCAATGGCCTCTTGAACGTGCATTGTGCTCTTGGGATATGCCTGAGAGCATGTCTGCTTCAGTGCTTCTACTTTCATTTTCTGCTGCTCTTGTTATCAGGAGCAGTGTTGCTGCATGCTTCTGCAAGTGGCACTGGCATGCTAAACATCAAGTTTTGCTTGCTGTTGTGACTGATCAACATCTCAAGTCGTTTCAGTTGGCGAAACAAAAGCTCATGTGTGTTCTTAACACTTCCTAGCATGAAGTCAGACAAGTGAACCCGCCGAATTTAAGCATATCAATAAGCGGAGGA
>AB207203_AA104
CCGGTGAATTATTCGGACTGACGCAGTGCTCAGCTTCTGGACGTTGCGTTGGAAAGTTTCATGAACCTTATCACTTAGAGGAAGGAGAAGTCGTAACAAGGTTTCCGTAGGTGAACCTGCGGAAGGATCATTCGCACTATCCAAAACTTGTCGTGAACCTGGCTGAATGCGACTGCTTGCGAATTTGTTTTCGCAAGCGGAAGCTATGGGCGAATGGAGGTATTCGGAGCTGCACTGTGTGCATGTTCTGGGTGCTGCCCATCGTCATTGGTCCCTCTTGGAGCTTCCACAACTTGAACTACTCTTGTTTCAGCTTGTGTCAAGAACGATTGGATTACAATTTTCAGCGACGGATATCTTGGCTCGAGCACTTATGAAGGGCGCAGCGAAGTGCGATAATCGTTGTGAATTGCAGAACTCCGTGAACCAATGGCCTCTTGAACGTGCATTGCGCTCTTGGGATATGCCTGAGAGCATGTCTGCTTCAGTGCTTCTACTTTCATTTTCTGCTGCTCTTGTTATCAGGAGCAGTGTTGCCGCATGCTTCTGCAAGTGGCACTGGCATGCTGAATATCAAGTTTTGCTTGCTGTTGTGACTGATCAACATCTCATGTCGTTTCAGTTGGCGAAACAAAAGCTCATGTGTGTTCTTAACACTTCCTAGCATGAAGTCAGACAAGTGAACCCCCCGAATTTAAGCATATCAATAAGCGGAGGA
>AB207206_AA103
ACTAGTCCTGCAGGTTTAAACGAATTCGCCCTTCCGGTGAATTATTCGGACTGACGCAGTGCTCAGCTTCTGGACGTTGCGTTGGAAAGTTTCATGAACCTTATCACTTAGAGGAAGGAGAAGTCGTAACAAGGTTTCCGTAGGTGAACCTGCGGAAGGATCATTCGCACTATCCAAAACTTGTCGTGAACCTGGCTGAATGCGACTGCTTGCGAATTTGTTTTCGCAAGCGGAAGCTATGGGCGAATGGAGGTATTCGGAGCTGCACTGTGTGCATGTTCTGGGTGCTGCCCATCGTCATTGGTCCCTCTTGGACCTTCCACAACTTGAACTACTCTTGTTTCAGCTTGTGTCAAGAACGATTGGATTACAATTTTCAGCGACGGATATCTTGGCTCGAGCACCTATGAAGGGCGCAGCGAAGTGCGATAATCGTTGTGAATTGCAGAACTCCGTGAACCAATGGCCTCTTGAACGTGCATTGCGCTCTTGGGATATGCCTGAGAGCATGTCTGCTTCAGTGCTTCTACTTTCATTTTCTGCTGCTCTTGTTATCAGGAGCAGTGTTGCTGCATGCTTCTGCAAGTGGCACTGGCGTGCTAAATATCAAGTTTTGCTTGCTGTTGTGACTGATCAACATCTCATGTCGTTTCAGTTGGCGAAACAAAAGCTCATGTGTGTTCTTAACACTTCCTAGCATGAAGTCAGACAAGTGAACCCGCCGAATTTAAGCATATCAATA
>AB207209_AA102
AGCTCAGAATTACCCTCACTAAAGGGACTAGTCCTGCAGGTTTAAACGAATTCGCCCTTCCGGTGAATTATTCGGACTGACGCAGTGCTCAGCTTCTGGACGTTGCGTTGGAAAGTTTCATGAACCTTATCACTTAGAGGAAGGAGAAGTCGTACCAAGGTTTCCGTAGGTGAACCTGCGGAAGGGTCATTCGCACTATCCAAAACTTGTCGTGAACCTGGCTGAATGCGACTGCTTGCGAATTTGTTTTCGCAAGCGGAAGCTATGGGCGAATGGAGGTATTCGGAGCTGCACTGTGTGCATGTTCTGGGTGCTGCCCATCGTCATTGGTCCCTCTTGGACCTTCCACAACTTGAACTACTCTTGTTTCAGCTTGTGTCAAGAACGATTGGATTACAATTTTCAGCGACGGATATCTTGGCTCGAGCACCTATGAAGGGCGCAGCGAAGTGCGATAATCGTTGTGAATTGCAGAACTCCGTGAACCAATGGCCTCTTGAACGTGCATTGCGCTCTTGGGATATGCCTGAGAGCATGTCTGCTTCAGTGCTTCTACTTTCATTTTCTGCTGCTCTTGTTATCAGGAGCAGTGTTGCTGCATGCTTCTGCAAGTGGCACTGGCATGCTGAATATCAAGTTTTGCTTGCTGTTGTGACTGATCAACATCTCATGTCGTTTCAGTTGGCGAAACAAAAGCTCATGTGTGTTCTTAACACTTCCTAGCATGAAGTCAGACAAGTGAACCCGCCGAATTTAAGCATATCAA
>AB207210_AA1.2
AGTTTCATGAACCTTATCACTTAGAGGAAGGAGAAGTCGTAACAAGGTTTCCGTAGGTGAACCTGCGGAAGGATCATTCGCACTATCCAAAACTTGTCGTGAACCTGGCTGAATGCGACTGCTTGCGAATTTGTTTTCGCAAGCGGAAGCTATGGGCGAATGGAGGTATTCGGAGCTGCACTGTGTGCATGTTCTGGGTGCTGCCCATCGTCATTGGTCCCTCTTGGACCTTCCACAACTTGAACTACTCTTGTTTCAGCTTGTGTCAAGAACGATTGGATTACAATTTTCAGCGACGGATATCTTGGCTCGAGCACTTATGAAGGGCGCAGCGAAGTGCGATAATCGTTGTGAATTGCAGAACTCCGTGAACCAATGGCCTCTTGAACGTGCATTGCGCTCTTGGGATATGCCTGAGAGCATGTCTGCTTCAGTGCTTCTACTTTCATTTTCTGCTGCTCTTGTTATCAGGAGCAGTGTTGCTGCATGCTTCTGCAAGTGGCACTGGCATGCTGAATATCAAGTTTTGCTTGCTGTTGTGACTGATCAACATCTCATGTCGTTTCAGTTGGCGAAACAAAAGCTCATGTGTGTTCTTAACACTTCCTAGCATGAAGTCAGACAAGTGAACCCGCCGAATTTAAGCATATCAATAAGCGGAGGAAAGGGCGAATTCGTTTAAACCT
>AB253787_CC1101
CGGACTGACGCAGTGCTCAGCTTCTGGACGTTGCGTCGGAAAGTTTCATGAACCCTATCACTTAGAGGAAGGAGAAGTCGTAACAAGGTTTCCGTAGGTGAACCTGCGGAAGGATCATTCGCACTGATTCAATCTTGACTACGTGAACTTTGGCTGCGAGGGATGCTTGCGGTGAGATATCTGCTCGCTGAACTCGAGGGCGACAGATGCACATTCAACCAACCCTTGTTGGGGCTGGTGCGAGTGTCGCTCTGTGGCCATGGGTCCGTTTTCAGCGGGCCGGGGAATGAAGACTAAGTTACTTTAGTGACAACTGTCTGGGAAGGGCATTGTTCCAACTTCCACAACTTTCAGCGATGGATATCTTGGCTCGGGCACCTTTGAAGGGCGCAGCGAAGCGCGATAGTCTTTGTGAATTGCAGAACTCCGTGAACCAATGGCCTCCTAAACGTGCGTTGCACCCTTGGGATTTCCTGAGAGTATGTCTGCTTCAGTGCTTAACTTGCCCCAACTTTGCAAGCAGGATGTGTTTCTGCCTTGCGTTCTTATGAGCTATTGCCTTCTGCGCCAATGGCTTGTTAATTGCTTGGTTCTTGCAAAATGCTTTGCGCGCTGTTATTCAAGTTTCTACCTTCGCGGTTTTACTTGAGTGACGCTGCTCATGCTTGCAACCGCTGGGATGCAGGTGCATGCCTCTAGCATGGAGTCAGACAAGTGAACCCGCTGAATTTAAG
>AB253788_GG100
TGGGCGTTGCGTTGGAAAGTTTCATGAACCTTATCACTTAGAGGAAGGAGAAGTCGTAACAAGGTTTCCGTAGGTGAACCTGCGGAAGGATCATTCGCACTGATCTGTCTTCAACCATGTGAACTTAAGCGTGAGGGAATGTTTGCAGCTTTGCTGTTCGCAGCATGATGCGCAAACAGGAACTCGGGGGCAACAGGCAGCTGGGCGGACGTCCAACCTGTGACGGTTACCTAACTGTCCTGTTGTCAGTGGCCTTCCTTTAGGCCTTGCTCATGCTCCGGCAGGATGCGGTTGCTCTTTTGCTGCAGCGTGGGATGGAAGTTTGCTAATGTGAGCGCAACTTTCAGCGACGGATATCTCGGCTTGGGCACCTATGAAGGGCGCAGCGAAACGCGATAATCTTTGTGAATTGCAGAACTCCGTGAACCAATGGCCTCCTGAACGCGCATTGCACTCTTGGGCTTCCCTGAGAGTATGTTTGCTTCAGTGCTTCTTTTGCTCAACCATTGCAAGGATTGGCAGTGCAATGCCTCCTTGTGCCTCGGCGTGTTGTTGGTGTGTCTGCCAATGACGTGCGACCAGCGTGGCCTATGTGCAAGCATGCACGTGCTTTGTTGTTTCACTGCGGACATTCTCCGGAATATGCGTGGGCGACGTGGCTGATGCTTGCGGACGCGCTAGTGTGCTGCTTGCACTTCTTCCATAGCATGAAGTCAAAC
>AB294581_CC1165
CCGGTGAATTATTCGGACTGACGCAGTGCTCAGCTTCTGGACGTTGCGTCGGAAAGTTTCATGAACCTTATCACTTAGAGGAAGGAGAAGTCGTAACAAGGTTTCCGTAGGTGAACCTGCGGAAGGATCATTCGCACTGATTCAATCTTGACTACGTGAATTTTGGCTGTGAGGGATGCTTGCGGTGAGATATCTGCTTGCAGAACTCGAGGGCGACAGATGCACATTCAACCAGCCCTTCTGGGCTGCTGCGAGTGTCGCTCTGTGGCCATGGGTCCGTTTTCAGCGGGCCGGGGAATGAAGTCTAAGCTGCTTTAGTGACAACTGTCTGGGAAGGGCATTGTTCCAACTTCCACAACTTTCAGCGATGGATATCTTGGCTCGGGCACCTGTGAAGGGCGCAGCGAAGCGCGATAGTCTTTGTGAATTGCAGAACTCCGTGAACCAATGGCCTCCTGAACGTGCGTTGCACTCTTGGGATTTCCTGAGAGTATGTCTGCTTCAGTGCTTAACTTGCCCCAACTTTGCAAGCAGGATGTGTTTCTGCCTTGCGTTCTTATGAGCTATTGCCCTCTGCGCCAATGGCTTGTTAATTGCTTGGTTCTTGCAAAATGCTTTGCGCGCTGCTATTCAAGTTTCTACCTTCGCGGTTTTACTTGAGTGACGCTGCTCATGCTTGCAACCGCTGGGATGCAGGTGCATGCCTCTAGCATGAAGTCAGACAAGTGAACCCGCTGAATTTAAGCATATCAATAAGCGGAGGA
>AB294583_CC1168
CCGGTGAATTATTCGGACTGACGTAGTGCTCAGCTTCTGGACGTTGCGTCGGAAAGTTTCATGAACCTTATCACTTAGAGGAAGGAGAAGTCGTAACAAGGTTTCCGTAGGTGAACCTGCGGAAGGATCATTCGCACTGATTCAATCTTGACTACGTGAATTTTGGCTGTGAGGGATGCTTGCGGTGAGATATCTGCTTGCAGAACTCGAGGGCGACAGATGCACATTCAACCAGCCCTTCTGGGCTGCTGCGAGTGTCGCTCTGTGGCCATGGGTCCGTTTTCAGCGGGCCGGGGAATGAAGTCTAAGCTGCTTTAGTGACAACTGTCTGGGAAGGGCATTGTTCCAACTTCCACAACTTTCAGCGATGGATATCTTGGCTCGGGCACCTGTGAAGGGCGCAGCGAAGCGCGATAGTCTTTGTGAATTGCAGAACTCCGTGAACCAATGGCCTCCTGAATGTGCGTTGCACTCTTGGGATTTCCTGAGAGTATGTCTGCTTCAGTGCTTAACTTGCCCCAACTTTGCAAGCAGGATGTGTTTCTGCCTTGCGTTCTTATGAGCTATTGCCCTCTGCGCCAATGGCTTGTTAATTGCTCGGTTCTTGCAAAATGCTTTGCGCGCTGTTATTCAAGTTTCTACCTTCGTGGTTTTGCTTGAGTGACGCTGCTCATGCTTGCAACCGCTGGGATGCAGGTGCATGCCTCTAGCATGAAGTCAGACAAGTGAACCCGCTGAATTTAAGCATATCAATAAGCGGAGGA
>AB294584_CC1166
CCGGTGAATTATTCGGACTGACGCAGTGCTCAGCTTCTGGACGTTGCGTCGGAAAGTTTCATGAACCTTATCACTTAGAGGAAGGAGAAGTCGTAACAAGGTTTCCGTAGGTGAACTTGCGGAAGGATCATTCGCACTGATTCAATCTTGACTACGTGAATTTTGGCTGTGAGGGATGCTTGCGGTGAGATATCTGCTTGCAGAACTCGAGGGCGACAGATGCACATTCAACCAACCCTTGTTGGGGCTGGTGCGAGTGTCGCTCTGTGGCCATGGGTCCGTTTTCAGCGGGCCGGGGAATGAAGGCTAAGTTACTTTAGTGACAACTGTCTGGGAAGGGCATTGTTCCAACTTCCACAACTTTCAGCGATGGATATCTTGGCTCGGGCACCTTTGAAGGGCGCAGCGAAGCGCGATAGTCTTTGTGAATTGCAGAACTCCGTGAACCAATGGCCTCCTGAACGTGCGTTGCACTCTTGGGATTTCCTGAGAGCATGTCTGCTTCAGTGCTTAACTTGCCCCAACTTTGCAAGCAGGATGTGTTTCTGCCTTGCGTTCTTATGAGCTATTGCCCTCTGCGCCAATGGCTTGTTAATTGCTTGGTTCTTGCAAAATGCTTTGCGCGCTGTTATTCAAGTTTCTACCTTCGCGGTTTTACTTGAGTGACGCTGCTCATGCTTGCAACCGCTGGGATGCAGGTGCATGCCTCTAGCATGAAGTCAGACAAGTGAACCCGCTGAATTTAAGCATATCAATAAGCGGAGGA
>AB294586_CC1167
CCGGTGAATTATTCGGACTGACGCAGTGCTCAGCTTCTGGACGTTGCGTCGGAAAGTTTCATGAACCTTATCACTTAGAGGAAGGAGAAGTCGTAACAAGGTTTCCGTAGGTGAACCTGCGGAAGGATCATTCGCACTGATTCAATCTTGACTACGTGAATTTTGGCTGTGAGGGATGCTTGCGGTGAGATATCTGCTTGCAGAACTCGAGGGCGACAGATGCACATTCAACCAACCCTTGTTGGGGCTGGTGCGAGTGTCGCTCTGTGGCCATGGGTCCGTTTTCAGCGGGCCGGGGAATGAAGGCTAAGTTACTTTAGTGACAACTGTCTGGGAAGGGCATTGTTCCAACTTCCACAACTTTCAGCGATGGATATCTTGGCTCGGGCACCTTTGAAGGGCGCAGCGAAGCGCGATAGTCTTTGTGAATTGCAGAACTCCGTGAACCAATGGCCTCCTGAACGTGCGTTGCACTCTTGGGATTTCCTGAGAGTATGTCTGCTTCAGTGCTTAACTTGCCCCAACTTTGCAAGCAGGATGTGTTTCTGCCATGCGTTCTTATGAGCTATTGCCCTCTGCGCCAATGGCTTGTTAATTGCTTGGTTCTTGCAAAATGCTTTGCACGCTGTTATTCAAGTTTCTACCTTCGCGGTTTTACTTGAGTGACGCTGCTCATGCTTGCAACCGCTGGGATGCAGGTGCATGCCTCTAGCATGAAGTCAGACAAGTGAACCCGCTGAATTTAAGCATATCAATAAGCGGAGGA
>AB294593_CC1164
CCGGTGAATTATTCGGACTGACGCAGTGCTCAGCTTCTGGACGTTGCGTCGGAAAGTTTCATGAACCTTATCACTTAGAGGAAGGAGAAGTCGTAACAAGGTTTCCGTAGGTGAACCTGCGGAAGGATCATTCGCACTGATTCAATCTTGACTACGTGAATTTTGGCTGTGAGGGATGCTTGCGGTGAGATATCTGCTTGCAGAACTCGAGGGCGACAGATGCACATTCAACCAACCCTTGTTGGGGCTGGTGCGAGTGTCGCTCTGTGGCCATGGGTCCGTTTTCAGCGGGCCGGGGAATGAAGGCTAAGTTACTTTAGTGACAACTGTCTGGGAAGGGCATTGTTCCAACTTCCACAACTTTCAGCGATGGATATCTTGGCTCGGGCACCTTTGAAGGGCGCAGCGAAGCGCGATAGTCTTTGTGAATTGCAGAACTCCGTGAACCAATGGCCTCCTGAACGTGCGTTGCACTCTTGGGATTTCCTGAGAGTATGTCTGCTTCAGTGCTTAACTTGCCCCAACTTTGCAAGCAGGATGTGTTTCTGCCTTGCGTTCTTATGAGCTATTGCCCTCTGCGCCAATGGCTTGTTAATTGCTTGGTTCTTGCAAAATGCTTTGCGCGCTGTTATTCAAGTTTCTACCTTCGCGGTTTTACTTGAGTGACGCTGCTCATGCTTGCAACCGCTGGGATGCAGGTGCTTGCCTCTAGCATGAAGTCGGACAAGTGAACCCGCTGAATTTAAGCATATCAATAAGCGGAGGA
>AB294594_CC1162
CCGGTGAATTATTCGGACTGACGCAGTGCTCAGCTTCTGGACGTTGCGTCGGAAAGTTTCATGAACCTTATCACTTAGAGGAAGGAGAAGTCGTAACAAGGTTTCCGTAGGTGAACCTGCGGAAGGATCATTCGCACTGATTCAATCTTGACTACGTGAATTTTGGCTGTGAGGGATGCTTGCGGTGAGATATCTGCTTGCAGAACTCGAGGGCGACAGATGCACATTCAACCAACCCTTGTTGGGGCTGGTGCGAGTGTCGCTCTGTGGCCATGGGTCCGTTTTCAGCGGGCCGGGGAATGAAGGCTAAGTTACTTTAGTGACAACTGTCTGGGAAGGGCATTGTTCCAACTTCCACAACTTTCAGCGATGGATATCTTGGCTCGGGCACCTTTGAAGGGCGCAGCGAAGCGCGATAGTCTTTGTGAATTGCAGAACTCCGTGAACCAATGGCCTCCTGAACGTGCGTTGCACTCTTGGGATTTCCTGAGAGTATGTCTGCTTCAGTGCTTAACTTGCCCCAACTTTGCAAGCAGGATGTGTTTCTGCCTTGCGTTCTTATGAGCTATTGCCCTCTGCGCCAATGGCTTGTTAATTGCTTGGTTCTTGCAAAATGCTTTGCGCGCAGTTATTCAAGTTTCTACCTTCGCGGTTTTACTTGAGTGACGCTGCTCATGCTTGCAACCGCTGGGATGCAGGTGCATGCCTCTAGCATGAAGTCAGACAAGTGAACCCGCTGAATTTAAGCATATCAATAAGCGGAGGA
>AB294596_CC1163
CCGGTGAATTATTCGGACTGACGCAGTGCTCAGCTTCTGGACGTTGCGTCGGAAAGTTTCATGAACCTTATCACTTAGAGGAAGGAGAAGTCGTAACAAGGTTTCCGTAGGTGAACCTGCGGAAGGATCATTCGCACTGATTCAATCTTGACTACGTGAATTTTGGCTGTGAGGGATGCTTGCGGTGAGATATCTGCTTGCAGAACTCGAGGGCGACAGATGCACATTCAACCAACCCTTGTTGGGGCTGGTGCGAGTGTCGCTCTGTGGCCATGGGTCCGTTTTCAGCGGGCCGGGGAATGAAGGCTAAGTTACTTTAGTGACAACTGTCTGGGAAGGGCATTGTTCCAACTTCCACAACTTTCAGCGATGGATATCTTGGCTCGGGCACCTTTGAAGGGCGCAGCGAAGTGCGATAGTCTTTGTGAATTGCAGAACTCCGTGAACCAATGGCCTCCTGAACGTGCGTTGCACTCTTGGGATTTCCTGAGAGTATGTCTGCTTCAGTGCTTAACTTGCCCCAACTTTGCAAGCAGGATGTGTTTCTGCCTTGCGTTCTTATAAGCTATTGCCCTCTGCGCCAATGGCTTGTTAATTGCTTGGTTCTTGCAAAATGCTTTGCGCGCTGTTATTCAAGTTTCTACCTTCGCGGTTTTACTTGAGTGACGCTGCTCATGCTTGCAACCGCTGGGATGCAGGTGCATGCCTCTAGCATGAAGTCAGACAAGTGAACCCGCTGAATTTAAGCATATCAATAAGCGGAGGA
>AB294606_CC1161
CCGGTGAATTATTCGGACTGACGCAGTGCTCAGCTTCTGGACGTTGCGTCGGAAAGTTTCATGAACCTTATCACTTAGAGGAAGGAGAAGTCGTAACAAGGTTTCCGTAGGTGAACCTGCGGAAGGATCATTCGCACTGATTCAATCTTGACTACGTGGATTTTGGCTGTGAGGGATGCTTGCGGTGAGATATCTGCTTGCAGAACTCGAGGGCGACAGATGCACATTCAACCAACCCTTGTTGGGGCTGGTGCGAGTGTCGCTCTGTGGCCATGGGTCCGTTTTCAGCGGGCCGGGGAATGAAGGCTAAGTTACTTTAGTGACAACTGTCTGGGAAGGGCATTGTTCCAACTTCCACAACTTTCAGCGATGGATATCTTGGCTCGGGCACCTTTGAAGGGCGCAGCGAAGCGCGATAGTCTTTGTGAATTGCAGAACTCCGTGAACCAATGGCCTCCTGAACGTGCGTTGCACTCTTGGGATTTCCTGAGAGTATGTCTGCTTCAGTGCTTAACTTGCCCCAACTTTGCAAGCAGGATGTGTTTCTGCCTTGCGTTCTTATGAGCTATTGCCCTCTGCGCCAATGGCTTGTTAATTGCTTGGTTCTTGCAAAATGCTTTGCGCGCTGTTATTCAAGTTTCTACCTTCGCGGTTTTACTTGAGTGACGCCGCTCATGCTTGCAACCGCTGGGATGCAGGTGCATGCCTCTAGCATGAAGTCAGACAAGTGAACCCGCTGAATTTAAGCATATCAATAAGCGGAGGA
>AB294608_CC1160
CCGGTGAATTATTCGGACTGACGCAGTGCTCAGCTTCTGGACGTTGCGTCGGAAAGTTTCATGAACCTTATCACTTAGAGGAAGGAGAAGTCGTAACAAGGTTTCCGTAGGTGAACCTGCGGAAGGATCATTCGCACTGATTCAATCTTGACTACGTGAATTTTGGCTGTGAGGGATGCTTGCGGTGAGATATCTGCTTGCAGAACTCGAGGGCGACAGATGCACATTCAACCAACCCTTGTTGGGGCTGGTGCGAGTGTCGCTCTGTGGCCATGGGTCCGTTTTCAGCGGGCCGGGGAATGAAGGCTAAGTTACTTTAGTGACAACTGTCTGGGAAGGGCATTGTTCCAACTTCCACAACTTTCAGCGATGGATATCTTGGCTCGGGCACCTTTGAAGGGCGCAGCGAAGCGCGATAGTCTTTGTGAATTGCAGAACTCCGTGAACCAATGGCCTCCTGAACGTGCGTTGCACTCTTGGGATTTCCTGAGAGTATGTCTGCTTCAGTGCTTAACTTGCCCCAACTTTGCAAGCAGGATGTGTTTCTGCCTTGCGTTCTTATGAGCTATTGCCCTCTGCGCCAATGGCTTGTTAATTGCTTGCTTCTTGCAAAATGCTTTGCGCGCTGTTATTCAAGTTTCTACCTTCGCGGTTTTACTTGAGTGACGCTGCTCATGCTTGCAACCGCTGGGATGCAGGTGCATGCCTCTAGCATGAAGTCAGACAAGTGAACCCGCTGAATTTAAGCATATCAATAAGCGGAGGA
>AB294613_CC1159
CCGGTGAATTATTCGGACTGACGCAGTGCTCAGCTTCTGGACGTTGCGTCGGAAAGTTTCATGAACCTTATCACTTAGAGGAAGGAGAAGTCGTAACAAGGTTTCCGTAGGTGAACCTGCGGAAGGATCATTCGCACTGATTCAATCTTGACTACGTGAATTTTGGCTGTGAGGGATGCTTGCGGTGAGATATCTGCTTGCTGAACTCGAGGGCGACAGATGCACACTCAACCAGCCCTTTGGCTGGTGCGCGAGTGTCGCTCTGTGGCCATGGGTCCGTTTCCAGCGGGCCGGGGAATGAAGGCTAAGCTGCTTTAGTGACAACTGTCTGGGAAGGGCATTGTTCCAACTTCCACAACTTTCAGCGATGGATATCTTGGCTCGGGCACCTGTGAAGGGCGCAGCGAAGCGCGATAGTCTTTGTGAATTGCAGAACTCCGTGAACCAATGGCCTCCTGAACGTGCGTTGCACTCTTGGGATTTCCTGAGAGTATGTCTGCTTCAGTGCTTAACTTGCCCCAACCTTGCAAGCAGGATATGTTTCTGCCCTTGCGTTCTTATGAGCTATTGCCCTCTGCGCCAATGGCTTGTTAATTGCTTGGTTCTTGCAAAATGCTTTGCGCGCTGTTATTCAAGTTTCTACCTTCGTGGTTTTGCTTGAGTGACGCTGCTCATGCTTGCAACCGCTGGGATGCAGGTGCATGTCTCTAGCATGAAGTCAGACAAGTGAACCCGCTGAATTTAAGCATATCAATAAGCGGAGGA
>AB294614_CC1158
CCGGTGAATTATTCGGACTGACGCAGTGCTCAGCTTCTGGACGTTGCGTCGGAAAGTTTCATGAACCTTATCACTTAGAGGAAGGAGAAGTCGTAACAAGGTTTCCGTAGGTGAACCTGCGGAAGGATCATTCGCACTGATTCAATCTTGACTACGTGAATTTTGGCTGTGAGGGATGCTTGCGGTGAGATATCTGCTTGCAGAACTCGAGGGCGACAGATGCACATTCAACCAACCCTTGTTGGGGCTGGTGCGAGTGTCGCTCTGTGGCCATGGGTCCGTTTTCAGCGGGCCGGGGAATGAAGGCTAAGTTACTTTAGTGACAACTGTCTGGGAAGGGCATTGTTCCAACTTCCACAACTTTCAGCGATGGATATCTTGGCTCGGGCACCTTTGAAGGGCGCAGCGAAGCGCGATAGTCTTTGTGAATTGCAGAACTCCGTGAACCAATGGCCTCCTGAACGTGCGTTGCACTCTTGGGATTTCCTGAGAGTATGTCTGCTTCAGTGCTTAACTTGCCCCAACTTTGCAAGCAGGATGTGTTTCTGCCTTGCGTTCTTATGAGCTATTGCCCTCTGCGCCAATGGCTTGTTAATTGCTTGGTTCTTGCAAAATGCTTTGCGCGCTGTTATTCAAGTTTCTACCTTCGCGGTTTTACTTGAATGACGCTGCTCATGCTTGCAACCGCTGGGATGCAGGTGCATGCCTCTAGCATGAAGTCAGACAAGTGAACCCGCTGAATTTAAGCATATCAATAAGCGGAGGA
>AB294616_CC1156
CCGGTGAATTATTCGGACTGACGCAGTGCTCAGCTTCTGGACGTTGCGTCGGAAAGTTTCATGAACCTTATCACTTAGAGGAAGGAGAAGTCGTAACAAGGTTTCCGTAGGTGAACCTGCGGAAGGATCATTCGCACTGATTCAATCTTTGACTACGTGAATTTTGGCTGTGAGGGATGCTTGCGGTGAGATATCTGCTTGCAGAACTCGAGGGCGACAGATGCACATTCAACCAGCCCTTCTGGGCTGCTGCGAGTGTCGCTCTGTGGCCATGGGTCCGTTTTCAGCGGGCCGGGGAATGAAGTCTAAGCTGCTTTAGTGACAACTGTCTGGGAAGGGCATTGTTCCAACTTCCACAACTTTCAGCGATGGATATCTTGGCTCGGGCACCTGTGAAGGGCGCAGCGAAGCGCGATAGTCTTTGTGAATTGCAGAACTCCGTGAACCAATGGCCTCCTGAACGTGCGTTGCACTCTTGGGATTTCCTGAGAGTATGTCTGCTTCAGTGCTTAACTTGCCCCAACTTTGCAAGCAGGATGTGTTTCTGCCTTGCGTTCTTATGAGCTATTGCCCTTTGCGCCAATGGCTTGTTAATTGCTCGGTTCTTGCAAAATGCTTTGCGCGCTGTTATTCAAGTTTCTACCTTCGTGGTTTTGCTTGAGTGACGCTGCTCATGCTTGCAACCGCTGGGATGCAGGTGCATGCCTCTAGCATGAAGTCAGACAAGTGAACCCGCTGAATTTAAGCATATCAATAAGCGGAGGA
>AB294617_CC1155
CCGGTGAATTATTCGGACTGACGCAGTGCTCAGCTTCTGGACGTTGCGTCGGAAAGTTTCATGAACCTTATCACTTAGAGGAAGGAGAAGTCGTAACAAGGTTTCCGTAGGTGAACCTGCGGAAGGATCATTCGCACTGATTCAATCTTGACTACGTGAATTTTGGCTGTGAGGGATGCTTGCGGTGAGATATCTGCTTGCAGAACTCGAGGGCGACAGATGCACATTCAACCAGCCCTTCTGGGCTGCTGCGAGTGTCGCTCTGTGGCCATGGGTCCGTTTTCAGCGGGCCGGGGAATGAAGGCTAAGTTACTTTAGTGACAACTGTCTGGGAAGGGCATTGTTCCAACTTCCACAACTTTCAGCGATGGATATCTTGGCTCGGGCACCTTTGAAGGGCGCAGCGAAGCGCGATAGTCTTTGTGAATTGCAGAACTCCGTGAACCAATGGCCTCCTGAACGTGCGTTGCACTCTTGGGATTTCCTGAGAGTATGTCTGCGTCAGTGCTTAACTTGCCCCAACTTTGCAAGCAGGATGTGTTTCTGCCTTGCGTTCTTATGAGCTATTGCCCTCTGCGCCAATGGCTTGTTAATTGCTTGGTTCTTGCAAAATGCTTTGCGCGCTGTTATTCAAGTTTCTACCTTCGCGGTTTTACTTGAGTGACGCTGCTCATGCTTGCAACCGCTGGGATGCAGGTGCATGCCTCTAGCATGAAGTCAGACAAGTGAACCCGCTGAATTTAAGCATATCAATAAGCGGAGGA
>AB294620_CC1149
CCGGTGAATTATTCGGACTGACGCAGTGCTCAGCTTCTGGACGTTGCGTCGGAAAGTTTCATGAACCTTATCACTTAGAGGAAGGAGAAGTCGTAACAAGGTTTCCGTAGGTGAACCTGCGGAAGGATCATTCGCACTGATTCAATCTTGACTACGTGAATTTTGGCTGTGAGGGATGCTTGCGGTGAGATATCTGCTTGCAGAACTCGAGGGCGACAGATGCACATTCAACCAGCCCTTCTGGGCTGCTGCGAGTGTCGCTCTGTGGCCATGGGTCCGTTTTCAGCGGGCCGGGGAATGAAGTCTAAGCTGCTTTAGTGACAACTGTCTGGGAAGGGCATTGTTCCAACTTCCACAACTTTCAGCGATGGATATCTTGGCTCGGGCACCTTTGAAGGGCGCAGCGAAGCGCGATAGTCTTTGTGAATTGCAGAACTCCGTGAACCAATGGCCTCCTGAACGTGCGTTGCACTCTTGGGATTTCCTGAGAGTATGTCTGCTTCAGTGCTTAACTTGCCCCAACTTTGCAAGCAGGATGTGTTTCTGCCTTGCGTTCTTATGAGCTATTGCCCTCTGCGCCAATGGCTTGTTAATTGCTTGGTTCTTGCAAAATGCTTTGCGCGCTGTTATTCAAGTTTCTGCCTTCGCGGTTTTACTTGAGTGACGCTGCTCATGCTTGCAACCGCTGGGATGCAGGTGCATGCCTCTAGCATGAAGTCAGACAAGTGAACCCGCTGAATTTAAGCATATCAATAAGCGGAGGA
>AB294621_CC1151
CCGGTGAATTATTCGGACTGACGCAGTGCTCAGCTTCTGGACGTTGCGTCGGAAAGTTTCATGAACCTTATCACTTAGAGGAAGGAGAAGTCGTAACAAGGTTTCCGTAGGTGAACCTGCGGAAGGATCATTCGCACTGATTCAATCTTGACTACGTGAATTTTGGCTGTGAGGGATGCTTGCGGTGAGATATCTGCTTGCAGAACTCGAGGGCGACAGATGCACATTCAACCAACCCTTGTTGGGGCTGGTGCGAGTGTCGCTCTGTGGCCATGGGTCCGTTTTCAGCGGGCCGGGGAATGAAGGCTAAGTTACTTTAGTGACAACTGTCTGGGAAGGGCATTGTTCCAACTTCCACAACTTTCAGCGATGGATATCTTGGCTCGGGCACCTTTGAAGGGCGCAGCGAAGCGCGATAGTCTTTGTGAATTGCAGAACTCCGTGAACCAATGGCCTCCTGAACGTGCGTTGCACTCTTGGGATTTCCTGAGAGTATGTCTGCTTCAGTGCTTAACTTGCCCCAACTTTGCAAGCAGGATGTGTTTCTGCCTTGCGTTCTTATGAGCTATTGCCCTCTGCGCCAATGGCTTGTTAATTGCTTGGTTCTTGCAAAATGCTTTGCGCGCTGTTATTCAAGTTTCTACCTTCGTGGTTTTGCTTGAGTGACGCTGCTCATGCTTGCAACCGCTGGGATGCAGGTGCATGCCTCTAGCATGAAGTCAGACAAGTGAACCCGCTGAATTTAAGCATATCAATAAGCGGAGGA
>AB294622_CC1150
CCGGTGAATTATTCGGACTGACGCAGTGCTCAGCTTCTGGACGTTGCGTCGGAAAGTTTCATGAACCTTATCACTTAGAGGAAGGAGAAGTCGTAACAAGGTTTCCGTAGGTGAACCTGCGGAAGGATCATTTGCACTGATTCAATCTTGACTACGTGAATTTTGGCTGTGAGGGATGCTTGCGGTGAGATATCTGCTTGCTGAACTCGAGGGCGACAGATGCACACTCAACCAGCCCTTTGGCTGGTGCGCGAGTGTCGCTCTGTGGCCATGGGTCCGTTTCCAGCGGGCCGGGGAATGAAGGCTAAGCTGCTTTAGTGACAACTGTCTGGGAAGGGCATTGTTCCAACTTCCACAACTTTCAGCGATGGATATCTTGGCTCGGGCACCTGTGAAGGGCGCAGCGAAGCGCGATAGTCTTTGTGAATTGCAGAACTCCGTGAACCAATGGCCTCCTGAACGTGCGTTGCACTCTTGGGATTTCCTGAGAGTATGTCTGCTTCAGTGCTTAACTTGCCCCAACCTTGCAAGCAGGATATGTTTCTGCCCTTGCGTTCTTATGAGCTATTGCCCTCTGCGCCAATGGCTTGTTAATTGCTTGGTTCTTGCAAAATGCTTTGCGCGCTGTTATTCAAGTTTCTACCTTCGTGGTTTTGCTTGAGTGACGCTGCTCATGCTTGCAACCGCTGGGATGCAGGTGCATGCCTCTAGCATGAAGTCAGACAAGTGAACCCGCTGAATTTAAGCATATCAATAAGCGGAGGA
>AB294625_CC1153
CCGGTGAATTATTCGGACTGACGCAGTGCTCAGCTTCTGGACGTTGCGTCGGAAAGTTTCATGAACCTTATCACTTAGAGGAAGGAGAAGTCGTAACAAGGTTTCCGTAGGTGAACCTGCGGAAGGATCATTCGCACTGATTCAATCTTGACTACGTGAATTTTGGCTGTGAGGGATGCTTGCGGTGAGATATCTGCTTGCAGAACTCGTGGGCGACAGATGCACATTCAACCAACCCTTGTTGGGGCTGGTGCGAGTGTCGCTCTGTGGCCATGGGTCCGTTTTCAGCGGGCCGGGGAATGAAGGCTAAGCTGCTTTAGTGACAACTGTGTGGGAAGGGCATTGTTCCAACTTCCACAACTTTCAGCGATGGATATCTTGGCTCGGGCACCTGTGAAGGGCGCAGCGAAGCGCGATAGTCTTTGTGAATTGCAGAACTCCGTGAACCAATGGCCTCCTGAACGTGCGTTGCACTCTTGGGATTTCCTGAGAGTATGTCTGCTTCAGTGCTTAACTTGCCCCAACTTTGCAAGCAGGATGTTCTTCTGCCTTGCGTTCTTATGAGCTATTGTCCTCTGCGCCAATGGCTTGTTAATTGCTTGGTGCTTGCAAAATGCTTTGCGCGCTGTTATTCAAGTTTCTACCTTCGTGGTTTTACTTGAGTGACGCTGCTCATGCTTGCAACCCGCTGGGATGCAGGTGCATGCCTCTAGCATGAAGTCAGACAAGTGAACCCGCTGAATTTAAGCATATCAATAAGCGGAGGA
>AB294626_CC1154
CTGACGCAGTGCTCAGCTTCTGGACGTTGCGTCGGAAAGTTTCATGAACCTTATCACTTAGAGGAAGGAGAAGTCGTAACAAGGTTTCCGTAGGTGAACCTGCGGAAGGATCATTCGCACTGATTCAATCTTGACTACGTGAATTTTGGCTGTGAGGGATGCTTGCGGTGAGATATCTGCTTACAGAACTCGTGGGCGACAGATGCACATTCAACCAACCCTTGTTGGGGCTGGTGCGAGTGTCGCTCTGTGGCCATGGGTCCGTTTTCAGCGGGCCGGGGAATGAAGGCTAAGCTGCTTTAGTGACAACTGTGTGGGAAGGGCATTGTTCCAACTTCCACAACTTTCAGCGATGGATATCTTGGCTCGGGCACCTGTGAAGGGCGTAGCGAAGCGCGATAGTCTTTGTGAATTGCAGAACTCCGTGAACCAATGGCCTCCTGAACGTGCGTTGCACTCTTGGGATTTCCTGAGAGTATGTCTGCTTCAGTGCTTAACTTGCCCCAACTTTGCAAGCAGGATGTTTTTCTGCCTTGCGTTCTTATGAGCTATTGTCCTCTGCGCCAATGGCTTGTTAATTGCTTGGTGCTTGCAAAATGCTTTGCGTGCTGTTATTCAAGTTTCTACCTTCGTGGTTTTACTTGAGTGACGCTGCTCATGCTTGCAACCCGCTGGGATGCAGGTGCATGCCTCTAGCATGAAGTCAGACAAGTGAACCCGCTGAATTAAGCATATCAATAAGCGGAGGA
>AB294627_CC1187
CCGGTGAATTATTCGGACTGACGCAGTGCTCAGCTTCTGGACGTTGCGTCGGAAAGTTTCATGAACCTTATCACTTAGAGGAAGGAGAAGTCGTAACAAGGTTTCCGTAGGTGAACCTGCGGAAGGATCATTCGCACTGATTCAATCTTGACTACGTGAATTTTGGCTGTGAGGGATGCTTGCGGTGAGATATCTGCTTGCAGACCTCGTGGGCGACAGATGCACATTCAACCAACCCTTGTTGGGGCTGGTGCGAGTGTCGCTCTGTGGCCATGGGTCCGTTTTCAGCGGGCCGGGGAATGAAGGCTAAGCTGCTTTAGTGACAACTGTGTGGGAAGGGCATTGTTCCAACTTCCACAACTTTCAGCGATGGATATCTTGGCTCGGGCACCTGTGAAGGGCGCAGCGAAGCGCGATAGTCTTTGTGAATTGCAGAACTCCGTGAACCAATGGCCTCCTGAACGTGCGTTGCACTCTTGGGATTTCCTGAGAGTATGTCTGCTTCAGTACTTAACTTGCCCCAACTTTGCAAGCAGGATGTTTTTCTGCCTTGCGTTCTTATGAGCTATTGTCCTCTGCGCCAATGGCTTGTTAATTGCTTGGTGCTTGCAAAATGCTTTGCGCGCTGTTATTCAAGTTTCTACCTTCGTGGTTTTACTTGAGTGACGCTGCTCATGCTTGCAACCCGCTGGGATGCAGGTGCATGCCTCTAGCATGAAGTCAGACAAGTGAACCTGCTGAATTTAAGCATATCAATAAGCGGAGGA
>AB294628_CC1186
CCGGTGAATTATTCGGACTGACGCAGTGCTCAGCTTCTGGACGTTGCGTCGGAAAGTTTCATGAACCTTATCACTTAGAGGAAGGAGAAGTCGTAACAAGGTTTCCGTAGGTGAACCTGCGGAAGGATCATTCGCACTGATTCAATCTTGACTACGTGAATTTTGGCTGTGAGGGATGCTTGCAGTGAGATATCTGCTTGCAGAACTCGTGGGCGACAGATGCACATTCAACCAACCCTTGTTGGGGCTGGTGCGAGTGTCGCTCTGTGGCCATGGGTCCGTTTTCAGCGGGCCGGGGAATGAAGGCTAAGCTGCTTTAGTGACAACTGTGTGGGAAGGGCATTGTTCCAACTTCCACAACTTTCAGCGATGGGTATCTTGGCTCGGGCACCTGTGAAGGGCGCAGCGAAGCGAGATAGTCTTTGTGAATTGCAGAACTCCGTGAACCAATGGCCTCCTGAACGTGCGTTGCACTCTTGGGATTTCCTGAGAGTATGTCTGCTTCAGTGCTTAACTTGCCCCAACTTTGCAAGCAGGATGTTTTTCTGCCTTGCGTTCTTATGAGCTATTGTCCTCTGCGCCAATGGCTTGTTAATTGCTTGGTGCTTGCAAAATGCTTTGCGCGCTGTTATTCAAGTTTCTACCTTCGTGGTTTTACTTGAGTGACGCTGCTCATGCTTGCAACCCGCTGGGATGCAGGTGCTTGCCTCTAGCATGAAGTCAGACAAGTGAACCCGCTGAATTTAAGCATATCAATAAGCGGAGGA
>AB294629_CC1185
CCGGTGAATTATTCGGACTGACGCAGTGCTCAGCTTCTGGACGTTGCGTCGGAAAGTTTCATGAACCTTATCACTTAGAGGAAGGAGAAGTCGTAACAAGGTTTCCGTAGGTGAACCTGCGGAAGGATCATTCGCACTGATTCAATCTTGACTACGTGAATTTTGGCTGTGAGGGATGCTTGCGGTGAGATATCTGCTTGCAGAACTCGTGGGCGACAGATGCACATTCAACCAACCCTTGTTGGGGCTGGTGCGAGTGTCGCTCTGTGGCCATGGGTCCGTTTTCAGCGGGCCGGGGAATGAAGGCTAAGCTGCTTTAGTGACAACTGTGTGGGAAGGGCATTGTTCCAACTTCCACAACTTTCAGCGATGGATATCTTGGCTCGGGCACCTGTGAAGGGCGCAGCGAAGCGCGATAGTCTTTGTGAATTGCAGAACTCCGTGTACCAATGGCCTCCTGAACGTGCGTTGCACTCTTGGGATTTCCTGAGAGTATGTCTGCTTCAGTGCTTAACTTGCCCCAACTTTGCAAGCAGGATGTTTTTCTGCCTTGCGTTCTTATGAGCTATTGTCCTCTGCGCCAATGGCTTGTTAATTGCTTGGTGCTTGCAAAATGCTTTGCGCGCTGTTATTCAAGTTTCTACCTTCGTGGTTTTACTTGAGTGACGCTGCTCATGCTTGCAACCCGCTGGGATGCAGGTGCATGCCTCTAGCATGAAGTCAGACAAGTGAACCCGCTGAATTTAAGCATATCAATAAGCGGAGGA
>AB294630_CC1184
CCGGTGAATTATTCGGACTGACGCAGTGCTCAGCTTCTGGACGTTGCGTCGGAAAGTTTCATGAACCTTATCACTTAGAGGAAGGAGAAGTCGTAACAAGGTTTCCGTAGGTGAACCTGCGGAAGGATCATTCGCACTGATTCAATCTTGACTACGTGAATTTTGGCTGTGAGGGATGCTTGCGGTGAGATATCTGCTTGCAGAACTCGTGGGCGACAGATGCACATTCAACCAACCCTTGTTGGGGCTGGTGCGAGTGTCGCTCTGTGGCCATGGGTCCGTTTTCAGCGGGCCGGGGAATGAAGGCTAAGCTGCTTTAGTGACAACTGTGTGGGAAGGGCATTGTTCCAACTTCCACAACTTTCAGCGATGGATATCTTGGCTCGGGCACCTGTGAAGGGCGCAGCGAAGCGCGATAGTCTTTGTGAATTGCAGAACTCCGTGAACCAATGGCCTCCTGAACGTGCGTTGCACTCTTGGGATTTCCTGAGAGTATGTCTGCTTCAGTGCTTAACTTGCCCCAACTTTGCAAGCAGGATGTTTTTCTGCCTTGCGTTCTTATGAGCTATTGTCCTCTGCGCCAATGGCTTGTTAATTGCTTGGTGCTTGCAAAATGCTTTGCGCGCTGTTATTCAAGTTTCTACCTTCGTGGTTTTACTTGAGTGACGCTGCTCATGCTTGCAACCCGCTGGGATGCAGGTGCATGCCTCTAGCATGAAGTCAGACACGTGAACCCGCTGAATTTGAGCATATCAATAAGCGGAGGA
>AB294631_CC1183
CCGGTGAATTATTCGGACTGACGCAGTGCTCAGCTTCTGGACGTTGCGTCGGAAAGTTTCATGAGCCTTATCACTTAGAGGAAGGAGAAGTCGTAACAAGGTTTCCGTAGGTGAACCTGCGGAAGGATCATTCGCACTGATTCAATCTTGACTACGTGAATTTTGGCTGTGAGGGATGCTTGCGGTGAGATATCTGCTTGCAGAACTCGAGGGCGACAGATGCACATTCAACCAACCCTTGTTGGGGCTGGTGCGAGTGTCGCTCTGTGGCCATGGGTCCGTTTTCAGCGGGCCGGGGAATGAAGGCTAAGTTACTTTAGTGACAACTGTCTGGGAAGGGCATTGTTCCAACTTCCACAACTTTCAGCGATGGATATCTTGGCTCGGGCACCTTTGAAGGGCGCAGCGAAGCGCGATAGTCTTTGTGAATTGCAGAACTCCGTGAACCAATGGTCTCCTGAACGTGCGTTGCACTCTTGGGATTTCCTGAGAGTATGTCTGCTTCAGTGCTTAACTTGCCCCAACTTTGCAAGCAGGATGTGTTTCTGCCTTGCGTTCTTATGAGCTATTGCCCTCTGCGCCAATGGCTTGTTAATTGCTTGGTTCTTGCAAAATGCTTTGCGCGCTGTTATTCAAGCTTCTACCTTCGCGGTTTTACTTGAGTGACGCTGCTCATGCTTGCAACCGCTGGGATGCAGGTGCATGCCTCTAGCATGAAGTCAGACAAGTGAACCCGCTGAATTTAAGCATATCAATAAGCGGAGGA
>AB294640_CC1181
CCGGTGAATTATTCGGACTGACGCAGTGCTCAGCTTCTGGACGTTGCGTCGGAAAGTTTTATGAACCTTATCACTTAGAGGAAGGAGAAGTCGTAACAAGGTTTCCGTAGGTGAACCTGCGGAAGGATCATTCGCACTGATTCAATTTTGGCTACGTGAATTTTGGCTGTGAGGGATGCTTGCGGTGAGATATCTGCTTGCAGAACTCGAGGGCGACAGATGCACACTCACCAACCCTTGTTGGGGCTGGTGCGAGTGTCGCTCTGTGGCCATGGGTCTGTGTTCAGCGGGCCGGGGAATGAAGGCTAAGCTGCTTTAGTGACAACTGTCTGGGAAGGGCATTGTTCCAACTTCCACAACTTTCAGCGATGGATATCTTGGCTCGGGCACCTGTGAAGGGCGCAGCGAAGCGCGATAGTCTTTGTGAATTGCAGAACTCCGTGAACCAATGGCCTCCTGAACGTGCGTTGCACTCTTGGGATTTCCCGAGAGTATGTCTGCTTCAGTGCTTAACTTGCCCCAACTTTGCAAGCAGGATGTGTTTCTGCCTTGCGTTCTTATGAGCTATTGCCCTCTGAGCCAATGGCTTGTTAATTGCTTGGTTCTTGCAAAATGCTTTGCGCGCTGTTATTCAAGTTTCTACCTTCGTGGTTTTACTTGAGTGACGCTGCTCATGCTTCAACCGCTGGGATGCAGGTGCATGCCTCTAGCATGAAGTCAGACAAGTGAACCCGCTGAATTTAAGCATATCAATAAGCGGAGGA
>AB294641_CC1180
CCGGTGAATTATTCGGACTGACGCAGTGCTCAGCTTCTGGACGTTGCGTCGGAAAGTTTTATGAACCTTATCGCTTGGAGGAAGGAGAAGTCGTAACAAGGTTTCCGTAGGTGAACCTGCGGAAGGATCATTCGCACTGATTCAATTTTGGCTACGTGAATTTTGGCTGTGAGGGATGCTTGCGGTGAGATATCTGCTTGCAGAACTCGAGGGCGACAGATGCACACTCACCAACCCTTGTTGGGGCTGGTGCGAGTGTCGCTCTGTGGCCATGGGTCCGTGTTCAGCGGGCCGGGGAATGAAGGCTAAGCTGCTTTAGTGACAACTGTCTGGGAAGGGCATTGTTCCAACTTCCACAACTTTCAGCGATGGATATCTTGGCTCGGGCACCTGTGAAGGGCGCAGCGAAGCGCGATAGTCTTTGTGAATTGCAGAACTCCGTGAACCAATGGCCTCCTGAACGTGCGTTGCGCTCTTGGGATTTCCTGAGAGTATGTCTGCTTCAGTGCTTAACTTGCCCCAACTTTGCAAGCAGGATGTGTTTCTGCCTTGCGTTCTTATGAGCTATTGCCCTCTGAGCCAATGGCTTGTTAATTGCTTGGTTCTTGCAAAATGCTTTGCGCGCTGTTATTCAAGTTTCTACCTTCGTGGTTTTACTTGAGTGACGCTGCTCATGCTTCAACCGCTGGGATGCAGGTGCATGCCTCTAGCATGAAGTCAGACAAGTGAACCCGCTGAATTTAAGCATATCAATAAGCGGAGGA
>AB294645_CC1179
CCGGTGAATTATTCGGACTGACGCAGTGCTCAGCTTCTGGACGTTGCGTCGGAAAGTTTTATGAACCTTATCACTTAGAGGAAGGAGAAGTCGTAACAAGGTTTCCGTAGGTGAACCTGCGGAAGGATCATTCGCACTGATTCAATTTTGGCTACGTGAATTTTGGCTGTGAGGGATGCTTGCGGTGAGATATCTGCTTGCAGTACTCGAGGGCGACAGATGCACACTCACCAACCCTTGTTGGGGCTGGTGCGAGTGTCGCTCTGTGGCCATGGGTCCGTGTTCAGCGGGCCGGGGAATGAAGGCTAAGCTGCTTTAGTGACAACTGTCTGGGAAGGGCATTGTTCCAACTTCCACAACTTTCAGCGATGGATATCTTGGCTCGGGCACCTGTGAAGGGCGCAGCGAAGCGCGATAGTCTTTGTGAATTGCAGAACTCCGTGAACCAATGGCCTCCTGAACGTGCGTTGCACTCTTGGGATTTCCTGAGAGTATGTCTGCTTCAGTGCTTAACTTGCCCCAACTTTGCAAGCAGGATGTGTTTCTGCCTTGCGTTCTTATGAGCTATTGCCCTCTGAGCCAATGGCTTGTTAATTGCTTGGTTCTTGCAAAATGCTTTGCGCGCTGTTATTCAAGTTTCTACCTCCGTGGTTTTACTTGAGTGACGCTGCTCATGCTTCAACCGCTGGGATGCAGGTGCATGCCTCTAGCATGAAGTCAGACAAGTGAACCCGCTGAATTTAAGCATATCAATAAGCGGAGGA
>AB294647_CC1178
CCGGTGAATTATTCGGACTGACGCAGTGCTCAGCTTCTGGACGTTGCGTCGGAAAGTTTTATGAACCTTATCACTTAGAGGAAGGAGAAGTCGTAACAAGGTTTCCGTAGGTGAACCTGCGGAAGGATCATTCGCACTGATTCAATTTTGGCTACGTGAATTTTGGCTGTGAGGGATGCTTGCGGTGAGATATCTGCTTGCAGAACTCGAGGGCGACAGATGCACACTCACCAACCCTTGTTGGGGCTGGTGCGAGTGTCGCTCTGTGGCCATGGGTCTGTGTTCAGCGGGCCGGGGAATGAAGGCTAAGCTGCTTTAGTGACAACTGTCTGGGAAGGGCATTGTTCCAACTTCCACAACTTTCAGCGATGGATATCTTGGCTCGGGCACCTGTGAAGGGCGCAGCGAAGCGCGATAGTCTTTGTGAATTGCAGAACTCTGTGAACCAATGGCCTCCTGAACGTGCGTTGCACTCTTGGGATTTCCTGAGAGTATGTCTGCTTCAGTGCTTAACTTGCCCCAACTTTGCAAGCAGGATGTGTTTCTGCCTTGCGTTCTTATGAGCTATTGCCCTCTGAGCCAATGGCTTGTTAATTGCTTGGTTCTTGCAAAATGCTTTGCGTGCTGTTATTCAAGTTTCTACCTTCGTGGTTTTACTTGAGTGACGCTGCTCATGCTTCAACCGCTGGGATGCAGGTGCATGCCTCTAGCATGAAGCCAGACAAGTGAACCCGCTGAATTTAAGCATATCAATAAGCGGAGGA
>AB294649_CC1182
CCGGTGAATTATTCGGACTGACGCAGTGCTCAGCTTCTGGACGTTGCGTCGGAAAGTTTCATGAACCTTATCACTTAGAGGAAGGAGAAGTCGTAACAAGGTTTCCGTAGGTGAACCTGCGGAAGGATCATTCGCACTGATTCAATTTTGGCTACGTGAATTTTGGCTGTGAGGGATGCTTGCGGTGAGATATCTGCTTGCAGAACTCGAGGGCGACAGATGCACACTCACCAACCCTTGTTGGGGCTGGTGCGAGTGTCGCTCTGTGGCCATGGGTCCGTGTTCAGCGGGCCGGGGAATGAAGGCTAAGCTGCTTTAGTGACAACTGTCTGGGAAGGGCATTGTTCCAACTTCCACAACTTTCAGCGATGGATATCTTGGCTCGGGCACCTGTGAAGGGCGCAGCGAAGCGCGATAGTCTTTGTGAATTGCAGAACTCCGTGAACCAATGGCCTCCTGAACGTGCGTTGCACTCTTGGGATTTCCTGAGTGTATGTCTGCTTCAGTGCTTAACTTGCCCCAACTTTGCAAGCAGGATGTGTTTCTGCCTTGCGTTCTTATGAGCTATTGCCCTCTGAGCCAATGGCTTGTTAATTGCTTGGTTCTTGCAAAATGCTTTGCGCGCTGTTATTCAAGTTTCTACCTTCGTGGTTTTACTTGAGTGACGCTGCTCATGCTTGCAACCGCTGGGATGCAGGTGCATGCCTCTAGCATGAAGTCAGACAAGTGAACCCGCTGAATTTAAGCATATCAATAAGCGGAGGA
>AB294651_CC1176
CCGGTGAATTATTCGGACTGACGCAGTGCTCAGCTTCTGGACGTTGCGCCGGAAAGTTTTATGAACCTTATCACTTAGAGGAAGGAGAAGTCGTAACAAGGTTTCCGTAGGTGAACCTGCGGAAGGATCATTCGCACTGATTCAATTTTGGCTACGTGAATTTTGGCTGTGAGGGATGCTTGCGGTGAGATATCTGCTTGCAGAACTCGAGGGCGACAGATGCACACTCACCAACCCTTGTTGGGGCTGGTGCGAGTGTCGCTCTGTGGCCATGGGTCTGTGTTCAGCGGGCCGGGGAATGAAGGCTAAGCTGCTTTAGTGACAACTGTCTGGGAAGGGCATTGTTCCAACTTCCACAACTTTCAGCGATGGATATCTTGGCTCGGGCACCTGTGAAGGGCGCAGCGAAGCGCGATAGTCTTTGTGAATTGCAGAACTCCGTGAACCAATGGCCTCCTGAACGTGCGTTGCACTCTTGGGATTTCCTGAGAGTATGTCTGCTTCAGTGCTTAACTTGCCCCAACTTTGCAAGCAGGATGTGTTTCTGCCTTGCGTTCTTATGAGCTATTGCCCTCTGAGCCAATGGCTTGTTAATTGCTTGGTTCTTGCAAAATGCTTTGCGCGCTGTTATTCAAGTTTCTACCTTCGTGGTTTTACTTGAGTGGCGCTGCTCATGCTTCAACCGCTGGGATGCAGGTGCATGCCTCTAGCATGAAGTCAGACAAGTGAACCCGCTGAATTTAAGCATATCAATAAGCGGAGGA
>AB294653_CC1175
CCGGTGAATTATTCGGACTGACGCAGTGCTCAGCTTCTGGACGTTGCGTCGGAAAGTTTTATGAACCTTATCACTTAGAGGAAGGAGAAGTCGTAACAAGGTTTCCGTAGGTGAACCTGCGGAAGGATCATTCGCACTGATTCAATTTTGGCTACGTGAATTTTGGCTGTGAGGGATGCTTGCGGTGAGATATCTGCTTGCAGAACTCGAGGGCGACAGATGCACACTCACCAACCCATGTTGGGGCTGGTGCGAGTGTCGCTCTGTGGCCATGGGTCTGTGTTCAGCGGGCCGGGGAATGAAGGCTAAGCTGCTTTAGTGACAACTGTCTGGGAAGGGCATTGTTCCAACTTCCACAACTTTCAGCGATGGATATCTTGGCTCGGGCACCTGTGAAGGGCGCAGCGAAGCGCGATAGTCTTTGTGAATTGCAGAACTCCGTGAACCAATGGCCTCCTGAACGTGCGTTGCACTCTTGGGATTTCCTGAGAGTATGTCTGCTTCAGTGCTTAACTTGCCCCAACTTTGCAGGCAGGATGTGTTTCTGCCTTGCGTTCTTATGAGCTATTGCCCTCTGAGCCAATGGCTTGTTAATTGCTTGGTTCTTGCAAAATGCTTTGCGCGCTGTTATTCAAGTTTCTACCTTCGTGGTTTTACTTGAGTGACGCTGCTCATGCTTCAACCGCTGGGATGCAGGTGCATGCCTCTAGCATGAAGTCAGACAAGTGAACCCGCTGAATTTAAGCATATCAATAAGCGGAGGA
>AB294655_CC1174
CCGGTGAATTATTCGGACTGACGCAGTGCTAAGCTTCTGGACGTTGCGTCGGAAAGTTTTATGAACCTTATCACTTAGAGGAAGGAGAAGTCGTAACAAGGTTTCCGTAGGTGAACCTGCGGAAGGATCATTCGCACTGATTCAATTTTGGCTACGTGAATTTTGGCTGTGAGGGATGCTTGCGGTGAGATATCTGCTTGCAGAACTCGAGGGCGACAGATGCACACTCACCAACCCTTGTTGGGGCTGGTGCGAGTGTCGCTCTGTGGCCATGGGTCTGTGTTCAGCGGGCCGGGGAATGAAGGCTAAGCTGCTTTAGTGACAACTGTCTGGGAAGGGCATTGTTCCAACTTCCACAACTTTCAGCGATGGATATCTTTGCTCGGGCACCTGTGAAGGGCGCAGCGAAGCGCGATAGTCTTTGTGAATTGCAGAACTCCGTGAACCAATGGCCTCCTGAACGTGCGTTGCACTCTTGGGATTTCCTGAGAGTATGTCTGCTTCAGTGCTTAACTTGCCCCAACTTTGCAAGCAGGATGTGTTTCTGCCTTGCGTTCTTATGAGCTATTGCCCTCTGAGCCTATGGCTTGTTAATTGCTTGGTTCTTGCAAAATGCTTTGCGCGCTGTTATTCAAGTTTCTACCTTCGTGGTTTTACTTGAGTGACGCTGCTCATGCTTCAACCGCTGGGATGCAGGTGCATGCCTCTAGCATGAAGTCAGACAAGTGAACCCGCTGAATTTAAGCATATCAATAAGCGGAGGA
>AB294659_CC1177
CCGGTGAATTATTCGGACTGACGCAGTGCTCAGCTTCTGGACGTTGCGTCGGAAAGTTTTATGAACCTTATCACTTAGAGGAAGGAGAAGTCGTAACAAGGTTTCCGTAGGTGAACCTGCGGAAGGATCATTCGCACTGATTCAATTTTGGCCACGTGAATTTTGGCTGTGAGGGATGCTTGCGGTGAGATATCTGCTTGCAGAACTCGAGGGCGACAGATGCACACTCACCAACCCTTGTTGGGGCTGGTGCGAGTGTCGCTCTGTGGCCATGGGTCTGTGTTCAGCGGGCCGGGGAATGAAGGCTAAGCTGCTTTAGTGACAACTGTCTGGGAAGGGCATTGTTCCAACTTCCACAACTTTCAGCGATGGATATCTTGGCTCGGGCACCTGTGAAGGGCGCAGCGAAGCGCGATAGTCTTTGTGAATTGCAGAACTCCGTGAACCAATGGCCTCCTGAACGTGCGTTGCACTCTTGGGATTTCCTGAGAGTATGTCTGCTTCAGTGCTTAACTTGCCCCAACTTTGCAAGCAGGATGTGTCTCTGCCTTGCGTTCTTATGAGCTATTGCCCTCTGAGCCAATGGCTTGTTAATTGCTTGGTTCTTGCAAAATGCTTTGCGCGCTGTTATTCAAGTTTCTACCTTCGTGGTTTTACTTGAGTGACGCTGCTCATGCTTCAACCGCTGGGATGCAGGTGCATGCCTCTAGCATGAAGTCAGACAAGTGAACCCGCTGAATTTAAGCATATCAATAAGCGGAGGA
>AB294660_CC1169
CCGGTGAATTATTCGGACTGACGCAGTGCTCAGCTTCTGGACGTTGCGTCGGAAAGTTTTATGAACCTTATCACTTAGAGGAAGGAGAAGTCGTAACAAGGTTTCCGTAGGTGAACCTGCGGAAGGATCATTCGCACTGATTCAATTTTGGCTACGTGAATTTTGGCTGTGAGGGATGCTTGCGGTGAGATATCTGCTTGCAGAACTCGAGGGCGACAGATGCACACTCACCAACCCATGTTGGGGCTGGTGCGAGTGTCGCTCTGTGGCCATGGGTCTGTGTTCAGCGGGCCGGGGAATGAAGGCTAAGCTGCTTTAGTGACAACTGTCTGGGAAGGGCATTGTTCCAACTTCCACAACTTTCAGCGATGGATATCTTGGCTCGGGCACCTGTGAAGGGCGCAGCGAAGCGCGATAGTCTTTGTGAATTGCAGAACTCCGTGAACCAATGGCCTCCTGAACGTGCGTTGCACTCTTGGGATTTCCTGAGAGTATGTCTGCTTCAGTGCTTAACTTGCCCCAACTTTGCAAGCAGGATGTGTTTCTGCCTTGCGTTCTTATGAGCTATTGCCCTCTGAGCCAATGGCTTGTTAATTGCTTGGTTCTTGCAAAATGCTTTGCGCGCTGTTATTCAAGTTTCTACCTTCGTGGTTTTACTTGAGTGACGCTGCTCATGCTTCAACCGCTGGGATGCAGGTGCATGCCTCTAGCATGAAGTCAGACAAGTGAACCCGCTGAATTTAAGCATATCAATAAGCGGAGGA
>AB294661_CC1170
CCGGTGAATTATTCGGACTGACGCAGTGCTCAGCTTCTGGACGTTGCGTCGGAAAGTTTTATGAACCTTATCACTTAGAGGAAGGAGAAGTCGTAACAAGGTTTCCGTAGGTGAACCTGCGGAAGGATCATTCGCACTGATTCAATTTTGGCTACGTGAATTTTGGCTGTGAGGGATGCTTGCGGTGAGATATCTGCTTGCAGAACTCGAGGGCGACAGATGCACACTCACCAACCCTTGTTGGGGCTGGTGCGAGTGTCGCTCTGTGGCCATGGGTCCGTGTTCAGCGGGCCGGGGAATGAAGGCTAAGCTGCTTTAGTGACAACTGTCTGGGAAGGGCATTGTTCCAACTTCCACAACTTTCGGCGATGGATATCTTGGCTCGGGCACCTGTGAAGGGCGCAGCGAAGCGCGATAGTCTTTGTGAATTGCAGAACTCCGTGAACCAATGGCCTCCTGAACGTGCGTTGCACTCTTGGGATTTCCTGAGAGTATGTCTGCTTCAGTGCTTAACTTGCCCCAACTTTGCAAGCAGAATGTGTTTCTGCCTTGCGTTCTTATGAGCTATTGCCCTCTGAGCCAATGGCTTGTTAATTGCTTGGTTCTTGCAAAATGCTTTGCGCGCTGTTATTCAAGTTTCTACCTTCGTGGTTTTACTTGAGTGACGCTGCTCATGCTTCAACCGCTGGGATGCAGGTGCATGCCTCTAGCATGAAGTCAGACAAGTGAACCCGCTGAATTTAAGCATATCAATAAGCGGAGGA
>AB294662_CC1173
CCGGTGAATTATTCGGACTGACGCAGTGCTCAGCTTCTGGACGTTGCGTCGGAAAGTTTCATGAACCTTATCACTTAGAGGAAGGAGAAGTCGTAACAAGGTTTCCGTAGGTGAACCTGCGGAAGGATCATTCGCACTGATTCAATCTTGACTACGTGAATTTTGGCTGTGAGGGATGCTTGCGGTGAGATATCTGCTTGCAGAACTCGAGGGCGACAGATGCACATTCAACCAACCCTTGTTGGGGCTGGTGCGAGTGTCGCTCTGTGGCCATGGGTCCGTTTTCAGCGGGCCGGGGAATGAAGGCTAAGTTACTTTAGTGACAACTGTCTGGGAAGGGCATTGTTCCAACTTCCACAACTTTCAGCGATGGATATCTTGGCTCGGGCACCTTTGAAGGGCGCAGCGAAGCGCGATAGTCTTTGTGAATTGCAGAACTCCGTGAACCAATGGCCTCCTGAACGTGCGTTGCACTCTTGGGATTTCCTGAGAGTATGTCTGCTTCAGTGCTTAACTTGCCCCAACTTTGCAAGCAGGATGTGTTTCTGCCTTGCGTTCTTATGAGCTATTGCCCTCTGCGCCAATGGCTTGTTAATTGCTTGGTCCTTGCAAAATGCTTTGCGCGCTGTTATTCAAGTTTCTACCTTCGCGGTTTTACTTGAGTGACGCTGCTCATGCTTGCAACCGCTGGGATGCAGGTGCATGCCTCTAGCATGAAGTCAGACAAGTGAACCCGCTGAATTTAAGCATATCAATAAGCGGAGGA
>AB294663_CC1171
CCGGTGAATTATTCGGACTGACGCAGTGCTCAGCTTCTGGACGTTGCGTCGGAAAGTTTCATGAACCTTATCACTTAGAGGAAGGAGAAGTCGTAACAAGGTTTCCGTAGGTGAACCTGCGGAAGGATCATTCGCACTGATTCAATCTTGACTACGTGAATTTTGGCTGTGAGGGATGCTTGCGGTGAGATATCTGCTTGCAGAACTCGAGGGCGACAGATGCACATTCAACCAACCCTTGTTGGGGCTGGTGCGAGTGTCGCTCTGTGGCCATGGGTCCGTTTTCAGCGGGCCGGGGAATGAAGGCTAAGTTACTTTAGTGACAACTGTCTGGGAAGGGCATTGTTCCAACTTCCACAACTTTCAGCGATGGATATCTTGGCTCGGGCACCTTTGAAGGGCGCAGCGAAGCGCGATAGTCTTTGTGAATTGCAGAACTCCGTGAACCAATGGCCTCCTGAACGTGCGTTGCACTCTTGGGATTTCCTGAGAGTATGTCTACTTCAGTGCTTAACTTGCCCCAACTTTGCAAGCAGGATGTGTTTCTGCCTTGCGTTCTTATGAGCTATTGCCCTCTGCGCCAATGGCTTGTTAATTGCTTGGTTCTTGCAAAATGCTTTGCGCGCTGTTATTCAAGTTTCTACCTTCGCGGTTTTACTTGAGTGACGCTGCTCATGCTTGCAACCGCTGGGATGCAGGTGCATGCCTCTAGCATGAAGTCAGACAAGTGAACCCGCTGAATTTAAGCATATCAATAAGCGGAGGA
>AB294665_CC1172
CCGGTGAATTATTCGGACTGACGCAGTGCTCAGCTTTTGGACGTTGCGTCGGAAAGTTTCATGAACCTTATCACTTAGAGGAAGGAGAAGTCGTAACAAGGTTTCCGTAGGTGAACCTGCGGAAGGATCATTCGCACTGATTCAATCTTGACTACGTGAATTTTGGCTGTGAGGGATGCTTGCGGTGAGATATCTGCTTGCAGAACTCGAGGGCGACAGATGCACATTCAACCAACCCTTGTTGGGGCTGGTGCGAGTGTCGCTCTGTGGCCATGGGTCCGTTTTCAGCGGGCCGGGGAATGAAGGCTAAGTTACTTTAGTGACAACTGTCTGGGAAGGGCATTGTTCCAACTTCCACAACTTTCAGCGATGGATATCTTGGCTCGGGCACCTTTGAAGGGCGCAGCGAAGCGCGATAGTCTTTGTGAATTGCAGAACTCCGTGAACCAATGGCCTCCTGAACGTGCGTCGCACTCTTGGGATTTCCTGAGAGTATGTCTGCTTCAGTGCTTAACTTGCCCCAACTTTGCAAGCAGGATGTGTTTCTGCCTTGCGTTCTTATGAGCTATTGCCCTCTGCGCCAATGGCTTGTTAATTGCTTGGTTCTTGCAAAATGCTTTGCGCGCTGTTATTCAAGTTTCTACCTTCGCGGTTTTACTTGAGTGACGCTGCTCATGCTTGCAACCGCTGGGATGCAGGTGCATGCCTCTAGCATGAAGTCAGACAAGTGAACCCGCTGAATTTAAGCATATCAATAAGCGGAGGA
>AF174542_DD117
GCACCGATCTACCTATTACACGTGAACCACTACGGTGAGGGACTGTTCGCGACTTGCACCAGTGGTGAGATGCGCGTTCAGGAACTCGAGGGCTGCAGTGGCATATTCGATCGCGCCTGTGGCGTTTGCTATCGGGTATCGCCCTGTTGCCATGGGGTCCGCTCGCGGGCCATTGCTTGTGCGTTGTTGTTTTGTGAAGGCCTTAGACTGATGATCCAATCTGTTAGTCACAACTTTCGGCGACGGATATCTCGGCTCAGGCACCTATGAAGGGCGCAGCGAAGCGCGATAGTCTTTGTGAATTGCAGATCTCCGTGAACCAATGGCCCCCTGAACGCGCATTGCACTCTTGGGACTTCCTGAGAGTATGTTTGCTTCAGAGCTTATTTTACCTCCTTGCAAGGTTCTGTCGCAACCTTGTGCCCTGGCCAGCCATGGGTTAACTTGCCCATGGCTTGCTGAGTAGTGATCTTTTAGAGCAAGCTCTGGCACGCTGTTGTTTGAGGCAGCCTATATTGAGGCTATTTCAAATGACGTTGCTACAAGCTTGATGTGTCCTTCTGCGCCGTTGCGCATCCCATAGCATGA
>AF174549_DD114
GCACCGATCTACCTATTACACGTGAACCACTACGGTGAGGGACTGTTCGCGACTTGCACCAGTGGTGAGATGCGCGTTCAGGAACTCGAGGGCTGCAGTGGCATATTCGATCGCGCCTGTGGCGTTTGCTATCGGGTATCGCCCTGTTGCCATGGGGTCCGCTCGCGGGCCGTTGCTTGTGCGTTGTTGTTTTGTGAAGGCCTTAGACTGATGATCCAATCTGTTAGTCACAACTTTCAGCGACGGATATCTTGGCTCAGGCACCTATGAAGGGCGCAGCGAAGCGCGATAGTCTTTGTGAATTGCAGATCTCCGTGAACCAATGGCCCCCTGAACGCGCATTGCACTCTTGGGACTTCCTGAGAGTATGTTTGCTTCAGTGCTTATTTTACCTCCTTGCAAGGTTCTGTCGCAACCTTGTGCCCTGGCCAGCCATGGGTTAACTTGCCCATGGCTTGCTGAGTAGTGATCTTTTAGAGCAAGCTCTGGCACGCTGTTGTTTGAGGCAGCCTATATTGAGGCTATTTCAAATGACGTTGCTGCAAGCTTGATGTGTCCTTCTGCGCCGTTGCGCATCCCATAGCATGA
>AF174557_DD113
GCACCGATCTACCTATTACACGTGAACCACTACGGTGAGGGACTGTTCGCGACTTGCACCAGTGGTGAGATGCGCGTTCAGGAACTCGAGGGCTGCAGTGGCATATTCGATCGCGCCTGTGGCGTTTGCTATCGGGTATCGCCCTGTTGCCATGGGGTCCGCTCGCGGGCCGTTGCTTGTGCGTTGTTGTTTTGTGAAGGCCTTAGACTGATGATCCAATCTGTTAGTCACAACTTTCAGCGACGGATATCTCGGCTCAGGCACCTATGAAGGGCGCAGCGAAGCGCGATAGTCTTTGTGAATTGCAGATCTCCGTGAACCAATGGCCCCCTGAACGCGCATTGCACTCTTGGGACTTCCTGAGAGTATGTTTGCTTCAGTGCTTATTTTACCTCCTTGCAAGGTTCTGTCGCAACCTTGTGCCCTGGCCAGCCACGGGTTAACTTGCCCATGGCTTGCTGAGTAGTGATCTTTTAGAGCAAGCTCTGGCACGCTGTTGTTTGAGGCAGCCTATATTGAGGCTATTTCAAATGACGTTGCTACAAGCTCGATGTGTCCTTCTGCGCCGTTGCGCATCCCATAGCATGA
>AF174558_DD112
GCACCGATCTACCTATTACACGCGAACCACTACGGTGAGGGACTGTTCGCGACTTGCACCAGTGGTGAGATGCGCGTTCAGGAACTCGAGGGCTGCAGTGGCATATTCGATCGCGCCTGTGGCGTTTGCTATCGGGTATCGCCCTGTTGCCATGGGGTCCGCTCGCGGGCCGTTGCTTGTGCGTTGTTGTTTTGTGAAGGCCTTAGACTGATGATCCAATCTGTTAGTCACAACTTTCAGCGACGGATATCTCGGCTCAGGCACCTATGAAGGGCGCAGCGAAGCGCGATAGTCTTTGTGAATTGCAGATCTCCGTGAACCAATGGCCCCCTGAACGCGCATTGCACTCTTGGGACTTCCTGAGAGTATGTTTGCTTCAGTGCTTATTTTACCTCCTTGCAAGGTTCTGTCGCGACCTTGTGCCCTGGCCAGCCACGGGTTAACTTGCCCATGGCTTGCTGAGTAGTGATCTTTTAGAGCAAGCTCTGGCACGCTGTTGTTTGAGGCAGCCTATATTGAGGCTATTTCAAATGACGTTGCTACAAGCTTGATGTGTCCTTCTGCGCCGTTGCGCATCCCATAGCATGA
>AF174559_DD106
GCACCGATCTACCTATTACACGTGAACCACTACGGTGAGGGACTGTTCGCGACTTGCACCAGTGGTGAGATGCGCGTTCAGGAACTCGAGGGCTGCAGTGGCATATTCGATCGCGCCTGTGGTGTTTGCTATCGGGTATCGCCCTGTTGCCATGGGGTCCGCTCGCGGGCCGTTGCTTGTGCGTTGTTGTTTTGTGAAGGCCTTAGACTGATGATCCAATCTGTTAGTCACAACTTTCAGCGACGGATATCTCGGCTCAGGCACCTATGAAGGGCGCAGCGAAGCGCGATAGTCTTTGTGAATTGCAGATCTCCGTGAACCAATGGCCCCCTGAACGCGCATTGCACTCTTGGGACTTCCTGAGAGTATGTTTGCTTCAGTGCTTATTTTACCTCCTTGCAAGGTTCTGTCGCAACCTTGTGCCCTGGCCAGCCATGGGTTAACTTGCCCATGGCTTGCTGAGTAGTGATCTTTTAGAGCAAGCTCTGGCATGCTGTTGTTTGAGGCAGCCTATATTGAGGCTATTTCAAATGACGTTGCTACAAGCTTGATGTGTCCTTCTGCGCCGTTGCGCATCCCATAGCATGA
>AF174560_DD111
GCACCGATCTACCTATTACACGTGAACCACTACGGTGAGGGACTGTTCGCGACTTGCACCAGTGGTGAGATGCGCGTTCAGGAACTCGAGGGCTGCAGTGGCATATTCGATCGCGCCTGTGGCGTTTGCTATCGGGTATCGCCCTGTTGCCATGGGGTCCGCTCGCGGGCCGTTGCTTGTGCGTTGTTGTTTTGTGAAGGCCTTAGACTGATGATCCAATCTGTTAGTCACAACTTTCAGCGACGGATATCTCGGCTCAGGCACCTATGAAGGGCGCAGCGAAGCGTGATAGTCTTTGTGAATTGCAGATCTCCGTGAACCAATGGCCCCCTGAACGCGCATTGCACTCTTGGGACTTCCTGAGAGTATGTTTGCTTCAGTGCTTATTTTACCTCCTTGCAAGGTTCTGTCGCAACCTTGTGCCCTGGCCAGCCATGGGTTAACTTGCCCATGGCTTGCTGAGTAGTGATCTCTTAGAGCAAGCTCTGGCACGCTGTTGTTTGAGGCAGCCTATATTGAGGCTATTTCAAATGACGTTGCTACAAGCTTGATGTGTCCTTCTGCGCCGTTGCGCATCCCATAGCATGA
>AF174561_DD110
GCACCGATCTACCTATTACACGTGAACCACTACGGTGAGGGACTGTTCGCGACTTGCACCAGTGGTGAGATGCGCGTTCAGGAACTCGAGGGCTGCAGTGGCATATTCGATCGCGCCTGTGGCGTTTGCTATCGGGTATCGCCCTGTTGCCATGGGGTCCGCTCGCGGGCCGTTGCTTGTGCGTTGTTGTTTTGTGAAGGCCTTAGACTGATGATCCAATCTGTTAGTCACAACTTTCAGCGACGGATATCTCGGCTCAGGCACCTATGAAGGGCGCGGCGAAGCGCGATAGTCTTTGTGAATTGCAGATCTCCGTGAACCAATGGCCCCCTGAACGCGCATTGCACTCTTGGGACTTCCTGAGAGTATGTTTGCTTCAGTGCTTATTTTACCTCCTAGCAAGGTTCTGTCGCAACCTTGTGCCCTGGCCAGCCATGGGTTAACTTGCCCATGGCTTGCTGAGTAGTGATCTTTTAGAGCAAGCTCTGGCACGCTGTTGTTTGAGGCAGCCTATATTGAGGCTATTTCAAATGACGTTGCTACAAGCTTGATGTGTCCTTCTGCGCCGTTGCGCATCCCATAGCATGA
>AF174562_DD115
GCACCGATCTACCTATTACACGTGAACCACTACGGTGAGGGACTGTTCGCGACTTGCACCAGTGGTGAGATGCGCGTTCAGGAACTCGAGGGCTGCAGTGGCATATTCGATCGCGCCTGTGGCGTTTGCTATCGGGTATCGCCCTGTTGCCATGGGGTCCGCTCGCGGGCCATTGCTTGTGCGTTGTTGTTTTGTGAAGGCCTTAGACTGATGATCCAATCTGTTAGTCACAACTTTCAGCGGCGGATATCTCGGCTCAGGCACCTATGAAGGGCGCAGCGAAGCGCGATAGTCTTTGTGAATTGCAGATCTCCGTGAACCAATGGCCCCCTGAACGCGCATTGCACTCTTGGGGCTTCCTGAGAGTATGTTTGCTTCAGTGCTTATTTTACCTCCTTGCAAGGTTCTGTCGCAACCTTGTGCCCTGGCCAGCCATGGGTTAACTTGCCCATGGCTTGCTGAGTAGTGATCTTTTAGAGCAAGCTCTGGCACGCTGTTGTTTGAGGCAGCCTATATTGAGGCTATTTCAAATGACGTTGCTACAAGCTTGATGTGTCCTTCTGCGCCGTTGCGCATCCCATAGCATGA
>AF174567_DD108
GCACCGATCTACCTATTACACGTGAACCACTACGGTGAGGGACTGTTCGCGACTTGCACCAGTGGTGAGATGCGCGTTCAGGAACTCGAGGGCTGCAGTGGCATATTCGATCGCGCCTGTGGCGTTTGCTATCGGGTATCGCCCTGTTGCCATGGGGTCCGCTCGCGGCCCGTTGCTTGTGCGTTGTTGTTTTGTGAAGGCCTTAGACTGATGATCCAATCTGTTAGTCACAACTTTCAGCGGCGGATATCTCGGCTCAGGCACCTATGAAGGGCGCAGCGAAGCGTGATAGTCTTTGTGAATTGCAGATCTCCGTGAACCAATGGCCCCCTGAACGCGCATTGCACTCTTGGGACTTCCTGAGAGTATGTTTGCTTCAGTGCTTATTTTACCTCCTTGCAAGGTTCTGTCGCAACCTTGTGCCCTGGCCAGCCATGGGTCAACTTGCCCATGGCTTGCTGAGTAGTGATCTTTTAGAGCAAGCTCTGGCACGCTGTTGTTTGAGGCAGCCTATATTGAGGCTATTTCAAATGACGTTGCTACAAGCTTGATGTGTCCTTCTGCGCCGTTGCGCATCCCATAGCATGA
>AF174568_DD107
GCACCGATCTACCTATTACACGTGAACCACTACGGTGAGGGACTGTTCGCGACTTGCACCAGTGGTGAGATGCGCGTTCAGGAACTCGAGGGCTGCAGTGGCATATTCGATCGCGCCTGTGGCGTTTGCTATCGGGTATCGCCCTGTTGCCATGGGGTCCGCTCGCGGCCCGTTGCTTGTGCGTTGTTGTTTTGTGAAGGCCTTCGACTGATAATCCAATCTGTTAGTCACAACTTTCAGCGGCGGATATCTCGGCTCAGGCACCTATGAAGGGCGCAGCGAAGCGCGATAGTCTTTGTGAATTGCAGATCTCCGTGAACCAATGGCCCCCTGAACGCGCATTGCACTCTTGGGACTTCCTGAGAGTATGTTTGCTTCAGTGCTTATTTTACCTCCTTGCAAGGTTCTGTCGCAACCTTGTGCCCTGGCCAGCCATGGGTTAACTTGCCCATGGCTTGCTGAGTAGTGATCTTTTAGAGCAAGCTCTGGCACGCTGTTGTTTGAGGCAGCCTATATTGAGGCTATTTCAAATGACGTTGCTACAAGCTTGATCTGTCCTTCTGCGCCGTTGCGCATCCCATAGCATGA
>AF174570_DD105
GCACCGATCTACCTATTACACGTGAACCACTACGGTGAGGGACTGTTCGCGACTTGCACCAGTGGTGAGATGCGCGTTCAGGAACTCGAGGGCTGCAGTGGCATATTCGATCGCGCCTGTGGCGTTTGCTATCGGGTATCGCCCTGTTGCCATGGGGTCCGCTCGCGGGCCGTTGCTTGTGCGTTGTTGTTTTGTGAAGGCCTTAGACTGATGATCCAATCTGTTAGTCACAACTTTCAGCGACGGATATCTCGGCTCAGGCACCTATGAAGGGCGCAGCGAAGCGTGATAGTCCTTGTGAATTGCAGATCTCCGTGAACCAATGGCCCCCTGAACGCGCATTGCACTCTTGGGACTTCCTGAGAGTATGTTTGCTTCAGTGCTTATTTTACCTCCTTGCAAGGTTCTGTCGCAACCTTGTGCCCTGGCCAGCCATGGGTTAACTTGCCCATGGCTTGCTGAGTAGTGATCTTTTAGAGCAAGCTCTGGCACGCTGTTGTTTGAGGCAGCCTATATTGAGGCTATCTCAAATGACGTTGCTACAAGCTTGATGTGTCCTTCTGTGCCGTTGCGCATCCCATAGCATGA
>AF174571_DD116
GCACCGATCTACCTATTACACGTGAACCACTACGGTGAGGGACTGTTCGCGACTTGCACCAGTGGTGAGATGCGCGTTCAGGAACTCGAGGGCTGCAGTGGCATATTCGATCGCGCCTGTGGTGTTTGCTATCGGGTATCGCCCTGTTGCCATGGGGTCCGCTCGCGGGCCGTTGCTTGTGCGTTGTTGTTTTGTGAAGGCCTTAGACTGATGATCCAATCTGTTAGTCACAACTTTCAGCGACGGATATCTCGGCTCAGGCACCTATGAAGGGCGCAGCGAAGCGCGATAGCCTTTGTGAATTGCAGATCTCCGTGAACCAATGGCTCCCTGAACGCGCATTGCACTCTTGGGACTTCCTGAGAGTATGTTTGCTTCAGTGCTTATTTTACCTCCTTGCAAGGTTCTGTCGCAACCTTGTGCCCTGGCCAGCCATGGGTTAACTTGCCCATGGCTTGCTGAGTAGTGATCTTTTAGAGCAAGCTCTGGCACGCTGTTGTTTGAGGCAACCTATATTGAGGCTATTTCAAATGACGTTGCTACAAGCTTGATGTGTCCTTCTGCGCCGTTGCGCATCCCATAGCATGA
>AF174572_DD104
GCACCGATCTACCTATTACACGTGAACCACTACGGTGAGGGACTGTTCGCGACTTGCACCAGTGGTGAGATGCGCGTTCAGGAACTCGAGGGCTGCAGTGGCATATTCGATCGCGCCAGTGGCGTTTGCTATCGGGTATCGCCCTGTTGCCATGGGGTCCGCTCGCGGGCCGTTGCTTGTGCGTTGTTGTTTTGTGAAGGCCTTAGACTGATGATCCAATCTGTTAGTCACAACTTTCAGCGACGGATATCTCGGCTCAGGCACCTATGAAGGGCGCAGCGAAGCGCGGTAGTCTTTGTGAATTGCAGATCTCCGTGAACCAATGGCCCCCTGAACGCGCATTGCACTCTTGGGACTTCCTGAGAGTATGTTTGCTTCAGTGCTTATTTTACCTCCTTGCAAGGTTCTGTCGCAACCTTGTGCCCTGGCCAGCCACGGGTTAACTTGCCCATGGCTTGCTGGGTAGTGATCTTTTAGAGCAAGCTCTGGCACGCTGTTGTTTGAGGCAGCCTATATTGAGGCTATTTCAAATGACGTCGCTACAAGCTTGATGTGTCCTTCTGCGCCGTTGCGCATCCCATAGCATGA
>AF174573_DD102
GCACCGATCTACCTATTACACGTGAACCACTACGGTGAGGGACTGTTCGCGACTTGCACCAGTGGTGAGATGCGCGTTCAGGAACTCGAGGGCTGCAGTGGCATATTCGATCGCGCCTGTGGCGTTTGCTATCGGGTATCGCCCTGTTGCCATGGGGTCCGCTCGCGGGCCATTGCTTGTGCGTTGTTGTTTTGTGAAGGCCTTAGACTGATGATCCAATCTGTTAGTCACAACTTTCAGCGGCGGATATCTCGGCTCAGGCACCTATGAAGGGCGCAGCGAAGCGCGATAGTCTTTGTGAATTGCAGATCTCCGTGAACCAATGGCCCCCTGAACGCGCATTGCACTCTTGGGACTTCCTGAGAGTATGTTTGCTTCAGTGCTTATTTTACCTCCTTGCAAGGTTCTGTCGCAACCTTGTGCCTGGCCAGCCATGGGTTAACTTGCCCATGGCTTGCTGAGTAGTGATCTTTTAGAGCAAGCTCTGGCACGCTGTTGTTTGAGGCAGCCTATATTGAGGCTATTTCAAATGACGTTGCTACAAGCTTGATGTGTCCTTCTGCGCCGTTGCGCATCCCATAGCATGA
>AF174575_DD103
GCACCGATCTACCTATTACACGTGAACCACTACGGTGAGGGACTGTTCGCGACTTGCACCAGTGGTGAGATGCGCGTTCAGGAACTCGAGGGCTGCAGTGGCATATTCGATCGCGCCTGTGGCGTTTGCTATCGGGTATCGCCCTGTTGCCATGGGTCCGCTCGCGGGCCATTGCTTGTGCGTTGTTGTTTTGTGAAGGCCTTAGACTGATGATCCAATCTGTTAGTCACAACTTTCAGCGGCGGATATCTCGGCTCAGGCACCTATGAAGGGCGCAGCGAAGCGCGATAGTCTTTGTGAATCGCAGATCTCCGTGAACCAATGGCCCCCTGAACGCGCATTGCACTCTTGGGACTTCCTGAGAGTATGTTTGCTTCAGTGCTTATTTTACCTCCTTGCAAGGTTCTGTCGCAACCTTGTGCCCTGGCCAGCCGTGGGTTAACTTGCCCATGGCTTGCTGAGTAGTGATCTTTTAGAGCAAGCTCTGGCACGCTGTTGTTTGAGGCAGCCTATATTGAGGCTATTTCAAATGACGTTGCTACAAGCTTGATGTGTCCTTCTGCGCCGTTGCGCATCCCATAGCATGA
>AF180120_AA118
ATCATTCGCACTATCCAAAACTTGTCGTGAACCTGTGAATGTGACTGCTTGCGAATTTGTTTTCGCAAGCGGAAGCTAGGCGANTGGAGGTATTCGGAGCTGCACTGTGTGCATGCTGGGTGCTGCCCATCGTCATTGGTCCCTCTTGGACCTTCCACAACTTGAACTACTCTTGTTTCAGCTTGTGTCAAGAACGATTGGATTACAGTTTTCAGCGACGGATATCTTGGCTAGCACCTATGAAGGGCGCAGCGAAGTGCGATAATCGTTGTGAATTGCAACTCCGTGAACCAATGGCCTCTTGAACGTGCATTGCGCTCTTGGGATGCCTGAGAGCATGTCTGCTTCAGTGCTTCTACTTTCATTTTCTTGCTCTTGTTATCAGGAGCAGTGTTGCTGCATGCTTCTGCAAGTGGCACTGGCATGCTAAATATCAAGTTTTGCTTGCTGTTGTGACTGATCAACCTCATGTCGTTTCAGTTGGCGAAACAAAAGCTCATGTGTGTTCTTAACACTTCCTAGCATGAAGTCAGACAATGA
>AF180121_AA119
ATCATTCGCACTATCCAAAACTTGTCGTGAACCTGTGAATGCGACTGCTTGCGAATTTGTTTTCGCAAGCGGAAGCTAGGCGAATGGAGGTATTCGGAGCTGCACTGTGTGCATGCTGGGTGCTGCCCATCGTCATTGGTCCCTCTTGGACCTTCCACAACTTGAACTACTCTTGTTTCAGCTTGTGTTCAAGAAACGATTGGATTACAGTTTTCAGCGACGGATATCTTGGCTAGCACCTATGAAGGGCGCAGCGAAGTGCGATAATCGTTGTGAATTGCACACCGTGAACCAATGGCCTCTTGAACGTGCATTGCGCTCTTGGGATGCCTGAGAGCATGTCTGCTTCAGTGCTTCTAACTTTCATTTTCTTGCTCTTGTTATTAGGAGCAGTGTTGCTGCATGCTTCTGCAAGTGGCACTGGCATGCTAAATATCAAGTTTTGCTTGCCGTTGTGACTGATCAACCTCATGTCGTTTCAGTTGGCGAAACAAAAGCTCATGTGTGTTCTTAACACTTCCTAGCATGAAGTCAGACAAGTGAACCCGCC
>AF180122_AA120
ATCATTCGCACTATCCAAAACTTGTCGTGAACCTGTGAATGCGACTACTTGCGAATTTGTGTTCGCAAGTGGAAGCTAGGCGAATGGAGGTATTCGGAGCTGCACTGTGTGTATGCTGGGTGCTGCCCATCGTCATTGGTCCCTCTTGGACCTTCCACAACTTGTATTACTCTATTTTCAGCTTGTGTTCAAGAAACGATTGGATTACAATTTTCAGCGACGGATATCTTGGCTAGCACCTATGAAGGGCGCAGCGAAGTGCGATAATCGTTGTGAATTGCACTCCGTGAACCAAGGCCTCTTGAACGTGCATTGCGCTCTTGGGATGCCTGAGAGCATGTCTGCTTCAGTGCTTCTAACTTTCATTTTCTTGCTCTTGTTATCGGGAGCAGTGTTGCTGCATGCTTCTGCAAAAGGCACTGGCATGCTAAGTATCAAGTTTTGCTTGCTGTTCTGACTGATCAACCTCATGTCGTTTCAGTTGGCGAAACAAAAGCTGAAGTGTGTTCTTAACACTTCCTAGCATGAAGTCAGACAAGTGAACCCGCC
>AF180123_AA115
ATCATTCGCACTATCCAATTCAAATCGTGAACCTCTGAATGCGACTGCTTGAGTGTCTCTGTCTGCGCAAGTGGAAGCTAGGCGAGTGGGCGTTTTCGGGGNTGCGCTGTAAGCGTAGTCTGGGTATCGCTCATCGTCATTGGCCCCTATTGGACCTCCCACTCCTCATGACAGNTTTCGCAGNTAGTCAGACTGTCGATTTAAGATTAGAAAAGCACAATTTTCAGCGACGGATATCTTGGCTAGCACCTATGAGGGGCGCAGCGAAGTGCGATAATCGCTGTGAATTGCAACTCCGTGAACCAATGGCCTCTTGAACGTGCAATGCGCTCTTGGGATGCCTGAGAGCATGTCTGCTTCAGTGCTTCTACTCTCTATGTGTCCTTGCTCTCTCCCATTGAGAGCAGTACTCCTGCATGCTACTGCACTGCTGCACTGGCATTCTCAATATCAAGGCTTGCCCACTGGCTTGAACTGATCATCCTTGTCTTTCAGACTGGGTCACATAGGAAATAGTGTTTACAACACTTCCTAGCATGAAGTCAGGCAATGGTCNTGCG
>AF180124_BB117
ATCATTCGCACTGATCAACTCTCGACACTGTGACTTTTTGTGAGGGACGCTTGTGGTGAAATATCTGCTTGCGGAACTCGGGTGACAGCGGCGCATCGGCGCCTGGTGCATCTGGCACCAGGCGGGTGTTGCCCTGTGGCCGGGTTAGCTCTAGGGTGAGATAGTTAGCGCAAGCTTTCTGGAAAGGATATGGCCCAAAACTACAACTTTCAGTGATGGATATCTTGGCTGCCACCTTTGAAGGCGCAGCGAAGCGCGATAGTCTTTGTGAATTGCAACTCCGTGAACCGATGCCCTCCTGAACGCGCATTGCGCTCTCGGGATTCCTGAGAGCAGGTCTGCTTCAGTGCTTAGCATTATCTATGTGCTTGCAAGCAGCATGTATGTCTGCATTGCTGCTTCGCTCCAACAAGTCATCGATCGCTTTTGTGTTCGTAAATGGCTTGTTTGCTGTGGCCCATGCGCCAAGCTTGAGCGTACTGTTGTTCCAAGTTGCTTGCATCGTGCAGCTCAAGCGCGCAGCTGTGGATGCTGATGCATGCCCTTAGCATGAAGTCAGACGAGAGAACCCGC
>AF180127_CC1118
CTGCGGAAGGATCATTCGCACTGATTCAATCTTGACTACGTGAACTTTGTGTGAGGGATGCTTGCGGTGAGATATCTGCTCGCTGAACTCGGGCGACAGATGCACATTCAACCAACCCTTGTTGGGGCTGGCGAGTGTCGCTCTGTGGCCATGGGTCCGTTTTCAGCGGGCGGGGAAAAGACTAAGTTACTTTAGTGACAACTGTCTGGGAAGGGTTTGTTCCCAACTTCCACAACTTTCAGCGATGGATATCTTGGCTGGCACCTTTGAAGGGCGCAGCGAAGCGCGATAGTCTTTGTGAATTGCAACTCCGTGAACCAATGCCCTCCTGAACGTGCGTTGCACCCTTGGGATTCCTGAGAGTATGTCTGCTTCAGTGCTTAACTTGCCCCATTTGCAAGCAGGATGTGTTTCTGCCTTGCGTTCTATGAGCTATTGCCTTCTGCGCCAATGGCTTGTTAATTGTGGTTCTTCCAAAATGCTTTGCGCGCTGTTATTCAAGTTTCTACTCGCGGTTTTACTTGAGTGACGCTGCTCATGCTTGCAACCGCGGATGCAGGTGCATGCCTCTAGCATGAAGTCAGACAAATGAACCCGCT
>AF180130_FF100
CTGCGGAAGGATCATTCGCACTGATTCAACTCTGACCATGTGAACTTTGTGTGAGGGATGCTTGCGGTGAGATATCTGCTTGCTGAACTCAGGCGACAGAGGCACATCGGCAGCCAGCAGCGCATCTGCCCTGGCTGGTGTCGCCCTGTGGTCAAGGGTCCACTGTGTGGGCCGTTGCTAGTAATGAGATTTTTGTGCAAGCTGTCTGACAAGGACTTGGTCCAAATTCCCACAACTTTCAGTGATGGATGTTCTTGGCTAGCACCTGTGAAGGGCGCAGTGAAGCGCGATATCTTTGTGAATTGCAACTCCGTGAACCAATGGCCTCCTGAACGTACGTTGCACTCTGGGATTCCTGAGAGTATGTAGCTTCAGTGCTTAGCTTGCCCACTTGCGGATAGATTTTGTTTCTGTCTTGCGCCCCGTGAGCCATTGAAACTCTAGTCAATGGCTTATTGAATGTCGGTCTTGCAAAAGCTTTGCGCGATGCTATTCAAGATTCCACTGAAATGGTATTTCTTGAGTGACGCTGCTTATGCTTGCAACTGCGGATGCTAGCGCATGCCTGTAGCATGAAGTCAGACAAGTGAACCCGCC
>AF183575_AA116
CCGGTGAATTATTCGGACTGACGCAGTGCTCAGCTTCTGGACGTTGCGTTGGAAAGTTTCATGAACCTTATCACTTAGAGGAAGGAGAAGTCGTAACAAGGTTTCCGTAGGTGAACCTGCGGAAGGATCATTCGCACTATCCAAAACTTGTCGTGAACCTGGCTGAATGCGACTGCTTGTGAATTTGTTTTTGCAAGTGGAAGCTATGGGCGACTGGAGGTATTCGGAGCTGCACTGTGTGTATGTTCTGGGTGCTGCCCATCGTCATTGGTCCCTCTTGGACCTTCCACAACTCAACTTACTCTTGTTTCAGCTTGTGTCAAGGATAATTTGATTACAATTTTCAGCGACGGATATCTTGGCTCGAGCACCTATGAAGGGCGCAGCGAAGTGCGATAATCGTTGTGAATTGCAGAACTCCGTGAACCAATGGCCTCTTGAACGTGCATTGCGCTCTTGGGATATGCCTGAGAGCATGTCTGCTTCAGTGCTTCTACTTTCTTTTCTGCTGCTCTTGTTATCAGGAGCAGTGCTGCTGCATGCTTCTGCAATTGGCACTGGCATGCTAAGTACCAAGTTTCGCTCGCTGTTGTGACTGATCAACATCTCATGTCGTTTCAGTTGGCGAAACAAAGGCTTGTGTGTTCCAGCACTTCCTAGCATGAAGTCAGACAAGTGAACCCGCCGAATTTAAGCATATCAATAAGCGGAGGA
>AF184941_AA114
CCGGTGAATTATTCGGACTGACGCAGTGCTCAGCTTCTGGACGTTGCGTTGGAAAGTTTCATGAACCTTATCACTTAGAGGAAGGAGAAGTCGTAACAAGGTTTCCGTAGGTGAACCTGCGGAAGGATCATTCGCACTATCCAATTCAAATCGTGAACCTTGCTGAATGCGACTGCTTGCGTGTCTTTGTCTGCGCAAGTGGAAGCTATGGGCGAGTGGGCGTATTCGGGGCTGCGCYGTAAGCGTAGTTTCTGGGTATTGCTCATCGTCATTGGTCCCTTTGGACCTTCCACTACTCATGGCAGTATTCGTTATAGCCAGACTGAGAATTGAGAAGTAGAAAAGCACAATTTTCAGCGACGGATATCTTGGCTCGAGCACCTATGAAGGGCGCAGCGAAGTGCGATAATCGTTGTGAATTGCAGAACTCCGTGAACCAATGGCCTCTTGAACGTGCATTGCGCTCTTGGGATATGCCTGAGAGCATGTCTGCTTCAGTGCTTCTAACTCTCTATGTGTCCTGCTGCTCTCTCCCTTTGAGAGCAGTGCTGCTGCATGCTACTGCGCTGCTGCACTGGCATGCTCAATATCATGTTTTGCCCACTGGTTTGACTGATCATCATCTTGTCTTGCAGATGGGGTAAAATAGGGAACAGTGTTTGCAACACTTCCTAGCATGAAGTCAGACAAGTGAACCCGCCGAATTTAAGCATATCAATAAGCGGAGGA
>AF184948_AA113
CCGGTGAATTATTCGGACTGACGCAGTGCTCAGCTTCTGGACGTTGCGTTGGAAAGTTTCATGAACCTTATCACTTAGAGGAAGGAGAAGTCGTAACAAGGTTTCCGTAGGTGAACCTGCGGAAGGATCATTCGCACTATCCAATTCAGTTCGTGAACCTTGCTGAGTGCGACTGCTTGTGTTTCTTCGAACGCAAGTGGAAGCTATGGGCGAGTGGGCGTACTCGGAGCTGCACCCAGAGTGTATGTTCTGGCTATTGCCCATCGTCATTGGTCCCTTTTGGACCTTCCACTATTGACAGCTGTACTTGTTTCAGCATGTTCTTGCAATCGAGTTTGCACAATTTTCAGCGACGGATATCTTGGCTCGAGCACCTATGAAGGGCGCAGCGAAGTGCGATAATCGTTGTGAATTGCAGAACTCCGTGAACCAATGGCCTCTTGAACGTGCATTGCGCTCTTGGGATATGCCTGAGAGCATGTCTGCTTCAGTGCTTCTACTTTTCCTATTCCTGCTGCTCCTTTCAAGGGGTGGTGCTGTTGTGTGCTACTGCATACTTTGCATTGGCATGCTCAGTATTAAGCATTGCCCACTGGGTTGACTGATCAACGTTTCATGTCTTTTTCAGTCGGGCAACTCAACACCTGGTGTCTTGAACACTTCCTAGCATGAAGTCAGACAAGTGAACCCGCCGAATTTAAGCATATCAATAAGCGGAGGA
>AF184949_AA112
CCGGTGAATTATTCGGACTGACGCAGTGCTCAGCTTCTGGACGTTGCGTTGGAAAGTTTCATGAACCTTATCACTTAGAGGAAGGAGAAGTCGTAACAAGGTTTCCGTAGGTGAACCTGCGGAAGGATCATTCGCACTATCCAATTCAGTTCGTGAACTTTGCTGAGTGCGACTGCTTGTGTTTCTTCGAACGCAAGTGGAAGCTATGGGCGAGTGGGCGTACTCGGAGCTGCACCCAGAGTGTATGTTCTGGCTATTGCCCATCGTCATTGGTCCCTTTTGGACCTTCCACTATTGACAGCTGTACTTGTTTCAGCGTGTTCTTGTAATCGAGTTTGCACAATTTTCAGCGACGGATATCTTGGCTCGAGCACCTATGAAGGGCGCAGCGAAGTGCGATAATCGTTGTGAATTGCAGAACTCCGTGAACCAATGGCCTCTTGAACGTGCATTGCGCTCTTGGGATATGCCTGAGAGCATGTCTGCTTCAGTGCTTCTACTTTTCCTATTCCTGCTGCTCCTTTCAAGGGGTGGTGCTGCTGTGTGCTACTGCATACTTTGCATTGGCATGCTCAGTATTAAGCATTGCCCGCTGGGTTGACTGATCAACGTTTCATGTCTTCTTCAGTCGGGTAAATCAACACCTGGTGTCTTGAACACTTCCTAGCATGAAGTCAGACAAGTGAACCCGCCGAATTTAAGCATATCAATAAGCGGAGGA
>AF186058_AA6
CCGGTGAATTATTCGGACTGACGCAGTGCTCAGCTTCTGGACGTTGCGTTGGAAAGTTTCATGAACCTTATCACTTAGAGGAAGGAGAAGTCGTAACAAGGTTTCCGTAGGTGAACCTGCGGAAGGATCATTCGCACTATCCAAAACTTGTCGTGAACCTGGCTGAATGCGACTGCTTGTGAATTTGTTTTTGCAAGTGGAAGCTATGGGCGACTGGAGGTATTCGGAGCTGCACTGTGTGTATGTTCTGGGTGCTGCCCATCGTCATTGGTCCCTCTTGGACCTTCCACAACTCAACTTACTCTTGTTTCAGCTTGTGTCAAGGATAATTTGATTACAATTTTCAGCGACGGATATCTTGGCTCGAGCACCTATGAAGGGCGCAGCGAAGTGCGATAATCGTTGTGAATTGCAGAACTCCGTGAACCAATGGCCTCTTGAACGTGCATTGCGCTCTTGGGATATGCCTGAGAGCATGTCTGCTTCAGTGCTTCTACTTTCTTTTCTGCTGCTCTTGTTATCAGGAGCAGTGCTGCTGCATGCTTCTGCAATTGGCACTGGCATGCTAAGTACCAAGTTTCGCTTGCTGTTGTGACTGATCAACATCTCATGTCGTTTCAGTTGGCGAAACAAAGGCTTGTGTGTTCCAACACTTCCTAGCATGAAGTCAGACAAGTGAACCCGCCGAATTTAAGCATATCAATAAGCGGAGGA
>AF195153_CC1051
CCGGTGAATTATTCGGACTGACGCAGTGCTCAGCTTCTGGACGTTGCGTCGGAAAGTTTCATGAACCTTATCACTTAGAGGAAGGAGAAGTCGTAACAAGGTTTCCGTAGGTGAACCTGCGGAAGGATCATTCGCACTGATTCAATCTTGACTACGTGAATTTTGGCTGTGAGGGATGCTTGCGGTGAGATATCTGCTTGCAGAACTCGAGGGCGACAGATGCACATTCAACCAACCCTTCTTGGGGCTGGTGCGAGTGTCGCTCTGTGGCCATGGGTCCGTTTTCAGCGGGCCGGGGAATGAAGACTAAGTTGCTTTAGTGACAACTGTCTGGGAAGGGCATTGTTCCAACTTCCACAACTTTCAGCGATGGATATCTTGGCTCGGGCACCTTTGAAGGGCGCAGCGAAGCGCGATAGTCTTTGTGAATTGCAGAACTCCGTGAACCAATGGCCTCCTGAACGTGCGTTGCACTCTTGGGATTTCCTGAGAGTATGTCTGCTTCAGTGCTTAACTTGCCCCAACTTTGCAAGCAGGATGTGTTTCTGCCTTGCGTTCTTATGAGCTATTGCCTTCTGCGCCAATGGCTTGTTAATTGCTTGGTTCTTGCAAAATGCTTTGCGCGCTGTTATTCAAGTTTCTACCTTCGCGGTTTTACTTGAGTGACGCTGCTCATGCTTGCAACCGCTGGGATGCAGGTGCATGCCTCTAGCATGAAGTCAGACAAGTGAACCCGCTGAATTTAAGCATATCAATAAGCGGAGGA
>AF201746_AA117
CCGGTGAATTATTCGGACTGACGCAGTGCTCAGCTTCTGGACGTTGCGTTGGAAAGTTTCATGAACCTTATCACTTAGAGGAAGGAGAAGTCGTAACAAGGTTTCCGTAGGTGAACCTGCGGAAGGATCATTCGCACTATCCAATTCAAATCGTGAACCTTGCTGAATGCGACTGCTTGCGTGTCTTTGTCTGCGCAAGTGGAAGCTATGGGCGAGTGGGCGTATTCGGGGCTGCGCTGTAAGCGTAGTTTCTGGGTATTGCTCATCGTCATTGGTCCCTTTGGACCTTCCACTACTCATGGCAGTATTCGTTATAGCCAGACTGAGAATTGAGAAGTAGAAAAGCACAATTTTCAGCGACGGATATCTTGGCTCGAGCACCTATGAAGGGCGCAGCGAAGTGCGATAATCGTTGTGAATTGCAGAACTCCGTGAACCAATGGCCTCTTGAACGTGCATTGCGCTCTTGGGATATGCCTGAGAGCATGTCTGCTTCAGTGCTTCTAACTCTCTATGTGTCCTGCTGCTCTCTCCCTTTGAGAGCAGTGCTGCTGCATGCTACTGCGCTGCTGCACTGGCATGCTCAATATCATGTTTTGCCCACTGGTTTGACTGATCATCATCTTGTCTTGCAGATGGGGTAAAATAGGGAACAGCGTTTGCAACACTTCCTAGCATGAAGTCAGACAAGTGAACCCGCCGAATTTAAGCATATCAATAAGCGGAGGA
>AF333504_AA1.1
GGAAGGATCATTCGCACTATCCAAAACTTGTCGTGAACCTGGCTGAATGCGACTGCTTGCGAATTTGTTTTCGCAAGCGGAAGCTATGGGCGAATGGAGGTATTCGGAGCTGCACTGTGTGCATGTTCTGGGTGCTGCCCATCGTCATTGGTCCCTCTTGGACCTTCCACAACTTGAACTACTCTTGTTTCAGCTTGTGTCAAGAACGATTGGATTACAATTTTCAGCGACGGATATCTTGGCTCGAGCACCTATGAAGGGCGCAGCGAAGTGCGATAATCGTTGTGAATTGCAGAACTCCGTGAACCAATGGCCTCTTGAACGTGCATTGCGCTCTTGGGATATGCCTGAGAGCATGTCTGCTTCAGTGCTTCTACTTTCATCTTCTGCTGCTCTTGTTATCAGGAGCAGTGTTGCTGCATGCTTCTGCAAGTGGCACTGGCATGCTAAATATCAAGTTTTGCTTGCTGTTGTGACTGATCAACATCTCATGTCGTTTCAGTTGGCGAAACAAAAGCTCATGTGTGTTCTTAACACTTCCTAGCATGAAGTCAGACAAGTGA
>AF333505_AA1
GGAAGGATCATTCGCACTATCCAAAACTTGTCGTGAACCTGGCTGAATGCGACTGCTTGCGAATTTGTTTTCGCAAGCGGAAGCTATGGGCGAATGGAGGTATTCGGAGCTGCACTGTGTGCATGTTCTGGGTGCTGCCCATCGTCATTGGTCCCTCTTGGACCTTCCACAACTTGAACTACTCTTGTTTCAGCTTGTGTCAAGAACGATTGGATTACAATTTTCAGCGACGGATATCTTGGCTCGAGCACCTATGAAGGGCGCAGCGAAGTGCGATAATCGTTGTGAATTGCAGAACTCCGTGAACCAATGGCCTCTTGAACGTGCATTGCGCTCTTGGGATATGCCTGAGAGCATGTCTGCTTCAGTGCTTCTACTTTCATTTTCTGCTGCTCTTGTTATCAGGAGCAGTGTTGCTGCATGCTTCTGCAAGTGGCACTGGCATGCTAAATATCAAGTTTTGCTTGCTGTTGTGACTGATCAACATCTCATGTCGTTTCAGTTGGCGAAACAAAAGCTCATGTGTGTTCTTAACACTTCCTAGCATGAAGTCAGACAAGTGA
>AF333506_AA2
GGAAGGATCATTCGCACTATCCAATTCAAATCGTGAACCTTGCTGAATGCGACTGCTTGCGTGTCTTTGTCTGCGCAAGTGGAAGCTATGGGCGAGTGGGCGTATTCGGGGCTGCGCTGTAAGCGTAGTTTCTGGGTATTGCTCATCGTCATTGGTCCCTTTGGACCTTCCACTACTCATGACAGTATTCGTTGTAGCCAGACTGTGAATTAAGATATAGAAAAGCACAATTTTCAGCGACGGATATCTTGGCTCGAGCACCTATGAAGGGCGCAGCGAAGTGCGATAATCGTTGTGAATTGCAGAACTCCGTGAACCAATGGCCTCTTGAACGTGCATTGCGCTCTTGGGATATGCCTGAGAGCATGTCTGCTTCAGTGCTTCTAACTCTCTATGTGTCCTGCTGCTCTCTCCCTTTGAGAGCAGTGCTGCTGCATGCTACTGCGCTGCTGCACTGGCATGCTCAATATCAAGTTTTGCCCACTGGTTTGACTTGATCATCATCTTGTCTTGCAGATTGGGTAAAATAGGAAATAGTGTTTGCAACACTTCCTAGCATGAAGTCAGACAAGTGA
>AF333507_AA3
GGAAGGATCATTCGCACTATCCAAAACTTGTCGTGAACCTGGCTGAATGCGACTGCTTGTGAATTTGTTTTTGCAAGTGGAAGCTATGGGCGACTGGAGGTATTCGGAGCTGCACTGTGTGTATGTTCTGGGTGCTGCCCATCGTCATTGGTCCCTCTTGGACCTTCCACAACTCAACTTACTCTTGTTTCAGCTTGTGTCAAGGATAATTTGATTACAATTTTCAGCGACGGATATCTTGGCTCGAGCACCTATGAAGGGCGCAGCGAAGTGCGATAATCGTTGTGAATTGCAGAACTCCGTGAACCAATGGCCTCTTGAACGTGCATTGCGCTCTTGGGATATGCCTGAGAGCATGTCTGCTTCAGTGCTTCTACTTTCTTTTCTGCTGCTCTTGTTATCAGGAGCAGTGCTGCTGCATGCTTCTGCAATTGGCACTGGCATGCTAAGTACCAAGTTTCGCTTGCTGTTGTGACTGATCAACATCTCATGTCGTTTCAGTTGGCGAAACAAAGGCTTGTGTGTTCCAACACTTCCTAGCATGAAGTCAGACAAGTGA
>AF333508_AA5
GGAAGGATCATTCGCACTATCCAAAACTTGTCGTGAACCTGGCTGAATGCGACTGCTTGTGAATTTGTTTTCGCAAGTGGAAGCTATGGGCGACTGGAGGTATTCGGAGCTGCACTGTGTGTATGTTCTGGGTGCTGCCCATCGTCATTGGTCCCTCTTGGACCTTCCACAACTCAACTTACTCTTGTTTCAGCTTGTGTCAAGGACAATTTGATTACAATTTTCAGCGACGGATATCTTGGCTCGAGCACCTATGAAGGGCGCAGCGAAGTGCGATAATCGTTGTGAATTGCAGAACTCCGTGAACCAATGGCCTCTTGAACGTGCATTGCGCTCTTGGGATATGCCTGAGAGCATGTCTGCTTCAGTGCTTCTACTTTCATTTTCTGCTGCTCTTGTTATCAGGAGCAGTGCTGCTGCATGCTTCTGCAATGGGCACTGGCATGCTAAGTACCAAGTTTTGCTTGCTGTTGTGACTGATCAACATCTCATGTCGTTTCAGTTGGCGAAACAAAGGCTTGTGTGTTCCAACACTTCCTAGCATGAAGTCAGACAAGTGA
>AF333509_AA4
GGAAGGATCATTCGCACTATCCAAAACTTGTCGTGAACCTGGCTGAATGCGACTACTTGCGAATTTGTGTTCGCAAGTGGAAGCTATGGGCGAATGGAGGTATTCGGAGCTGCACTGTGTGTATGTTCTGGGTGCTGCCCATCGTCATTGGTCCCTCTTGGACCTTCCACAACTTGTATTACCTAGTTTCAGCATGTGTCAAGAACGATTGGATTACAATTTTCAGCGACGGATATCTTGGCTCGAGCACCTATGAAGGGCGCAGCGAAGTGCGATAATCGTTGTGAATTGCAGAACTCCGTGAACCAATGGCCTCTTGAACGTGCATTGCGCTCTTGGGATATGCCTGAGAGCATGTCTGCTTCAGTGCTTCTACTTTCATTTTCTGCTGCTCTTGTTATCGGGAGCAGTGTTGCTGCATGCTTCTGCAAAAGGCACTGGCATGCTAAGTATCAAGTTTTGCTTGCTGTTCTGACTGATCAACATCTCATGTCGTTTCAGTTGGCGAAACAAAAGCTGAAGTGTGTTCTTAACACTTCCTAGCATGAAGTCAGACAAGTGA
>AF333510_BB4
GGAAGGATCATTCGCACTGATCAACTCTTGACACTGTGACACTTTGATGTGAGGGACGCTTGTGGTGAAATATCTGCTTGCGGAACTCGTGGGTGACAGGGGGCGCATCGGCGCCTGGTGCATCTGGCACTTGGTGCGGGTGTTGCCCTCCCTGTGGCCGGGTTTGGCCCGCTAGCCGGGTAGAGCTCCTGGGTGAGATATGCTTAGCGCAAGCTGTCTGGAAAGGATGGTGGTCCAAAACTACAACTTTCAGTGATGGATATCTTGGCTCGGGCACCTTTGAAGGGCGCAGCGAACGTGATAGTCTTTGTGAATTGCAGAACTCCGTGAACCGATGGCCTCCTGAACGCGCATTGCGCTCTCGGGATTTCCTGAGAGCACGTCTGCTTCAGTGCTTAGCCTTATTTACTTGTGCTTGCAAGCAGCATGTGTGCACTGCTGCTTTGCTTTCCAACAAGTCACTGGCGTGTAGTGGCTTGTTTGCTGCCTGGCCCATGCGCCAAGCTTGAGCGTACTGTTGTTCCAAGCTTATGCCTGCCTGGTGTAGCTTGCATCATGCTGCTCAAGCGCGCAGCTGTCGGGATGCTGGTGCATGCCCTTAGCATGAAGTCAGACAAGAGA
>AF333511_BB1
GGAAGGATCATTCGCACTGATCAACTCTCGACACTGTGACTTTTGATGTGAGGGACGCTTGTGGTGAAATATCTGCTTGCGGAACTCGTGGGTGACAGCGGCGCATCGGCGCCTGGTGCATCTGGCACCAGGCGCGGGTGTTGCCCTGTGGCCGGGTTAGCTCTAGGGTGAGATAGTTAGCGCAAGCTTTCTGGAAAGGATGATGGTCCAAAACTACAACTTTCAGTGATGGATATCTTGGCTCGGGCACCTTTGAAGGGCGCAGCGAACGCGATAGTCTTTGTGAATTGCAGAACTCCGTGAACCGATGGCCTCCTGAACGCGCATTGCGCTCTCGGGATTTCCTGAGAGCAGGTCTGCTTCAGTGCTTAGCATTATCTACCTGTGCTTGCAAGCAGCATGTATGTCTGCATTGCTGCTTCGCTTTCCAACAAGTCATCGATCGCTTTTGTGTTCGTAAATGGCTTGTTTGCTGCCTGGCCCATGCGCCAAGCTTGAGCGTACTGTTGTTCCAAGCTTTGCTTGCATCGTGCAGCTCAAGCGCGCAGCTGTCGGGATGCTGATGCATGCCCTTAGCATGAAGTCAGACAAGAGA
>AF333512_BB2
GGAAGGATCATTCGCACTGATCAACTCTCGACACTGTGACTTTTGATGTGAGGGACGCTTGTGGTGAAATATCTGCTTGCGGAACTCGTGGGCGACAGCGGTGCATCGGCGCCTGGTGCATCTGGCACCGGGCGCGGGTGTTGCCCTGTGGCCGGGTTAGCTCTAGGGTGAGATAGTTAGCGCAAGCTTTCTGGAAAGGATGATGGTCCAAAACTACAACTTTCAGTGATGGATATCTTGGCTCGGGCACCTTTGAAGGGCGCAGCGAACGCGATAGTCTTTGTGAATTGCAGAACTCCGTGAACCGATGGCCTCCTGAACGCGCATTGCGCTCTCGGGATTTCCTGAGAGCAGGTCTGCTTCAGTGCTTAGCATTATCTACCTGTGCTTGCAAGCAGCATGTCTACACTGCTGCTTTGCTTTCCAACAAGTCATCGATCGCGTTTGTGTTCGTAAATGGCTTGTTTGCTGCCTGGCCCATGCGCCAAGCTTGAGCGTACTGTTGTTCCAAGCTTAGCTTGCATCGTACAGCTCAAGCGCGCAGCTGTTGGGATGCTGATGCATGCCCTTAGCATGAAGTCAGACAAGAGA
>AF333514_BB3
GGAAGGATCATTCGCACTGATCAACTCTCGACATTGTGACTTTTGACGTGAGGGACGCTTGTGGTGAAATATCTGCTTGCGGAACTCGTGGGTGACAGCGGCGCATCGGCGCCTGGTGCATCTGGCACCGGGCGCGGGTGTTGCCCTGTGGCCGGGTTGAGCTCTAGGGTGAGATAGTCAGCGCAAGCTTTCTGGAAAGGATGATGGTCCAAAACTACAACTTTCAGTGATGGATATCTTGGCTCGGGCACCTTTGAAGGGCGCAGCGAACGCGATAGTCTTTGTGAATTGCAGAACTCCGTGAACCGATGGCCTCCTGAACGCGCATTGCGCTCTCGGGATTTCCTGAGAGCAGGTCTGCTTCAGTGCTTAGCATTATCTACCTCTGCTTGCAAGCAGCATGTCTACACTGCTGCTTTGCTTTCCAAGAAGTCATCGATCGCGTTTGTGTTCGTAAATGGCTTGTTTGCTGCCTGGCCCATGCGCCAAGTTTGAGCGTACTGTTGTTCCAAGCTTAGCTTGCATCGTACAGCTCAAGCGCGCAGCTGTTGGGATGCTGATGCATGCCCTTAGCATGAAGTCAGACAAGAGA
>AF333515_CC1
GGAAGGATCATTCGCACTGATTCAATTTTGACTACGTGAATTTTGGCTGTGAGGGATGCTTGCGGTGAGATATCTGCTTGCAGAACTCGAGGGCGACAGATGCACACTCACCAACCCTTGTTGGGGCTGGTGCGAGTGTCGCTCTGGGCCATGGGTCCGTGTTCAGCGGGCCGGGGAATGAAGGCTAAGCTGCTTTAGTGACAACTGTCTGGGAAGGGCATTGTTCCAACTTCCACAACTTTCAGCGATGGATATCTTGGCTCGGGCACCTGTGAAGGGCGCAGCGAAGCGCGATAGTCTTTGTGAATTGCAGAACTCCGTGAACCAATGGCCTCCTGAACGTGCGTTGCACTCTTGGGATTTCCTGAGAGTATGTCTGCTTCAGTGCTTAACTTGCCCCAACTTTGCAAGCAGGATGTGTTTCTGCCTTGCGTTCTTATGAGCTATTGCCCTCTGAGCCAATGGCTTGTTAATTGCTTGGTTCTTGCAAAATGCTTTGCGCGCTGTTATTCAGGTTTCTACCTTCGTGGTTTTACTTGAGTGACGCTGCTCATGCTTGCAACCGCTGGGATGCAGGTGCATGCCTCTAGCATGAAGTCAGACAAGTGA
>AF333517_FF1
GGAAGGATCATTCGCACTGATTCAACTCTGACCATGTGAACTTTGGTTGTGAGGGATGCTTGCGGTGAGATATCTGCTTGCTGAACTCGTGGGCGACAGAGGCACATCGGCAGCCAGCAGCGCATCTGCCCTGGCGCTGGTGTCGCCCTGTGGTCAAGGGTCCACTGTGTGGGCCGTTGCTATAGTAATGAGATTTTTGTGCAAGCTGTCTGACAAGGACATTGGTCCAAATTCCACAACTTTCAGTGATGGATGTCTTGGCTCAAGCACCTGTGAAGGGCGCAGCGAAGCGCGATAGTCTTTGTGAATTGCAGAACTCCGTGAACCAATGGCCTCCTGAACGTACGTTGCACTCTTGGGATTTCCTGAGAGTATGTCTGCTTCAGTGCTTAGCTTGCCCAATCTTGCGGATAGATTTTGTTTCTGTCTTGCGCCCCTGTGAGCCATTGAAACTCTAGTCAATGGCTTATTGAATGAGTTGGTCTTGCAAAAGCTTTGCGCGATGCTATTCAAGATTCCACCTTGAAATGGTATTTCTTGAGTGACGCTGCTTATGCTTGCAACTGCTGGGATGCTAGCGCATGCCTCTAGCATGAAGTCAGACAAGTGA
>AF333518_CC2
GGAAGGATCATTCGCACTGATTCAATCTTGACTACGTGAATTTTGGCTGTGAGGGATGCTTGCGGTGAGANATCTGCTTGCAGAACTCGAGGGCGACAGATGCACATTCAACCAACCCTTCTTGGGGCTGGTGCGAGTGTCGCTCTGTGGCCATGGGTCCGTTTTCAGCGGGCCGGGGAATGAAGACTAAGTTGCTTTAGTGACAACTGTCTGGGAAGGGCATTGTTCCAACTTCCACAACTTTCAGCGATGGATATCTTGGCTCGGGCACCTTTGAAGGGCGCAGCGAAGCGCGATAGTCTTTGTGAATTGCAGAACTCCGTGAACCAATGGCCTCCTGAACGTGCGTTGCACTCTTGGGATTTCCTGAGAGTATGTCTGCTTCAGTGCTTAACTTGCCCCAACTTTGCAAGCAGGATGTGTTTCTGCCTTGCGTTCTTATGAGCTATTGCCTTCTGCGCCAATGGCTTGTTAATTGCTTGGTTCTTGCAAAATGCTTTGCGCGCTGTTATTCAAGTTTCTACCTTCGCGGTTTTACTTGAGTGACGCTGCTCATGCTTGCAACCGCTTGGGATGCAGGTGCATGCCTCTAGCATGAAGTCAGACAAGTGA
>AF334659_EE1
GGAAGGATCATTCGCACTGACCAACCAACGCTACGTGAACAACTAACCGTGAGTGACTGTCAACGAACTGCTTTGCGGCAGTTTGAAGGCAGGAGCTCGTGGGCGACGCGGGCCGATTGACAACGCTGCAATCGCAGCCGAGTGGATCGCGCCTGGTTGCTATGGCCCCTTGAGGGCACCGCTGAAGAGCACCTCACTTAGCGATCAGCAAAAGCTCTTGGGCGCAAGCCTCAACACAACTTTCAGCGACGGATATCTTGGCTCGGGCACCAATGAAGGGCGCAGCGAAACGCGATAGTCGTTGTGAATTGCAGAACTCCGTGAACCAATAGCACCCTGAACTCGCATTGCACTCTTGGGACACGCCTGAGAGTATGTCTGCTTCAGTGCTTTTCATATCTTCGCAGTGCGGGCTTCCTGGAGAAGCCTTGAGCCTCTTTGTGCGCTGCTGCATCAGAATTTGCAGCGGCGCGCTGAACACAAACCGGGAGGTAAGCTGGACTGATTTGTCGCGCATCACTGGGCACGTGTGTCCGTTTTGGCCCAATCATGCCAGCCTGCCAAGCAATTGGTGCTCAAATACCAATCTTAGCATGAAGTCGAGACAA
>AF334660_DD1
GGAAGGATCATTCGCACCGATCTACCTATTACACTGTGAACCACTACGGTGAGGGACTGTTCGCAGACTTGCACCAGTGGTGAGATGCNGCGTTCAGGAACTCGAGGGCTGCAGTGGCATATTCGATCGCGCCTGTGGCGTTTGCTATCGGGTATCGCCCTGTTGCCATGGGGTCCGCTCGCGGGCCGTTGCTTGTGCGTTGTTGTTTTGTGAAGGCCTTAGACTGATGATCCAATCTGTTAGTCACAACTTTCAGCGACGGATATCTCGGCTCAGGCACCTATGAAGGGCGCAGCGAAGCGCGATAGTCTTTGAGAATTGCAGATCTCCGTGAACCAATGGCCCCCTGAACGCGCATTGCACTCTTGGGACTTCCTGAGAGTATGTTTGCTTCAGTGCTTATTTTACCTCCTTGCAAGGTTCTGTCGCAACCTTGTGCCCTGGCCAGCCATGGGTTAACTTGCCCATGGCTTGCTGAGTAGTGATCTTTTAGAGCAAGCTCTGGCACGCTGTTGTTTGAGGCAGCCTATATTGAGGCTATTTCAAATGACGTTGCTACAAGCTTGATGTGTCCTTCTGCGCCGTTGCGCATCCCATAGCATGAAGTCAAACAAGAGA
>AF360564_BB114
GTGTTGGAAAGTTTCATGAACCTTATCACTTAGAGGAAGGAGAAGTCGTAACAAGGTTTCCGTAGTGAACCTGCGGAAGGATCATTCGCACTGATCAACTCTCGACACTGTGACTTTTGATGTGAGGGACGCTTGTGGTGAAATATCTGCTTGCGGAACTCGTGGGCGACAGCGGTGCATCGGCGCCTGGTGCATCTGGCACCGGGCGCGGGTGTTGCCCTGTGGCCGGGTTAGCTCTAGGGTGAGATAGTTAGCGCAAGCTTTCTGGAAAGGATGATGGTCCAAAACTACAACTTTCAGTGATGGATATCTTGGCTCGGGCACCTTTGAAGGGCGCAGCGAAGCGCGATAGTCTTTGTGAATTGCAGAACTCCGTGAACCGATGGCCTCCTGAACGCGCATTGCGCTCTCGGGATTTCCTGAGAGCAGGTCTGCTTCAGTGCTTAGCATTATCTACCTGTGCTTGCAAGCAGCATGTCTACACTGCTGCTTTGCTTTCCAACAAGTCATCGATCGCGTTTGTGTTCGTAAATGGCTTGTTTGCTGCCTGGCCCATGCGCCAAGCTTGAGCGTACTGTTGTTCCAAGCTTAGCTTGCATCGTACAGCTCAAGCGCGCAGCTGTTGGGGATGCTGATGCATGCCCTTAGCATGAA
>AF360566_BB112
GTGTTGGAAAGTTTCATGAACCTTATCACTTAGAGGAAGGAGAAGTCGTAACAAGGTTTCCGTAGTGAACCTGCGGAAGGATCATTCGCACTGATCAACTCTCGACACTGTGACTTTTGATGTGAGGGACGCTTGTGGTGAAATATCTGCTTGCGGAACTCGTGGGTGACAGCGGCGCATCGGCGCCTGGTGCATCTGGCACCAGGCGCGGGTGTTGCCCTGTGGCCGGGTTAGCTCTAGGGTGAGATAGTTAGCGCAAGCTTTCTGGAAAGGATGATGGTCCAAAACTACAACTTTCAGTGATGGATATCTTGGCTCGGGCACCTTTGAAGGGCGCACGAAGCGCGATAGTCTTTGTGAATTGCAGAACTCCGTGAACCGATGGCCTCCTGAACGCGCATTGCGCTCTCGGGATTTCCTGAGAGCAGGTCTGCTTCAGTGCTTAGCATTATCTACCTGTGCTTGCAAGCAGCATGTATGTCTGCATTGCTGCTTCGCTTTCCAACAAGTCATCGATCGCTTTTGTGTTCGTAAATGGCTTGTTTGCTGCCTGGCCCATGCGCCAAGCTTGAGCGTACTGTTGTTCCAAGCTTTGCTTGCATCGTGCAGCTCAAGCGCGCACTGTCGGGATGCTGATGCATGCCCTTAGCATGAA
>AF360572_BB115
GTGTTGGAAAGTTTCATGAACCTTATCACTTAGAGGAAGGAGAAGTCGTAACAAGGTTTCCGTAGGTGAACCTGCGGAAGGATCATTCGCACTGATCAACTCTCGACACTGTGACTTTTGATGTGAGGGACGCTTGTGGTGAAATATCTGCTTGCGGAACTCGTGGGTGACAGCGGCGCATCGGCGCCTGGTGCATCTGGCACCAGGCGCGGGTGTTGCCCTGTGGCCGGGTTAGCTCTAGGGTGAGATAGTTAGCGCAAGCTTTCTGGAAAGGATGAGGGTCCAAAACTACAACTTTCAGTGATGGATATCTTGGCTCGGGCACCTTTGAAGGGCGCAGCGAAGCGCGATAGTCTTTGTGAATTGCAGAACTCCGTGAACCGATGGCCTCCTGAACGCGTATTGCGCTCTCGGGATTTCCTGAGAGCAGGTCTGCTTCAGTGCTTAGCATTATCTACCTGTGCTTGCAAGCAGCATGTATGTCTGCATTGCTGCTTCGCTTTCCAACAAGTCATCGATCGCTTTTGTGTTCGTAAATGGCTTGTTTGCTGCCTGGCCCATGCGCCAAGCTTGAGCGTACTGTTGTTCCAAGCTTTGCTTGCATCGTGCAGCTCAAGCGCGCAGCTGTCGGGATGCTGATGCATGCCCTTAGCATGAA
>AF360573_BB110
GTGTTGGAAAGTTTCATGAACCTTATCACTTAGAGGAAGGAGAAGTCGTAACAAGGTTTCCGTAGTGAACCTGCGGAAGGATCATTCGCACTGATCAACTCTCGACACTGTGACTTTTGATGTGAGGGACGCTTGTGGTGAAATATCTGCTTGCGGAACTCGTGGGTGACAGCGGCGCATCGGCGCCTGGTGCATCTGGCACCAGGCGCGGGTGTTGCCCTGTGGCCGGGTTAGCTCTAGGGTGAGATAGTTAGCGCAAGCTTTCTGGAAAGGATGATGGTCCAAAACTACAACTTTCAGTGATGGATATCTTGGCTCGGGCACCTTTGAAGGGCGCAGCGAAGCGCGATAGTCTTTGTGAATTGCAGAACTCCGTGAACCGATGGCCTCCTGAACGCGCATTGCGCTCTCGGGATTTCCTGAGAGCAGGTCTGCTTCAGTGCTTAGCATTATCTACCTGTGCTTGCAAGCAGCATGTATGTCTGCATTGCTGCTTCGCTTTCCAACAAGTCATCGATCGCTTTTGTGTTCGTAAATGGCTTGTTTGCTGCCTGGCCCACGCGCCAAGCTTGAGCGTACTGTTGTTCCAAGCTTTGCTTGCATCGTGCAGCTCAAGCGCGCAGCTGTCGGGATGCTGATGCATGCCCTTAGCATGAA
>AF360575_BB111
GTGTTGGAAAGTTTCATGAACCTTATCACTTAGAGGAAGGAGAAGTCGTAACAAGGTTTCCGTAGGTGAACCTGCGGAAGGATCATTCGCACTGATCAACTCTCGACATTGTGACTTTTGACGTGAGGGACGCTTGTGGTGAAATATCTGCTTGCGGAACTCGTGGGTGACAGCGGCGCATCGGCGCCTGGTGCATCTGGCACCGGGCGCGGGTGTTGCCCTGTGGCCGGGTTGAGCTCTAGGGTGAGATAGTCAGCGCAAGCTTTCTGGAAAGGATGATGGTCCAAAACTACAACTTTCAGTGATGGATATCTTGGCTCGGGCACCTTTGAAGGGCGCAGCGAAGCGCGATAGTCTTTGTGAATTGCAGAACTCCGTGAACCGATGGCCTCCTGAACGCGCATTGCGCTCTCGGGATTTCCTGAGAGCAGGTCTGCTTCAGTGCTTAGCATTATCTACCTCTGCTTGCAAGCAGCATGTATACACTGCTGCTTCGCTTTCCAACAAGTCATCGATCGCGTTTGTGTTCGTAAATGGCTTGTTTGCTGCCTGGCCCATGCGCCAAGCTTGAGCGTACTGTTGTTCCAAGCTTAGCTTGCATCGTACGTACAGCTCAAGCGCGCAGCTGTTGGGATGCTGATGCATGCCCTTAGCATGAA
>AF411415_DD100
ACTTTGGGCCAGGAAGATTTCGCACCGATCTACCTATTACACGTGAACCACTACGGGTAGGGACTGTTCGCGACTTGCACCAGTGGTGAGATGCGCGTTCAGGAACTCGAGGGCTGCAGTGGCATATTCGATCGCGCCTGTGGCGTTTGCTATCGGGTATCGCCCTGTTGCCATGGGGTCCGCTCGCGGGCCGTTGCTTGTGCGTTGTTGTTTTGTGAAGGCCTTAGACTGATGCTCCAATCTGTTAGTCACAACTTTCAGCGACGGATATCTCGGCTCAGGCACCTATGAAGGGCGCAGCGAAGTGCGATAGTCTTTGTGAATTGCAGATCTCCGTGAACCAATGGCCCCCTGAACGCGCATTGCACTCTTGGGACTTCCTGAGAGTATGTTTGCTTCAGTGCTTATTTTACCTCCTTGCAAGGTTCTGTCGCAACCTTGTGCCCTGGCCAGCCATGGGTTACCATGGCTTGCTGAGTAGTGATCTTTTAGAGCAAGCTCTGGCACGCTGACGCTGTTGTTTGAGGCAGCCTATATTGAGGCTATTTCAAATGACGTTGCTACAAGCTTGATGTGTCCTTCTGCGCCGTTGCGCATCCCATAGCATGAAGTCAAACAAGACAGCGAG
>AF411416_DD101
CCTGCGGGAAGGTATTCGCACCGATCTACCTATTACACGTGAACCACTACGGGTAGGGACTGTTCGCGACTTGCACCAGTGGTGAGATGCGCGTTCAGGAACTCGAGGGCTGCAGTGGCATATTCGATCGCGCCTGTGGCGTTTGCTATCGGGTATCGCCCTGTTGCCATGGGGTCCGCTCGCGGGCCGTTGCTTGTGCGTTGTTGTTTTGTGAAGGCCTTAGACTGATGCTCCAATCTGTTAGTCACAACTTTCAGCGACGGATATCTCGGCTCAGGCACCTATGAAGGGCGCAGCGAAGCGCGATAGTCTTTGTGAATTGCAGATCTCCGTGAACCAATGGCCCCCTGAACGCGCATTGCACTCTTGGGACTTCCTGAGAGTATGTTTGCTTCAGTGCTTATTTTACCTCCTTGCAAGGTTCTGTCGCAACCTTGTGCCCTGGCCAGCCATGGGTTACCATGGCTTGCTGAGTAGTGATCTTTTAGAGCAAGCTCTGGCACGCTGACGCTGTTGTTTGAGGCAGCCTATATTGAGGCTATTTCAAATGACGTTGCTACAAGCTTGATGTGTCCTTCTGCGCCGTTGCGCATCCCATAGCAGAAGCAACAAGACAGGGCCC
>AF427468_AA101
CTCAGCTTCTGGACGTTGCGTTGGAAAGTTTCATGAACCTTATCACTTAGAGGAAGGAGAAGTCGTAACAAGGTTTCCGTAGGTGAACCTGCGGAAGGATCATTCGCACTATCCAATTCAAATCGTGAACCTTGCTGAATGCGACTGCTTGCGTGTCTTTGTCTGCGCAAGTGGAAGCTATGGGCGAGTGGGCGTATTCGGGGCTGCGCTGTAAGCGTAGTTTCTGGGTATTGCTCATCGTCATTGGTCCCTTTGGACCTTCCACTACTCATGACAGTATTCGTTGTAGCCAGACTGTGAATTAAGATATAGAAAAGCACAATTTTCAGCGACGGATATCTTGGCTCGAGCACCTATGAAGGGCGCAGCGAAGTGCGATAATCGTTGTGAATTGCAGAACTCCGTGAACCAATGGCCTCTTGAACGTGCATTGCGCTCTTGGGATATGCCTGAGAGCATGTCTGCTTCAGTGCTTCTAACTCTCTATGTGTCCTGCTGCTCTCTCCCTTTGAGAGCAGTGCTGCTGCATGCTACTGCGCTGCTGCACTGGCATGCTCAATATCAAGTTTTGCCCACTGGTTTGACTGATCATCATCTTGTCTTGCAGATTGGGTAAAATAGGAAATAGTGTTTGCAACACTTCCTAGCATGAAGTCAGACAAGTGAACCCGCCGAATTTAAGCATATAAGTAAGCGGAGGAA
>AF427469_CC1104
CAGCTTCTGGACGTTGCGTCGGAAAGTTTCATGAACCTTATCACTTAGAGGAAGGAGAAGTCGTAACAAGGTTTCCGTAGGTGAACCTGCGGAAGGATCATTCGCACTGATTCAATTTTGACTACGTGAATTTTGGCTGTGAGGGATGCTTGCGGTGAGATATCTGCTTGCAGAACTCGAGGGCGACAGATGCACACTCACCAACCCTTGTTGGGGCTGGTGCGAGTGTCGCTCTGTGGCCATGGGTCCGTGTTCAGCGGGCCGGGGAATGAAGGCTAAGCTGCTTTAGTGACAACTGTCTGGGAAGGGCATTGTTCCAACTTCCACAACTTTCAGCGATGGATATCTTGGCTCGGGCACCTGTGAAGGGCGCAGCGAAGCGCGATAGTCTTTGTGAATTGCAGAACTCCGTGAACCAATGGCCTCCTGAAACGTGCGTTGCACTCTTGGGATTTCCTGAGAGTATGTCTGCTTCAGTGCTTAACTTGCCCCAACTTTGCAAGCAGGATGTGTTTCTGCCTTGCGTTCTTATGAGCTATTGCCCTCTGAGCCAATGGCTTGTTAATTGCTTGGTTCTTGCAAAATGCTTTGCGCGCTGTTATTCAAGTTTCTACCTTCGTGGTTTTACTTGAGTGACGCTGCTCATGCTTGCAACCGCTGGGATGCAGGTGCATGCCTCTAGCATGAAGTCAGACAAGTGAACCCGCTGAATTTAAGCATATAAGTAAGCGGA
>AF427470_CC1103
CAGCTTCTGGACGTTGCGTCGGAAAGTTTCATGAACCTTATCACTTAGAGGAAGGAGAAGTCGTAACAAGGTTTCCGTAGGTGAACCTGCGGAAGGATCATTCGCACTGATTCAATTTTGACTACGTGAATTTTGGCTGTGAGGGATGCTTGCGGTGAGATATCTGCTTGCAGAACTCGAGGGCGACAGATGCACACTCACCAACCCTTGTTGGGGCTGGTGCGAGTGTCGCTCTGTGGCCATGGGTCCGTGTTCAGCGGGCCGGGGAATGAAGGCTAAGCTGCTTTAGTGACAACTGTCTGGGAAGGGCATTGTTCCAACTTCCACAACTTTCAGCGATGGATATCTTGGCTCGGGCACCTGTGAAGGGCGCAGCGAAGCGCGATAGTCTTTGTGAATTGCAGAACTCCGTGAACCAATGGCCTCCTGAAACGTGCGTTGCACTCTTGGGATTTCCTGAGAGTATGTCTGCTTCAGTGCTTAACTTGCCCCAACTTTGCAAGCAGGATGTGTTTCTGCCTTGCGTTCTTATGAGCTATTGCCCTCTGAGCCAATGGCTTGTTAATTGCTTGGTTCTTGCAAAATGCTTTGCGCGCTGTTATTCAGGTTTCTACCTTCGTGGTTTTACTTGAGTGACGCTGCTCATGCTTGCAACCGCTGGGATGCAGGTGCATGCCTCTAGCATGAAGTCAGACAAGTGAACCCGCTGAATTTAAGCATATAAGTAAGCGGA
>AF499778_AA4a
AACCAATGGCCTCTTGAACGTGCATTGCGCTCTTGGGATATGCCTGAGAGCATGTCTGCTTCAGTGCTTCTACTTTCATTTGCTGCTGCTCTTGTTATCGGGAGCAGTGTTGCTGCATGCTTCTGCAAAAGGCACTGGCATGCTAAGTATCAAGTTTTGCTTGCTGTTCTGACTGATCAACATCTCATGTCGTTTCAGTTGGCGAAACAAAAGCTGAAGTGTGTTCTTAACACTTCCTAGCATGAAGTCAGACAAGTGA
>AF499779_BB1a
AACCGATGGCCTCCTGAACGCGCATTGCGCTCTCGGGATTTCCTGAGAGCAGGTCTGCTTCAGTGCTTAGCATTATCTACCTGTGCTTGCAAGCAGCATGTATGTCTGCATTGCTGCTTCGCTTTCCAACAAGCCATCGATCGCTTTTGTGTTCGTAAATGGCTTGTTTGCTGCCTGGCCCATGCGCCAAGCTTGAGCGTACTGTTGTTCCAAGCTTTGCTTGCATCGTGCAGCTCAAGCGCGCAGCTGTCGGGATGCTGATGCATGCCCTTAGCATGAAGTCAGACAAGAGA
>AF499780_BB1b
AACCGATGGCCTCCTGAACGCGCATTGCGCTCTCGGGATTTCCTGAGAGCAGGTCTGCTTCAGTGCTTAGCATTATCTACCTGTGCTTGCGAGCAGCGTATGTCTGCATTGCTGCTTCGCTTTCCAACAAGTCATCGATCGCTTCGTAAATGGCTTGTTTGCTGCCTGGCCCACGTGCCAAGCTTGAGCGTACTGTTGTTCCAAGCTTTGCTTGCATCGTGCAGCTCAAGCGCGCAGCTGTCGGGATGCTGATGCATGCCCTTAGCATGAAGTCAGACAAGAGA
>AF499781_BB5
AACCGATGGCCTCCTGAACGCGCATTGCGCTCTCGGGATTTCCTGAGAGCAGGTCTGCTTCAGTGCTTAGCATTATCTACCTGTGCTTGCAAGCAGCATGTATGTCTGCACTGCTGCTTCGCTTTCCAACAAGTCATCGATCGCTTTTGTGTTCGTAAATGGCTTGTTTGCTGCCTGGCCCATGCGCCAAGCTTGAGCGTACTGTTGTTCCAAGCTTTGCTTGCATCGTGCAGCTCAAGCGCGCAGCTGTCGGGATGCTGATGCATGCCCTTAGCATGAAGTCAGACAAGAGA
>AF499782_BB5a
AACCGATAGCCTCCTGAACGCGCATTGCGCTCTCGGGATTTCCTGAGAGCAGGTCTGCTTCAGTGCTTAGCATTATCTACCTGTGCTTGCAAGCAGCATGTATGTCTGCACTGCTGCTTCGCTTTCCAACAAGTCATCGATCGCTTTTGTGTTCGTAAATGGCTTGTTTGCTGCCTGGCCCATGCGCCAAGCTTGAGCGTACTGTTGTTCCAAGCTTTGCTTGCATCGTGCAGCTCAAGCGCGCAGCTGTCGGGATGCTGATGCATGCCCTTAGCATGAAGTCAGACAAGAGA
>AF499783_BB6
AACCGATGGCCTCCTGAACGCGCATTGCGCTCTCGGGATTTCCTGAGAGCAGGTCTGCTTCAGTGCTTAGCATTATCTACCTGTGCTTGCAAGCAGCATGTCTACACTGCTGCTTCGCTTTCCAACAAGTCATCGATCGCGTTTGTGTTCGTAAATGGCTTGTTTGCTGCCTGGCCCATGCGCCAAGCTTGAGCGTACTGTTGTTCCAAGCTTAGCTTGCTTGCATCGTACAGCTCAAGCGCGCAGCTGTTGGGATGCTGATGCATGCCCTTTAGCATGAAGTCAGACAAGAGA
>AF499784_BB7
AACCGATGGCCTCCTGAACGCGCATTGCGCTCTCGGGATTTCCTGAGAGCAGGTCTGCTTCAGTGCTTAGCATTCTCTACCTGTGCTTGCAAGCAGCATGTATGTCTGCATTGCTGCTTCGCTTTCCAACAAGTCATCGATCGCTTTTGTGTTCGTAAATGGCTTGTTTGCTGCCTGGCCCATGCGCCAAGCTTGAGCGTACTGTTGTTCCAAGCTTTGCTTGCATCGTGCAGCTCAAGCGCGCAGCTGTCGGGATGCTGATGCATGCCCTTAGCATGAAGTCAGACAAGAGA
>AF499785_BB8
AACCGATGGCCTCCTGAACGCGCATTGCGCTCTCGGGATTTCCTGAGAGCAGGTCTGCTTCAGTGCTTAGCATTATCTACCTGTGCTTGCAAGCAGCATGTATGTCTGCATTGCTGCTTCGCTTTCCCAACAAGTCATCGATCGCTTTTGTGTTCGTAAATGGCTTGTTTGCTGCCTGGCCCACGCGCCAAGCTTGAGCGTACTGTTGTTCCAAGCTTTGCTTGCATCGTGCAGCTCAAGCGCGCAGCTGTCGGGATGCTGATGCATGCCCTTAGCATGAAGTCAGACAAGAGA
>AF499786_BB9
AACCGATGGCCTCCTGAACGTGCATTGCGCTCTCGGGGTTTCCTGAGAGCAGGTCTGCTTCAGTGCTTAGCATTATCTACCTGTGCTTGCAAGCAGCATGTCTACACTGCTGCTTCGCTTTCCAACAAGTCATCGATCGCGTTTGTGTTCGTAAATGGCTTGTTTGCTGCCTGGCCCATGCGCCAAGCTTGAGCGTACTGTTGTTCCAAGCTTAGCTTGCATCGTATAGCTCAAGCGCGCAGCTGTTGGGATGCTGATGCATGCCCTTAGCATGAAGTCAGACAAGAGA
>AF499787_BB10
AACCGATGGCCTCCTGAACGCGCATTGCGCTCTCGGGATTTCCTGAGAGCAGGTCTGCTTTAGTGCTTAGCATTATCTACCTGTGCTTGCAAGCAGCATGTATGTCTGCATTGCTGCTTCGCTTTCCAACAAGTCATCGATCGCTTTTGTGTTCGTAAATGGCTTGTTTGCTGCCTGGCCCATGCGCCAAGCTTGAGCGTGCTGTTGTTCCAAGCTTTGCTTGCATCGTGCAGCTCAAGCGCGCAGCTGTCGGGATGCTGATGCATGCCCTTAGCATGAAGTCAGACAAGAGA
>AF499788_CC1a
AACCAATGGCCTCCTGAACGTGCGTTGCACTCTTGGGATTTCCTGAGAGTATGTCTGCTTCAGTGCTTAACTTGCCCCAACTTTGCAAGCAGGATGTGTTTCTGCCTTGCGTTCTTATGAGCTATTGCCCTCTGAGCCAATGGCTTGTTAATTGCTTGGTTCTTGCAAAATGCTTTGCGCGCTGTTATTCAGGTTTCTACCTTCGCGGTTTTACTTGAGTGACGCTGCTCATGCTTGCAACCGCTGGGATGCAGGTGCATGCCTCTAGCATGAAGTCAGACAAGTGA
>AF499789_CC3
AACCAATGGCCTCCTGAACGTGCGTTGCACTCTTGGGATTTCCTGAGAGTATGTCTGCTTCAGTGCTTAACTTGCCCCAACTTTGCAAGCAGGATGTGTTTCTGCCTTGCGTTCTTATGAGCTATTGCCCTCTGAGCCAATGGCTTGTTAATTGCTTGGTTCTTGCAAAATGCTTTGCGCGCTGTTATTCAAGTTTCTACCTTCGTGGTTTTACTTGAGTGACGCTGCTCATGCTTGCAACCGCTGGGATGCAGGTGCATGCCTCTAGCATGAAGTCAGACAAGTGA
>AF499790_CC3a
AACCAATGGCCTCCTGAACGTGCGTTGCACTCTTGGGATTTCCTGAGAGTATGTCTGCTTCAGTGCTTAACTTGCCCCAACTTTGCAAGCAGGATGTGTTTCTGCCTTGCGTTCTTATGAGCTATTGCCCTCTGAGCCAATGGCTTGTTAATTGCTTGGTTCTTGCAAAATGCTTTGCGCGCTGTTATTCAAGTTTCTACCTTCGTGGTTTTACTTGAGTGATGCTGCTCATGCTTGCAACCGCTGGGATGCAGGTGCATGCCTCTAGCATGAAGTCAGACAAGTGA
>AF499791_CC3b
AACCAATGGCCTCCTGAACGTGCGTTGCACTCTTGGGATTTCCTGAGAGTATGTCTGCTTCAGTGCTTAACTTGCCCAACTTTGCAAGCAGGATGTGTTTCTGCCTTGCGTTCTTATGAGCTATTGCCCTCTGAGCCAATGGCTTGTTAATTGCTTGGTTCTTGCAAAATGCTTTGCGCGCTGTTATTCAAGTTTCTACCTTCGTGGTTTTACTTGAGTGACGCTGCTCATGCTTGCAACCGCTGGGATGCAGGTGCATGCCTCTAGCATGAAGTCAGACAAGTGA
>AF499793_CC3e
AACCAATGGCCCCCTGAACGTGCGTTGCACTCTTGGGATTTCCTGAGAGTATGTCTGCTTCAGTGCTTAACTTGCCCCAACTTTGCAAGCAGGATGTGTTTCTGCCTTGCGTTCTTATGAGCTATTGCCCTCTGAGCCAATGGCTTGTTAATTGCTTGGTTCTTGCAAAATGCTTTGCGCGCTGTTATTCAAGTTTCTACCTTCGTGGTTTTACTTGAGTGACGCTGCTCATGCTTGCAACCGCTGGGATGCAGGTGCATGCCTCTAGCATGAAGTCAGACAAGTGA
>AF499794_CC4
AACCAATGGCCTCCTGAACGTGCGTTGCACTCTTGGGATTTCCTGAGAGTATGTTTGCTTCAGTGCTTAACTTGCCCCAACTTTGCAAGCAGGATGTGTTTCTGCCTTGCGTTCTTATGAGCTATTGCCCTCTGAGCCAATGGCTTGTGAATTGCTTGGTTCTTGCAAAATGCTTTGCGCGCTGTTATTCAGGTTTCTACCTTCGTGGTTTTACTTGAGTGACGCTGCTCATGCTTGCAACCGCTGGGATGCAGGTGCATGCCTCTAGCATGAAGTCAGACAAGTGA
>AF499795_CC5
AACCAATGGCCTCCTGAACGTGCGTTGCACTCTTGGGATTTCCTGAGAGTATGTCTTCTTCAGTGCTTAACTTGCCCCAACTTTGCAAGCAGGATATGTTTCTGCCTTGCGTTCTTATGAGCTATTGCCCTCTGCGCCAATGGCTTGTTAATTGCTTGGTTCTTGCAAAATGCTTTGCGCGCTGTTATTCAAGTTTCTACCCTCGCGGTTTTACTTGAGTGACGCTGCTCATGCTTGCAACCGCTGGGATGCAGGTGCATGCCTCTAGCATGAAGTCAGACAAGTGA
>AF499796_CC6
AACCAATGGCCTCCTGAACGTGCGTTGCACTCTTGGGATTTCCTGAGAGTATGTCTGCTTCAGTGCTTACCTTGCCCCAACTTTGCAAGCAGGATGTGTTTCTGCCTTGCGTGCTTATGAGCTATTGCCCTCTGAGCCAATGGCTTGTTAATTGCTTGGTTCTTGCAAAATGCTTTGCGCGCTGTTATTCAAGTTTCTACCTTCGTGGTTTTACTTGAGTGACGCTGCTCATGCTTGCAACCGCTGGGATGCAGGTGCATGCCTCTAGCATGAAGTCAGACAAGTGA
>AF499797_CC7
AACCAATGGCCTCCTGAACGTGCGTTGCACTCTTGGGATTTCCTGAGAGTATGTCTGCTTCAGTGCTTAACTTGCCCCAACTTTGCAAGCAGGATGTGTTTCTGCCTTGTGTTCTTATGAGCTATTGCCCTCTGAGCCAATGGCTTGTTAATTGCTTGGTTCTTGCAAAATGCTTTGCGCGCTGTTATTCAAGTTTCTACCTTCGTGGTTTTACTTGAGTGACGCTGCTCATGCTTGCAACCGCTGGGATGCAGGTGCATGCCTCTAGCATGAAGTCAGACAAGTGA
>AF499798_CC9
AACCAATGGCCTCCTGAACGTGCGTTGCACTCTTGGGATTTCCTGAGAGTATGTCTGCTTCAGTGCTTAACTTGCCCCAACTTTGCAAGCAGGATGTGTTTCTGCCTTGCATTCCTATGAGCTATTGCCCTCTGAGCCAATGGCTTGTGAATTGCTTGGTTCTTGCAAAATGCTTTGCGCGCTGTTATTCAGGTTTCTACCTTCGTGGTTTTACTTGAGTGACGCTGCTCATGCTTGCAACCGCTGGGATGCAGGTGCATGCCTCTAGCATGAAGTCAGACAAGTGA
>AF499799_CC10
AACCAATGGCCTCCTGAACGTGCGTTGCACTCTTGGGATTTCCTGAGAGTATGTCTGCTTCAGTGCTTAACTTGCCCCAACTTTGCAAGCAGGATGTGTTTCTGCCTTGCGTTCTTATGAGCTATTGCCCTCTGAGCCAATGGCTTGTGAATTGCTTGGTTCTTGCAAAATGCTTTGCCCGCTGTTATTCAGGTTTCTACCTTCGTGGTTTTACTTGAGTGACGCTGCTCATGCTTGCAACCGCTGGGATGCAGGTGCATGCCTCTAGCATGAAGTCAGACAAGTGA
>AF499800_CC11
AACCAATGGCCTCCTGAACGTGCGTTGCACTCTTGGGATTTCCTGAGAGTATGTCTGCTTCAGTGCTTAACTTGCCCCAACTTTGCAAGCAGGATGTGTTTCTGCCTTGCGTTCTTATGAGCTATTGCCCTCTGAGCCAATGGCTTGTTAATTGCTTGGTTCTTGCAAAATGCTTTGCGCGATGTTATTCAAGTTTCTACCTTCGTGGTTTTACTTGAGTGACGCTGCTCATGCTTGCAACCGCTGGGATGCAGGTGCATGCCTCTAGCATGAAGTCAGACAAGTGA
>AF499801_CC12
AACCAATGGCCTCCTGAACGTGCGTTGCACTCTTGGGATTTCCTGAGAGTATGTCTCTGCTTCAGTGCTTAACTTGCCCCAACTTTGCAAGCAGGATGTGTTTCTGCCTTGTGTTCTTATGAGCTATTGCCCTCTGAGCCAATGGCTTGTTAATTGCTTGGTTCTTGCAAAATGCTTTGCGCGCTGTTATTCAAGTTTCTACCTTCGTGGTTTTACTTGAGTGACGCTGCTCATGCTTGCAACCGCTGGGATGCAGGTGCATGCCTCTAGCATGAAGTCAGACAAGTGA
>AF499802_DD1a
AACCAATGGCCCCCTGAACGCGCATTGCACTCTTGGGACTTCCTGAGAGTATGTTTGCTTCAGTGCTTATTTTACCTCCTTGCAAGGTTCTGTCGCAACCTTGTGCCCTGGCCAGCCACGGGTTAACTTGCCCATGGCTTGCTGAGTAGTGATCTTTTAGAGCAAGCTCTGGCACGCTGTTGTTTGAGGCAGCCTATATTGAGGCTATTTCAAATGACGTTGCTACAAGCTTGATGTGTCCTTCTGCGCCGTTGCGCATCCCATAGCATGAAGTCAAACAAGAGA
>AJ278598_CC1089
GACCCGCAGTGCTCAGCTTCTGGACGTTGCGTCGGAAAGTTTCATGAACCTTATCACTTAGAGGAAGGAGAAGTCGTAACAAGGTTTCCGTAGGTGAACCTGCGGAAGGATCATTTGCACTGATTCAATTTTGACTACGTGAATTTTGGTTTGAGGGATGCTTGCGGTGAGATATCTGCTTGCAGAACTCGAGGGCGACAGATGCACACTCACCAACCCTTGTTGGGGCTGGTGCGAGTGTCGCTCTGTGGCCATGGGTCCGTGTTCAGCGGGCCGGGGAATGAAGGCTAAGCTGCTTTAGTGACAACTGTCTGGGAAGGGCATTGTTCCAACTTCCACAACTTTCAGCGATGGATATCTTGGCTCGGGCACCTGTGAAGGGCGCAGCGAAGCGCGATAGTCTTTGTGAATTGCAGAACTCCGTGAACCAATGGCCTCCTGAACGTGCGTTGCACTCTTGGGATTTCCTGAGAGTATGTCTGCTCCAGTGCTTAACTTGCCCCAACTTTGCAAGCAGGATGTGTTTCTGCCTTGCGTTCTTATGAGCTATTGCCCTCTGAGCCAATGGCTTGTTAATTGCTTGGTTCTTGCAAAATGCTTTGCGCGCTGTTATTCAAGTTTCTACCTTCGTGGTTTTACTTGAGTGACGCTGCTCATGCTTGCAACCGCTGGGATGCAGGTGCATGCCTCTAGCATGAAGTCAGACAAGTGAACCCGCTGAATTTAAGCATATAAGTAAGCGGAGGAAAAGGAACTAAATAGGATTCCCTCAGTAATGGCGAATGAACAGGGATTAGCTCAGGCTGGAAACTGAAGCTTCGGTTTCGGGATGTAGCCTGCAGGCATAGTGCTATCGGCGGCTCGAGCGTAAGCCTCTTGGAATAGAGCGTGTGCCCGGGTGAGAATCCTGTGTTTCGCTTGATGTCCGCTGTCCACAGCACTTGTTCTCAGAGTCACGCTCCTCGGAATTGGAGCGTAAATAAGGTGGTAAATTTCATCTAAAGCTAAATACGGGCTCGAGACCGATAGTGAACAAGTACCATGAGGGAAAGATGAAAAGGACTTTGGAAAGAGAGTTAAAAGTGCTTGAAATCGCTGAAAGGGAAGCGAAGAGAACCACACGTCTTGCTGAGATTGCTGTAGGCTGCTGTGAGTCTTGGGCACATCAGCGCAAGCTGTGTGCTTAAGCGTGAATAGTTGTCTGCTGTGTTTCTTAGCTTGCGCGTCACTTGCCACACCTGTTTGAGGATGGCCTTCAGCTCGCAGGGCACATTTGCGGATGCGTCTCTGGGCTGTTAGGGATTCAGACAAGCGTGGCTAGTTGACTCATTGGTTTTTTTCGACCCGTCTTGAAACACGGACCAAGGAGTCTAGCACGCCTGCAAGTTCTTGGGTAGCAAGCCTAAAGGCGCAATGAAGGTGACTGCTGGGATTTTGCACCGGTAACCGACCGATCAATTAGGAGAAGTTTGAGTTTGAGCATGTGTGTTAGGACCCGAAAGATGGTGAACTATGCCTGCGAAGGGCAAAGTCAGGGGAAACTCTGATGGAAGCTCGTAGCGGTACTGACGTGCAAATCGTTCGTCATACGTGGG
>AJ291512_FF107
CGCTCCTACCGATTGAGTGATCCGGTGAATAATTTGGACCGACTCAGTGCTCAGCTTCTGGACGTTGCGTTGGAAAGTTTCATGAACCTTATCACTTAGAGGAAGGAGAAGTCGTAACAAGGTTTCCGTAGGTGAACCTGCGGAAGGATCATTCGCACTGATTCAACTCTGACCATGTGAATTTTGGCTGTGAGGGATGCTTGCGGTGAAATATCTGCTTGCTGAACTCGTGGGCGACAGAGGCACATCGGCAGCCAGCGGCGCATCTGCCCTGGTGCTGGTGTCGCCCTGTGGTCAAGGGTCCGCTGCGCGGGCCGTTGCTATAGTATTTAAATTCTTGTGCAAGCTGTCTGAATAGGACATTGGTCCAACTTCCACAACTTTCAGTGATGGATGTCTTGGCTCAAGCACCTGTGAAGGGCGCAGCGAAGCGCGATAGTCTTTGTGAATTGCAGAACTCCGTGAACCAATGGCCTCCTGAACGTACGTTGCACTCTTGGGATTTCCTGAGAGTATGTCTGCTTCAGTGCTTAGCTTGCCCAATCTTGCGGACAGATTTTGTTTCTGTCTTGCGCCCCTGTGAGCCATTGAGCGTCTATTCAGTGGCTTATTGAATGATTTGGTCTTGCAAAAGCTTTGCGCGCTGCTATTCAAGATTCCACCTTAAAGTGGTATTGCTTGAGTGACGCTGCTTATGCTTGCAACTGCTGGGATGCTAGCGCATGCCTCTAGCATGAAGTCAGACAAGCGAACCCGCTGAATTTAAGCATATAAGTAAGCGGAGGAAAAGGAACTAAAAAGGATTCCCTCAGTAATGGCGAATGAACAGGGATAAGCTCGGGTTGGAAACCGGGGCATTTGTTCCGGGTTGTGGCCTGCAGGCAAGGTGCTATCGGCGGCTTGTGCGTAAGACTCTTGGAATGGAGCGTGCGTCCGGGTGAGAATCCTGCGTTTCGCGCAATGTCCGCTGTCCACAGCCCTTGTTCTCAGAGTCACGCTCCTCGGAATTGGAGCGTAAATAAGGTGGTAAATTTCATCTAAAGCTAAATAGGGGCTTGAGACCGATAGCGAACAAGTACCATGAGGGAAAGATGAAAAGGACTTTGGAAAGAGAGTTAAAAGTGTTTGAAATCGCTGAAAGGGAAGCGAATGGAACCACAGATCTTGCTGAGATTGCTGTGAGCCTTCGTGAGCTTTGGGCGTGACAGCGAAAGCGTTGCGCTCATTTGTGAACGGCTGCCCGCAGTGTTTCTTAGCTTGCGCGTCACTTGCCACGTCTGTTTGAGGACGGCCTTCAGCTCACAAGTTGCATCTGCTGGTGCTTCTTCGGGCTGTTAGGGACTCAGACAGGTGAGGCTGGTTGGCTCAATGGTTTTTTTCGACCCGTCTTGAAACACGGACCAAGGAGTCTAGCACGCCTGCGAGTTCTTGGGTAGCAAGCCTAACGGCGCAATGAAGGTGACTGCTGGGATTTTGCACCGGCAACCGACCGATCAATTAGGAGAAGTTTGAGTTTGAGCATGTGTGTTAGGACCCGAAAGATGGTGAACTATGCCTGCGAAGGGCAAAGTCAGGGGAAACTCTGATGGAGGCTCGTAGCGGTACTGACGTGCAAATCGTTCGTCATACGTGGGTATAGGGGCGAAAGACTAATCGAACCATCTAGTAGCTGGTTCCTTCCGAAGTTTCCCTCAGGATAGC
>AJ291513_HH100
GGAAAGTTTCATGAACCTTATCACTTAGAGGAAGGAGAAGTCGTAACAAGGTTTCCGTAGGTGAACCTGCGGAAGGATCATTCGCACTGATTCCACCTGGCCACCGTGAACTTTGGCTGTGAGGGATGCTTGCGGTGAGATATCTGCTTGCTGAACTCGTGGGTCACAGAGGCGTATCACATCCGGCCCTGCGCTGGTGCTGGTGCTGCCCTGTGGCCATGTTTTCGGGTCCGTCGTTTCGGCGGCGGGCCTTCGTAAAAGTGTTGAGACTTGTCTAGTGAAAGCTGTCCAGGAAGGACATTGTTCCAATTTCCACAACTTTCAGTGATGGATATCTTGGCTCGGGCACCTGTGAAGGGCGCAGCGAAGCGCGATAGTCTTTGTGAATTGCAGAACTCCGTGAACCAATGGCCTCCTGAACGTGCGTTGCACTCTCGGGATTTCCTGAGAGTATGTCTGCTTCAGTGCTTAGCTTACCCAACTTTGCAATCAGGCTGAGTACCAAGCCTGCTTTTTGCGTTCCTATGAGCTATTGCGCTTCCTTTGCCAATGGCTTGTTGATTGGTAGGTTCCTGCAAAATGCTTTGCGCGCTGTTATTCAAGTTTCGCCTGCACGGCTTTGCTTGAGTGACGCTGCTCATGCGTGCAACCGCTGGGATGCGCTCCGCGCATGCCTCTAGCAYGAAGTCAGACAAGCGAACCCGCTGAATTTAAGCATATAAGTAAGCGGRGGAAAAGGAACTAAACAGGATTCCCTCASTAATGGCGAATGAACAGGGATGAGCTCAGGCTYGTAACTGAAGCTTCTGTTTCGGGTTGTAGCCTGCAGGCATAGTGCTATCGGCGGCTCGAGCGTAAGCCTCTTGGAAYAGAGCGTGCGCCCGGGTGAGAATCCTGCGTTTCGCTTGATGTCCGCTGTCCACGGCACTTGTTCTCAGAGTCACGCTCCTCGGAATTGGAGCGTAAATAAGGTGGTAAATTTCATCTAAAGCTAAATACGGGCCCGAGACCGATAGCGAACAAGTACCATGAGGGAAAGATGAAAAGGACTTTGGAAAGAGAGTTAAAAGTGCTTGAAATCGCTGAAAGGGAAGCGAAGGGAACCACACGTCTTGCTGAGATTGCTGTTGGCTGCTGTGAGCTTCGGTGAGCTGCTGCCTGCAGTGTTTCTTAGCTTGCGCGTCACTTGCCACATTTGTTTGAGGATGGCCTTCGGCTCGCAGGGCACATTTGCGAATGAGTTCCTGGGCTGTTTGGGATTCAGACAAACGTGGCTCGTTGACTCATTGGTTTTTTTCGACCCGTCTTGAAACACGGACCAAGGAGTCTAGCACGCCTGCAAGTTCTTGGGTAGCAAGCCTGAAGGCGCAATGAAGGTGACTGCTGGGATTTTGCACCGGCAACCGACCGATCAATTAGGAGAAGTTTGAGTTTGAGCATGTGTGTTAGGACCCGAAAGATGGTGAACTATGCCTGCGAAGGGCAAAGTCAGGGGAAACTCTGATGGAGGCTCGTAGCGGTACTGACGTGCAAATCGTTCGTCATACG
>AJ291514_CC1094
GGAAAGTTTCATGAACCTTATCACTTAGAGGAAGGAGAAGTCGTAACAAGGTTTCCGTAGGTGAACCTGCGGAAGGATCATTCGCACTGATTCAATCTTGACTACGTGAACTTTGGCTGTGAGGGATGCTTGCGGTGAGATATCTGCTCGCAGAACTCGAGGGCGACAGATGCACATTCAACCAACCCTTGTTGGGGCTGGTGCGAGTGTCGCTCTGTGGCCATGGGTCCGTTTTCAGCGGGCCGGGGAATGAAGACTAAGTTACTTTTTAGTGACAACTGTCTGGGAAGGGCATTGTTCCAACTTCCACAACTTTCAGCGATGGATATCTTGGCTCGGGCACCTTTGAAGGGCGCAGCGAAGCGCGATAGTCTTTGTGAATTGCAGAACTCCGTGAACCAATGGCCTCCTGAACGTGCGTTGCACCCTTGGGATTTCCTGAGAGTATGTCTGCTTCAGTGCTTAACTTGCCCCAACTTTGCAAGCAGGATGTGTTTCTGCCTTGCGTTCTTATGAGCTATTGCCTTTTGCGCCAATGGCTTGTTAATTGCTTGGTTCTTGCAAAATGCTTTGCGCGCTGTTATTCAAGTTTCTACCTTCGCGGTTTTACTTGAGTGACGCTGCTCATGCTTGCAACCGCTGGGATGCAGGTGCATGCCTCTAGCATGAAGTCAGACCAGTGAACCCGCTGAATTTAAGCATATAAGTAAGCGGAGGAAAAGGAACTAAATAGGATTCCCTCAGTAATGGCGAATGAACAGGGATTAGCTCAGGCTGGAAACTGAAGCTTCGGTTTCGGGATGTAGCCTGCAGGCATAGTGCTATCGGCGGCTCGAGCGTAAGCCTCTTGGAATAGAGCGTGTGCCCGGGTGAGAATCCTGTGTTTCGCTTGATGCCCGCTGTCCACAGCACTTGTTCTCAGAGTCACGCTCCTCGGAATTGGAGCGTAAATAAGGTGGTAAATTTCATCTAAAGCTAAATATGGGCTCGAGACCGATAGTGAACAAGTACCATGAGGGAAAGATGAAAAGGACTTTGGAAAGAGAGTTAAAAGTGCTTGAAATCGCTGAAAGGGAAGCGAAGAGAACCACACGTGTTGCTGAGATTGCTGTAGGCTGCTATGAGCCTTGGGCGCATCAGCGCAAGCTGTGTGCTTAAGCGTGAGTAGTTGTTGCTGTGTTTCTTAGCTTGCGCGTCACTTGCCACACCTGTTTGAGGATGGCCTTCAGCTCGCAGGGCACATTTGCGGATGCGTCTCTGGGCTGTTAGGGATTCAGACAAGCGTGGCTAGTTGACTCATTGGTTTTTTTCGACCCGTCTTGAAACACGGACCAAGGAGTCTAGCACGCCTGCAAGTTCTTGGGTAGCAAGCCTAAAGGCGCAATGAAGGTGAMTGCTGGGATTTTGCACCGGCAACCGACCGATCAATTAGGAGAAGTTTGAGTTTGAGCATGTGTGTTAGGACCCGAAAGATGGTGAACTATGCCTGCGAAGGGCAAAGTCAGGGGAAACTCTGATGGAGGCTCGTAGCGGTACTGACGTGCAAATCGTTCGTCATACG
>AJ291520_HH6
GCGGAGGAAAAGGAACTAAACAGGATTCCCTCAGTAATGGCGAATGAACAGGGATGAGCTCAGGCTTGTAACTGAAGCTTCTGTTTCGGGTTGTAGCCTGCAGGCATAGTGCTATCGGCGGCTCGAGCGTAAGCCTCTTGGAACAGAGCGTGCGCCCGGGTGAGAATCCTGCGTTTCGCTTGATGTCCGCTGTCCACGGCACTTGTTCTCAGAGTCACGCTCCTCGGAATTGGAGCGTAAATAAGGTGGTAAATTTCATCTAAAGCTAAATACGGGCCCGAGACCGATAGCGAACAAGTACCATGAGGGAAAGATGAAAAGGACTTTGGAAAGAGAGTTAAAAGTGCTTGAAATCGCTGAAAGAGAAGCGAAGGGAACCACAAGTCTTGCTGAGATTGCTGTTGGCTGCTGTGAGCTTCGGTGAGCTGCTGCCTGCAGTGTTTCTTAGCTTGCGCGTCACTTGCCACATTTGTTTGAGGATGGCCTTCGGCTCGCAGGGCGCATTTGCGGATGAGTTCCTGGGCTGTTTGGGATTCAGACAAACGTGGCTCGTTGACTCATTGGTTTTTTTCGACCCGTCTTGAAACACGGACCAAGGAGTCTAGCACGCCTGCAAGTTCTTGGGTAGCAAGCCTGAAGGCGCAATGAAGGTGACTGCTGGGATTTTGCACCGGCAACCGACCGATCAATTAGGAGAAGTTTGAGTTTGAGCATGTGTGTTAGGACCCGAAAGATGGTGAACTATGCCTGCGAAGGGCAAAGTCAGG
>AJ291521_FF2b
GGAAAGTTTCATGAACCTTATCACTTAGAGGAAGGAGAAGTCGTAACAAGGTTTCCGTAGGTGAACCTGCGGAAGGATCATTCGCACTGATTCAACTTTGACCATGTGAACCTTGGCTGTGAGGGATGCGTGCGGTGAGACATCTGCGCGCTGAACTCGAGGGCGACAGAGGCACATTCGCATCAGGGGTATACCTGTACCATGATGCGGGTGTCGCCCTGTGGTCATGGGTCCGTTTTTTTTTGCGGGCCGAAACTTAAATACTATATTCTTGTGACGTGCGCTYTARTAATGGAGCTGGTTCAATTTTTTACAACTTTCAGCGATGGATATCTTGGCTCGGGCACCTATNAAGGGCGCAGCGAAGCGCGATAGTCTTTGTGAATTGCARAACTCCGTGAGTCAATGGCCTCCTGAACGTACGTTGCACTCTTGGGGTTTCCTGAGAGTATGTCTGCTTCAGTGCTTAGCTTGCCCAACCACGCAAGCAGTTTTGTCGTCTGCCTTGCGCTCCTACGAGCCATTGTGACTACCAATGGCTTGTTGAATGTTTTTACTTGCATATGAAAGTTTTGCGCGCTATTGTTCAAGTTTTACCTTCGCCGGTATTGCTTGAGTGACGCTGCTAACGCTTGCAACTGCTGGGCTGCTGGTGCATGCCTCTAGCATGAAGTCAGGCAAGTGAACCCGCTGAATTTAAGCATATAAGTAAGCGGAGGAAAAGAAACTAAAGAGGATTCCCTTAGTAATGGCGAATGAACAGGGATAAGCTCAGGCTGGAAACTGAAGCATTTGTTTCGGGCTGTAGCCTGCAGGCATAGTGCTATCGGCGGCTCGAATGTAAGACTCTTGGAATAGAGCGTGCGCCCGGGTGAGAATCCTGCGTTTCGTTCGATGTCCGCTGTCCACAGCACTTGTTCTCAGAGTCACGCTCCTCGGAATTGGAGCGTAAATTGGGTGGTAAATTTCATCTGAAGCTAAATAAGGGCTCGAGACCGATAGTGAACAAGTACCATGAGGGAAAGATGAAAAGGACTTTGGAAAGAGAGTTAAAAGTGTTTGAAATCGCTGAAAAGGAAGCGAATAGAACCACGTACCTCGCTGAGATTGCTGCACGCTGCTGTGAACTTTAAGTGCGAAAGCGAAAGCTTCGTGCTAATTTGTGAATGGCTGCTTGTGGTGTTTCTTAGCTTGTGTGTCACTTGCCACGCTTGTCTAAAGATGTCCTTCAGCTCACAGGGSATGTTTGCGAATATGCTTTTGGGTTGGTAGGGGTTTAGACAAGTGTGGTTAGCTGGCTTAATGGTTTTTTTCGACCCGTCTTGAAACACGGACCAAGGAGTCTAGCACGCCTGCGAGTTCTCGGGTAGCAAGCCCGTATGCGCAATGAAGGTGACTGCTGGGATTTTGCACCGGCAACCGACCGATCACTTAGGAGAAGTTTGAGTTTGAGCATGTGTGTTAGGACCCGAAAGATGGTGAACTATGCCTGCGAAGGGCAAAGTCAGGGGAAACTCTGATGGAGGCTCGTAGCGGTACTGACGTGCAAATCGTTCGTCATACG
>AJ291525_FF114
GGAAAGTTTCATGAACCTTATCACTTAGAGGAAGGAGAAGTCGTAACAAGGTTTCCGTAGGTGAACCTGCGGAAGGATCATTCGCACTGTTTCCATTCTGACTATGTGAACTTTGGCTGTGAGGGACGCGCGCGGTGAGATATCTGCGCGCTGATCTCGGGGGTGACAGAGGCACATTGGCGTCGGGGCTATGTGCTTCGATGCCGGTGTCGCCCTGTGGCCATGGGTCTGCCATCTGGCCGGCCGTTGCTTGATAGAGTGGTGAAGCATTTTGTGTCAGGCTGCCTGGGAGTAACGCTCGTTCAACGCGTACAACTTTCAGTGATGGATATCTTGGCTCGGGCACCTGTGAAGGGCGCAGCGAAGCGCGATAGTCTTTGTGAATTGCAGAACTCCGTGAATCAATGGCCTCCTGAACGTACGTTGCACTCTCGGGGTTTCCTGAGAGTATGTCTGCTTCAGTGCTTAGCTTGCCCGACCTTGCACAAGCGGCTTTGTGTCTGCTTTGCGCTCTTATGAGCCATTGGTTTGTGAAGCCTATGGCTCGTTAAATCGTTGTGTTTGCGAACGAAAAGCTTTGCGCGCTGTTATTCGAGTAAAGTGCCCTTCGGGGTTCTGGGCTTGAGTGACGCTGCTCTTGCTTGCAACTGCCAGGCTGCTGTGGTGCACGCCTCTAGCATGAAGTCAGGCAAGTGAACCCGCTGAATTTAAGCATATAAGTAAGCGGAGGAAAAGGAACTAAATAGGATTCCCTTAGTAATGGCGAATGAACAGGGATAAGCTCAGGCTGGAAACTGAAGCGTCTGTTTCGGGTTGTGGCCTGCAGGCATAGTGCTATCGGCGGCTCGAACGTAAGACTCTTGRAATGGAGCCGTGCGCCCGGGTGAGAATCCTGCGTTTCGTTCGATGTCCGCTGTCCACAGCACTTGTTCTCAGAGTCACGCTCCTCGGAATTGGAGCGTAAATCARGTGGTAAATTTCATCTAAAGCTAAATACGGGCTCGAGACCGATAGCGAACAAGTACCATGAGGGAAAGATGAAAAGGACTTTGGAAAGAGAGTTAAAAGTGTTTGAAATCGCTGAAAAGGAAGCGAATGGAACCACATAACTGGCTGAGATTGCTGCGCGCCTTCGTGAGCTTTAAGCGCAAAAGCGCAAGCTTTGTGCTTATTTGTGAGCGSCTGCTCGTAGTGTTTCTTAGCTTGCGCGTCACTTGCCACGCTTGTTTGAGGATGGCCTTCAGCTCACAGGGCACATCTGCGGATGCGCCTTTGGGTTGCTTGGGGTTTAGACGAGTGTGGCTTGTCGGCTCAATGGTTTTTTTCGACCCGTCTTGAAACACGGACCAAGGAGTCTAGCACGCCTGCGAGTTCTTGGGTAGCAAGCCCAAATGCGCAATGAAGGTGACTGCTGGGATTTTGCACCGGCAACCGACCGATCGCTTAGGAGAAGTTTGAGTTTGAGCATGTGTGTTAGGACCCGAAAGATGGTGAACTATGCCTGCGAAGGGCAAAGTCAGGGGAAACTCTGATGRAGGCTCGTAGCGGTACTGACGTGCAAATCGTTCGTCATACG
>AJ291526_FF110
GGAAAGTTTCATGAACCTTATCACTTAGAGGAAGGAGAAGTCGTAACAAGGTTTCCGTAGGTGAACCTGCGGAAGGATCATTCGCACTGATTCAACTCTGGCTACGTGAATTTTGATTGTGAGGGACGCTTGCGGTGAGATATCTGCTTGCAGAACTCGTGGGCGACAGAGGCACATCGGCAACCAACGTATTCGCGCTGGCGCGGGTTTCGCCCTGTGGTCATGGGTCCGTTTTTTTTGTTTTAGCGGGCCGTTGACAGAGGCCTAGAGGTTTCTAGTGGAAGCTCTTTGGGGCGGACGGTGATCCAACTGTACAACTTTCAGTGATGGATATCTTGGCTCGAGCACCTGTGAAGGGCGCAGCGAAGCGCGATAGTCTTTGTGAATTGCAGAACTCCGTGAACCAATGGCCTCCTGAACGTACGTTGCGCTCTCGGGATTTCCTGAGAGTATGCCTGCTTCAGTGCTTAGCTTTCTCAACCTTGCAAAGCAATGCGTGTTTTTTTGCCTTGCGTTCCTACGAGCCATTGACAATCACGGTCAGTGGCTTGTTGACCAACCGGTTCCTGCAAAGCTTGGCGCTCTGTTGTTCAAGCTTTTCTGCTTTGAGTGACGCTGCTCACGCTTGCAACCGCCGGAGCGCCGATGCACATCTCTAGCATGAAGTCAGACAAGTGAACCCGCTGAATTTAAGCATATAAGTAAGCGGAGGAAAAGAAACTAAACAGGATTCCCTTAGTAATGGCGAATGAACAGGGATAAGCTCAGGCTGGAAACTGAAGCATCTGTTTCGGGTTGTGGCCTGTAGGCATAGTGCTATCGGTGGCTCGAACGTAAGCCTCTTGRAATAGAGCGTGCGCCTGGGTGAGAATCCTGTGTCTCGTTCRATGTCCGCTGTTCACAGCACTTGTTCTCAGAGTCACGCTCCTCGGAATTGGAGCGTAAATAAGGTGGTAAATTTCATCTAAAGCTGAATAAGGGCTCGAGACCGATAGCGAACAAGTACCATGAGGGAAAGATGAAAAGGACTTTGGAAAGAGAGTTAAAAGTGTTTGAAATTGCTGAAAGGGAAGCGAATGGAACCACATTGGTAGCTGAGATTGCGGCAAATGATTGTGAGCGTCTGGTACGAAAGCGCAAGCTTCGGGCCAAAACTTGAGCTGCTGTTTGCAGTGTTTCTTAGCTAGCATGTCACTTGCCACGCTTGTTTGAGGAAGGCCTTCGGCTCGCAGGATGCACCTGCGGGTGTGTCTCTGGGCTGCATGGGACCCAGACAAGTGTGGCTAGTCGGCGCAATGGTTTTTTTCGACCCGTCTTGAAACACGGACCAAGGAGTCTAGCACGCCTGCGAGTTCTTGGGTAGCAAGCTTGGATGCGCAATGAAGGTGACTGCTGGGATTTTGCACCGGCGACCGACCGATCAATTAGGAGAAGTTTGAGTTTGAGCATGTGTGTTAGGACCCGAAAGATGGTGAACTATGCCTGCGAAGGGCAAAGTCAGGGGAAACTCTGATGRAGGCTCGTAGCGGTACTGACGTGCAAATCGTTCGTCATACG
>AJ291527_FF109
GGAAAGTTTCATGAACCTTATCACTTAGAGGAAGGAGAAGTCGTAACAAGGTTTCCGTAGGTGAACCTGCGGAAGGATCATTCGCACTGATTCAACCCTGACTACGTGAACTTTGGCTGTGAGGGGTGCTTGCGGTGAGATATCTGCTTGCAGAACTCGTGGGCAACAGAGGCACATCGGCAACCAACGTCTTTGCGCTGGCGCGGGTGTCGCCCTGTGGTCATGGGTCCGCTTTTTGTTTTGGCTCTTAAAGCGGGCCGTTGACAGAGCTCTAAGGTTTTCTCGTAGAAGCTTTTTGGGACGGACGCTGGTCCAACTGTACAACTTTCAGTGATGGATATCTTGGCTCGAGCACCTGTGAAGGGCGCAGCGAAGCGCGATAGTCTTTGTGAATTGCAGAACTCCGTGAACCAATGGCCTCCTGAACGTACGTTGCACTCTCGGGATTTCCTGAGAGTATGTCTGCTTCAGTGCTTAGCTTTCTCAACCTTGCAAAGCAAAGTCTTTTCTTTGCTGTTGCGCTCCTGTGGGCCATTGACAATCATGGTCARTGGCTTGTTGACTAACCGGTTCCTGCAAAGCTTTGCGCGCTGTTGTTCAAGCTTCTCTGCTCTGAGTGACGCTGCTCACGCTTGCAACCGCCGGGGTGCTGAAGCACAACTCTAGCATGAAGTCAGACAAGTGAACCCGCTGAATTTAAGCATATAAGTAAGCGGAGGAAAAGAAACTAAACAGKATTCCCTTAGTAATGGCGAATGAACAGGGATAAGCTCAGGCTGGAAACTGAAGCATCTGTTTCGGGTTGTGGCCTGCAGGCATAGTGCTATCGGTGGCTCGAACGTAAGCCTCTTGGAAYAGAGCGTGCGCCCGGGTGAGAATCCTGTGTCTCGTTCGATGTCCGCTGTTCACAGCACTTGTTCTCAGAGTCACGCTCCTCGGAATTGGAGCGTAAATAAGGTGGTAAATTTCATCTAAAGCTGAATAAGGGCTCGAGACCGATAGTGAACAAGTACCATGAGGGAAAGATGAAAAGGACTTTGGAAAGAGAGTTAAAAGTGCTTGAAATTGCTGAAAGGGAAGCGAATGGAACCACATCCCTAGCTGAGATTGCGGCGAATGATTGTGAGCGTTTGGTACGAAAGCGCAAGCTTCGGGCCGAAACGTGAGCTGCTGTTCSCAGTGTTTCTTAGCTTGCACGTCACTTGCCACGCCTGTTTRAGGACAGCCTTTGGCTCGCAGGACGCACTCGCGGGTGTGTCTCTGGGCTGCTTGGGACTCAGACAAGTGTGGCTAGTCGGCGCAATGGTTTTTTTCGACCCGTCTTGAAACACGGACCAAGGAGTCTAGCACGCCTGCGAGTTCTTGGGTAGCAAGCTTGGATGCGCAATGAAGGTGACTGCTGGGATTTTGCACCGGCAACCGACCGATCAATTAGGAGAAGTTTGAGTTTGAGCATGTGTGTTAGGACCCGAAAGATGGTGAACTATGCCTGCGAAGGGCAAAGTCAGGGGAAACTCTGATGGAGGCTCGTAGCGGTACTGACGTGCAAATCGTTCGTCATACG
>AJ291528_FF112
CATGAACCTTATCACTTAGAGGAAGGAGAAGTCGNAACAAGGTTTCCGTAGGTGAACCTGCGGAAGGATCATTCGCACTGATTCAACCCTGACTACGTGAACTTTGGCTGTGAGGGATGCTTGTGGTGAAATATCTGCTTGCAGAACTCGTGGGCGACAGAGGCACATCGGCAACCAACGTATTTACGCTGGCGCGGGTGTCGCCCTGTGGTCATGGGTCCGCTGTTTGCTTCATTCAGCGGGCCGTTGACACAGCTCTACAGTGTTCTAGTGGAAGCTTTTAGGAACGGACGCCGGTCCAACTGTACAACTTTCAGTGATGGATATCTTGGCTCGAGCACCTGTGAAGGGCGCAGCGAAGCGCGATAGTCTTTGGGAATTGCAGAACTCCGTGAACCAATGGCCTCCTGAACGTACGTTGCACTCTCGGGTTTTCCTGAGAGTATGTCTGCTTCAGTGCTTAGCTTTCTCAACTTTGCAAAGCAATTCCCTTATTGCCTTGCGTTCCTATGAGCCATTGACAATCATGGTCCATGGCTTGTTGACCAACCGGTTCCTGCAAAGCTTTGCGCGCTGTTGTTCAAGCTTTTCTGCTTTGAGTGACGCTGCTGACGCTTGCAACCGCCGGGGTGCCCATGCACATCTCTAGCATGAAGTCAGACAAGCAAACCCGCTGAATTTAAGCATATAAGTAAGCGGAGGAAAAGAAACTAAACAGGATTCCCTTAGTAATGGCGAATGAACAGGGATAAGCTCAGGCTGGAAACTGAAGCATCTGTTTCGGGTTGTGGCCTGCAGGCATAGTGCTATCGGCGGCTCGAACGTAAGCCTCTTGGAATAGAGCGTGTGCCCGGGTGAGAATCCTGTGTCTCGTTCGATGTCCGCTGTTCACAGCACTTGTTCTCAGAGTCACGCTCCTCGGAATTGGAGCGTAAATAAGGTGGTAAATTTCATCTAAAGCTGAATAAGGGCTCGAGACCGATAGCGAACAAGTACCATGAGGGAAAGATGAAAAGGACTTTGGAAAGAGAGTTAAAAGTGCTTGAAATTGCTGAAAGGGAAGCGAATGGAACCATATCCCTGGCTGAGATTGCGGCGAATGATTGTGAGCGCTTGGCATGAAAGCGCAAGCTTCGGGCCAAAGCGTGAGCTGTTGTTCGCAGTGTTTCTTAGCTTGCACGTCACTTGCCACGCCTGTTTGAGGACGGCCTTCGGTTCGCAGGACTCACTTGCGGGTGTGTCTCTGGGCCGCTTGGGACTCAGACAAGTGTGGCTAGTCGGCGCAATGGTTTTTTTCGACCCGTCTTGAAACACGGACCAAGGAGTCTAGCACGCCTGCGAGTTCTTGGGTAGCAAGCTTGGATGCGCAATGAAGGTGACTGCTGGGATTTTGCACCGGCAACCGACCGATCAATTAGGAGAAGTTTGAGTTTGAGCATGTGTGTTAGGACCCGAAAGATGGTGAACTATGCCTGCCAAGGGCAAAGTCAGGGGAAACTCTGATAAAGGCTCGTAGCGGTACTGACGTGCAAATCGTTCGTCATACG
>AJ291530_FF5.2d
GGAAAGTTTCATGAACCTTATCACTTAGAGGAAGGAGAAGTCGTAACAAGGTTTCCGTAGGTGAACCTGCGGAAGGATCATTCGCACTGATTCAACTCTGACCATGTGAATTTTGGCTGTGAGGGATGCTTGCGGKGAAATATCTGCTTGCTGAACTCGYGGGCGACAGAGGCWCATNGGCAGYCAGCGGCACATCTGCCCTGGWGCTGGTGTCGCCCTGTGGTCAAGGGTCCGCTGCKCGGGCCGTTGCTATAGCATTGAGATTCTTGTGCAAGCTGTTTGAAAAGGACATTGGTCCAACTTCCACAACTTTCAGTGATGGATGTCTTGGCTCAAGCACCTGTGAAGGGCGCAGCGAAGCGCGATAGTCTTTGTGAATTGCAGAACTCCGTGAACCAATGGCCTCCTGAACGTACGTTGCACTCTTGGGATTTCCTGAGAGTATGTCTGCTTCAGTGCTTAGCTTGCCCAATCTTGCGGACAGATTTTGTTTCTGTCCTGCGCCCCTGTGAGCCATTGAATGCCTGCTCAATGGCTTATTGAATGATTTGGTCTTGCAAAAGCTTTGCGCGCTGCTATTCAAGATTCCACCTTAAAGTGGTATTGCTTGAGTGACGCTGCTTATGCTTGCAGCTGCTGGGATGCTAGCGCATGCCTCTAGCATGAAGTCAGACAAGCGAACCCGCTGAATTTAAGCATATAAGTAAGCGGAGGAAAAGGAACTAAAAAGGATTCCCTCAGTAATGGCGAATGAACAGGGATAAGCTCAGGTTGGAAACCGGGGCATTTGTTCCGGGTTGTGGCCTGTAGGCAAGGTGCTATCGGCGGCTTGTGCGTAAGACTCTTGGAATGGAGCGTGCGTCCGGGTGAGAATCCTGCGTTTCGCGCAATGTCCGCTGTCCACAGCCCTTGTTCTCAGAGTCACGCTCCTCGGAATTGGAGCGTAAATAAGGTGGTAAATTTCATCTAAAGCTAAATAGGGGCTTGAGACCGATAGCGAACAAGTACCATGAGGGAAAGATGAAAAGGACTTTGGAAAGAGAGTTAAAAGTGTTTGAAATCGCTGAAAGGGAAGCGAATGGAACCACAGATCTTGCTGAGATTGCTGTGAGCCTTCGTGAGCTTTGGGTGTGACAGCGAAAGCGTTGCGCTCATGTGTGAACGGCTGCCCGCAGTGTTTCTTAGCTTGCGCGTCACTTGCCACGTCTGTTTGAGGACGGCCTTCAGCTCACAAGTTGCATCTGCTGGTGCTTCTTCGGGCTGTTAGGGACTCAGACAGGTGAGGCTGGTTGGCTCAATGGTTTTTTTCGACCCGTCTTGAAACWCGGWCCAAGGAGTCWAGCACGCCTGCRAGTTMTTGGGYAGCAAGCCTAACGGCSCAATGAAGGTGAMTKCTGSGATTTTGCWCCGGCAACCGACCGATCAATTAGGAGAAGTTTGAGTTTGAGCATGTGTGTTAGGACCCGAAAGATGGTGAACTATGCCTGCGAAGGGCAAAGTCAGGGGAAACTCTGATGGAGGCTCGTAGCGGTACTGACGTGCAAATCGTTCGTCATACG
>AJ291531_FF104
GGAAAGTTTCATGAACCTTATCACTTAGAGGAAGGAGAAGTCGTAACAAGGTTTCCGTAGGTGAACCTGCGGAAGGATCATTCGCACTGATTCAACTCTGACCATGTGAATTTTGGCTGTGAGGGATGCTTGCGGTGAAATATCTGCTTGCTGAACTCGTGGGCGACAGAGGCACATCGGCAGCCAGCGGCACATCTGCCCTGGTGCTGGTGTCGCCCTGTGGTCAAGGGTCCGCTGCGCGGGCCGTTGCTATAGCATTGAGATTCTTGTGCAAGCTGTTTGAAAAGGACATTGGTCCAACTTCCACAACTTTCAGTGATGGATGTCTTGGCTCAAGCACCTGTGAAGGGCGCAGCGAAGCGCGATAGTCTTTGTGAATTGCAGAACTCCGTGAACCAATGGCCTCCTGAACGTACGTTGCACTCTTGGGATTTCCTGAGAGTATGTCTGCTTCAGTGCTTAGCTTGCCCAATCTTGCGGACAGATTTTGTTTCTGTCCTGCGCCCCTGTGAGCCATTGAATGCCTGCTCAATGGCTTATTGAATGATTTGGTCTTGCAAAAGCTTTGCGCGCTGCTATTCAAGATTCCACCTTAAAGTGGTATTGCTTGAGTGACGCTGCTTATGCTTGCAGCTGCTGGGATGCTAGCGCATGCCTCTAGCATGAAGTCAGACAAGCGAACCCGCTGAATTTAAGCATATAAGTAAGCGGAGGAAAAGGAACTAAAAAGGATTCCCTCAGTAATGGCGAATGAACAGGGATAAGCTCAGGTTGGAAACCGGGGCATTTGTTCCGGGTTGTGGCCTGTAGGCAAGGTGCTATCGGCGGCTTGTGCGTAAGACTCTTGGAATGGAGCGTGCGTCCGGGTGAGAATCCTGCGTTTCGCGCAATGTCCGCTGTCCACAGCCCTTGTTCTCAGAGTCACGCTCCTCGGAATTGGAGCGTAAATAAGGTGGTAAATTTCATCTAAAGCTAAATAGGGGCTTGAGACCGATAGCGAACAAGTACCATGAGGGAAAGATGAAAAGGACTTTGGAAAGAGAGTTAAAAGTGTTTGAAATCGCTGAAAGGGAAGCGAATGGAACCACAGATCTTGCTGAGATTGCTGTGAGCCTTCGTGAGCTTTGGGTGTGACAGCGAAAGCGTTGCGCTCATGTGTGAACGGCTGCCCGCAGTGTTTCTTAGCTTGCGCGTCACTTGCCACGTCTGTTTGAGGACGGCCTTCAGCTCACAAGTTGCATCTGCTGGTGCTTCTTCGGGCTGTTAGGGACTCAGACAGGTGAGGCTGGTTGGCTCAATGGTTTTTTTCGACCCGTCTTGAAACACGGACCAAGGAGTCTAGCACGCCTGCAAGTTCTTGGGTAGCAAGCCTAACGGCGCAATGAAGGTGACTGCTGGGATTTTGCACCGGCAACCGACCGATCAATTAGGAGAAGTTTGAGTTTGAGCATGTGTGTTAGGACCCGAAAGATGGTGAACTATGCCTGCGAAGGGCAAAGTCAGGGGAAACTCTGATGGAGGCTCGTAGCGGTACTGACGTGCAAATCGTTCGTCATACG
>AJ291533_FF113
GGAAAGTTTCATGAACCTTATCACTTAGAGGAAGGAGAAGTCGTAACAAGGTTTCCGTAGGTGAACCTGCGGAAGGATCATTCGCACTGATTCAACTCTGACSATGTGAATTTTGGCTGTGAGGGATGCTTGCGGTGAAATATCTGCTTGCTGAACTCGTGGGCGACAGAGGCACATCGGCAGCCAGCGGCGCATCTGCCCTGGCGCTGGTGTCGCCCTGTGGTCAAGGGTCCGCTGCGCGGGCCGTTGCTAAAGTATTTAGGTTCTTGNGCGAGCTGTCTGAATAGGACATTGGTCCAACTTTCACACCTTTCASWGATGGATGTCTTGGCTCAAGCACCTGTGAARGGCGCACCGAARCGCGATAGTCTTTGTGAATTGCACAACTCCGTGAACCAATGGSCTCCTGAACGNACGNTGCACTCTNGGGATWTCCTGAGAGTATGTCTGCTTCAGTGCTTAGCTTGCCCAATCTTGCGGACAGATTTTGTTTCTGTCTTGCGCCCCTGTGAGCCATTGAATGTCTACTCAATGGCTTATTGAATGATTTGGTCTTGCAAAAGCTTTGCGCGCTGCTATTCAAGATTCCACCTTAAAGTGGTATTGCTTGAGTGACGCTGCTTATGCTTGCAGCTGCTGGGATGCTAGCGCATGCCTCTAGCATGAAGTCAGACAAGCGAACCCGCTGAATTTAAGCATATAAGTAAGCGGAGGAAAAGGAACTAAAAAGGATTCCCTCAGTAATGGCGAATGAACAGGGATAAGCTCAGGTTGGAAACCGGGGCATTTGTTCCGGGTTGTGGCCTGCAGGCAAGGTGCTATCGGCGGCTTGCGCGTAAGACTCTTGGAATGGAGCGTGCGTCCGGGTGAGAATCCTGCGTTTCGCGCAATGTCCGCTGTCCACAGCCCTTGTTCTCAGAGTCACGCTCCTCGGAATTGGAGCGTAAATAAGGTGGTAAATTTCATCTAAAGCTAAATAGGGGCTTGAGACCGATAGCGAACAAGTACCATGAGGGAAAGATGAAAAGGACTTTGGAAAGAGAGTTAAAAGTGTTTGAAATCGCTGAAAGGGAAGCGAATGGAACCACAGATCTTGCTGAGATTGCTGTGAGCCTTCGTGAGCTTTGGGCGTGACAGCGAAAGCGTTGCGCTCATTTGTGAACGGCTGCCCGCAGTGTTTCTTAGCTTGCGCGTCACTTGCCACGTCTGTTTGAGGACGGCCTTCAGCTCACAAGTTGCATCTGCTGGTGCTTCTTYGGGCTGTTAGGGACTCAGACAGGTGAGGCTGGTTGGCTCAATGGTTTTTTTCGACCCGTCTTGAAACACGGACCAAGGAGTCTAGCACGCCTGCGAGTTCTTGGGTAGCAAGCCTAACGGCGCAATGAAGGTGACTGCTGGGATTTTGCACCGGCAACCGACCGATCAATTAGGAGAAGTTTGAGTTTGAGCATGTGTGTTAGGACCCGAAAGATGGTGAACTATGCCTGCGAAGGGCAAAGTCAGGGGAAACTCTGATGGAGGCTCGTAGCGGTACTGACGTGCAARTCGTTCGTCATACG
>AJ291534_FF102
GGAAAGTTTCATGAACCTTATCACTTAGAGGAAGGAGAAGTCGTAACAAGGTTTCCGTAGGTGAACCTGCGGAAGGATCATTCGCACTGATTCAACTCTGACCATGTGAATTTTGGCTGTGAGGGATGCTTGCGGTGAAATATCTGCTTGCTGAACTCGTGGGCGACAGAGGCACATCGGCAGCCAGCGGCGCATCTGCCCTGGTGCTGGTGTCGCCCTGTGGTCAAGGGTCCGCTGCGCGGGCCGTTGCTATAGTATTTAGACTCTTGTGCAAGCTGTCTGAATAGGACATTGGTCCAACTTCCACAACTTTCAGTGATGGATGTCTTGGCTCAAGCACCTGTGAAGGGCGCAGCGAAGCGCGATAGTCTTTGTGAATTGCAGAACTCCGTGAACCAATGGCCTCCTGAACGTACGTTGCACTCTTGGGATTTCCTGAGAGTATGTCTGCTTCAGTGCTTAGCTTGCCCAATCTTGCGGACAGATTTTGTTTCTGTCTTGCGCCCCTGTGAGCCATTGAGCGTCTACTCAGTGGCTTATTGAATGATTTGGTCTTGCAAAAGCTTTGCGCGCTGCTATTCAAGATTCCACCTTAAAGTGGTATTGCTTGAGTGACGCTGCTTATGCTTGCAGCTGCTGGGATGCTAGCGCATGCCTCTAGCATGAAGTCAGACAAGCGAACCCGCTGAATTTAAGCATATAAGTAAGCGGAGGAAAAGGAACTAAAAAGGATTCCCTCAGTAATGGCGAATGAACAGGGATAAGCTCAGGTTGGAAACCGGGGCATTTGTTCCGGGTTGTGGCCTGCAGGCAAGGTGCTATCGGCGGCTTGCGCGTAAGACTCTTGGAATGGAGCGTGCGTCCGGGTGAGAATCCTGCGTTTCGCGCAATGTCCGCTGTCCACAGCCCTTGTTCTCAGAGTCACGCTCCTCGGAATTGGAGCGTAAATAAGGTGGTAAATTTCATCTAAAGCTAAATAGGGGCTTGAGACCGATAGCGAACAAGTACCATGAGGGAAAGATGAAAAGGACTTTGGAAAGAGAGTTAAAAGTGTTTGAAATCGCTGAAAGGGAAGCGAATGGAACCACAGATCTTGCTGAGATTGCTGTGAGCCTTCGTGAGCTTTGGGTGTGACAGCGAAAGCGTTGCGCTCATTTGTGAACGGCTGCCCGCAGTGTTTCTTAGCTTGCGCGTCACTTGCCACGTCTGTTTGAGGACGGCCTTCAGCTCACAAGTTGCATCTGCTGGTGCTTCTTCGGGCTGTTAGGGACTCAGACAGGTGAGGCTGGTTGGCTCAATGGTTTTTTTCGACCCGTCTTGAAACACGGACCAAGGAGTCTAGCACGCCTGCGAGTTCTTGGGTAGCAAGCCTAACGGCGCAATGAAGGTGACTGCTGGGATTTTGCACCGGCAACCGACCGATCAATTAGGAGAAGTTTGAGTTTGAGCATGTGTGTTAGGACCCGAAAGATGGTGAACTATGCCTGCGAAGGGCAAAGTCAGGGGAAACTCTGATGGAGGCTCGTAGCGGTACTGACGTGCAAATCGTTCGTCATACG
>AJ291535_FF5.1b
GGAAAGTTTCATGAACCTTATCACTTAGAGGAAGGAGAAGTCGTAACAAGGTTTCCGTAGGTGAACCTGCGGAAGGATCATTCGCACTGATTCAACTCTGACCATGTGAACTTTGACTGTGAGGGAGGCTTGCGGTGAAATATCTGCTTGCTGAACTCGTGGGCGACAGAGGCACATTGGCATCCAGCGGTGTATCTGCCCTGGCGCTGGTGTCGCCCTGTGGTCAAGGGTCCGCTGTGCGGGCCAGGGCTATAGTGCTTAGATTCTTGTGCAAGCTGTCTGACAAGGACATTGGTCCAACTTCCACAACTTTCAGTGATGGATGTCTTGGCTCAAGCACCTGTGAAGGGCGCAGCGAAGCGCGATAGTCTTTGTGAATTGCAGAACTCCGTGAACCAATGGCCTCCTGAACGTACGTTGCACTCTTGGGATTTCCTGAGAGTATGTCTGCTTCAGTGCTTAGCTTGCCCAATCTTGCGGATAGACTTTGTTTCTGTCTTGCGCCCCTGTGAGCCATTGAGCGTTTAGTCAATGGCTTATTCAATGATTCGGTCTTGCAAAAGCTTTGCGCGCTTCTATTCAAGATTCCACCTTGGAGTGGTATTGCTTGAGTGACGCTGCTCATGCTTGCAACTGCTGGGATGCTAACGCATGCCTCTAGCATGAAGTCAGACAAGCGAACCCGCTGAATTTAAGCATATAAGTAAGCGGAGGAAAAGGAACTAAAAAGGATTCCCTTAGTAATGGCGAATGAACAGGGATAAGCTCAGGTTGGAAACCGGGGCATTTGTTCCGGATTGTGGCCTGCAGGCAAGGTGCTATCGGCGGCTTGTGCGTAAGACTCTTGGAATGGAGCGTGCGTCCGGGTGAGAATCCTGCGTTTCGCGCAATGTCCGCTGTCCACAGCCCTTGTTCTCAGAGTCACGCTCCTCGGAATTGGAGCGTAAATAAGGTGGTAAATTTCATCTAAAGCTAAATAGGGGCTTGAGACCGATAGCGAACAAGTACCATGAGGGAAAGATGAAAAGGACTTTGGAAAGAGAGTTAAAAGTGTTTGAAATCGCTGAAAGGGAAGCGAATGGAACCACAGATCTTGCTGAGATTGCTGTGGGCCTTTGTGAGCTTTGGGCGTGACAGCGCAAGCGTCGCGCTCATGTGTGAACAACTGCCCGCAGTGTTTCTTAGCTTGCGCGTCACTTGCCACGTCTGTTTGAGGACGGCCTTCAGCTCACAAGTTGCATCTGCGGGTGCTTCTTCGGGCTGTTAGGGACTCAGACAGGTGCGGCTGGTTGGCTCAATGGTTTTTTTCGACCCGTCTTGAAACACGGACCAAGGAGTCTAGCACGCCTGCGAGTTCTTGGGTAGCAAGCCTAACGGCGTAATGAAGGTGACTGCTGGGATTTTGCACCGGCAACCGACCGATCAATTAGGAGAAGTTTGAGTTTGAGCATGTGTGTTAGGACCCGAAAGATGGTGAACTATGCCTGCGAAGGGCAAAGTCAGGGGAAACTCTGATGGAGGCTCGTAGCGGTACTGACGTGCAAATCGTTCGTCAYACG
>AJ291539_GG101
GGAAAGTTTCATGAACCTTATCACTTAGAGGAAGGAGAAGTCGTAACAAGGTTTCCGTAGGTGAACCTGCGGAAGGATCATTCGCACTGATCTGTTTCCAGTCATGTGAACTTAAGCGTGAGGGAATGTTCGCAGCTTTGCTGCTTGCAGCATGATGCGCGAACAGGATCTCGAGGGCAACAGGCAGTTAGGCGGACGTCACCATCGTGGCGGTTACCTAGCTGTCCTGTTGTCAGCAGCCTCTTTTTTGGGGCTTTGCTCGTGCTACCGGCACCATGCGGTTGGCTCCTTGCAGCAGCTTGGGATGGGAGTTGGCTAATGTGAACACAACTTTCGGCGACGGATATCTCGGCTTGGGCACCTATGAAGGGCGCAGCGAAACGCGATAATCTTTGTGAATTGCAGAACTCCGTGAACCAATGGCCTCCTGAACGCGCATTGCACTCTTGGGCTTTCCTGAGAGTATGTTTGCTTCAGTGCTTCTTTTGCTCAACCCTTGCAAGGTCTGGCAGCGCAATGCCCCCTTGAGCCTAGGCATGTCGTTGGCGCATCTGCCAATGACAAGCGACCTCCATGGCTTGTGCAAGCATGCACGTGCTTATTGTTGTTTTCAGAGCAAACTTCACCACCATGGGTGTGGGCAACGTGGCTGATGCTTGAGCACGCGCCGGTGCGTTGCTTGCACCTCCTCCATAGCATGAAGTCAAACAGGAAACCCCGCTGAATTTAAGCATATAAGTAAGCGGAGGAAAAGGAACTAAACAGGATTCCCTTAGTAATGGCGAACGAACAGGGAAAAGCTCAGGCTTAAAACCAAAGCTCTGGTTTTGGGTTGTAGCCTGCAGATATTGCGCTATCGGTGGCTCGAGTGTAAGCCTCTTGGGACAGAGCATAAACTTGGGTGAGAATCCTTTGTTTCGCTCGACGTCCGCCGTGTACAGCGCATGTTCTCAGAGTCACGTTCCTCGGACTTGGAGCGTAAATTAGGTGGTAGATTTCATCTAAAGCTAAATAAAGGCCCAAGACCGATAGTGAACAAGTACCATGAGGGAAAGATGAAAAGGACTTTGGAAAGAGAGTTAAAAGTGCTTGAAATCGCTGGAAAGGAAGCGAATGTAACCACATTCTCTGCTGAGATTGCCGTGGGCGCTTGCAAGTTCTGAGCTCAGAAGCGCAAGCTCTGTGCTTGGATGCGCGCATGCGTCGACGGTGTTTCTTAGTGAAGGCATCAGCTGTGACGCAAGCTCGAACAGGGCCTTTGGCATGCATTGGTCGCTTGCGAGTGACTTCCTGTGCTGCTTGGGATTCGGGCTTGTGTTGTTTGCTGATTCAGTGGTTGTTTTCGACCCGTCTTGAAACACGGACCAAGGAGTCTAGCACGCGTGCAAGTTCTCAGGTGCTAAGCCTGTGCGCGCAATGAAGGTGACTGCTGGGATCTTGCACCAGCAACTGACTGATCAATTGGGAGAAGTTTGAGTAAGAGCATGTGTGCTAGGACCCGAAAGATGGTGAACTATGCCTGCGAAGGGCAAAGTCAGGGGAAACTCTGATGGAGGCTCGTAGCGGTACTGACGTGCAAATCGTTCGTCATACG
>AJ311943_CC1097
GGAAAGTTTCATGAACCTTATCACTTAGAGGAAGGAGAAGTCGTAACAAGGTTTCCGTAGGTGAACCTGCGGAAGGATCATTCGCACTGATTCAATTTTGACTACGTGAATTTTGGCTGTGAGGGATGCTTGCGGTGAGATATTTGCTTGCAGAACTCGAGGGCGACWGATGCACACTCACCAACCCTTGTGGGCTGGTGCGAGTGTCGCTCTGTGGCCATGGGTCCGTGTTCAGCGGGCCGGGGAATGMAGGCTAAGCTGCTTTAGTGACAACTGTCTGGGAAGGGCATTGTTCCAACTTCCACAACTTTCAGCGATGGATATCTTGGCTCGGGCACCTGTGAAGGGCGCAGCGAAGCGCGATAGTCTTTGTGAATTGCAGAACTCCGTGAACCAATGGCCTCCTGAACGTGCGTTGCACTCTTGGGATTTCCTGAGAGTATGTCTGCTTCAAGTGCTTAACTTGCCCCAACTTTGCAAGCAGGATGTGTTTCTGCCTTGCGTTCTTATGAGCTATTGCCCTCTGAGCCAATGGCTTGTTAATTGCTTGGTTCTTGCAAAATGCTTTGCGCGCTGTTATTCAAGTTTCTACCTTCGCGGTTTTACTTGAGTGACGCTGCTCATGCTTGCAACCGCTGGGATGCAGGTGCATGCCTCTAGCATGAAGTCAGACAAGTGAACCCGCTGAATTTAAGCATATAAGTAAGCGGAGGAAAAGGAACTAAATAGGATTCCCTCAGTAATGGCGAATGAACAGGGATTAGCTCAGGCTGGAAACTGAAGCTTCGGTTTCGGGATGTAGCCTGCAGGCATAGTGCTATCGGCGGCTCGAGCGTAAGCCTCTTGGAATAGAGCGTGTGCCCGGGTGAGAATCCTGTGTTTTGCTTGATGTCCGCTGTCCACAGCACTTGTTCTCAGAGTCACGCTCCTCGGAATTGGAGCGTAAATAAGGTGGTAAATTTCATCTAAAGCTAAATACGAGCTCGAGACCGATAGTGAACAAGTACCATGAGGGAAAGATGAAAAGGACTTTGGAAAGAGAGTTAAAAGTGCTTGAAATCGCTGAAAGGGAAGCGAAGAGAACCACACGTCTTGCTGAGATTGCTGTAGGCTGCTGTGAGCCTTGGGCACATCAGCGCAAGCTGTGTGCTTAAGTGTGAATAGTTGTCTGCTGTGTTTCTTAGCTTGCGCGTCACTTGCCACACCTGTTTRAGGACGGCCTTCAGCTCSCAGGGCACATTTGCGRATGSGTCTCTGGGCTGTTAGGRATTCAGMCAAGSGKGGCWAGTTGACYCATTGGTTTTTTTCGACCCKTCTTGAAMCMCGGMCCAAGRAKTYWAGCACSCCTSCAAGTTYTTCRGWASCAASCCTAAAGGCSCAATRAAGGTGACTGYTGGGATTTTGCMCCGSCAMCCGMCCGATCAATTAGGAGAAGTTTGAGTTTGAGCATGTGTGTTAGGACCCGAAAGATGGTGAACTATGCCTGCGAAGGGCAAAGTCAGGGGAAACTCTGATGGAGGCTCGTAGCGGTACTGACGTGCAAATCGTTCGTCATACGTGGG
>AJ311949_FF111
GGAAAGTTTCATGAACCTTATCACTTAGAGGAAGGAGAAGTCGTAACAAGGTTTCCGTAGGTGAACCTGCGGAAGGATCATTCGCACTGATTCAACCCTGACTACGTGAACTTTGGCTGTGAGGGATGCTTGCGGTGAGATATCTGCTTGCAGAACTCGTGGGCGACAGAGGCACATCGGCAACCAGCGTATTTGCGCTGGCGCGGGTGTCGCCCTGTGGTCATGGGTCCGTTAAACTTGTTTTAGCGGGCCGTTGATAGAGCTTTAAGAGTGTTCTTGTGGAAGCTCTTTGGGACGGACGCTGGTCCAACTGTACAACTTTCAGTGATGGATATCTTGGCTCGAGCACCTGTGAAGGGCGCAGCGAAGCGCGATAGTCTTTGTGAATTGCAGAACTCCGTGAACCAATGGCCTCCTGAACGTACGTTGCACTCTCGGGATTTCCTGAGAGTATGTCTGCTTCAGTGCTTAGCTTTCTCAACCTTGCAAAGCAATGTTTCTTTTTGCCTTGCGTTCCTATGAGCCATTGACAAYCATGGTCAATGGCTTGTTGACCAACCGGTTCCTGCGAACTTTGCGCGCTGTTGTTCAAGCTTTTCTGCTTTGAGTGACGCTGCTCATGCTTGCAACCGCCGGGGTGCCGACGCACATCTCTAGCATGAAGTCAGACAAGTGAACCCGCTGAATTTAAGCATATAAGTAAGCGGAGGAAAAGAAACTAAACAGGATTCCCTTAGTAATGGCGAATGAACAGGGATAAGCTCAGGCTGGAAACTGAAGCATCTGTTTCGGGTTGTGGCCTGCAGGCATAGTGCTATCGGTGGCTCGAACGTAAGCCTCTTGGAATAGAGCGTGTGCCCGGGTGAGAATCCTGTGTCTCGTTCGATGTCCGCTGTTCACAGCACTTGTTCTCAGAGTCACGCTCCTCGGAATTGGAGCGTAAATAAGGTGGTAAATTTCATCTAAAGCTGAATAAGGGCTCGAGACCGATAGCGAACAAGTACCATGAGGGAAAGATGAAAAGGACTTTGGAAAGAGAGTTAAAAGTGCTTGAAATTGCTGAAAGGGAAGCGAATGGAACCACATCCCTAGCTGAGATTGCGGCGAATGACTGTGAGCGTTTGGTACGAAAGCGCAAGCTTCGGGCCAAAACGTGAGCTGCTGTTCGCAGTGTTTCTTAGCTTGCACGTCACTTGCCACGCCTGTTTGAGGACGGCCTTCGGCTCGCAGGACGCACTTGCGGGTGTGTCTCTGGGCTGCTTGGGACTCAGACAAGTGTGGCTCGTCGGCGCAATGGTTTTTTTCGACCCGTCTTGAAACACGGACCAAGGAGTCTAGCACGCCTGCGAGTTCTTGGGTAGCAAGCTTGGATGCGCAATGAAGGTGACTGCTGGGATTTTGCACCGGCAACCGACCGATCAATTAGGAGAAGTTTGAGTTTGAGCATGTGTGTTAGGACCCGAAAGATGGTGAACTATGCCTGCGAAGGGCAAAGTCAGGGGAAACTCTGATGGAGGCTCGTAGCGGTACTGACGTGCAAATCGTTCGTCATACGTGGG
>AJ621135_FF4.8c
GCTTCAGTGCTTAGCTTTCTCAACCTTGCAAAGCAAAGTCTTTTCTTTGCTGTTGCGCTCCTGTGGGCCATTGGACAATCATGGTCAATGGCTTGTTGACTAACCGGTTCCTGCAAAGCTTTGCGCGCTGTTGTTCAAGCTTCTCTGCTCTGAGTGACGCTGCTCACGCTTGCAACCGCCGGGGTGCTGAAGCACAACTCTAGCATGAAGTCAGACAAGTGAACCCGCTGAATTTAAGCATATAAGTAAGCGGAGGAAAAGAAACTAAACAGGATTCCCTTAGTAATGGCGAATGAACAGGGATAAGCTCAGGCTGGAAACTGAAGCATCTGTTTCGGGTTGTGGCCTGCAGGCATAGTGCTATCGGTGGCTCGAACGTAAGCCTCTTGGAATAGAGCGTGCGCCCGGGTGAGAATCCTGTGTCTCGTTCGATGTCCGCTGTTCACAGCACTTGTTCTCAGAGTCACGCTCCTCGGAATTGGAGCGTAAATAAGGTGGTAAATTTCATCTAAAGCTGAATAAGGGCTCGAGACCGATAGTGAACAAGTACCATGAGGGAAAGATGAAAAGGACTTTGGAAAGAGAGTTAAAAGTGCTTGAAATTGCTGAAAGGGAAGCGAATGGAACCACATCCCTAGCTGAGATTGCGGCGAATGATTGTGAGCGTTTGGTACGAAAGCGCAAGCTTCGGGCCGAAACGTGAGCTGCTGTTCGCAGTGTTTCTTAGCTTGCACGTCACTTGCCACGCCTGTTTGAGGACAGCCTTTGGCTCGCAGGACGCACTCGCGGGTGTGTCTCTGGGCTGCTTGGGACTCAGACAAGTGTGGCTAGTCGGCGCAATGGTTTTTTTCGACCCGTCTTGAAACACGGACCAAGGAGTCTAGCACGCCTGCGAGTTCTTGGGTAGCAAGCTTGGATGCGCAATGAAGGTGACTGCTGGGATTTTGCACCGGCAACCGACCGATCAATTAGGAGAAGTTTGAGTTTGAGCATGTGTGTTAGGACCCGAAAGATGGTGAACTATGCCTGCGAAGGGCAAAGTC
>AJ621146_FF4.1b
GCTTCAGTGCTTAGCTTTCTCAACCTTGCAAAGCAATTCCCTTATTGCTTTGCGTTCCTATGAGCCATTGACAATCATGGTCCATGGCTTGTTGACCAACCGGTTCCTGCAAAGCTTTGCGCGCTGTTGTTCAAGCTTTTCTGCTTTGAGTGACGCTGCTGACGCTTGCAACCGCCGGGGTGCCCATGCACATCTCTAGCATGAAGTCAGACAAGCAAACCCGCTGAATTTAAGCATATAAGTAAGCGGAGGAAAAGAAACTAAACAGGATTCCCTTAGTAATGGCGAATGAACAGGGATAAGCTCAGGCTGGAAACTGAAGCATCTGTTTCGGGTTGTGGCCTGCAGGCATAGTGCTATCGGCGGCTCGAACGTAAGCCTCTTGGAATAGAGCGTGTGCCCGGGTGAGAATCCTGTGTCTCGTTCGATGTCCGCTGTTCACAGCACTTGTTCTCAGAGTCACGCTCCTCGGAATTGGAGCGTAAATAAGGTGGTAAATTTCATCTAAAGCTGAATAAGGGCTCGAGACCGATAGCGAACAAGTACCATGAGGGAAAGATGAAAAGGSACTTTGGAAAGAGAGTTAAAAGTGCTTGAAATTGCTGAAAGGGAAGCGAATGGAACCATATCCCTGGCTGAGATTGCGGCGAATGATTGTGAGCGCTTGGCRTGAAAGCGCAAGCTTCGGGCCAAAGCGTGAGCTGTTGTTCGCAGTGTTTCTTAGCTTGCACGTCACTTGCCACGCCTGTTTGAGGACGGCCTTCGGTTCGCAGGACGCACTTGCGGGTGTGTCTCTGGGCTGCTTGGGACTCAGACAAGTGTGGCTAGTCGGCGCAATGGTTTTTTTCGACCCGTCTTGAAACACGGACCAAGGAGTCTAGCACGCCTGCGAGTTCTTGGGTAGCAAGCTTGGATGCGCAATGAAGGTGACTGCTGGGATTTTGCACCGGCAACCGACCGATCAATTAGGAGAAGTTTGAGTTTGAGCATGTGTGTTAGGACCCGAAAGATGGTGAACTATGCCTGCGAAGGGCAAAGTC
>AJ621536_CC93
AACCAATGGCCTCCTGAACGTGCGTTGCACCCTTGGGATTTCCTGAGAGTATGTCTGCTTCAGTGCTTAACTTGCCCCAACTTTGCAAGCAGGATGTGTTTCTGCCTTGCGTTCTTATGAGCTATTGCCCTCTGAGCCAATGGCTTGTTAATTGCTTGGTTCTTGCAAAATGCTTTGCGCGCTGTTATTCAAGTTTCTACCTTCGTGGTTTTACTTGAGTGACGCTGCTCATGCTTGCAACCGCTGGGATGCAGGTGCATGCCTCTAGCATGAAGTCAGACAA
>AJ621539_CC94
AACCAATGGCCTCCTGAACGTGCGTTGCACCCTTGGGATTTCCTGAGAGTATGTCTGCTTCAGTGCTTAACTTGCCCCAACTTTGCAAGCAGGATGTGTTTCTGCCTTGCGTTCTTATGAGCTATTGCCCTCTGAGCCAATGGCTTGTTAATTGCTTGGTTCTTGCAAAATGCTTTGCGCGCTGTTATTCAGGTTTCTACCTTCGTGGTTTTACTTGAGTGACGCTGCTCATGCTTGCAACCGCTGGGATGCAGGTGCATGCCTCTAGCATGAAGTCAGACAA
>AJ621543_CC91
AACCAATGGCCTCCTGAACGTGCGTTGCACTCTTGGGATTTCCTGAGAGTATGTCTGCTTCAGTGCTTAACTTGCCCCAACTTTGCAAGCAGGATGTGTTTCTGCCTTGCGTTCTTATGAGCTATTGCCCTCTGCGCCAATGGCTTGTTAATTGCTTGGTTCTTGCAAAATGCTTTGCGCGCTGTTATTCAAGTTTCTACCTTCGCGGTTTTACTTGAGTGACGCTGCTCATGCTTGCAACCGCTGGGATGCAGGTGCATGCCTCTAGCATGAAGTCAGACAA
>AJ830908_FF2
AGTCAATGGCCTCCTGAACGTACGTTGCACTCTTGGGGTTTCCTGAGAGTATGTCTGCTTCAGTGCTTAGCTTGCCCAACCATGCAAGCAGTTTTGTCGTCTGCCTTGCGCTCCTACGAGCCATTGTGACTACCAATGGCTTGTTGAATGTTCTTACTTGCATATGAAAGTTTTGCGCGCTATTGTCCAAGTTTTACCTTCTCCGGTATTGCTTGAGTGACGCTGCTAACGCTTGCAACTGCCGGGCTGCTGGTGCATGCCTCTAGCATGAAGTCAGGCAAGTGAACCCGCTGAATTTAAGCATATAAGTAAGCGGAGGAAAAGAAACTAAATAGGATTCCCTTAGTAATGGCGAATGAACAGGGACAAGCTCAGGCTGGAAACTGAAGCATCTGTTTCGGGCTGTAGCCTGCAGGCATAGTGCTATCGGCGGCTCGAATGTAAGACTCTTGGAATAGAGCGTGCGCCCGGGTGAGAATCCTGCGTTTCGTTCGATGTCCGCTGTCCACAGCACTTGTTCTCAGAGTCACGCTCCTCGGAATTGGAGCGTAAATTGGGTGGGTAAATTTCATCTGAAGCTAAATAAGGGCTCGAGACCGATAGTGAACAAGTACCATGAGGGAAAGATGAAAAGGACTTTGGAAAGAGAGTTAAAAGTGTTTGAAATCGCTGAAAAGGAAGCGAATAGAACCACGTACCTCGCTGAGATTGCTGCACGCTGCTGTGAGCTTTAAGCGCAAAAGCGAAAGCTTTGTGCTTATTTGTGAATGGCTGCTTGTGGTGTTTCTTAGCTTGTGTGTCACTTGCCACGCTTGTCTGAGGATGTCCTTCAGCTCACAGGGCATGTTTGCGAATATGCTTTTGGGTTGGTAGGGGTTTAGACAAGTGTGGTTCGCTGGCTTACTGGTTTTTTTCGACCCGTCTTGAAACACGGACCAAGGAGTCTAGCACACCTGCGAGTTCTCGGGTAGCAAGCCCGTATGCGCAATGAAGGTGACTGCTGGGATTTTGCACCGGCAACCGACCGATCACTTAGGAGAAGTTTGAGTTTGAGCATGTGTGTTAGGACCCGAAAGATGGTGAACTATGCCTGCGAAGGGCAAAGTC
>AJ830911_FF2a
AGTCAATGGCCTCCTGAACGTACGTTGCACTCTTGGGGTTTCCTGAGAGTATGTCTGCTTCAGTGCTTAGCTTGCCCAACCATGCAAGCAGTTTTGTCGTCTGCCTTGCGCTCCTACGAGCCATTGTGACTACCAATGGCTTGTTGAATRATCTTACTTGCATATGAAAGTTTTGCGCGCTATTGTCCAAGTTTTACCTTCTCCGGTATTGCTTGAGTGACGCTGCTAACGCTTGCAACTGCCGGGCTGCTGGTGCATGCCTCTAGCATGAAGTCAGGCAAGTGAACCCGCTGAATTTAAGCATATAAGTAAGCGGAGGAAAAGAAACTAAATAGGATTCCCTTAGTAATGGCGAATGAACAGGGACAAGCTCAGGCTGGAAACTGAAGCATCTGTTTCGGGCTGTAGCCTGCAGGCATAGTGCTATCGGCGGCTCGAATGTAAGACTCTTGGAATAGAGCGTGCGCCCGGGTGAGAATCCTGCGTTTCGTTCGATGTCCGCTGTCCACAGCACTTGTTCTCAGAGTCACGCTCCTCGGAATTGGAGCGTAAATTGGGTGGTAAATTTCATCTGAAGCTAAATAAGGGCTCGAGACCGATAGTGAACAAGTACCATGGAGGGAAAGATGAAAAGGACTTTGGAAAGAGAGTTAAAAGTGTTTGAAATCGCTGAAAAGGAAGCGAATAGAACCACGTACCTCGCTGAGATTGCTGCACGCTGCTGTGAGCTTTAAGCGCGAAAGCGAAAGCTTTGTGCTTATTTGTGAATGGCTGCTTGTGGTGTTTCTTAGCTTGTGTGTCACTTGCCACGCTTGTCTGAAGATGTCCTTCAGCTCACAGGGCATGTTTGCGAATATGCTTTTGGGTTGGTAGGGGTTTAGACAAGTGTGGTTAGCTGGCTTACTGGTTTTTTTCGACCCGTCTTGAAACACGGACCAAGGAGTCTAGCACACCTGCGAGTTCTCGGGTAGCAAGCCCGTATGCGCAATGAAGGTGACTGCTGGGATTTTGCACCGGCAACCGACCGATCACTTAGGAGAAGTTTGAGTTTGAGCATGTGTGTTAGGACCCGAAAGATGGTGAACTATGCCTGCGAAGGGCAAAGTC
>AM748554_CC90
AACCAATGGCCTCCTGAACGTGCGTTGCACTCTTGGGATTTCCTGAGAGTATGTCTGCTTCAGTGCTTAACTTGCCCCAACTTTGCAAGCAGGATGTGTTTCTGCCTTGCGTTCTTATGAGCTATTGCCCTCTGCGCCAATGGCTTGTTAATTGCTTGGTTCTTGCAAAATGCTTTGCGCGCTGTTATTCAAGTTTCTACCTTCAAGTGGTTTTACTTGAGTGACGCTGCTCATGCTTGCAACCGCTGGGATGCAGGTGCATGCCTCTAGCATGAAGTCAGACAA
>AM748556_CC91a
AACCAATGGCCTCCTGAACGTGCGTTGCACTCTTGGGATTTCCTGAGAGTATGTCTGCTTCAGTGCTTAACTTGCCCCAACTTTGCAAGCAGGATGTGTTTCTGCCTTGCGTTCTTATGAGCTATTGCCCTCTGCGCCAATGGCTTGTTAATTGCTTGGTTCTTGCAAAATGCTTTGCGCGCTGTTATTCAAGTTTCTACCTTCGCGGCTTTACTTGAGTGACGCTGCTCATGCTTGCAACCGCTGGGATGCAGGTGCATGCCTCTAGCATGAAGTCAGACAA
>AM748557_CC91b
AACCAATGGCCTCCTGAACGTGCGTTGCACTCTTGGGATTTCCTGAGAGTATGTCTGCTTCAGTGCTTAACTTGCCCCAACTTTGCAAGCAGGATGTGTTTCTGCCTTGCGTTCTTATGAGCTATTGCCCTCTGCGCCAATGGCTTGTTAATTGCTTGGTTCTTGCAAAATGCTTTGCGCGCTGTTATTCAAGTTTCTACCTTCGCGATTTTACTTGAGTGACGCTGCTCATGCTTGCAACCGCTGGGATGCAGGTGCATGCCTCTAGCATGAAGTCAGACAA
>AM748558_CC91c
AACCAATGGCCTCCTGAACGTGCGTTGCACTCTTGGGATTTCCTGAGAGTATGTCTGCTTCAGTGCTTAACTTGCCCCAACTTTGCAAGCAGGATGTGTTTCTGCCTTGCGTTCTTATGAGCTATTGCCCTCTGCGCCAATGGCTTGTTAATTGCTTGGTTCTTGCAAAATGCTTTGCGCGCTGTTATTCGAGTTTCTACCTTCGCGGTTTTACTTGAGTGACGCTGCTCATGCTTGCAACCGCTGGGATGCAGGTGCATGCCTCTAGCATGAAGTCAGACAA
>AM748559_CC91d
AACCAATGGCCTCCTGAACGTGCGTTGCACTCTTGGGATTTCCTGAGAGTATGTCTGCTTCAGTGCTTAACTTGCCCCAACTTTGCAAGCAGGATGTGTTTCTGCCTTGCGTTCTTATGAGCTATTGCCCTCTGCGCCAATGGCTTGTTAATTGCTTGGTTCTTGCAAAATGCTTTGCGCGCTGTTATTCTAGTTTCTACCTTCGCGGTTTTACTTGAGTGACGCTGCTCATGCTTGCAACCGCTGGGATGCAGGTGCATGCCTCTAGCATGAAGTCAGACAA
>AM748560_CC92
AACCAATGGCCTCCTGAACGTGCGTTGCACTCTTGGGATTTCCTGAGAGTATGTCTGCTTCAGTGCTTAACTTGCCCCAACTTTGCAAGCAGGATGTGTTTCTGCCTTGCGTTCTTATGAGCTATTGCCCTCTGCGCCAATGGCTTGTTAATTGCTCGGTTCTTGCAAAATGCTTTGCGCGCTGTTATTCAAGTTTCTACCTTCGTGGTTTTGCTTGAGTGACGCTGCTCATGCTTGCAACCGCTGGGATGCAGGTGCATGCCTCTAGCATGAAGTCAGACAA
>AM748561_CC92a
AACCAATGGCCTCCTGAACGTGCGTTGCACTCTTGGGATTTCCTGAGAGTATGTCTGCTTCAGTGCTTAACTTGCCCCAACTTTGCAAGCAGGATGTGTTTCTGCCTTGCGTTCTTATGAGCTATTGCCCTCTGCGCCAATGGCTTGTTAATTGCTCGGTTCTTGCAAAATGCTTTGCGCGCTGTTATTCAAGTTTCTACCTTCGTGGTTTTGCTTGAGTGACGCTGCTCATGCTTGCAACTGCTGGGATGCAGGTGCATGCCTCTAGCATGAAGTCAGACAA
>AM748562_CC93
AACCAATGGCCTCCTGAACGTGCGTTGCACTCTTGGGATTTCCTGAGAGTATGTCTGCTTCAGTGCTTAACTTGCCCCAACTTTGCAAGCAGGATGTGTTTCTGCCTTGCGTTCTTATGAGCTATTGCCTTTTGCGCCAATGGCTTGTTAATTGCTTGGTTCTTGCAAAATGCTTTGCGCGCTGTTATTCAAGTTTCTACCTTCGCGGTTTTACTTGAGTGACGCTGCTCATGCTTGCAACCGCTGGGATGCAGGTGCATGCCTCTAGCATGAAGTCAGACCA
>AM748563_CC93a
AACCAATGGCCTCCTGAACGTGCGTTGCACTCTTGGGATTTCCTGAGAGTATGTCTGCTTCAGTGCTTAACTTGCCCCAACTTTGCAAGCAGGATGTGTTTCTGCCTTGCGTTCTTATGAGCTATTGCCTTTTGCGCCAATGGCTTGTTAATTGCTTGGTTCTTGCAAAATGCTTTGCGCGCTGTTATTCAAGTTTCTACCTTCGCGGTTTTACTTGAGTGACGCTGCTCATGCTTGCAACCGCTGGGATGCAGGTGCATGCCTCTAGCATGAAGTCAGACAA
>AM748564_DD1.1
GTGAATTGCAGAACTCCGTGAACCAATGGCCTCCTGAACGTGCATTGCACTCTTGGGATTTCCTGAGAGTATGTTTGCTTCAGTGCTTAGTTTGGTCAACTTTGTTTGGATCCTGCTCCTGGGAACTGAGCGCCTCTGTGAATCATTGGAGCAAACAGGACTTTGTCTCTGTTTTTTTGCCAATGGTTTGCTTGTCTCTACAATCCTTTGTGTAGCGCAAGCATATGTGCGTTGTTGTTTGATACATTTATCTCTTTGTAGCATAAATGCTTTCTGCACGAAGCACATTGATATGCTTGCTACTGCTACTGTGCTGCGGAGAGTTGGTTTTTGCATGTGTACCAGGTGTATAGTATGCTTATACTCTCTTGCACAACCCATAGCATGAAGTCAAACAAGAGAACCCGCTGAATTTAAGCATATAAGTAGGCGGAGGAAAAGGAA
>AM748565_FF3.1
TGGCCTCCTGAACGTACGTTGCACTCTTGGGATTTCCTGAGAGTATGTCTGCTTCAGTGCTTAGCTTGCCCGACCTTGCACAAGCGGCTTTGTGTCTGCTTTGCGCTCTTATGAGCCATTGGTTTGTGAAGCCTATGGCTCGTTAAATCGTTGTGTTTGCGAACGAAAAGCTTTGCGCGCTGTTATTCGAGTAAAGTGCCCTTCGGGGTTCTGGGCTTGAGTGACGCTGCTCTTGCTTGCAACTGCCAGGCTGCTGTGGTGCACGCCTCTAGCATGAAGTCAGGCAAGTGAACCCGCTGAATTTAAGCATATAAGTAAGC
>AM748566_FF3.1a
TGGCCTCCTGAACGTACGTTGCACTCTTGGGATTTCCTGAGAGTATGTCTGCTTCAGTGCTTAGCTTGCCCGACCTTGCACAAGCGGCTTTGAGTCTGCTTTGCGCTCTTATGAGCCATTGGTTTGTGAAGCCTATGGCTCGTTAAATCGTTGTGTTTGCGAACGAAAAGCTTTGCGCGCTGTTATTCGAGTAAAGTGCCCTTTGGGGTTCTGGGCTTGAGTGACGCTGCTCTTGCTTGCAACTGCCAGGCTGCTGTGGTGCACGCCTCTAGCATGAGGTCAGGCAAGTGAACCCGCTGAATTTAAGCATATAAGTAAGC
>AM748567_FF3.2
TGGCCTCCTGAACGTACGTTGCACTCTTGGGATTTCCTGAGAGTATGTCTGCTTCAGTGCTTAGCTTGCCCAACCTTGCAAAAGCGGCTTTGTGTCTGCTTTGTGCCCTTATGAGCCATTGGTTTCCAACCAATGGCTTGTTAAATCATTGTGTTTGCAAATGAAAAGCTTTGCGCGCTGTTATTCAAGTAAGTACCCTTCAGGGTTCTAAACTTGAGTGACGCTGCTCTTGCTTGCAACTGCCAGGCTGCTGGTGCATGCCTCTAGCATGAAGTCAGGCAAGCGAACCCGCTGAATTTAAGCATATAAGTAAGC
>AM748568_FF3.2a
TGGCCTCCTGAACGTACGTTGCACTCTTGGGATTTCCTGAGAGTATGTCTGCTTCAGTGCTTAGCTTGCCCAACCTTGCAAAAGCGGCTTTGTGTCTGCTTTGTGCTCTTATGAGCCATTGGTTTCCAGCCAATGGCTTGTTGAATCATTGTGTTTGCAAATGACAAGCTTTGCGCGCTGTTATTCAAGTAAGTTCCCTTCAGGGTTCTAAACTTGAGTGACGCTGCTCTTGCTTGCAACTGCCAGGCTGCTGGTGCATGCCTCTAGCATGAAGTCAGGCAAGCGAACCCGCTGAATTTAAGCATATAAGTAAGC
>AM748569_FF3.3
TGGCCTCCTGAACGTACGTTGCACTCTTGGGATTTCCTGAGAGTATGTCTGCTTCAGTGCTTAGCTTGCCCAACTTTGCAAGAAGCATTACTTGCTTCCTGCGCTCGTATGAGCCATTTGCTTTTTTGCTGATGGCTTGTTGAGTAATAGGTGTTGCAAAAAAAAGCTTTGCGCGCTGTTGTTCAAGTACGTACCCTTGACAGGTCAGCTTGAGTGACGCTGCTCGTGCTTGCAACTGCCAGGGTGCTGGCGCATGCCTCTAGCATGAAGTCAGGCAAGTGAACCCGCTGAATTTAAGCATATAAGTAAGC
>AM748570_FF3.4
TGGCCTCCTGAACGTACGTTGCACTCTTGGGATTTCCTGAGAGTATGTCTGCTTCAGTGCTTAGCTTGCCCAACTTTGCAGGAAACATTATTTGCTTTCTGCGCTTGTATGAGCCATTTGCTTTTTAGCAGATGGCTCGTTGAGTAATCAGTGTTGCAAATAAAAGCTTTGCGCGCTATTGTTCAAGCACGTACCTTTGACGGGTTAGCTTGAGTGACGCTGCTTGTGCTTGCAATTGCCAGGCTGCTGCCGCATGCCTCTAGCATGAAGTCAGGCAAGTGGACCCGCTGAATTTAAGCATATAAGTAAGC
>AM748571_FF3.4a
TGGCCTCCTGAACGTACGTTGCACTCTTGGGATTTCCTGAGAGTATGTCTGCTTCAGTGCTTAGCTTGCCCAACTTTGCAGGAAACATTATTTGCTTTCTGCGCTTGTATGAGCCATTTGCTTTTTAGCAGATGGCTCGCTGAGTAATCAGTGTTGCAAATAAAAGCTTTGCGCGCTATTGTTCAAGCATGTACCTTTGACGGGTTAGCTTGAGTGACGCTGCTTGTGCTTGCAATTGCCAGGCTGCTGCCGCATGCCTCTAGCATGAAGTCAGGCAAGTGGACCCGCTGAATTTAAGCATATAAGTAAGC
>AM748572_FF4.1
TGGCCTCCTGAACGTACGTTGCACTCTTGGGATTTCCTGAGAGTATGTCTGCTTCAGTGCTTAGCTTTCTCAACTTTGCAAAGCAATTCCCTTATTGCCTTGCGTTCCTATGAGCCATTGACAATCATGGTCCATGGCTTGTTGACCAACCGGTTCCTGCAAAGCTTTGCGCGCTGTTGTTCAAGCTTTTCTGCTTTGAGTGACGCTGCTGACGCTTGCAACCGCCGGGGTGCCCATGCACATCTCTAGCATGAAGTCAGACAAGCAAACCCGCTGAATTTAAGCATATAAGTAAGC
>AM748573_FF4.1a
TGGCCTCCTGAACGTACGTTGCACTCTTGGGATTTCCTGAGAGTATGTCTGCTTCAGTGCTTAGCTGTCTCAACTTTGCAAAGCAATTCCCTGATTGCCTTGCGTTCCTATGAGCCATCGACAATCATGGTCCATGGCTTGTTGACCAACCGGTTCCTGCAAAGCTTTGCGCGCTGTTGTTCAAGCTTTTCTGCTTTGAGTGACGCTGCTGACGCTTGCAACCGCCGGGGTGCCCATGCACATCTCTAGCATGAAGTCAGACAAGTAAACCCGCTGAATTTAAGCATATAAGTAAGC
>AM748574_FF4.2
TGGCCTCCTGAACGTACGTTGCACTCTTGGGATTTCCTGAGAGTATGTCTGCTTCAGTGCTTAGCTTTCTCAACCTTGCAAAGCAATTCTTTCTTTGCCTTGCGTTCCTATGAGCCATTGACAATCATCGTCAATGGCTTGTTGACCAACCGGTTCCTGCAAAGCTTTGCGCGCTGTTGTTCAAGCTTCTCTGCTTTGAGTGACGCTGCTCATGCTTGCAACCGCCGGGGTGCCGATGCACAACTCTAGCATGAAGTCAGACAAGTGAACCCGCTGAATTTAAGCATATAAGTAAGC
>AM748575_FF4.2a
TGGCCTCCTGAACGTACGTTGCACTCTTGGGATTTCCTGAGAGTATGTCTGCTTCAGTGCTTAGCTTTCTAAACCTTGCAAAGCAATTCTTTTTTGCTTTGCGTTCCTATGAGCCATTGACAATCATGGCCAATGGCTTGTTGACCAACCGGTTCCTGCAAAGCTTTGCGCGCTGTTGTTCAAGCTTCTCTGCTTTGAGTGACGCTGCTCATGCTTGCAACCGCCGGGGTGCCGATGCACAACTCTAGCATGAAGTCAGACAAGTGAACCCGCTGAATTTAAGCATATAAGTAAGC
>AM748576_FF4.2b
TGGCCTCCTGAACGTACGTTGCACTCTTGGGATTTCCTGAGAGTATGTCTGCTTCAGTGCTTAGCTTTCTCAACCTTGCAAAGCAATTCTTTTTTGCTTTGCGTTCCTATGAGCCATTGACAATCATGGCCAATGGCTTGTTGACCAACCGGTTCCTGCAAAGCTTTGCGCGCTGTTGTTCAAGCTTCTCTGCTTTGAGTGACGCTGCTCATGCTTGCAACCGCCGGGGTGCCGATGCACAACTCTAGCATGAAGTCAGACAAGTGAACCCGCTGAATTTAAGCATATAAGTAAGC
>AM748577_FF4.2c
TGGCCTCCTGAACGTACGTTGCACTCTTGGGATTTCCTGAGAGTATGTCTGCTTCAGTGCTTAGCTTTCTAAACCTTGCAAAGCAATTCTTTTTTTGCTTTGCGTTCCTATGAGCCATTGACAATCATGGCCAATGGCTTGTTGACCAACCGGTTCCTGCAAAGCTTTGCGCGCTGTTGTTCAAGCTTCTCTGCTTTGAGTGACGCTGCTCATGCTTGCAACCGCCGGGGTGCCGATGCACAACTCTAGCATGAAGTCAGACAAGTGAACCCGCTGAATTTAAGCATATAAGTAAGC
>AM748578_FF4.3
TGGCCTCCTGAACGTACGTTGCACTCTTGGGATTTCCTGAGAGTATGTCTGCTTCAGTGCTTAGCTTTCTCAACCTTGCAAAGCAATGTTTCTTTTTGCCTTGCGTTCCTATGAGCCATTGACAATCATGGTCAATGGCTTGTTGACCAACCGGTTCCTGCGAAGCTTTGCGCGCTGTTGTTCAAGCTTTTCTGCTTTGAGTGACGCTGCTCATGCTTGCAACCGCCGGGGTGCCGACGCACATCTCTAGCATGAAGTCAGACAAGTGAACCCGCTGAATTTAAGCATATAAGTAAGC
>AM748579_FF4.3a
TGGCCTCCTGAACGTACGTTGCACTCTTGGGATTTCCTGAGAGTATGTCTGCTTCAGTGCTTAGCTTTCTCAACCTTGCAAAGCAATGTTTCTTTTTGCTTTGCGTTCCTATGAGCCATTGACAATCATGGTCAATGGCTTGTTGACCAACCGGTTCCTGCGAAGCTTTGCGCGCTGTTGTTCAAGCTTTTCTGCTTTGAGTGACGCTGCTCATGCTTGCAACCGCCGGGGTGCCGACGCACATCTCTAGCATGAAGTCAGACAAGTGAACCCGCTGAATTTAAGCATATAAGTAAGC
>AM748580_FF4.3b
TGGCCTCCTGAACGTACGTTGCACTCTTGGGATTTCCTGAGAGTATGTCTGCTTCAGTGCTTAGCTTTCTCAACCTTGCAAAGCAATGTTTCTTTTTGCCTTGCGTTCCTATGAGCCATCGACAATCATGGTCAATGGCTTGTTGACCAACCGGTTCCTGCGAAGCTTTGCGCGCTGTTGTTCAAGCTTTTCTGCTTTGAGTGACGCTGCTCATGCTTGCAACCGCCGGGGTGCCGACGCACATCTCTAGCATGAAGTCAGACAAGTGAACCCGCTGAATTTAAGCATATAAGTAAGC
>AM748581_FF4.3c
TGGCCTCCTGAACGTACGTTGCACTCTTGGGATTTCCTGAGAGTATGTCTGCTTCAGTGCTTAGCTTTCTCAACCTTGCAAAGCAATGTTTCTTTTTGCCTTGCGTTCCTATGAGCCATTGACGACCATGGTCAATGGCTTGTTGACCAACCGGTTCCTGCGAAGCTTTGCGCGCTGTTGTTCAAGCTTTTCTGCTTTGAGTGACGCTGCTCATGCTTGCAACCGCCGGGGTGCCGACGCACATCTCTAGCATGAAGTCAGACAAGTGAACCCGCTGAATTTAAGCATATAAGTAAGC
>AM748582_FF4.4
TGGCCTCCTGAACGTACGTTGCACTCTTGGGATTTCCTGAGAGTATGTCTGCTTCAGTGCTTAGCTTTCTCCACCTTGCAAGCAAATTGTGTTTTTGCCTTGCGTCCCTATGAGCCATTGACGGTCACGTCCAATGGCTTGTTGACCAGTCGGTTCCTGCAAAGCTTTGCGCGCTGTTGTTCAAGCTTTTTCTGCTTTGAGTGACGCTGCTCATGCTTGCAACCGCCGGGGTGCTGATGCACATCTCTAGCATGAAGTCAGACAAGTGAACCCGCTGAATTTAAGCATATAAGTAAGC
>AM748583_FF4.4a
TGGCCTCCTGAACGTACGTTGCACTCTTGGGATTTCCTGAGAGTATGTCTGCTTCAGTGCTTAGCTTTCTCCACCTTGCAAGCAAATTTTGTTTTGCCTTGCGTTCCTATGAGCCATTGACAATCACGGCCAATGGCTTGTTGACCAGCCGGTTCCTGCAAAGCTTTGCGCGCTGTTGTTCAAGCTTTTTCTGCTTTGAGTGACGCTGCTCATGCTTGCAACCGCCGGGGTGCTGATGCACATCTCTAGCATGAAGTCAGACAAGTGAACCCGCTGAATTTAAGCATATAAGTAAGC
>AM748584_FF4.4b
TGGCCTCCTGAACGTACGTTGCACTCTTGGGATTTCCTGAGAGTATGTCTGCTTCAGTGCTTAGCTTTCTCCACCTTGCAAGCAAATTGTGTTTTGCCTTGCGTTCCTATGAGCCATTGACGATCACGTCCAATGGCTTGTTGACCAGCCGGTTCCTGCAAAGCTTTGCGCGCTGTTGTTCAAGCTTTCCGCTTTGAGTGACGCTGCTCATGCTTGCAACCGCCGGGGTGCTGATGCACATCTCTAGCATGAAGTCAGACAAGTGAACCCGCTGAATTTAAGCATATAAGTAAGC
>AM748585_FF4.5
TGGCCTCCTGAACGTACGTTGCACTCTTGGGATTTCCTGAGAGTATGTCTGCTTCAGTGCTTAGCTTTCTCAACCTTGCAAGCAAATTTTGATTTGCCTTGCGTTCCTATGAGCCATTGGCAAGCATGGCCCAATGGCTCGTTGACCAGCCGGTTCCTGCAAAGCTTTGCGCGCTGTTGTTCAAGCTTTCTTTCAGCTTTGAGTGACGCTGCTCACGCTTGCAACCGCAGGGGTGCTGACGCACATCTCTAGCATGAAGTCAGACAAGTGAACCCGCTGAATTTAAGCATATAAGTAAGC
>AM748586_FF4.6
TGGCCTCCTGAACGTACGTTGCACTCTTGGGATTTCCTGAGAGTATGTCTGCTTCAGTGCTTAGCTTTCTCAACCTTGCAAAGCAATTCTTCTTTTGCCTTGCGCTCCTATGAGCCATTGACAATCATGGCCAATGGCTTGTTGACCAACCGGTTCCTGCAAAGCTTTGCGCGCTGTTGTTCAAGCTTTTCTGCTTTGAGTGACGCTGCTCACGCTTGCAACCGCCGGGGTGCCCATGCACATCTCTAGCATGAAGTCAGACAAGTACACCCGCTGAATTTAAGCATATAAGTAAGC
>AM748587_FF4.7
TGGCCTCCTGAACGTACGTTGCACTCTTGGGATTTCCTGAGAGTATGTCTGCTTCAGTGCTTAGCTTTCTCAACCTTGCAAAGCATGCGTGTTTTTTTGCCTTGCGTTCCTACGAGCCATTGACAACCACGGTCAGTGGCTTGTTGACCAACCGGTTCCTGCAAAGCTTTGCGCTCTGTTGTTCAAGCTTTTCTGCTTTGAGTGACGCTGCTCACGCTTGCAACCGCCGGAGCGCCGATGCACATCTCTAGCATGAAGTCAGACAAGTGAACCCGCTGAATTTAAGCATATAAGTAAGC
>AM748588_FF4.8
TGGCCTCCTGAACGTACGTTGCACTCTTGGGATTTCCTGAGAGTATGTCTGCTTCAGTGCTTAGCTTTCTCAACCTTGCAAAGCAAAGTCTTTTCTTTGCTGTTGCGCTCCTATGGGCCATTGACAATCATGGTCAATGGCTTGTTGACTAACCGGTTCCTGCAAAGCTTTGCGCGCTGTTGTTCAAGCTTCTCTGCTCTGAGTGACGCTGCTCACGCTTGCAACCGCCGGGGTGCTGAAGCACAACTCTAGCATGAAGTCAGACAAGTGAACCCGCTGAATTTAAGCATATAAGTAAGC
>AM748589_FF4.8a
TGGCCTCCTGAACGTACGTTGCACTCTTGGGATTTCCTGAGAGTATGTCTGCTTCAGTGCTTAGCTTTCTCAACCTTGCAAAGCAAAGTCGTTTCTTTGCTGTTGCGCTCCTATGGGCCATTGACAATCATGGTCAATGGCTTGTTGACTAACCGGTTCCTGCAAAGCTTTGCGCGCTGTTGTTCAAGCTTCTCTGCTCTGAGTGACGCTGCTCACGCTTGCAACCGCCGGGGTGCTGAAGCACAACTCTAGCATGAAGTCAGACAAGTGAACCCGCTGAATTTAAGCATATAAGTAAGC
>AM748590_FF4.8b
TGGCCTCCTGAACGTACGTTGCACTCTTGGGATTTCCTGAGAGTATGTCTGCTTCAGTGCTTAGCTTTCTCAACCTTGCAAAGCAAAGTCGTTTCTTTGCTGTTGCGCTCCTATGGGCCATTGCCAATCATGGTCGATGGCTTGTTGACTAACCGGTTCCTGCAAAGCTTTGCGCGCTGTTGTTCAAGCTTCTCTGCTCTGAGTGACGCTGCTCACGCTTGCAACCGCCGGGGTGCTGAAGCACAACTCTAGCATGAAGTCAGACAAGTGAACCCGCTGAATTTAAGCATATAAGTAAGC
>AM748591_FF5.1a
TGGCCTCCTGAACGTACGTTGCACTCTTGGGATTTCCTGAGAGTATGTCTGCTTCAGTGCTTAGCTTGCCCAATCTTGCGGATAGACTTTGTTTCTGTCTTGCGCCCCTGTGAGCCATTGAGCGTTTAGTCAATGGCTTATTGAATGATTCGGTCTTGCAAAAGCTTTGCGCGCTTCTATTCAAGATTCCACCTTGGAGTGGTATTGCTTGAGTGACGCTGCTCATGCTTGCAACTGCTGGGATGCTAACGCATGCCTCTAGCATGAAGTCAGACAAGCGAACCCGCTGAATTTAAGCATATAAGTAAGC
>AM748592_FF5.1
TGGCCTCCTGAACGTACGTTGCACTCTTGGGATTTCCTGAGAGTATGTCTGCTTCAGTGCTTAGCTTGCCCAATCTTGCGGATAGACTTTGTTTCTGTCTTGCGCCCCTGTGAGCCATTGAGCGTCTAGTCAATGGCTTATTGAATGATTCGGTCTTGCAAAAGCTTTGCGCGCTTCTATTCAAGATTCCACCTTGGAGTGGTATTGCTTGAGTGACGCTGCTCATGCTTGCAACTGCTGGGATGCTAACGCATGCCTCTAGCATGAAGTCAGACAAGCGAACCCGCTGAATTTAAGCATATAAGTAAGC
>AM748593_FF5.1c
TGGCCTCCTGAACGTACGTTGCACTCTTGGGATTTCCTGAGAGTATGTCTGCTTCAGTGCTTAGCTTGCCCAATCTTGCGGATAGATTTTATTTCTGTCTTGCGCCCCTGTGAGCCATTGAATGTCTAGTCAATGGCTTATTGAATGATTTGGTCTTGCAAAAGCTTTGCGCGCTTCTATTCAAGATTCCACCTTGGAGTGGTATTGCTTGAGTGACGCTGCTCATGCTTGCAACTGCCGGGATGCTAACGCATGCCTCTAGCATGAAGTCAGACAAGCGAACCCGCTGAATTTAAGCATATAAGTAAGC
>AM748594_FF5.2
TGGCCTCCTGAACGTACGTTGCACTCTTGGGATTTCCTGAGAGTATGTCTGCTTCAGTGCTTAGCTTGCCCAATCTTGCGGACAGATTTTGTTTCTGCCCTGCGCCCCTGTGAGCCATTGAATGTCTACCCAATGGCTTATTGAATGATTTGGTCTTGCAAAAGCTTTGCGCGCTGCTATTCAAGATTCCACCTTAAAGTGGTATTGCTTGAGTGACGCTGCTTATGCTTGCAGCTGCTGGGATGCTAGCGCATGCCTCTAGCATGAAGTCAGACAAGCGAACCCGCTGAATTTAAGCATATAAGTAAGC
>AM748595_FF5.2b
TGGCCTCCTGAACGTACGTTGCACTCTTGGGATTTCCTGAGAGTATGTCTGCTTCAGTGCTTAGCTTGCCCAATCTTGCGGACAGATTTTGTTTCTGTCCTGCGCCCCTGTGAGCCATTGAATGTCTACCCAATGGCTTATTGAATGATTTGGTCTTGCAAAAGCTTTGCGCGCTGCTATTCAAGATTCCACCTTAAAGTGGTATTGCTTGAGTGACGCTGCTTATGCTTGCAGCTGCTGGGATGCTAGCGCATGCCTCTAGCATGAAGTCAGACAAGCGAACCCGCTGAATTTAAGCATATAAGTAAGC
>AM748596_FF5.2c
TGGCCTCCTGAACGTACGTTGCACTCTTGGGATTTCCTGAGAGTATGTCTGCTTCAGTGCTTAGCTTGCCCAATCTTGCGGACAGATTTTGTTTCTGTCCTGCGCCCCTGTGAGCCATTGAATGCCTACTCAATGGCTTATTGAATGATTTGGTCTTGCAAAAGCTTTGCGCGCTGCTATTCAAGATTCCACCTTAAAGTGGTATTGCTTGAGTGACGCTGCTTATGCTTGCAGCTGCTGGGATGCTAGCGCATGCCTCTAGCATGAAGTCAGACAAGCGAACCCGCTGAATTTAAGCATATAAGTAAGC
>AM748597_GG1
GTGAACCAATGGCCTCCTGAACGCGCATTGCACTCTTGGGCTTTCCTGAGAGTATGTTTGCTTCAGTGCTTCTTTTGCTCAACCCTTGCAAGGTCTGGCAGCGCAATGCCCCCTTGAGCCTAGGCATGTCGTTGGCGCATCTGCCAATGACAAGCGACCTCCATGGCTTGTGCAAGCATGCACGTGCTTATTGTTGTTTTCAGAGCAAACTTCACCACCATGGGTGTGGGCAACGTGGCTGATGCTTGAGCACGCGCCGGTGCGTTGCTTGCACCTTCTCCATAGCATGAAGTCAAACAGGAAACCCCGCTGAATTTAAGCATATAAGTAAGC
>AM748598_GG2
GTGAACCAATGGCCTCCTGAACGCGCATTGCACTCTTGGGCTTTCCTGAGAGTATGTTTGCTTCAGTGCTTCTTTTGCTCAACCTTGCAAGGTCTGGCAATGCAATGCCCCCTTGAGCCTCGGCTTGTTGTTGCACATCTGCCAGTGACAAGCGACTTCCATGGCCTGTGCAAGCATGCACGTGCTTTTTTGTCGTTTTCAGAGCAAACTTCTTCGCCATGGGCGGGGGCAATGTGGCTGATGCTTGAGCACGCGCCGGTGCGTTGCTTGCACCTCCTCCATAGCATGAAGTCAAACAGGAAACCCCGCTGAATTTAAGCATATAAGTAAGC
>AM748599_GG2a
GTGAACCAATGGCCTCCTGAACGCGCATTGCACTCTTGGGCTTTCCTGAGAGTATGTTTGCTTCAGTGCTTCTTTTGCTCAACCTTGCAAGGTCTGGCAATGTAATGCCCCCTTGAGCCTCGGCTTGTTGTTGCACATCTGCCAGTGACAAGCGACTTCCATGGCCTGTGCAAGCATGCACGTGCTTTTTTGTCGTTTTCAGAGCAAACTTCTTCGCCATGGGCGGGGGCAATGTGGCTGATGCTTGAGCACGCGCCGGTGCGTTGCTTGCACCTCCTCCATAGCATGAAGTCAAACAGGAAACCCCGCTGAATTTAAGCATATAAGTAAGC
>AM748600_GG3
GTGAACCAATGGCCTCCTGAACGCGCATTGCACTCTTGGGCTTTCCTGAGAGTATGTTTGCTTCAGTGCTTCTTTTGCTCCACCGTTGCAAGGTTTGGCAGCGCAATGCCTCCTTGTGCCTCGGCGTGTTGTTGGCGTCTCTGCCAACGACGTGCGACCAGCGTGGCCTTTGTGCAAGCATGCACGTGCTTTGTTGTTTCACTGCAGCCATTCTCCGGAATATGCGTGGGCGACGTGGCTGATGCTTGCGGACGCGCTACTGTGCTGCTTGCACTTCTTCCATAGCATGAAGTCAAACAGGCGAACCCGCTGAATTTAAGCATATAAGTAAGC
>AM748601_GG4
GTGAACCAATGGCCTCCTGAACGCGCATTGCACTCTTGGGCTTTCCTGAGAGTATGTTTGCTTCAGTGCTTCTTCTGTTCCTCCATGGCGAGGGCTTTGGCAAGCTATGCCCCCTCCTGCCTTGGCGTGCCGTTGGTGTGTTTGCCAATGACATGCGACATGCGTGGCCTTTGTGCAGGCAAGCACGCGCGTTGTTGTTTCACGCACCATTCCTCAGAATGTCGTGTGTGTGTGGGCGACGTGACTGATGCTTGAGGACGCGCTGGAGTGCTGATGCACTTCCCATAGCATGAAGTCAAACAGGCAACCCGCTGAATTTAAGCATATAAGTAAGC
>AM748602_HH1
AACCAATGGCCTCCTGAACGTGCGTTGCACTCTCGGGATTTCCTGAGAGTATGTCTGCTTCAGTGCTTAGCTTACCCAACTTTGCAATCAGGCTGACTACCAAGCCTGCTTTTTGCGTTCCTATGAGCTATTGCGCTTCCTTTGCCAATGGCTTGTTGATTGGTAGGTTCCTGCAAAATGCTTTGCGCGCTGTTATTCAAGTTTCGCCTGCACGGCTTTGCTTGAGTGACGCTGCTCATGCGTGCAACCGCTGGGATGCGCTCCGCGCATGCCTCTAGCATGAAGTCAGACAAGCGAACCCGCTGAATTTAAGCATATAAGTAAGC
>AM748604_HH1b
AACCAATGGCCTCCTGAACGTGCGTTGCACTCTCGGGATTTCCTGAGAGTATGTCTGCTTCAGTGCTTAGCTTACCCAACTTTGCAATCAGGCTGACTACCAAGCCTGCTTTTTGCGTTCCTATGAGCTATTGCACTTCCTTTGCCAATGGCTTGTTGATTGGTAGGTTCCTGCAAAATGCTTTGCGCGCTGTTATTCAAGTTTCGCCTGCACGGCTTTGCTTGAGTGACGCTGCTCATGCGTGCAACCGCTGGGATGCGCTCCGCGCATGCCTCTAGCATGAAGTCAGACAAGCGAACCCGCTGAATTTAAGCATATAAGTAAGC
>AM748605_HH2
AACCAATGGCCTCCTGAACGTGCGTTGCACTCTCGGGATTTCCTGAGAGTATGTCTGCTTCAGTGCTTAGCTTACCCAACTTTGCAAGCAGATTGATTGAATGTCTGCCTTGCGTTCCTATGAGCTATTGCGCTTCCTTTGCCAATGGCTTGTTGATTGGTAGGTTCCTGCAAAATGCTTTGCGCGCTGTTATTCAAGTTTCGCCTGCACGGCTTTGCTTGAGTGACGCTGCTCATGCATGCAACCGCTGGGATGCTGGCGCATGCCTCTAGCATGAAGTCAGACAAGCGAACCCGCTGAATTTAAGCATATAAGTAAGC
>AM748606_HH3
AACCAATGGCCTCCTGAACGTGCGTTGCACTCTCGGGATTTCCTGAGAGTATGTCTGCTTCAGTGCTTAGCTTACCCAACTTTGCAAGCAGATTGAAATTTCTGTCTTGCGTTCCTATGAGCTATTGCGCTCCTCGTGCCAATGGCTTGTTGATTGGCTGGTTTCTGCAAAATGCTTTGCGCGCTGTTATTCAAGCTTTGCCCATGTGGCTCCGCTTGAGTGACGCTGCTCATGCATACAACCGCTGGGATGCTGGCGCATGCCTCTAGCATGAAGTCAGGCAAGTGAACCCGCTGAATTTAAGCATATAAGTAAGC
>AM748607_HH4
AACCAATGGCCTCCTGAACGTGCGTTGCACTCTCGGGATTTCCTGAGAGTATGTCTGCTTCAGTGCTTAGCTTACCCAACTTTGCAAGCAGGTTGTCTGCCAAGCCTGCCTTTGCGTTCCTATGAGCTATTGTGCTTCCTTTGCCAATGGCTTGTTGATTGGTAGGNTCCTGCAAAATGCTTTGCGCGCTGTTATTCAAGTTTCGCCTGCACGGCTTTGCTTGAGTGACGCTGCTTATGCGTGCGACCGCTGGGATGCTCGCCGAGCATGCCTCTAGCATGAAGTCAGACAAGCGAACCCGCTGAATTTAAGCATATAAGTAAGC
>AM748608_HH4a
AACCAATGGCCTCCTGAACGTGCGTTGCACTCTCGGGATTTCCTGAGAGTATGTCTGCTTCAGTGCTTAGCTTACCCAACTTTGCAAGCAGGTTGTCTGCCAAGCCTGCGTTTGCGTTCCTATGAGCTATTGTGCTTCCTTTGCCAATGGCTTGTTGATTGGTAGGTTCCTGCAAAATGCTTTGCGCGCTGTTATTCAAGTTTCGCCTGCACGGCTTTGCTTGAGTGACGCTGCTTATGCGTGCGACCGCTGGGATGCTCGCCGAGCATGCCTCTAGCATGAAGTCAGACAAGCGAACCCGCTGAATTTAAGCATATAAGTAAGC
>AM748609_HH5
AACCAATGGCCTCCTGAACGTGCGTTGCACTCTCGGGATTTCCTGAGAGTATGTCTGCTTCAGTGCTTAGCTTACCCAACTTTGCAAGCAGGCTTAAAGTCTGCGTCGCGTTCCTATGAGCTATTGTGCTTCCTTTGCCAATGGCTTGTTGAGTGGTAGGTTCCTGCAAAATGCTTTGCGCGCTGTTATTCAAGTTTCGCCTGCACGGCTTTGCTTGAGTGACGCTGCTCATGCATGCAACCGCTGGGGTGCGCTCTGCGCATGCCTCTAGCATGAAGTCAGACAAGCGAACCCGCTGAATTTAAGCATATAAGTAAGC
>AM748610_HH5b
AACCAATGGCCTCCTGAACGTGCGTTGCACTCTCGGGATTTCCTGAGAGTATGTCTGCTTCAGTGCTTAGCTTACCCAACTTTGCAAGCAGGCTTAAAGTCTGCGTCGCGTTCCTATGAGCTATTGTGCTTCTTCCTTTGCCAATGGCTTGTTGAGTGGTAGGTTCCTGCAAAATGCTTTGCGCGCTGTTATTCAAGTTTCGCCTGCACGGCTTTGCTTGAGTGACGCTGCTCATGCATGCAACCGCTGGGGTGCGCTCCGCGCATGCCTCTAGCATGAAGTCAGACAAGCGAACCCGCTGAATTTAAGCATATAAGTAAGC
>AM748611_HH5a
AACCAATGGCCTCCTGAACGTGCGTTGCACTCTCGGGATTTCCTGAGAGTATGTCTGCTTCAGTGCTTAGCTTACCCAACTTTGCAAGCAGGCTTAAAGTCTGCGTCGCGTTCCTATGAGCTATTGTGCTTCTTTTGCCAATGGCTTGTTGAGTGGTAGGTTCCTGCAAAATGCTTTGCGCGCTGTTATTCAAGTTTCGCCTGCACGGCTTTGCTTGAGTGACGCTGCTCATGCATGCAACCGCTGGGGTGCGCTCTGCGCATGCCTCTAGCATGAAGTCAGACAAGCGAACCCGCTGAATTTAAGCATATAAGTAAGC
>AM748612_HH1a
AACCAATGGCCTCCTGAACGTGCGTTGCACTCTCGGGATTTCCTGAGAGTATGTCTGCTTCAGTGCTTAGCTTACCCAACTGTGCAATCAGGCTGACTACCAAGCCTGCTTTTTGCGTTCCTATGAGCTATTGCGCTTCCTTTGCCAATGGCTTGTTGATTGGTAGGTTCCTGCAAAATGCTTTGCGCGCTGTTATTCAAGTTTCGCCTGCACGGCTTTGCTTGAGTGACGCTGCTCATGCGTGCAACCGCTGGGATGCGCTCCGCGCATGCCTCTAGCATGAAGTCAGACAAGCGAACCCGCTGAATTTAAGCATATAAGTAAGC
>AM748614_FF5.2a
TGGCCTCCTGAACGTACGTTGCACTCTTGGGATTTCCTGAGAGTATGTCTGCTTCAGTGCTTAGCTTGCCCAATCTTGCGGACAGATTTTGTTTCTGCCCTGCGCCCCTGTGAGCCATTGAATGTCTACCCAATGGCTTATTGAATGATTTGGTCTTGCAAAAGCTTTGCGCGCTGCTATTCAAGATTCCACCTTAAAGTGGTATTGCTTGAGTGACGCTGCTTATGCTTGCAGCTGCTGGGATGCTAGCGCATGCCTCTAGCATGAAGTCAGACAAGCGAACCCGCTGAATTTAAGCATTTAAGTAAGC
>AM748616_FF3.4b
TGGCCTCCTGAACGTACGTTGCACTCTTGGGATTTCCTGAGAGTATGTCTGCTTCAGTGCTTAGCTTGCCCAACTTTGCAGGAAACATTATTTGCTTTCTGCGCTTGTATGAGCCATTTGCTTTTTAGCAGATGGCTCGTTGAGTCATCAGTGTTGCAAATAAAAGCTTTGCGCGCTATTGTTCAAGCACGTACCTTTGACGGGTTAGCTTGAGTGACGCTGCTTGTGCTTGCAATTGCCAGGCTGCTGCCGCATGCCTCTAGCATGAAGTCAGGCAAGTGGACCCGCTGAATTTAAGCATATAAGTAAGC
>AM748617_DD1.2
GTGAATTGCAGAACTCCGTGAACCAATGGCCTCCTGAACGCGCATTGCACTCTTGGGATTTCCTGAGAGTATGTTTGCTTCAGTGCTTAGTTTGGTCAACTTTGTTTGGATCCTGCTTCTGGGAACCAAGCACCTCTGTGAATCATTGGAACAAACAGGACTTCGTCTCTGTTTTGCCAATGGTTTGCTTGTCTCTTCAATCCTTTGTGTAGCACAAGCATATGTGCGTTGTTGTTTGATACATTTATATCTCTTTGTAGTATAGATGCTATCTGCACGAAGCACATCTGATATGCTTGCTACTGCTATTGTGCTGCTGAGAATTCTTATATGCATATGTACCATGTGTATATGATGTCTATATGATTTCTCTCCCTTGCACAACCCATAGCATGAAGTCAAACAAGAGAACCCGCTGAATTTAAGCATATAAGTAGGCGGAGGAAAAGGAA
>AY074986_BB101
GCACTGATCAACTCTCGACACTGTGACTTTTGATGTGAGGGACGCTTGTGGTGAAATATCTGCTTGCGGAACTCGTGGGTGACAGCGGCGCATCGGGTGTTGCCCTGTGGCCGGGTTAGCTCTAGGGTGAGATAGTTAGCGCAAGCTTTCTGGAAAGGATGATGGTCCAAAACTACAACTTTCAGTGATGGATATCTTGGCTCGGGCACCTTTGAAGGGCGCAGCGAAGCGCGATAGTCTTTGTGAATTGCAGAACTCCGTGAACCGATGGCCTCCTGAACGCGCATTGCGCTCTCGGGATTTCCTGAGAGCAGGTCTGCTTCAGTGCTTAGCATTATCTACCTGTGCTTGCAAGCAGCATGTATGTCTGCATTGCTGCTTCGCTTTCCAACAAGTCATCGATCGCTTTTGTGTTCGTAAATGGCTTGTTTGCTGCCTGGCCCATGCGCCAAGAAGCTTTGCTTGCATCGTGCAGCTCAAGCGCGCAGCTGTCGGGATGCTGATGCATGCCCTTAGCATGA
>AY160123_EE101
GTCGCTCCTACCGATTGAGTGATCCGGTGAATAATTCGGACTGACGCAGTGCTCAGCTTCTGGACGTTGCGTTGGAAAGCTTCATGAACCTTATCACTTAGAGGAAGGAGAAGTCGTAACAAGGTTTCCGTAGGTGAACCTGCGGAAGGATCATTCGCACTGACCAACCAACGCTACGTGAACAACTAACCGTGAGTGACTGTCAACGAACTGCTTCGCGGCAGTTTGAAGGCAGGAGCTCGTGGGCGACGCGGGCCGATTGACAACGCTGCAATCGCAGCCGAGTGGATCGCGCCTGGTTGCTATGGCCCCTTGAGGGCACCGCTGAAGAGCACCTTACTTAGCGATCAGCAAAAGCTCTTGGGCGCAAGCCTCAACACAACTTTCAGCGACGGATATCTTGGCTCGGGCACCAATGAAGGGCGCAGCGAAACGCGATAGTCGTTGTGAATTGCAGAACTCCGTGAACCAATAGCACCCTGAACTCGCATTGCACTCTTGGGACACGCCTAAGAGTATGTCTGCTTCAGTGCTTTTTCATATCTTCGCAGCGCGGGCTTCCTGGAGAAGCCTTGAGCCTCTTTGCGCGCTGCTGCATCAGAATTTGCAGCGGCGCGCTGAACACAAACCGGGAGGTAAGCTGGACTGATTTGTCGCGCATCACTGGGCACGTGTGTCCGTTTTGGCCCAATCATGCCAGCCTGCCAAGCAATTGGTGCTCAAATACCAATCTTAGCATGAAGTCAGACAAGCAAACCCGCTGAATTTAAGCATATAAGTAAGCGGAGGAAAAGGAACTAAATAGGATTCCCTTAGTAATGGCGAACGAAGGGGGAACAGCTTGGGTTGGAAACTAAGGCTTCGGTCTTGGGTTGTGACCTGCAGACACAGCACCAACAGCGGCGCAAGCGTAAGCCTCTTGGAAAAGAGCATTCACTCGGGTGAGAATCCTGTGCGTCGCTTGACGTCCGCTGCGTACGGTGCGTGCTCTTAAAGTCACGCTCCTTGGAATTGGAGCGTAAATTAGGTGGTAAATTTCATCTACAGCGAAATATAAGCTCGAG
>AY186548_CC1041
CTCAGCTTCTGGACGTTGCGTCGGAAAGTTTCATGAACCTTATCACTTAGAGGAAGGAGAAGTCGTAACAAGGTTTCCGTAGGTGAACCTGCGGAAGGATCATTCGCACTGATTCAATTTTGACTACGTGAATTTTGGCTGTGAGGGATGCTTGCGGTGAGATATCTGCTTGCAGAACTCGAGGGCGACAGATGCACACTCACCAACCCTTGTTGGGGCTGGTGCGAGTGTCGCTCTGTGGCCATGGGTCCGTGTTCAGCGGGCCGGGGAATGAAGGCTAAGCTGCTTTAGTGACAACTGCCTGGGAAGGGCATTGTTCCAACTTCCACAACTTTCAGCGATGGATATCTTGGCTCGGGCACCTGTGAAGGGCGCAGCGAAGCGCGATAGTCTTTGTGAATTGCAGAACTCCGTGAACCAATGGCCTCCTGAACGTGCGTTGCACTCTTGGGATTTCCTGAGAGTATGTCTGCTTCAGTGCTTAACTTGCCCCAACTTTGCAAGCAGGATGTGTTTCTGCCTTGCGTTCTTATGAGCTATTGCCCTCTGAGCCAATGGCTTGTTAATTGCTTGGTTCTTGCAAGATGCTTTGCGCGCTGTTATTCAGGTTTCTACCTTCGTGGTTTTACTTGAGTGACGCTGCTCATGCTTGCAACCGCTGGGATGCAGGTGCATGCCGCTAGCATGAAGTCAGACAAGTGAACCCGCTGAA
>AY186565_CC1054
CTCAGCTTCTGGACGTTGCGTCGGAAAGTTTCATGAACCTTATCACTTAGAGGAAGGAGAAGTCGTAACAAGGTTTCCGTAGGTGAACCTGCGGAAGGATCATTCGCACTGATTCAATTTTGACTACGTGAATTTTGGCTGTGAGGGATGCTTGCGGTGAGATATCTGCTTGCAGAACTCGAGGGCGACAGATGCACACTCACCAACCCTTGTTGGGGCTGGTGCGAGTGTCGCTCTGTGGCCATGGGTCCGTGTTCAGCGGGCCGGGGAATGAAGGCTAAGCTGCTTTAGTGACAACCGTCTGGGAAGGGCATTGTTCCAACTTCCACAACTTTCAGCGATGGATATCTTGGCTCGGGCACCTGTGAAGGGCGCAGCGAAGCGCGATAGTCTTTGTGAATTGCAGAACTCCGTGAACCAATGGCCTCCTGAACGTGCGTTGCACTCTTGGGATTTCCTGAGAGTATGTCTGCTTCAGTGCTTAACTTGCCCCAACTTTGCAAGCAGGATGTGTTTCTGCCTTGCGTTCTTATGAGCTATTGCCCTCTGAGCCAATGGCTTGTTAATTGCTTGGTTCTTGCAAAATGCTTTTGCGCGCTGTTATTCAGGTTTCTACCTTCGTGGTTTTACTTGAGTGACGCTGCTCATGCTTGCAACCGCTGGGATGCAGGTGCATGCCTCTAGCATGAAGTCAGACAAGTGAACCCGCTGAA
>AY186568_CC1061
CTCAGCTTCTGGACGTTGCGTCGGAAAGTTTCATGAACCTTATCACTTAGAGGAAGGAGAAGTCGTAACAAGGTTTCCGTAGGTGAACCTGCGGAAGGATCATTCGCACTGATTCAATTTTGACTACGTGAATTTTGGCTGTGAGGGATGCTTGCGGTGAGATATCTGCTTGCAGAACTCGAGGGCGACAGATGCACACTCACCAACCCTTGTTGGGGCTGGTGCGAGTGTCGCTCTGTGGCCATGGGTCCGTGTTCAGCGGGCCGGGGAATGAAGGCTAAGCTGCTTTAGTAACACCTGTCTGGGAAGGGCATTGTTCCAACTTCCACAACTTTCAGCGATGGATATCTTGGCTCGGGCACCTGTGAAGGGCGCAGCGAAGCGCGATAGTCTTTGTGAATTGCAGAACTCCGTGAACCAATGGCCTCCTGAACGTGCGTTGTACTCTTGGGATTTCCTGAGAGTATGTCTGCTTCAGTGCTTAACTTGCCCCAACTTTGCAAGCAGGATGTGTTTCTGCCTTGCGTTCTTATGAGCTATTGCCCTCTGAGCCAATGGCTTGTTAATTGCTTGGTTCTTGCAAAATGCTTTGCGCGCTGTTATTCAGGTTTCTACCTTCATGGTTTTACTTGAGTGACGCTGCTCATGCTTGCAACCGCTGGGATGCAGGTGCATGCCTCTAGCTTGAAGTCAGACAAGTGAACCCGCTGAA
>AY186569_CC1053
CTCAGCTTCTGGACGTTGCGTCGGAAAGTTTCATGAACCTTATCACTTAGAGGAAGGAGCAGTCGTAACAAGGTTTCCGTAGGTGAACCTGCGGAAGGATCATTCGCACTGATTCAATTTTGACTACGTGAATTTTGGCTGTGAGGGATGCTTGCGGTGAGATATCTGCTTGCAGAACTCGAGGGCGACAGATGCACACTCACCAACCCTTGTTGGGGCTGGTGCGAGTGTCGCTCTGTGGCCATGGGTCCGTGTTCAGCGGGCCGGGGAATGAAGGCTAAGCTGCTTTAGTGACAACTGTCTGGGAAGGGCATTGTTCCAACTTCCACAACTTTCAGCGATGGATATCTTGGCTCGGGCACCTGTGAAGGACGCAGCGAAGCGCGATAGTCTTTGTGAATTGCAGAACTCCGTGAACCAATGGCCTCCTGAACGTGCGTTGCACTCTTGGGATTTCCTGAGAGTATGTCTGCTTCAGTGCTTAACTTGCCCCAACTTTGCAAGCAGGATGTGTTTCTGCCTTGCGTTCTTATGAGCTATTGCCCTCTGAGCCAATGGCTTGTTAATTGCTTGGTTCTTGCAAAATGCTTTGCGCGCTGTTATTCAGGTTTCTACCTTCATGGTTTTACTTGAGTGACGCTGCTCATGCCTGCAACCGCTGGGATGCAGGTGCATGCCTCTAGCTTGAAGTCAGACAAGTGAACCCGCTGAA
>AY186570_CC1052
CTCAGCTTCTGGACGTTGCGTCGGAAAGTTTCATGAACCTTATCACTTAGAGGAAGGAGAAGTCGTAACAAGGTTTCCGTAGGTGAACCTGCGGAAGGATCATTCGCACTGATTCAATTTTGACTACGTGAATTTTGGCTGTGAGGGATGCTTGCGGTGAGATATCTGCTTGCAGAACTCGAGGGCGACAGATGCACACTCACCAACCCTTGTTGGGGCTGGTGCGAGTGTCGCTCTGTGGCCATGGGTCCGTGTTCAGCGGGCCGGGGAATGAAGGCTAAGCTGCTTTAGTAACAACTGTCTGGGAAGGGCATTGTTCCAACTTCCACAACTTTCAGCGATGGATATCTTGGCTCGGGCACCTGTGAAGGGCGCAGCGAAGCGCGATAGTCTTTGTGAATTGCAGAACTCCGTGAACCAATGGCCTCCTGAACGTGCGTTGCACTCTTGGGATTTCCTGAGAGTATGTCTGCTTCAGTGCTTAACTTGCCCCAACTTTGCAAGCAGGATGTGTTTCTGCCTTGCGTTCTTATGAGCTATTGCCCTCTGAGCCAATGGCTTGTTAATTGCTTGGTTCTTGCAAAATGCTTTGCGCGCTGTTATTCAGGTTTCTACCTTCGTGGTTTTACTTGAGTGACGCTGCCCATGCTTGCAACCGCTGGGATGCAGGTGCATGCCTCTAGCATGAAGTCAGACAAGTGAACCCGCTGAA
>AY237300_CC1083
ACGCTGCGTTGGAAAGATTCATGAACCTTATCACTTAGAGGAAGGAGAAGTCGTAACACGGTTTCCGTAGGTGAACCTGCGGAAGGATCATTCGCACTGATTCAATCTTGACTACGTGAACTTTGGCTGTGAGGGATGCTTGCGGTGAGATATCTGCTCGCTGAACTCGAGGGCGACAGATGCACATTCAACCAACCCTTGTTGGGGCTGGTGCGAGTGTCGCTCTGTGGCCATGGGTCCGTTTTCAGCGGGCCGGGGAATGAAGACTAAGTTACTTTAGTGACAACTGTCTGGGAAGGGCATTGTTCCAACTTCCACAACTTTCAGCGATGGATATCTTGGCTCGGGCACCTTTGAAGGGCGCAGCGAAGCGCGATAGTCTTTGTGAATTGCAGAACTCCGTGAACCAATGGCCTCCTGAACGTGCGTTGCACCCTTGGGATTTCCTGAGAGTATGTCTGCTTCAGTGCTTAACTTGCCCCAACTTTGCAAGCAGGATGTGTTTCTGCCTTGCGTTCTTATGAGCTATTGCCTTCTGCGCCAATGGCTTGTTAATTGCTTGGATCTTGCAAAATGCTTTGCGCGCTGGTATTCAAGTTTCTACCTTCGCGGTTTTACTTGAGTGACGCTGCTCATGCTTGCAACCGCTGGGATGCAGGTGCATGCCTCTAGCATGAAGTCAGACAAGTGAACCCCGCTGAATTTAAAGCATATCAATA
>AY239360_AA7
AACCAATGGCCTCTTGAACGTGCATTGCGCTCTTGGGATATGCCTGAGAGCATGTCTGCTTCAGTGCTTCTACTTTCTTTTCTGCTGCTCTTGTTATCATGAGCAGTGCTGCTGCATGCTTCTGCAATTGGCACTGGCATGCTAAATACCAAGTTTTGCTTGCTGTTGTGACTGATCAACATCTCATGTCGTTTCAGTTGGCGAAACAAAGGCTTGTGTGTTCCAACACTTCCTAGCATGAAGTCAGATAAGTGA
>AY239361_BB11
AACCGATGGCCTCCTGAACGCGCATTGCGCTCTCGGGATTTCCTGAGAGCAGGTCTGCTTCAGTGCTTAGCATTATCTACCTGTGCTTGCAAGCAGCATGTATGTCTGCACACTGCTGTTTCGCTTTCCAACAAGTCATCGATCGCTTTTGTGTTCGTAAATGGCTTGTTCGCTGCCTGGCCCATGCGCCAAGCTTGAGCGTACTGTTGTTCCAAGCTTTGCTTGCATCGTGCTGCTCAAGCGCGCAGCTGTCGGGATGCTGATGCATGCCCTTAGCATGAAGTCAGACAAGAGA
>AY239362_BB14
AACCGATGGACCTCCTGAACGCGCACTGCGCTCTCGGGATTTCCTGAGAGCAGGTCTGCTTCAGTGCTTAGCATTATCTACCTGTGCTTGCAAGCAGCATGTATGTCTGCATTGCTGCTTCGCTTTCCAACAAGTCATCGATCGCTTTTGTGTTCGTAAATGGCTTGTTTGCTGCCTGGCCCATGCGCCAAGCTTGAGCGTACTGTTGTTCCAAGCTTTGCTTGCATCGTGCAGCTCAAGCGCGCAGCTGTCGGGATGCTGATGCATGCCCTTAGCATGAAGTCAGACAAGAGA
>AY239363_CC1b_C1e
AACCAATGGCCTCCTGAACGTGCGTTGCACTCTTGGGATTTCCTGAGAGTATGTCTGCTTCAGTGCTTAACTTGCCCCAACTTTGCAAGCAGATGTGTTTCTGCCTTGCGTTCTTATGAGCTATTGCCCTCTGAGCCAATGGCTTGTTAATTGCTTGGTTCTTGCAAAATGCTTTGCGCGCTGTTATTCAGGTTTCTACCTTCGTGGTTTTACTTGAGTGACGCTGCTCATGCTTGCAACCGCTGGGATGCAGGTGCATGCCTCTAGCATGAAGTCAGACAAGTGA
>AY239364_CC1c_C45
AACCAATGGCCTCCTGAACGTGCGTTGCACTCTTGGGATTTCCTGAGAGTATGTCTGCTTCAGTGCTTAACTTGCCCCAACTTTGCAAGCAGGATGTGTTTCTGCCTTGCGTTCTTATGAGCTATTGCCCTCTGAGCCAATGGCTTGTGAATTGCTTGGTTCTTGCAAAATGCTTTGCGCGCTGTTATTCAGGTTTCTACCTTCGTGGTTTTACTTGAGTGACGCTGCTCATGCTTGCAACCGCTGGGATGCAGGTGCATGCCTCTAGCATGAAGTCAGACAAGTGA
>AY239365_CC3h
AACCAATGGCCTCCTGAACGTGCGTTGCACTCTTGGGGTTTCCTGAGAGTATGTCTGCTTCAGTGCTTAACTTGCCCCAACTTTGCAAGCATTTCTGCCTTGCGTTCTTATGAGCTATTGCCCTCTGAGCCAATGGCTTGTTAATTGCTTGGTTCTTGCAAAATGCTTTGCGCGCTGTTATTCAAGTTTCTACCTTCGTGGTTTTACTTGAGTGACGCTGCTCATGCTTGCAACCGCTGGGATGCAGGTGCATGCCTCTAGCATGAAGTCAGACAAGTGA
>AY239366_CC3j
AAGCAATGGCCTCCTGAACGTGCGTTGCACTCTTGGGATTTCCTGAGAGTATGTCTGCTTCAGTGTTTAACTTGCCCCAACTTTGCAAGCAGGATGTGTTTCTGCCTTGCGTTCTTATGAGCTATTGCCCTCTGAGCCAATGGCTTGTTAATTGCTTGGTTCTTGCAAAATGCTTTGCGCGCTGTTATTCAAGTTTCTACCTTCGTGGTTTTACTTGAGTGACGCTGCTCATGCTTGCAACCGCTGGGATGCAGGTGCATGCCTCTAGCATGAAGTCAGACAAGTGA
>AY239367_CC8
AACCAATGGCCTCCTGAACGTGCGTTGCACTCTTGGGATTTCCTGAGAGTATGTCTGCTTCAGTCCTTAACTTGCCCCAACTTTGCAAGCAGGATGTGTTTCTGCCTTGCGTTCTTATGAGCTATTGCCCTCTGAGCCAATGGCTTGTGAATTGCTTGGTTCTTGCAAAATGCTTTGCGCGCTGTTATTCAGGTTTCTACCTTCGTGGTTTCACTTGAGTGACGCTGCTCATGCTTGCAACCGCTGGGATGCAGGTGCATGCCTCTAGCCTGAAGTCAGACAAGTGA
>AY239368_CC8a
AACCAATGGCCTCCTGAACGTGCGTTGCACTCTTGGGATTTCCTGAGAGTATGTCTGCTTCAGTCCTTAACTAGCCCCAACTTTGCAAGCAGGATGTGTTTCTGCCTTGCGTTCTTATGAGCTATTGCCCTCTGAGCCAATGGCTTGTGAATTGCTTGGTTCTTGCAAAATGCTTTGCGCGCTGTTATTCAGGTTTCTACCTTCGTGGTTTCACTTGAGTGACGCTGCTCATGCTTGCAACCGCTGGGATGCAGGTGCATGCCTCTAGCCTGAAGTCAGACAAGTGA
>AY239369_CC15
AACCAATGGCCTCCTGAACGTGCGTTGCACCCTTGGGATTTCCTGAGAGTATGTCTGCTTCAGTGCTTAACTTGCCCCAACTTTGCAAGCAGGATGTGTTTCTGCCTTGCGTTCTTATGAGCTATTGCCTTCTGCGCCAATGGCTTGTTAATTGCTTGGTTCTTGCAAAATGCTTTGCGCGCTGTTATTCAAGTTTCTACCTTCGCGGTTTTACTTGAGTGACGCTGCTCATGCTTGCAACCGCTGGGATGCAGGTGCATGCCTCTAGCATGAAGTCAGACAAGTGA
>AY239370_CC17
AACCAATGGCCTCCTGAACGTGCGTTGCACTCTTGGGATTTCCTGAGAGTATGTCTGCTTCAGCGCTTAACTTGCCCCAACTTTGCAAGCATTTCTGCCTTGCGTTCTTATGAGCTATTGCCCTCTGAGCCAATGGCTTGTTAATTGCTTGGTTCTTGCAAAATGCTTTGCGCGCTGTTATTCAAGTTTCTACCTTCGTGGTTTTACTTGAGTGACGCTGCTCATGCTTGCAACCGCTGGGATGCAGGTGCATGCCTCTAGCATGAAGTCAGACAAGTGA
>AY239371_CC20
AACCAATGGCCTCCTGAACGTGCGTTGCACTCTTGGGTTTTCCTGAGAGTATGTCTGCTTCAGTGCTTAACTTGCCCCAACTTTGCAAGCAGGATGTGTTTCTGCCTTGCGTTCTTATGAGCTATTGCTCTCTGAGCCAATGGCTTGTCAATTGCTTGGTTCTTGCAAAATGCTTTGCGCGCTGTTATTCAAGTTTCTACCTTCGTGGTTTTACTTGAGTGACGCTGCTCATGCTTGCAACCGCTGGGATGCAGGTGCATGCCTCTAGCATGAAGTCAGACAAGTGA
>AY239372_CC21_3d_3k
AACCAATGGCCTCCTGAACGTGCGTTGCACTCTTGGGATTTCCTGAGAGTATGTCTGCTTCAGTGCTTAACTTGCCCCAACTTTGCAAGCATTTCTGCCTTGCGTTCTTATGAGCTATTGCCCTCTGAGCCAATGGCTTGTTAATTGCTTGGTTCTTGCAAAATGCTTTGCGCGCTGTTATTCAAGTTTCTACCTTCGTGGTTTTACTTGAGTGACGCTGCTCATGCTTGCAACCGCTGGGATGCAGGTGCATGCCTCTAGCATGAAGTCAGACAAGTGA
>AY239373_CC22
AACCAATGGCCTCCTGAACGTGCGTTGCACTCTTGGGATTTCCTGAGAGTATGTCTGCTTCAGTGCTTAACTTGCCCCAACTTTGCAAGCAGGATGTGTTTCTGCCTTGCGTTCTTATGAGCTATTGCCCTCTGAGCCAATGGCTTGTTAATTGCTTGGTTCTTGCAAAATGCTTTGCGCGCTGTTATTCAAGTTTCTACCTTCGTGGTTTTACTTGAGTCTCTCATGCTTGCAACCGCTGGGATGCAGGTGCATGCCTCTAGCATGAAGTCAGACAAGTGA
>AY239374_CC22a
AACCAATGGCCTCCTGAACGTGCGTTGCACTCTTGGGATTTCCTGAGAGTATGTCTGCTTCAGTGCTTAACTTGCCCCAACTTTGCAAGCAGGATGTGTTTCTGCCTTGCGTTCTTATGAGCTATTGCCCTCTGAGCCAATGGCTTGTTAATTGCTTGGTTCTTGCAAAATGCTTTGCGCGCTGTTATTCAAGTTTCCACCTTCGTGGTTTTACTTGAGTCTCTCATGCTTGCAACCGCTGGGATGCAGGTGCATGCCTCTAGCATGAAGTCAGACAAGTGA
>AY239375_CC23
AACCAATGGCCTCCTGAACGTGCGTTGCACTCTTGGGATTTCCTGAGAGTATGTCTGCTTCAGTGCTTAACTTGCCCCAACTTTGCAAGCAGGATGTGTGTCTGCCTTGCGTTCTTATGCGCTATTGCCCTCTGAGCCAATGGCTTGTTAATTGCTTGGTTCTTGCAAAATGCTTTGCGCGCTGTTATTCAGGTTTCTACCTTCGTGGTTTTACTTGAGTGACGCTGCTCATGCTTGCAACCGCTGGGATGCAGGTGCATGCCTCTAGCATGAAGTCAGACAAGTGA
>AY239376_CC24
AACCAATGGCCTCCTGAACGTGCGTTGCACTCTTGGGATTTCCTGAGAATATGTCTGCTTCAGTGCTTAACTTGCCCCAACTTTGCAAGCAGGATGTGTTTCTGCCTTGCGTTCTTATGAGCTATTGCCCTCTGAGCCAATGGCTTGTTAATTGCTTGGTTCTTGCAAAATGCTTTGCGCGCTGTTATTCAGGTTTCTACCTTCGTGATTTTACTTGAGTGACGCTGCTCATGCTTGCAACCGCTGGGATGCAGGTGCATGCCTCTAGCATGAAGTCAGACAAGTGA
>AY239377_CC25
AATCAATGGCCTCCTGAACGTTCGTTGCACTCTTGGGATTTCCTGAGAGTATGTCTGCTTCAGTGCTTAACTTGCCCCAACTTTGCAAGCAGGATGTGTTTCTGCCTTGCGCTCTTATGAGTCATTGCCCTCTGAGCCAATGGCTTGTTAATTGCTTGGCTCTTGCAAAATGCTTTGCGCGCTGTTATTCACGTTTCTACCTTCGTGGTTTTACTTGAGTGACACGCTGCTCATGCTTGCAACCGCTGGGATGCAGGTGCATGCCTCTAGCATGAAGTCAGACAAGTGA
>AY239378_CC26_35a
AATCAATGGCCTCCTGAACGTGCGTTGCACTCTTGGGATTTCCTGAGAGTATGTCTGCTTCAGCGCTTAACTTGCCCCAACTTTGCAAGCATTTCTGCCTTGCGTTCTTATGAGCTATTGCCTCTCTGAGCCAATGGCTTGTTAATTGCTTGGTTCTTGCAAAATGCTTTGCGCGCTGTTATTCAAGTTTCTACCTTCGTGGTTTTACTTGAGTGACGCTGCTCATGCTTGCAACCGCTGGGATGCAGGTGCATGCCTCTAGCATGAAGTCAGACAAGTCA
>AY239379_CC27_30
AACCAATGGCCTCCTGAACGTGCGTTGCACTCTTGGGATTTCCTGAGAGTATGTCTGCTTCAGTGCTTAACTTGCCCCAACTTTGCAAGCATTTCTGCCTTGCGTTCTTATGAGCTATTGCCCCTCTGAGCCGATGGCTTGTTAATTGCTTAGTTCTTGCAAAATGCTTTGCGCGCTGTTATTCAAGTTTCTACCTTCGTGGTTTTACTTGAGTGACGCTGCTCATGCTTGCAACCGCTGGGATGCAGGTGCATGCCTCTAGCATGAAGTCAGACAAGTGA
>AY239380_CC28
AACCAATGGCCTCCTGAACGTGCGTTGCACTCTTGGGATTTCCTGAGAGTATGTCTGCTTCAGTGCTTAACTTTTGCCCCAACTTTGCAAGCAGGATGTGTTTCTGCCTTGCGTTCATATGAGCTATTGCCCTCTGAGCCAATGGCTTGTTAATTGCTTGGTTCTTGCAAAATGCTTTGCGCGCTGTTATTCAAGTTTCTACCTTCGTGGTTTTACTTGAGTGACGCTGCTCATGCTTGCAACCGCTGGGATGCAGGTGCATGCCTCTAGCATGAAGTCAGACAAGTGA
>AY258469_BB16
AACCGATGGCCTCCTGAACGCGCATTGCGCTCTCGGGATTTCCTGAGAGCAGGTCGGCTTCAGTGCTTAGCATTATCTACCTGTGCTTGCAAGCAGCATGTATGTCTGCATTGCTGCTTCGCTTTCCAACAAGTCATCGCTCGCTTTTGTGTTCGTAAATGGCTTGTTTGCTGCCTGGCCCATGCGCCAAGCTTGAGCGTACTGTTGTTCCAAGCTTTGCTTGCATCGTGCAGCTCAAGCGCGCAGCTGTCGGGATGCTGATGCATGCCCTTAGCATGAAGTCAGACAAGAGA
>AY258468_AA8
AACCAATGGCCTCTTGAACGTGCATTGCGCTCTTGAGATATGCCTGAGAGCATGTCTGCTTCAGTGCTTCTACTTTCTTTTCTGCTGCTCTTGTTATCATGAGCAGTGCTGCTGCATGCTTCTGCAATTGGCACTGGCATGCTAAGTATCAAGTTTTGCTTGCTGTTGTGACTGATCAACATCTCATGTCGTTTCAGTTGGCGAAACAAAGGCTTGTGTGTTCCAACACTTCCTAGCATGAAGTCAGATAAGTGA
>AY258470_BB17
AACCGATGGCCTCCTGAACGCGCATTGCGCTCTCGGGATTTCCTGAGAGCAGGTCTGCTTCAGTGCCTAGCATTATCTACCTGTGCTTGCAAGCAGCATGTATGTCTGCATTGCTGCTTCGCTTTCCAACAAGTCATCGATCGCTTTTGTGTTCGTAAATGGCTTGTTTGCTGCCTGGCCCATGCGCCAAGCTTGAGCGTACTGTTGTTCCAAGCCTTGCTTGGATCGTGCAGCTCAAGCGCGCAGCTGTCGGGATGCTGATGCATGCCCTTAGCATGAAGTCAGACAAGAGA
>AY258471_BB18
AACCGATGGCCTCCTGAACGCGCATTGCGCTCTCGGGATTTCCTGAGAGCAGGTCTGCTTCAGTGCTTAGCATTATCTACCTGTGCTTGCAAGCAGCATGTCTACACTGCTGCTTCGCTTTCCAACAAGTCATCGATCGCATTTGTGTTCGTAAATGGCTTGTTTGCTGCCTGGCCCATGCGCCAAGTTTGAGCGTACTGTTGTTCCAAGCTTAGCTTGCATCGTACAGCTCAAGCGCGCAGCTGTTGGGATGCTGATGCATGCCCTTAGCATGAAGTCAGACAAGAGA
>AY258472_BB18a
AACCGATGGCCTCCTGAACGCGCATTGCGCTCTCGGGATTTCCTGAGAGCAGGTCTGCTTCAGTGCTTAGCATTATCTACCTGTGCTTGCAAGCAGCATATCTACACTGCTGCTTCGCTTTCCAACAAGTCATCGATCGCATTTGTGTTCGTAAATGGCTTGTTTGCTGCCTGGCCCATGCGCCAAGTTTGAGCGTACTGTTGTTCCAAGCTTAGCTTGCATCGTACAGCTCAAGCGCGCAGCTGTTGGGATGCTGATGCATGCCCTTAGCATGAAGTCAGACAAGAGA
>AY258473_CC1h
AACCAATGGCCTCCTGAACGTGCGTTGCACTCTTGGGATTTCCTGAGAGTATGTCTGCTTCAGTGCTTAACTTGCCCCAACTTTGCAAGCAGGATGTGTTTCTGCCTTGTGTTCTTATGAGCTATTGCCCTCTGAGCCAATGGCTTGTTAATTGCTTGGTTCTTGCAAAATGCTTTGCGCGCTGTTATTCAGGTTTCTACCTTCGTGGTTTTACTTGAGTGACGCTGCTCATGCTTGCAACCGCTGGGATGCAGGTGCATGCCTCTAGCATGAAGTCAGACAAGTGA
>AY258475_CC8b
AACCAATGGCCTCCTGAACGTGCGTTGCACTCTTGGGATTTCCTGAGAGTGTGTCTGCTTCAGTCCTTAACTTGCCCCAACTTTGCAAGCAGGATGTGTTTCTGCCTTGCGTTCTTATGAGCTATTGCCCTCTGAGCCAATGGCTTGTGAATTGCTTGGTTCTTGCAAAATGCTTTGCGCGCTGTTATCAGGTTTCTACCTTCGTGGTTTCACTTGAGTGACGCTGCTCATGCTTGCAACCGCTGGGATGCAGGTGCATGCCTCTAGCCTGAAGTCAGACAAGTGA
>AY258476_CC15a
AACCAATGGCCTCCTGAACGTGCGTTGCACCCTTGGGATTTCCTGAGAGTATGTCTGCTTCAGTGCTTAACTTGCCCCAACTTTGCAAGCAGGATGTGTTTCTGCCTTGCGTTCTTATGAGCTATTGCCTTCTGCGCCAATGGCTTGTTAATTGCTTGGTTCTTGCAAAATGCTTTGCGCGCTGTTATTCAAGTTTCTACCTTCGTGGTTTTACTTGAGTGACGCTGCTCATGCTTGCAACCGCTGGGATGCAGGTGCATGCCTCTAGCATGAAGTCAGACAAGTGA
>AY258477_CC16
AACCAATGGCCTCCTGAACGTGCGTTGCACTCTTGGGATTTCCTGAGAGTATGTCTGCTTCAGTACTTAACTTGCCCCAACTTTGCAAGCAGGATGTGTTTCTGCCTTGCGTTCTTATGAGCTATTGCCCTCTGAGCCAATGGCTTGTTAATTGCTTGGTTCTTGCAAACTGCTTTGCGCGCTGTTATTCAAGTTTCTACCTTCGTGGTTTTACTTGAGTGACGCTGCTCATGCTTGCAACCGCTGGGATGCAGGTGCATGCCTCTAGCATGAAGTCAGACAAGTGA
>AY258478_CC18
AACCAATGGCCTCCTGAACGTGCGTTGCACTCTTGGGATTTCCTGAGAGTATGTCTGCTTCAGTGCTTAACTTGCCCCAACTTTGCAAGCAGGATGTGTTTCTGCCTTGCGTTCTTATGAGCTATTGCCCTCTGAGCCAATGGCTTGTTAATTGCTTGGTTCTTGCAAAATGCGTTGCGCGCTGTTATTCAGGTTTCTACCTTCGTGGTTTTACTTGAGTGACGCTGCTCATGCTTGCAACCGCTGGGATGCAGGTGCATGCCTCTAGCATGAAGTCAGACAAGTGA
>AY258479_CC19
AACCAATGGCCTCCTGAACGTGCGTTGCACCCTTGGGATTTCCTGAGAGTATGTCTGCTTCAGTGCTTAACTTGCTCCAACTTTGCAAGCAGGATGTGTTTCTGCCTTGCGTTCTTATGAGCTATTGCCTTCTGGCCAATGGCTTGTTAATTGCTTGGTTCTTGCAAAATGCTTTGCGCGCTGTTATTCAAGTTTCTACCTTCGCGGTTTTACTTGAGTGACGCTGCTCATGCTTGCAACCGCTGGGATGCAGGTGCATGCCTCTAGCATGAAGTCAGACAAGTGA
>AY258480_CC36
AACCAATGGCCTCCTGAACGTGCGTTGCACTCTTGGGATTTCCTGAGAGTATGTCTGCTTCAGTGCTTAACTTGCCCCAACTTTGCAAGCAGGATGTGTTTCTGCCTTGCGTTCTTATGAGCTATTGCCCTCTGAGCCAATGGCTTGTTAATTGCTTGGTTCTTGCAAAATGCTTTGCGCGCTGTTATTCAAGTTTCTACCTTCGTGGTTTTACTTGAGTGACGCTGCTCATGCTTGCAACCGCCGGGATGCAGGTGCATGCCTCTAGCATGAAGTCAGACAAGTGA
>AY258481_CC37
AACCAATGGCCTCCTGAACGTGCGTTGCACTCTTGGGATTTCCTGAGAGTATGTCTGCTTCAGTGCTTAACTTGTCCCAACTTTGCAAGCAGGATGTGTTTCTGCCTTGCGTTCTTATGAGCTATTGCCCTCTGAGCCAATGGCTTGTTAATTACTTGGTTCTTGCAAAATGCTTTGCGCGCTGTTATTCAGGTTTCTACCTTCGTGGTTTTACTTGAGTGACGCTGCTCGTGCTTGCAACCGCTGGGATGCAGGTGCATGCCTCTAGCATGAAGTCAGACAAGTGA
>AY258482_CC38
AACCAATGGCCTCCTGAACGTGCGTTGCACTCTTGGGATTTCCTGAGAGTATGTCTGCTTCAGTGCTTAACTTGCCCCAACTTTGCAAGCAGGATGTGTTTCTGCCTTGTGTTCTTATGAGCTATTGCCCTCTGAGCCAATGGCTTGTTAATTGCTTGGTTCTTGCAAAATGCTTTGCGCGCTGTTATTCAAGTTTCTACCTTCGTGGTTTTACTTGAGTGACGCTGCACATGCTTGCAACCGCTGGGATGCAGGTGCATGCCTCTAGCATGAAGTCAGACAAGTGA
>AY258483_CC38a
AACCAATGGCCTCCTGAACGTGCGTTGCACTCTTGGGATTTCCTGAGAGTATGTCTGCTTCAGTGCTTAACTTGCCCCAACTTTGCAAGCAGGATGTGTTTCTGCCTTGTGTTCTTATGAGCTATTGCCCTCTGAGCCAATGGCTTGTTAATTGCTTGGTTCTTGCAAAATGCTTTGCGCGCTGTTATTCAAGTTTCTACCCTTTGTGGTTTTACTTGAGTGACGCTGCTCATGCTTGCAACCGCTGGGATGCAGGTGCATGCCTCTAGCATGAAGTCAGACAAGTGA
>AY258484_CC39
AACCAATGGCCTCCTGAACGTGCGTTGCACTCTTGGGATTTCCTGAGAGTATGTCTGCTTCAGTGCTTAACTTGCCCCAACTTTGCAAGCAGGATGTGTTTCTGCCTTGCGTTCTTATGAGCTATTGCCCTCTGAGCCAATGGCTTGTTAATTGCTTGGTTCTTGCAAAATGCTTTGCGCGCTGTTATTCAGGTTTTTACTTGAGTGACGCTGCTCATGCTTGCAACCGCTGGGATGCAGGTGCATGCCTCTAGCATGAAGTCAGACAAGTGA
>AY258485_CC40
AACCAATGGCCTCCTGAACGTGCGTTGCACTCTTGGGATTTCCTGAGAGTATGTCTGCTTCAGTGCTTAACTTGCCCCAACTTTGCAAGCAGGATGTGTTTCTGCCTTGCGTTCTTATGAGCTATTGCCCTCTGAGCCAATGGCTTGTTAATTGCTTGGTTCTGGCAAAATGCTTTGCGCGCTGTTATTCAAGTTTCTACCTTCGTGGTTTTACTTGAGTGACGCTGCTCATGCTTGCGACCGCTGGGATGCAGGTGCATGCCTCTAGCATGAAGTCAGACAAGTGA
>AY258486_CC41
AACCAATGGCCTCCTGAACGTGCGTTGCACTCTTGGGATTTCCTGAGAGTATGTCTGCTTCAGTGCTTAACTTGCCCCAACTTTGCAAGCAGGATGTGTTTCTGCCTTGCGTTCTTATGAGCTATTGCCCTCTGAGCCAATGGCTTGTTAATTGCTTGGTTCTTGCAAAATGCTTTGCGCGCTGTTATTCAGGTTTCTACCTTCGTGATTTTACTTGAGTGACGCTGCTCATGCTTGCAACCGCTGGGATGCAGGTGCATGCCTCTAGCATGAAGTCAGACAAGTGA
>AY258487_CC42
AATCAATGGCCTCCTGAACGTGCGTTGCACTCTTGGGATTTCCTGAGAGTATGTCTGCTTCAGTGCTTAACTTGCCCCAACTTTGCAAGCAGGATGTGTTTCTGCCTTGCGTTCTTATGCGCTATTGCCCTCTGAGCCAATGGCTTGTGAATTGCTTGGTTCTTGCAAAATGCTTTGCGCGCTGTTATTCAGGTTTCTACCTTCGTGGTTTTACTTGAGTGACGCTGCTCATGCTTGCAACCGCTGGGATGCAGGTGCATGCCTCTAGCATGAAGTCAGACAAGTGA
>AY258488_CC1d
AATCAATGGCCTCCTGAACGTGCGTTGCACTCTTGGGATTTCCTGAGAGTATGTCTGCTTCAGTGCTTAACTTGCCCCAACTTTGCAAGCAGGATGTGTTTCTGCCTTGCGTTCTTATGAGCTATTGCCCTCTGAGCCAATGGCTTGTGAATTGCTTGGTTCTTGCAAAATGCTTTGCGCGCGGTTATTCAGGTTTCTACCTTCGTGGTTTTACTTGAGTGACGCTGCTCATGCTTGCAACCGCTGGGATGCAGGTGCATGCCTCTAGCATGAAGTCAGACAAGTGA
>AY258490_CC1f
AACCAATGGCCTCCTGAACGTGCGTTGCACTCTTGGGATTTCCTGAGAGTATGTCTGCTTCAGTGCTTAACTTGCCCCAACTTTGCAAGCAGGATGTGTTTCTGCCTTGCATTCTTATGAGCTATTGCCCTCTGAGCCAATGGCTTGTTAATTGCTTGGTTCTTGCAAAATGCTTTGCGCGCTGTTATTCAGGTTTCTACCTTCGTGGTTTTACTTGAGTGACGCTGCTCATGCTTGCAACCGCTGGGATGCAGGTGCATGCCTCTAGCATGAAGTCAGACAAGTGA
>AY258491_CC15b
AACCAATGGCCTCCTGAACGTGCGTTGCACCCTTGGGATTTCCTGAGAGTCTGTCTGCTTCAGTGCTTAACTTGCCCCAACTTTGCAAGCAGGATGTGTTTCTGCCTTGCGTTCTTATGAGCTATTGCCTTCTGCGCCAATGGCTTGTTAATTGCTTGGTTCTTGCAAAATGCTTTGCGCGCTGTTATTCAAGTTTCTACCTTCGCGGTTTTACTTGAGTGACGCTGCTCATGCTTGCAACCGCTGGGATGCAGGTGCATGCCTCTAGCATGAAGTCAGACAAGTGA
>AY258492_CC15c
AACCAATGGCCTCCTGAACGTGCCTTGCACCCTTGGGATTTCCTGAGAGTATGTCTGCTTCAGTGCTTAACTTGCCCCAACTTTGCAAGCAGGATGTGTTTCTGCCTTGCGTTCTTATGAGCTATTGACTTCTGCGCCAATGGCTTGTTAATTGCTTGGTTCTTGCAAAATGCTTTGCGCGCTGTTATTCAAGTTTCTACCTTCGCGGTTTTACTTGAGTGACGCTGCTCATGCTTGCAACCGCTGGGATGCAGGTGCATGCCTCTAGCATGAAGTCAGACAAGTGA
>AY258493_CC15d
AACCAATGGCCTCCTGAACGTGCCTTGCACCCTTGGGATTTCCTGAGAGTATGTCTGCTTCAGTGCTTAACTTGCCCCAACTTTGCAAGCAGGATGTGTTTCTGCCTTGCGTTCTTATGAGCTATTGACTTCTGCGCCAATGGCTTGTTAATTGCTTGGTTCTTGCAAAATGCTTTGCGCACTGTTATTCAAGTTTCTACCTTCGCGGTTTTACTTGAGTGACGCTGCTCATGCTTGCAACCGCTGGGATGCAGGTGCATGCCTCTAGCATGAAGTCAGACAAGTGA
>AY258494_CC29
AACCAATGGCCTCCTGAACGTGCGTTGCACTCTTGGGATTTCCTGAGAGTATGTCTGCTTCAGTGCTTAACTTGCCCCAACTTTGCAAGCAGGATGTGTTTCTGCCTTGCGTTCTTATGAGCTATTGCCCTCTGAGCCAATGGCTTGTTAATTGCTTGGCTCTTGCAAAATGCTTTGCGCGCTGTTATTCAAGTTTCTACCTTCGTGGTTTTACTTGAGTGACGCTGCTCATGCTTGCAACCGCTGGGATGCAGGTGCATGCCTCTAGCATGAAGTCAGACAAGTGA
>AY258496_CC31
AACCAATGGCCTCCTGAACGTGCGTTGCACTCTTGGGATTTCCTGAGAGTATGTCTGCTTCAGCGCTTAACTTGCCCCAACTTTGCAAGCACTCTTCTGCCTTGCGTTCTTATGAGCTATTGCCCTCTCTGAGCCAATGGCTTGTTAATTGCTTGGTTCTTGCAAAATGCTTTGCGCGCTGTTATTCAAGTTTCTACCTTCGTGGTTTTACTTGAGTGACGCTGCTCATGCTTGCAACCGCTGGGATGCAGGTGCATGCCTCTAGCATGAAGTCAGACAAGTGA
>AY258497_CC32
AACCAATGGCCTCCTGAACGTGCGTTGCACTCTTGGGATTTCCTGAGAGTATGTCTGCTTCAGCGCTTAACTTGCCCCAACTTTGCAAGCATTTCTGCCTTGCGTTTTTATGAGCTATTGCCCTCTGAGCCAATGGCTTGTTAATTGCTTGGTTCTTGCAAAATGCTTTGCGCGCTGTTATTCAAGTTTCTACCTTTGTGGTTTTACTTGAGTGACGCTGCTCATGCTTGCGACCGCTGGGATGCAGGTGCATGCCTCTAGCATGAAGTCAGACAAGTGA
>AY258498_CC33.1
AATCAATGGCCTCCTGAACGTGCGTTGCACTCTCGGGATTTCCTGAGAGCATGTCTGCTTCAGTGCTTACCTTGCCCCAACTTTGCAAGCAGGATGTGTTTCTGCCTTGCGTTCTTATGAGTTATTGCCCTCTGAGGCAATGGCTTGTTAATTGCTTGGTTCTTGCAAAATGCTTTGCGCGCTGTTATTCAGGTTTCTACCTTCGTGGTTTTACTTGAGTGACGCTGCTCATGCTTGCAACCGCTGGGATGCAGGTGCATGCCTCTAGCATGAAATCAGACAAGTGA
>AY258499_CC34
AACCAATGGCCTCCTGAACGTGCGTTGCACTCTCGGGATTTCCTGAGAGCATGTCTGCTTCAGTGCTTAACTTGCCCCAACTTTGCAAGCAGGATGTGTTTCTGCCTTGCGTTCTTATGAGTTATTGCCCTCTGAGGCAATGGCTTGTTAATTGCTTGGTTCTTGCAAAATACTTTGCGCGCTGTTATTCAGGTTTCTACCTTCGTGGTTTTACTTGAGTGACGCTGCTCATACTTGCAACCGCTGGGATGCAGGTGCATGCCTCTAGCATGAAGTCAGACAAGTGA
>AY258500_CC35.2
AACCAATGGCCTCCTGAACGTGCGTTGCACTCTTGGGATTTCCTGAGAGTATGTCTGCTTCAGCGCTTAACTTGCCCCAACTTTGCAAGCATTTCTGCCTTGCGTTCTTATGAGCTATTGCCTCTCTGAGCCAATGGCTTGTTAATTGCTTGGTTCTTGCAAAATGCTTTGCGCGCTGTTATTCAAGTTTCTACCTTCGTGGTTTTACTTGAGTGACGCTGCTCATGCTTGCAACCGCTGGGATGCAGGTGCATGCCTCTAGCATGAAGTCAGACAAGTGA
>AY258501_CC35a
AATCAATGGCCTCCTGAACGTGCGTTGCACTCTTGGGATTTCCTGAGAGTATGTCTGCTTCAGCGCTTAACTTGCCCCAACTTTGCAAGCATTTCTGCCTTGCGTTCTTATGAGCTATTGCCTCTCTGAGCCAATGGCTTGTTAATTGCTTGGTTCTTGCAAAATGCTTTGCGCGCTGTTATTCAAGTTTCTACCTTCGTGGTTTTACTTGAGTGACGCTGCTCATGCTTGCAACCGCTGGGATGCAGGTGCATGCCTCTAGCATGAAGTCAGACAAGTGA
>AY589730_CC1g
AACCAATGGCCTCCTGAACGTGCGTTGCACTCTTGGGATTTCCTGAGAGCATGTCTGCTTCAGTGCTTAACTTGCCCCAACTTTGCAAGCAGGATGTGTTTCTGCCTTGCGTTCTTATGAGCTATTGCCCTCTGAGCCAATGGCTTGTTAATTGCTTGGTTCTTGCAAAATGCTTTGCGCGCTGTTATTCAGGTTTCTACCTTCGTGGTTTTACTTGAGTGACGCTGCTCATGCTTGCAACCGCTGGGATGCAGGTGCATGCCTCTAGCATGAAGTCAGACAA
>AY589731_CC1i
AACCAATGGCCTCCTGAACGTGCGTTGCACTCTTGGGATTTCCTGAGAGTATGTCTGCTTCAGTGCTTAACTTGCCCCAACTTTGCAAGCAGGATGTGTTTCTGCCTTGCGTTCTTATGAGCCATTGCCCTCTGAGCCAATGGCTTGTTAATTGCTTGGTTCTTGCAAAATGCTTTGCGCGCTGTTATTCAGGTTTCTACCTTCGCGGTTTTACTTGAGTGACGCTGCTCATGCTTGCAACCGCTGGGATGCAGGTGCATGCCTCTAGCATGAAGTCAGACAA
>AY589732_CC1j
AACCAATGGCCTCCTGAACGTGCGTTGCACTCTTGGGATTTCCTGAGAGTATGTCTGCTTCAGTGCTTACCTTGCCCCAACTTTGCAAGCAGGATGTGTTTCTGCCTTGCGTTCTTATGAGCTATTGCCCTCTGAGCCAATGGCTTGTTAATTGCTTGGTTCTTGCAAAATGCTTTGCGCGCTGTTATTCAGGTTTCTACCTTCGTGGTTTTACTTGAGTGACGCTGCTCATGCTTGCAACCGCTGGGATGCAGGTGCATGCCTCTAGCATGAAGTCAGACAA
>AY589733_CC1k
AACCAATGGCCTCCTGAACGTGCGTTGCACTCTTGGGATTTCCTGAGAGTATGTCTGCTTCAGTGCTTAACTTGCCCCAACTTTGCAAGCAGGATGTGTTTCTGCCTTGCGTTCTTATGAGCTATTGCCCTCTGAGCCAATGGCTTGTGAATTGCTTGGTTCTTGCAAAATGCTTTGCGCGCTGTTATTCAGGTTTCTACCTTCGTGGTTTTACTTGAGTGACGCTGCTCATGCTTGCAACCGCTGGGATGCACGTGCATGCCTCTAGCATGAAGTCAGACAA
>AY589734_CC3f
AACCAATGGCCTCCTGAACGTGCGTTGCACTCTTGGGATTTCCTGAGAGTATGTCTGCTTCAGTGCTTAACTTGCCCCAACTTTGCAAGCAGGATGTGTTTCTGCCTTGCGTTCTTATGAGCTATTGCCCTCTGAGCCAATGGCTTGTTAATTGCTTGGTTCTTGCAAAATGCTTTGCGCGCTGTTATTCAAGTTTCTACCTTCGTTGTTTTACTTGAGTGACGCTGCTCATGCTTGCAACCGCTGGGATGCAGGTGCATGCCTCTAGCATGAAGTCAGACAA
>AY589735_CC3g
AACCAATGGCCTCCTGAACGTGTGTTGCACTCTTGGGATTTCCTGAGAGTATGTCTGCTTCAGTGCTTAACTTGCCCCAACTTTGCAAGCAGGATGTGTTTCTGCCTTGCGTTCTTATGAGCTATTGCCCTCTGAGCCAATGGCTTGTTAATTGCTTGGTTCTTGCAAAATGCTTTGCGCGCTGTTATTCAAGTTTCTACCTTCGTGGTTTTACTTGAGTGACGCTGCTCATGCTTGCAACCGCTGGGATGCAGGTGTGCATGCCTCTAGCATGAAGTCAGACAA
>AY589736_CC3ha
AACCAATGGCCTCCTGAACGTGCGTTGCACTCTTGGGATTTCCTGAGAGTATGTCTGCTTCAGTGCTTAACTTGCCCCAACTTTGCAAGCATTTCTGCCTTGCGTTCTTATGAGCTATTGCCCTCTGAGCCAATGGTTTGTTAATTGCTTGGTTCTTGCAAAATGCTTTGCGCGCTGTTATTCAAGGTTCTACCTTCGTGGTTTTACTTGAGTGACGCTGCTCATGCTTGCAACCGCTGGGATGCAGGTGCATGCCTCTAGCATGAAGTCAGACAA
>AY589737_CC3k
AACCAATGGCCTCCTGAATGTGCGTTGCACTCTTGGGATTTCCTGAGAGTATGTCTGCTTCAGTGCTTAACTTGCCCCAACTTTGCAAGCAGGATGTGTTTCTGCCTTGCGTTCGTATGAGCTGTTGCCCTCTGAGCCAATGGCTTGTTAATTGCTTGGTTCTTGCAAAATGCTTTGCGCGCTGTTATTCAAGTTTCTACCTTCGTGGTTTTACTTGAGTGATGCTGCTCATGCTTGCAACCGCTGGGATGCAGGTGCATGCCTCTAGCATGAAGTCAGACAA
>AY589738_CC3l
AACCAATGGCCTCCTGAACGTGCGTTGCACTCTTGGGATTTCCTGAGAGTATGTCTGCTTCAGTGCTTAACTTGCCCAACTTTGCAAGCAGGATGTGTTTCTGCCTGCGTTCTTATGAGCTATTGCCCTCTGAGCCAATGGCTTGTTAATTGCTTGGTTCTTGCAAAATGCTTTGCGCGCTGTTATTCAAGTTTCTACCTTCGTGGTTTTTTTACTTGAGTGACGCTGCTCATGCTTGCAACCGCTGGGATGCAGGTGCATGCCTCTAGCATGAAGTCAGACAA
>AY589739_CC10a
AACCAATGGCCTCCTGAACGTGCGTTGCACTCTTGGGATTTCCTGAGAGTATGTCTGCTTCAGTGCTTAACTTGCCCCAACTTTGCAAGCAGGATGTGTTTCTGCCTTGCGTTCTTATGAGCTATTGCCCTCTGCGCCAATGGCTTGTGAATTGCTTGGTTCTTGCAAAATGCTTTGCCCGCTGTTATTCAGGTTTCTACCTTCGTGGTTTTACTTGAGTGACGCTGCTCATGCTTGCAACCGCTGGGATGCAGGTGCATGCCTCTAGCATGAAGTCAGACAA
>AY589740_CC13
AACCAATGGCCTCCTGAACGTGCGTTGCACTCTTGGGATTTCCTGAGAGTATGTCTGCTTCAGTGCTTAACTTGCCCCAACTTTGCAAATGCAAGCAGGATGTGTTTCTGCCTTGCGTTCTTATGAGCTATTGCCCTCTGAGCCAATGGCTTGTGAATTGCTTGGTTCTTGCAAAATGCTTTGCCCGCTGTTATTCAGGTTTCTACCTTCGTGGTTTTACTTGAGTGACGCTGCTCATGCTTGCAACCGCTGGGATGCAGGTGCATGCCTCTAGCATGAAGTCAGACAA
>AY589741_CC14
AATCAATGGCCTCCTGAACGTGCGTTGCACTCTTGGGATTTCCTGAGAGTATGTCTGCTTCAGTGCTTAACTTGCCCCAACTTTGCAAGCAGGATGTGTTCTGCCTTGCGTTCTTATGAGTTATTGTCCTCTGAGCCAATGGCTTGTGAATTGCTTGGTTCTTGCAAAATGCTTTGCGCGCTGTTATTCAGGTTTCTACCTTCGTGGTTTTACTTGAGTGACGCTGCTCATGCTTGCAACCGCTGGGATGCAGGTGCATGCCTCTAGCATGAAGTCAGACAA
>AY589742_CC15e
AACCAATGGCCTCCTGAACGTGCGTTGCACCCTTGGGATTTCCTGAGAGTATGTCTGCTTCAGTGCTTAACTTGCCCCAACTTTGCAAGCAGGATGTGTTTCTGCCTTGCGTTCTTATGAGCTATTGCCTTCTGCGCCAATGGCTTGTTAATTGCTTGGTTCTTGCAAAATGCTTTGCGCGCTGTTATTCAAGTTTCTACCTTCGCGGTTTTACTTGAGTGACGTGCTCATGCTTGCAACCGCAGGGATGCAGGTGCATGCCTCTAGCATGAAGTCAGACAA
>AY589743_CC15f
AACCAATGGCCTCCTGAACGTGCGTTGCACCCTTGGGATTTCCTGAGAGTATGTCTGCTTCAGTGCTTAACTTGCCCCAACTTTGCAAGCAGGATGTGTTTCTGCCTTGCGTTCTTATGAGCTATTGCCTTCTGCGCCCAATGGCTTGTTAATTGCTTGGTTCTTGCAAAATGCTTTGCGCGCTGTTATTCAAGTTTCTACCTTCGCGGTTTTACTTGAGTGACGCTGCTCATGCTTGCAACCGCTGGGATGCAGGTGCATGCCTCTAGCATGAAGTCAGACAA
>AY589744_CC21a
AACCAATGGCCTCCTGAACGTGCGTTGCACTCTTGGGATTTCCTGAGAGGATGTCTGCTTCAGTGCTTAACTTGCCCCAACTTTGCAAGCATTTCTGCCTTGCGTTCTTATGAGCTATTGCCCTCTGAGCCAATGGCTTGTTAATTGCTTGGTTCTTGCAAAATGCTTTGCGCGCTGTTATTCAAGTTTCTACCTTCGTGGTTTTACTTGAGTGACGCTGCTCATGCTTGCAACCGCTGGGATGCAGGTGCATGCCTCTAGCATGAAGTCAGACAA
>AY589745_CC30
AACCAATGGCCTCCTGAACGTGCGTTGCACTCTTGGGATTTCCTGAGAGTATGTCTGCTTCAGCGCTTAACTTGCCCCAACTTTGCAAGCACTCTTCTGCCTTGCGTTCTTATGAGCTATTGCCCTCTCTGAGCCAATGGCTTGTTAATTGCTTGGTTCTTGCAAAATGCTTTGCGCGCTATTATTCAAGTTTCTACCTTCGTGGTTTTACTTGAGTGACGCTGCTCATGCTTGCAACCGCTGGGATGCAGGTGCATGCCTCTAGCATGAAGTCAGACAA
>AY589746_CC31a
AATCAATGGCCTCCTGAACGTGCGTTGCACTCTTGGGATTTCCTGAGAGTATGTCTGCTTCAGCGCTTAACTTGCCCCAACTTTGCAAGCACTCTTCTGCCTTGCGTTCTTATGAGCTATTGCCCTCTCTGAGCCAATGGCTTGTTAATTGCTTGGTTCTTGCAAAATGCTTTGCGCGCTGTTATTCAAGTTTCTACCTTCGTGGTTTTACTTGAGTGACGCTGCTCATGCTTGCAACCGCTGGGATGCAGGTGCATGCCTCTAGCATGAAGTCAGACAA
>AY589747_CC40a
AACCAATGGCCTCCTGAACGTGCGTTGCACTCTTGGGATTTCCTGAGAGTATGTCTGCTTCAGTGCTTAACTTGCCCCAACTTTGCAAGCAGGATGTGTTTCTGCCTTGCATTCTTATGAGCTATTGCCCTCTGAGCCAATGGCTTGTTAATTGCTTGGTTCTGGCAAAATGCTTTGCGCGCTGTTATTCAAGTTTCTACCTTCGTGGTTTTACTTGAGTGACGCTGCTCATGCTTGCGACCGCTGGGATGCAGGTGCATGCCTCTAGCATGAAGTCAGACAA
>AY589748_CC40b
AACCAATGGCCTCCTGAACGTGCGTTGCACTCTTGGGATTTCCTGAGAGTATGTCTGCTTCAGTGCTTAACTTGCCCCAACTTTGCAAGCAGGATGTGTTTCTGCCTTGCGTTCTTATGAGCTATTGCCCTCTGAGCCAATGGCTTGGTTAATTGCTTGGTTCTGGCAAAATGCTTTGCGCGCTGTTATTCAAGTTTCTACCTTCGTGGTTTTACTTGAGTGACGCTGCTCATGCTTGCGACCGCTGGGATGCAGGTGCATGCCTCTAGCATGAAGTCAGACAA
>AY589749_CC43
AATCAATGGCCTCCTGAACGTGCGTTGCACTCTTGGGATTTCCTGAGAGTATGTCTGCTTCAGTGCTTAACTTGCCCCAACTTTGCAAGCAGGATGTGTTTCTGCCTTGCGTTCTTATGAGTTATTGTCCTCTGAGCCAATGGCTTGTGAATTGCTTGGTTCTTGCAAAATGCTTTGCGCGCTGTTATTCAGGTTTCTACCTTCGTGGTTTTACTTGAGTGACGCTGCTCATGCTTGCAACCGCTGGGATGCAGGTGCATGCCTCTAGCATGAAGTCAGACAA
>AY589750_CC44
AACCAATGGCCTCCTGAACGTGCGTTGCACTCTTGGGATTTCCTGAGAGTATGTCTGCTTCAGTGCTTAACTTGCCCCAACTTTGCAAGCAGGATGTGTTTCTGCCTTGCGTTCTTATGAGCTATTGCCCTCTGAGCCAATGGCTTGTGAATTGCTTGGTTCTTGCAAAATGCTTTGTGCGCTGTTATTCAGGTTTCTACCTTCGTGGTTTTACTTGAGTGACGCTGCTCATGCTTGCAACCGCTGGGATGCAGGTGCATGCCTCTAGCATGAAGTCAGACAA
>AY589751_CC44a
AACCAATGGCCTCCTGAACGTGCGTTGCACTCTTGGGATTTCCTGAGAGTATGTCTGCTTCAGTGCTTAACTTGCCCCAACTTTGCAAGCAGGATGTGTTTCTGCCTTGCGTTCTTATGAGCTATTGCCCTCTGAGCCAATGGCTTGTGAATTGCTTGGTTCTTGCAAAATGCTTTGTGCGCTGTTATTCAGGTTTCTACCTTCGTGGTTTTACTTGAGTGATGCTGCTCATGCTTGCAACCGCTGGGATGCAGGTGCATGCCTCTAGCATGAAGTCAGACAA
>AY589752_CC47
CAACCAATGGCCTCCTGAACGTGCGTTGCACTCTTGGGATTTCCTGAGAGTATGTCTGCTTCAGTGCTTAACTTGCCCCAACTTTGCAAGCAGGATGTGTTTCTGCCTTGCGTTCTTATGAGCTATTGCCCTCTGCGCCAATGGCTTGTGAATTGCTTGGTTCTTGCAAAATGCTTTGTGCGCTGTTATTCAGGTTTCTACCTTCGTGGTTTTACTTGAGTGACGCTGCTCATGCTTGCAACCGCTGGGATGCAGGTGCATGCCTCTAGCATGAAGTCAGACAA
>AY589753_CC48
AACCAATGGCCTCCTGAACGTGCGTTGCACTCTTGGGATTTCCTGAGAGTATGTCTGCTTCAGTGCTTAACTTGCCCCAACTTTGCAAGCAGGATGTGTTTCTGCCTTGCGTTCTTATGAGCTATTGCCCTCTGAGCCAATGGCTTGTTAATTGCTTGGTTCTTGCAAAATGCTTTGCGCGTGCTGTTATTCAAGTTTTTACCTTCGTGGTTTTACTTGAGTGACGCTGCTCATGCTTGCAACCGCTGGGATGCAGGTGCATGCCTCTAGCATGAAGTCAGACAA
>AY589754_CC49
AACCAATGGCCTCCTGAACGTGCGTTGCACTCTTGGGATTTCCTGAGAGTATGTCTGCTTCAGTGCTTAACTTGCCCCAACTTTGCAAGCAGGATGTGTTTCTGCCTTGCGTTCTTATGAGCTATTGCCCTCTGAGCCAATGGCTTGTTAATTGCTTGGTTCTTGCAAAATGCTGAGCCAATGGCTTGTTAATTGCTTGGTTCTTGCAAAATGCTTTGCGCGCTGTTATTCAAGTTTCTACCTTCGTGGTTTTACTTGAGTGACGCTGCTCATGCTTGCAACCGCTGGGATGCAGGTGCATGCCTCTAGCATGAAGTCAGACAA
>AY589755_CC50
AACCAATGGCCTCCTGAATGTGCGTTGCACTCTTGGGATTTCCTGAGAGTATGTCTGCTTCAGTGCTTAACTTGCCCCAACTTTGCAAGCAGGATGTGTTTCTGCCTTGCGTTCTTATGAGCTATTGCCCTCTGAGCCAATGGCTTGTTAATTGCTTGGTTCTTGCAAAATGCTTTGCGCGCTGTTATTCAAGTTTCTACCTTCGTGGTTTTACTTGAGTGACACTGCTCATGCTTGCAACCGCTGGGATGCAGGTGCATGCCTCTAGCATGAAGTCAGACAA
>AY589756_CC51
AAGCAATGGCCTCCTGAACGTGTGTTGCACTCTTGGGATTTCCTGAGAGTATGTCTGCTTCAGTGCTTAACTTGCCCCAACTTTGCAAACAGGATGTGTTTCTGCCTTGCGTTCTTATGAGCTATTGCCCTCTGAGCCAATGGCTTGTTAATTGCTTGGTTCTTGCAAAATGCTTTGCGCAATGTTATTCAAGTTTCTACCTTCGTGGTTTTACTTGAGTGACGCTGCTCATGCTTGCAACCGCTGGGATGCAGGTGCATGCCTCTAGCATGAAGTCAGACAA
>AY589757_CC52
AGCCAATGGCCTCCTGAACGTGCGTTGCACTCTTGGGATTTCCTGAGAGTATGTCTGCTTCAGTGCTTAACTTGCCCCAACTTTGCAAGCAGGATGTGTTTCTGCCTTGCGTTCTTACGAGCTATTGCCCTCTGAGCCAATGGCTTGTTAATTGCTTGGTTCTTGCAAAATGCTTTGCGCGCTGTTATTCAAGTTTCTACCTTCGTGGTTTACTTGAGTGACGCTACTCATGCTTGCAACCGCTGGGATGCAGGTGCATGCCTCTAGCATGAAGTCAGACAA
>AY589758_CC53
AACCAATGGCCTCCTGAACGTGCGTTGCACTCTTAGTATTTCCTGAGAGTATGTCTGCTTCAGTGCTTACCTTGCCCCAACTTTGCAAGCAGGATGTGTTTCTGCCTTGCGTTCTTATGAGCTATTGCCCTCTGAGCCAATGGCTTGTTAATTGCTTGGTTGTTGCAAAATGCTTTGCGCGCTGTTACTCAAGTTTCTACCTTCGTGGGTTTACTGGAGTGACGCTGCTCATGCTTGCAACCGCTGGGATGCAGGTGCATGCCTCTAGCATGAAGTCAGACAA
>AY589759_CC55
AACCAATGGCCTCCTGAACGTGCGTTGCACCCTTGGGATTTCCTGAGAGTATGTCTGCTTCAGTGCTTAACTTGCCCCAACTTTGCAAGCAGGATGTGTTTCTGCCTTGCGTTCTTATGAGCTATTGCCTTCTGCGCCAATGGCTTGTTAATTGCTTGGTTCTTGCAAAATGCTTTGCGCGCTGTTATTCAAGTTTCTTTCTACCTTCGCGGTTTTACTTGAGTGACGCTGCTCATGCTTGCAACCGCTGGGATGCAGGTGCATGCCTCTAGCATGAAGTCAGACAA
>AY589760_CC56
AACCAATGGCCTCCTGAACGTACGTTGCACCCTTGGGATTTCCTGAGAGTATGTCTGCTTCAGTGCTTAACTTGCCCCAACTTTGCAAGCAGGATGTGTTTCTGCCTTGCGTTCTTATGAGCTATTGCCTTCTGCGCCAATGGCTTGTTAATTGCTTGGTTCTTGCAAAATGCTTTGCGCGCTGCTATTCACGTTTCTACCTTCGCGGTTTTACTTGAGTGACGCTGCTCATGCTTGCAACCGCTGGGATGCAGGTGCATGCCTCTAGCATGAAGTCAGACAA
>AY589761_CC57
AACCAATGGCCTCCTGAACGTGCGTTGCACTCTTGGGATTTCCTGAGAGTATGTCTGCTTCAGTGCTTAACTTGCCCCAACTTTGCAAGCAGGATGTTTTTCTGCCTTGCGTTCTTATGAGCTATTGTCCTCTGTGCCAATGGCTTGTTAATTGCTTGGTGCTTGCAAAATGCTTTGCGCGCTGTTATTCAAGTTTCTACCTTCGTGGTTTTACTTGAGTGACGCTGCTCATGCTTGCAACCCGCTGGGATGCAGGTGCATGCCTCTAGCATGAAGTCAGACAA
>AY589762_CC58
AACCAATGGCCTCCTGAACGTGCGTTGCACTCTTGGGATTTCCTGAGAGTATGTCTGCTTCAGTGCTTAACTTGCCCCAACTTTGCAAGCATTTCTGCCTTGCGTTCTTATGAGCTATTGCCCTCTGAGCCCAATGGCTTGTTAATTGCTTGGTTCTTGCAAAATGCTTTGCGCGCTGTTATTCAAGTTTCTACCTTCGTGGTTTTACTTGAGTGACGCTGCTCATGCTTGCAACCGCTGGGATGCAGGTGCATGCCTCTAGCATGAAGTCAGACAA
>AY589763_CC59
AACCAATGGCCTCCTGAACGTGCGTTGCACTCTTGGGATTTCCTGAGAGTATGTCTGCTTCAGTGCTTAACTTGCCCCAACTTTGCAAGCAGGATGTGTTTCTGCCTTTGCGCTCTTATGAGCTATTGCCCTCTGAGCCAATGGCTTGTTAATTGCTTGGTTCTTGCAAACTGCTTTGCGCGTTGTTATTCAGGTTTCTACCTTCGTGGTTTTACTTGAGTGACGGTGCTCATTGCTTGCAACCGCTGGGATGCAGGTGCATGCCTCTAGCATGAAGTCAGACAA
>AY589764_CC60
AACCAATGGCCTCCTGAACGTGCGTTGCACCCTTGGGATTTCCTGAGAGTATGTCTGCTTCAGTGCTTAACTTGCCCCAACTTTGCAAGCAGGATGTGTTTCTGCCTTGCGTTCTTATGAGCTACTGCCTTCTGCGCCAATGGCTTGTTAATTGCTTGGTTCTTGCAAAATGCTTTGCGCGCTGTTATTCAAGTTTCTACCTTCGCGGTTTTACTTGAGTGACGCTGCTCATGCTTGCAACCGCTGGGATGCAGGTGCATGCCTCTAGCATGAAGTCAGACAA
>AY589765_CC61
AACCAATGGCCTCCTGAACGTGCGTTGCACTCTTGGGATTTCCTGAGTGTATGTCTGCTTCAATGCTTAACTTGCCCCAACTTTGCAAGCATTTTTCTGCCTTGCGTTTTTATGAGCTATTGCCCTCTGAGCCAATGGCTTGTTAATTGCTTGGTTCTTGCAAAATGCTTTGTGCGCTGTTATTCAAGTTTCTACCGTCGTGGTTTTACTTGAGTGATGCTGCTCATGCTTGCAACCGCTGGATGCAGGTGCATGCCTCTAGCATGAAGTCAGACAA
>AY589766_CC62
AACCAATCGCCTCCTGAACGTGCGTTGCACTCTTGGGATTTCCTGAGAGTATGTCTGCTTCAGTGCTTAACTTGCCCCAACTTTGCAAGCAGGATGTGTTTCTGCCTTGCGTTCTTACGAGCTATTGCCCTCTGAGCCAATGGCTTGTTAATTGCTTGGTTCTTGCAAAATGCTTTGCGCGCTGTTATTCAAGTTTCTACCTTCGTGGTTTTACTTGAGTGACGCTGCTCATGCTTGCAACCGCTGGGATGCAGGTGCATGCCTCTAGCATGAAGTCAGACAA
>AY589767_CC63
AACCAATGGCCTCCTGAACGTGCGTTGCACTCTTGGGATTTCCTGAGAGTATGTCTGCTTCAGTGCTTAACTTGCCCCAACTTTGCAAGCATTTCTGCCTTGCGTTCTTATGAGCTATTGCCCTCTCTGAGCCAATGGCTTGTTAATTGCTTGGTTCTTGCGAAATGCTTTGCGCGCTGTTATTCAAGGTTCTACCTTCGTGGTTTTACTTGAGTGACGCTGCTCATGCTTGCAACCGCTGGGATGCAGGTGCATGCCTCTAGCATGAAGTCAGACAA
>AY589768_CC64
AACCAATGGCCTCCTGAACGTGCGTTGCACTCTTGGGATTTCCTGAGAGTATGTCTGCTTCAGTGCTTAACTTGCCCCAACTTTGCAAGCAGGATGTGTTTCTGCCTTGTGTTCTTATGAGCTATTGCCCTCTGAGCCAATGGCTTGTTAATTGCTTGGTTCTTGCAAAATGCTTTGTGCGCTGTTATTCAAGTTTCTACTTTCGTGGTTTTACTTGAGTGACGCTGCTCATGCTTGCAACCGCTGGGATGCAGGTGCATGCCTCTAGCATGAAGTCAGACAA
>AY589769_CC65
AACCAATGGCCTCCTGAACGTGCGTTGCACTCTTGGGATTTCCTGAGAGTATGTCTGCTTCAGTGCTTAACTTGCCCCAACTTTGCAAGCAGGATGTGTTTCTGCCTTGCGTTCTTATGAGCTATTGCCCTCTGAGCCAATGGCTTGTTAATTGCTTGGTTCTTGCAAAATGCTTTGCGCGCTGTTATTCAAGTTTCTACCTTCGTCGTTTTACTTGAGTGACGCTGCTCATGCTTGCAACCGCTGGGATGCAGGTGCATGCCTCTAGCATGAAGTCAGACAA
>AY589770_CC66
AATCAATGGCCTCCTGAACGTGCGTTGCACTCTTGGGATTTCCTGAGAGTATGTCTGCTTCAGTGCTTAACTTGCCCCAACTTTGCAAGCAGGATGTGTTTCTGCCTTGCGTTCTTATGAGCTATTGCCCTCTGAGCCAATGGCTTGTTAATTGCTTGGTTCTTGCAAAATGCTTTGCGCGCTGTTATTCAAGTTTCTACCTTCGTCGTTTTACTTGAGTGACGCTGCTCATGCTTGCAACCGCTGGGATGCAGGTGCATGCCTCTAGCATGAAGTCAGACAA
>AY589771_CC67
AACCAATGGCCTCCTGAACGTGCGTTGCACTCTTGGGATTTCCTGAGAGTATGTCTGCTTCAGTGCTTAACTTGCCCCAACTTTGCAAGCAGGATGTTTTTCTGCCTTGCGTTCTTATGAGCTATTGTCCTCTGCGCCAATGGCTTGTTAATTGCTTGGTGCTTGCAAAATGCTTTGCGCGCTGTTATTCAAGTTTCTACCTTCGTGGTTTTACTTGAGTGACGCTGCTCATGCTTGCAACCCGCTGGGATGCAGGTGCATGCCTCTAGCATGAAGTCAGACAA
>AY589772_CC68
AAGCAATGGCCTCCTGAACGTGCGTTGCACTCTTGGGATTTCCTGAGAGTATGTCTGCTTCAGTGCTTAACTTGCCCCAACTTTGCAAGCAGGATGTGTTTCTGCCTTGCGTTCTTATGAGCTATTGCCCTCTGAGCCAATGGCTTGTGACTTGCTTGGTTCTTGCAAAATGCTTTGCGCGCTGTTATTCAGGTTTCTACCTCCTTCGTGGTTTTACTTGAATGACGCCGCGCATGCTTGCAACCGCTGGGATGCAGGTGCAT
>AY589773_CC69
AACCAATGGCCTCCTGAACGTGCGTTGCACTCTTGGGATTTCCTGAGAGAATGTCTGCTTCAGTGCTTAACTTGCCCCAACTTTGCAAGCAGGATGTGTTTCTGCCTTGCGTTCTTATGAGCTATTGCCCTCTGAGCCAATGGCTTGTTAATTCCTTGGTTCTTGCAAAATGCTTTGCGCGCTGTTACTCAGATTTCTACCTGAGTGACGCTGCTCATGCTTGCAAACCGCTGGGATGCAGGTGCATGCCTCTAGCATGAAGTCAGACAA
>AY589774_CC70
AACCAATGGCCTCCTGAACGTGCGTTGCACTCTTGGGATTTCCTGAGAGTATGTCTGCTTCAGTGCTTAACTTGCCCCAACTTTGCAAGCAGGATGTGTTTCTGCCTTGCGTTCTTACGAGCTATTGCCCTCTGAGCCAATGGCTTGTTAATTGCTTGGTTCTTGCAAAATGCTTTGCGCGCTGTTATTCAAGTTTCTACCTTCGTGGTTTTACTTGAGTGACGCTGCTCATGCTTGCAACCGCTGGGATGCAGGTGCATGCCTCTAGCATGAAGTCAGACAA
>AY589775_CC71
AACCAATGGCCTCCTGAACGTGCGTTGCACTCTTGGGATTTCCTGAGAGTATGTCTGCTTCAGTGCTTAACTTGCCCCAACTTTGCAAGCAGGATGTGTTTCTGCCTTGCGTTCTTATGAGCTATTGCCCTCTGAGCCAATGGCTTGTTAATTGCTTGGTTCTTGCAAAATGCTTTGCGCGCTGTTATTCAAGTTTCTACCTTCGTCGTTTTACTTGAGTGACGCTGCTCGTGCTTGCAACCGCTGGGATGCAGGTGCATGCCTCTAGCATGAAGTCAGACAA
>AY589776_CC71a
AGCCAATGGCCTCCTGAACGTGCGTTGCACTCTTGGGATTTCCTGAGAGTATGTCTGCTTCAGTGCTTAACTTGCCCCAACTTTGCAAGCAGGATGTGTTTCTGCCTTGCGTTCTTATGAGCTATTGCCCTCTGAGCCAATGGCTTGTTAATTGCTTGGTTCTTGCAAAATGCTTTGCGCGCTGTTATTCAAGTTTCTACCTTCGTCGTTTTACTTGAGTGACGCTGCTCGTGCTTGCAACCGCTGGGATGCAGGTGCATGCCTCTAGCATGAAGTCAGACAA
>AY624605_CC1085
GGGATCCGTTTCCGTAGGTGAACCTGCGGAAGGATCATTCGCACTGATTCAAGTTTGACTACGTGAATTTTGGCTGTGAGGGATGCTTGCGGTGAGATATCTGCTTGCAGAACTCGAGGGCGACTGATGCACACTCACCAACCCTTGTTGGGGCTGGTGCGAGTGTCGCTCTGTGGCCATGGGTCCGTGTTCAGCGGGCCGGGGAATGACGGCTAAGCTGCTTTAGTGACAACTGTCTGGGAAGGGCATTGTTCCAACTTCCACAACTTTCAGCGATGGATATCTTGGCTCGGGCACCTGTGAAGGGCGCAGCGAAGCGCGATAGTCTTTGTGAATTGCAGAACTCCGTGAACCAATGGCCTCCTGAATGTGCGTTGCACTCTTGGGATTTCCTGAGAGTATGTCTGCTTCAGTGCTTAACTTGCCCCAACTTTGCAAGCAGGATGTGTTTCTGCCTTGCGTTCTTATGAGTTATTGCCCTCTGAGCCAATGGCTTGTTAATTGCTTGGTTCTTGCAAAATGCTTTGCGCGCTGTTATTCAAGTTTCTACCTTCGTGGTTTTACTTGAGTGACGCTGCTCATGCTTGCAACCGCTGGGATGCAGGTGCATGCCTCTAGCATGAAGTCAGACAAGTGAACCCGCTGAACTTAAGCATATGGATCCC
>AY686647_CC68
AACCAATGGCCTCCTGAACGTGCGTTGCACTCTTGGGATTTCCTGAGAGTATGTCTGCTTCAGTGCTTAACTTGCCCCAACTTTGCAAGCAGGATGTGTTTCTGCCTTGCGTTCTTATGAGCTATTGCCCTCCGAGCCAATGGCTTGTGAATTGCTTGGTTCTTGCAAAATGCTTTGCGCGCTGTTATTCAGGTTTCTACCTTCGTGGTTTTACTTGAGTGACGCTGCTCATGCTTGCAACCGCTGGGATGCAGGTGCATGCCTCTAGCATGAAGTCAGACAA
>AY686648_CC69a
AATCAATGGCCTCCTGAACGTGCGTTGCACTCTTGGGATTTCCTGAGAGAATGTCTGCTTCAGTGCTTAACTTGCCCCAACTTTGCAAGCAGGATGTGTTTCTGCCTTGCGTTCTTATGAGCTATTGCCCTCTGAGCCAATGGCTTGTTAATTCCTTGGTTCTTGCAAAATGCTTTGCGCGCTGTTACTCAGATTTCTACCTGAGTGACGCTGCTCATGCTTGCAAACCGCTGGGATGCAGGTGCATGCCTCTAGCATGAAGTCAGACAA
>AY686649_DD2
AACCAATGGCCCCCTGAACGCGCATTGCACTCTTGGGACTTCCTGAGAGTATGTTTGCTTCAGTGCTTATTTTACCTCCTTGCAAGGACCTTGTGCCCTGGCCAGCCACGGGTTAACTTGCCCATGGCTTGCTGAGTAGTGATCTTTTAGAGCAAGCTCTGGCACGCTGTTGTTTGAGGCAGCCTATATTGAGGCTATTTCAAATGACGTTGCTACAAGCTTGATGTGTCCTTCTGCGCCGTTGCGCATCCCATAGCATGAAGTCAAACAAG
>AY686650_DD3
AACCAATGGCCCCCTGAACGCGCATTGCACTCTTGGGACTTCCTGAGAGTATGTTTGCTTCAGTGCTTATTTTACCTCTTTGCAAGGTTCTGTCGCAACCTTGTGCCCTGGCCAGCCATGGGTTAACTTGCCCATGGCTTGCTGAGTAGTGATCTTTTAGAGCAAGCTCTGGCACGCTGTTGTTTGAGGCAGCCTATATTGAGGCTATTTCAAATGACGTTGCTACAAGCTTGATGTGTCCTTCTGCGCCGTTGCGCATCCCATAGCATGAAGTCAAACAAG
>AY765398_CC1m
AGCCAATGGCCTCCTGAACGTGCGTTGCACTCTTGGGATTTCCTGAGAGTATGTCTGCTTCAGTGCTTAACTTGCCCCAACTTTGCAAGCAGGATGTGTTTCTGCCTTGCGTTCTTACGAGCTATTGCCCTCTGAGCCAATGGCTTGTTAATTGCTTGGTTCTTGCAAAATGCTTTGCGCGCTGTTATTCAGGTTTCTACCTTCGTGGTTTTACTTGAGTGACGCTGCTCATGCTTGCAACCGCTGGGATGCAGGTGCATGCCTCTAGCATGAAGTCAGACAA
>AY765399_CC16a
AACCAATGGCCTCCTGAACGTGCGTTGCACTCTTGGGATTTCCTGAGAGTATGTCTGCTTCAGTACTTAACTTGCCCCAACTTTGCAAGCAGGATGTGTTTCTGCCTTGCGTTCTTATGAGCTATTGCCCTCTGAGCCAATGGCTTGTTAATTGCTTGGTTCTTGCAAACTGCTTTGCGCGCTGTTATTCAAGTTTCTACCTTCGTGGTTTTACTTGAGTAACGCTGCTCATGCTTGCAACCGCTGGGATGCAGGTGCATGCCTCTAGCATGAAGTCAGACAA
>AY765400_CC33.2
AATCAATGGCCTCCTGAACGTGCGTTGCACTCTCGGGATTTCCTGAGAGCATGTCTGCTTCAGTGCTTACCTTGCCCCAACTTTGCAAGCAGGATGTGTTTCTGCCTTGCGTTCTTATGAGTTATTGCCCTCTGAGGCAATGGCTTGTTAATTGCTTGGTTCTTGCAAAATGCTTTGCGCGCTGTTATTCAGGTTTCTACCTTCGTGGTTTTACTTGAGTGACGCTGCTCATGCTTGCAACCGCTGGGATGCAGGTGCATGCCTCTAGCATGAAATCAGACAAGTGA
>AY765401_CC35.1
AACCAATGGCCTCCTGAACGTGCGTTGCACTCTTGGGATTTCCTGAGAGTATGTCTGCTTCAGTGCTTACCTTGCCCCAACTTTGCAAGCAGGATGTGTTTCTGCCTTGCGTTCTTATGAGCTATTGGCCTCTGAGCCAATGGCTTGTTAATTGCTTGGTTCTTGCAAAATGCTTTGCGCGCTGTTATTCAAGTGTCTACCTTCGTGGTTTTACTTGAGTGACACTGCTCATGCTTGCAACCGCTGGGATGCAGGTGCATGCCTCTAGCATGAAGTCAGACAA
>AY765402_CC42
AATCAATGGCCTCCTGAACGTGCGTTGCACTCTTGGGATTTCCTGAGAGTATGTCTGCTTCAGTGCTTAACTTGCCCCAACTTTGCAAGCAGGATGTGTTTCTGCCTTGCGTTCTTATGAGCTATTGCCCTCTGAGCCAATGGCTTGTGAATTGCTTGGTTCTTGCAAAATGCTTTGCGCGCTGTTATTCAGGTTTCTACCTTCGTGGTTTTACTTGAGTGACGCTGCTCATGCTTGCAACCGCTGGGATGCAGGTGCATGCCTCTAGCATGAAGTCAGACAA
>AY765403_CC42b
AATCAATGGCCTCCTGAACGTGCGGTGCACTCTTGGGATTTCCTGAGAGTATGTCTGCTTCAGTGCTTAACTTGCCCCAACTTTGCAAGCAGGATGTGTTTCTGCCTTGCGTTCTTATGCGCTATTGCCCTCTGAGCCAATGGCTTGTGAATTGCTTGGTTCTTGCAAAATGCTTTGCGCGCTGTTATTCAGGTTTCTACCTTCGTGGTTTTACTTGAGTGACGCTGCTCATGCTTGCAACCGCTGGGATGCAGGTGCATGCCTCTAGCATGAAGTCAGACAA
>AY765404_CC45a
AACCAATGGCCTCCTGAACGTGCGTTGCACTCTTGGGATTTCCTGAGAGTATGTCTGCTTCAGTGCTTAACTTGCTCCAACTTTGCAAGCAGGATGTGTTTCTGCCTTGCGTTCTTATGAGCTATTGCCCTCTGAGCCAATGGCTTGTGAATTGCTTGGTTCTTGCAAAATACTTTGTGCGCTGTTATTCAGGTTTCTACCTTCGTGGTTTTACTTGAGTGACGCTGCTCATGCTTGCAACCGCTGGGATGCAGGTGCATGCCTCTAGCATGAAGTCAGACAA
>AY765405_CC46a
AACCAATGGCCTCCTGAACGTGCGTTGCACTCTTGGGATTTCCTGAGAGTATGTCTGCTTCAGTGCTTAACTTGCCCCAACTTTGCAAGCAGGACGTGTTTCTGCCTTGCGTTCTTATGAGCTATTGCCCTCTGAGCCAATGGCTTGTGAATTGCTTGGTTCTTGCAAAATGCTATGCGCGCTGTTATTCAGGTTTCTACCTTCGTGGTTTTACTTGAGTGACGCTGCTCATGCTTGCAACCGCTGGGATGCAGGTGCATGCCTCTAGCATGAAGTCAGACAA
>AY765406_CC54a
AATCAATGGCCTCCTGAACGTGCGTTGCACTCTTGGGATTTCCTGAGAGTATGTCTGCTTCAGTGCTTAACTTGCCCCAACTTTGCAAGCAGGATGTGTTTCTGCCTTGCGTTCTTATGAGCTATTGCCCTCTGAGCCAATGGCTTGTTACTTGCTTGGTTCTTGCAAAATGCTTTGCGCGCTGTTATTCAAGTTTCTACCTTCGTGGTTTTACTTGAGTGACACTGCTCATGCTTGCAACCGCTGGGATGCAGGTGCATGCCTCTAGCATGAAGTCAGACAA
>AY765407_CC72
AAGCAATGGCCTCCTGAACGTGCGTTGCACTCTTGGGATTTCCTGAGAGTATGTCTGCTTCAGTGCTTAACTTGCCCCAACTTTGCAAGCAGGATGTGTTTCTGCCTTGCGTTCTTATGAGCTATTGCCCTCCAATGGCTTGTTAATTGCTTGGTTCTTGCAAAATGCTTTGCGCGCTGTTATTCAGGTTTCTACCTTCGTGGTTTTACTTGAGTGACGCTGCTCATGCTTGCAACCGCTGGGATGCAGGTGCATGCCTCTAGCATGAAGTCAGACAA
>AY765408_CC73
AACCAGTGGCCTCCTGAACGTGCGTTGCACTCTTGGGATTTCCTGAGAGTATGTCTGCTTCAGCGCTTAACTTGCCCCAACTTTGCAAGCATTTCTGCCTTGCGTTCTTATGAGCTATTGCCCTCTGAGCCAATGGCTTGTTAATTGCTTGGTTCTTGCAAAATGCCTTGCGCGCACTGTTATTCAAGCTTCTACCTTCGTGGTTTTACTTGAGTGATGACGCTGCTCATGCTTGCAACCGCTGGGATGCAGGTGCATGCCTCTAGCATGAAGTCAGACAA
>AY765409_CC74
AACCAATGGCCTCCTGAACGTGCGTTGCACTCTTGGGATTTCCTGAGAGTATGTCTGCTTTAGTGCTTAACTTGCCCCAACTTTGCAAGCAGGATGTTTTTCTGCCTTGCGTTCTTATGAGCTATTGTCCTCTGCGCCAATGGCTTGTTAATTGCTTGGTGCTTGCAAAATGCTTTGCGCGCTGTTATTCAAGTTTCTACCTTCGTGGTTTTACTTGAGTGATGCTGCTCATGCTTGCAACCCGCTGGGATGCAGGTGCATGCCTCTAGCATGAAGTCAGACAA
>AY765410_CC75
AACCAATGGCCTCCTGAACGTGCGTTGCACTCTTGGGATTTCCTGAGAGTATGTCTGCTTCAGTGCTTAACTTGCCCCAACTTTGCAAGCAGGATGTGTTTCTGCCTTGCGGTTTTATGAGCTATTGCCCTCTGAGCCAATGGCTTGTTAATTGCTTGGTTCTTGCAAAATGCTTTGCGCGCTGTTATTCAAGTTTCTACCTTCGTGGTTTTACTTGAGTGACGCTGCTCATGCTTGCAACCGCTGGGATGCAGGTGCATGCCTCTAGCATGAAGTCAGACAA
>AY765411_CC76
AATCAATGGCCTCCTGAACGTGCATTGCACTCTTGGGATTTCCTGAGAGTATGTCTGCTTCAGTGCTTAACTTGCCCCAACTTTGCAAGCAGGATGTGTTTCTGCCTTGCGTTCTTATGAGCTATTGCCCTCTGAGCTAATGGCTTGTTAATTGCTTGGTCTTGCAAAATGCTTTGCGCGCTTTATTCAAGTTTCTACCTTCGTGGTTTTACTTGAGTGACGCTGCTCATGCTTGCAACCGCTGGGATGCAGGTGCATGCCTCTAGCATGAAGTCAGACAA
>AY765412_CC77
AAGCAATGGCCTCCTGAACGTGCGTTGCACTCTTGGGATTTCCTGAGAGTATGTCTGCTTCAGTGCTTAACTTGCCCCAACTTTGCAAGCAGGATGTGTTTCTGCCTTGCGTTCTTATGAGCTATTGCCCTCTGAGCTAATGGCTTGTTAATTGCTTGGTCTTGCAAAATGCTTTGCGCGCGCTGTCATTCAAGTTTCTACCTTCGTGGTTTTACTTGAGTGACGCTGCTCATGCTTGCAACCGCTGGGATGCAGGTGCATGCCTCTAGCATGAAGTCAGACAA
>AY765413_CC78
AATCAATGGCCTCCTGAACGCGCGTTGCAGTCTTGGGATTTCCTGAGAGTATGTCTGCTTCAGTGCTTAACTTGCCCCAACTTTGCAAGCAGGATGTGTTTCTGTCTTGCGTTCGTATGAGCTATTGCCCTCTGAGCCAGTGGCTTGTTAATTGCTTGGTTCTTGCAACATGCTTTGCGCGCTGTTATTCAGGTTTCTACCTTCGCGGTTTTACTTGAGTGACACTGCTCATGCTTGCAACCGCTGGGATGGAGGTGCATGCCTCTAGCATGAAGTCAGACAA
>AY765414_CC79
AACCAATGGCCTCCTGAACGTGCGTGGCACTCTTGGGATTTCCTGAGAGTATGTCTGCTTCAGTGCTTAACTTGCCCCAACTTTGCAAGCAGGATGTGTTTCTGCCTTGCGTTCTTATGAGCTATTGGCCTCTGAGCCAATGGCTTGTTAATTACTTGGTTCTTGCAAAATGCTTTGCGCGCTGTTATTCAAGTTTCTACCTTCGTGGTTTTACTTGAGTGACACTGCTCATGCTTGCGACCGCTGGGATGCAGGTGCATGCCTCTAGCATGAAGTCGGACAAGTGA
>DQ011618_EE100
CTTATCGCTTAGAGGAAGGAGAAGTCGTAACAAGGTTTCCGTAGGTGAACCTGCGGAAGGATCATTCGCACTGACCACCCAACGCTACGTGAATAACTAACTGTGCCTGACTGTCAACGAACTGCTTCGTGGCAGTTTGAAGGCAGGAGCTCGTGGGCGACGCAGGCCGTTTGACAACGCTGCAATCGCAGCCGCGTGGATCGCGCCTGGTTGCTATGGCCCCTTGAGGGCCCCGCTGAAGAGCACCTTTCTTAGCGATCAGCAAAAGCTCTTGGGCGCAAGCCTCAACACAACTTTCAGCGACGGATATCTTGGCTCGGGCACCAATGAAGGGCGCAGCGAAACGCGATAGTCGTTGTGAATTGCAGAACTCCGTGAACCAATAGCACCCTGAACTCGCATTGCACTCTTGGGACACGCCTGAGAGTATGTCTGCTTCAGTGCTTTTTCATATCTTCGCTGTGCGGGCTTCTGTGCCAGAAGCCTTGAGCATCTTTGCGTGCTGCTGCGTCATTTTTCGCAGCGGCGCGTTGAAAAACACCGAGAGGTAAGCTGAACTGATTTGTTGCGCATCACTGGGCACGTGTGTCCGTTTTGGCTAAAATCATGCCAGCTTGCCAAGCATTTGGTGCTGAAACACCAACCTTAGCATGAAGTCAGGCAAGCAAACCCGCTGAATTTAAGCATATAAGTAA
>DQ068023_CC1096
CCGTGCTCAGCTTCTGGACGTTGCGTCGGAAAGTTTCATGAACCTTATCACTTAGAGGAAGGAGAAGTCGTAACAAGGTTTCCGTAGGTGAACCTGCGGAAGGATCATTCGCACTGATTCAATTTTGACTACGTGAATTTTGGCTGTGAGGGATGCTTGCGGTGAGATATCTGCTTGCAGAACTCGAGGGTGATAGATGCACACTCACCAACCCTTGTTGGGGCTGGTGCGAGTGTCGCTCTGTGGCCATGGGTCCGTGTTCAGCGGGCCGGGGAATGAAGGCTAAGCTGCTTTAGTGACAACTGTCTGGGAAGGGCATTGTTCAACTTCCACAACTTTCAGCGATGGATATCTTGGCTCGGGCACCTGTGAAGGGCGCAGCGAAGCGCGATAGTCTTTGTGAATTGCAGAACTCCGTGAACCAATGGCCTCCTGAACGTGCGTTGCACTCTTGGGATTTCCTGAGAGTACGTCTGCTTCAGTGCTTAACTTGCCCCAACTTTGCAAGCAGGATGTGTTTCTGCCTTGCGTTTTTATGAGCTATTGCCCTCTGAGCCAATGGCTTGTTAATTGCTTGGTTCTTGCAAAATGCTTTGCGCGCTGTTATTCAAGTTTCTACCTTCGTGGGTTTACTTGAGTGATGCCGTCATGCTTGCAACCGCTGGGATGCAGGTGCATGCCTCTACATGAAGTCAGACAAGTGAACCCGCTGAATTTAAGCATATCAATA
>DQ068026_CC1048
TGCTCAGCTTCTGGACGTTGCGTCGGAAAGTTTCATGAACCTTATCACTTAGAGGAAGGAGAAGTCGTAACAAGGTTTCCGTAGGTGAGCCTGCGGAAGGATCATTCGCACTGATTCAATTTTGACTACGTGAATTTTGGCTGTGAGGGATGCTTGCGGTGAGATATCTGCTTGCAGAACTCGAGGGCGACAGATGCACACTCACCAACCCTTGTTGGGGCTGGTGCGAGTGTCGCTCTGTGGCCATGGGTCCGTGTTCAGCGGGTCGGGGAATGAAAGCTAAGCTGCTTTAGTGACAACTGTCTGGGAAGGGCATTGTTCCAACTTCCACAACTTTCAGCGATGGATATCTTGGCTCGGGCACCTGTGAAGGGCGCAGCGAAGCGCGATAGTCTTTGTGAATTGCAGAACTCCGTGAACCAATGGCCTCCTGAACGTGCGTTGCACTCTTGGGATTTCCTGAGAGTATGTCTGCTTCAGTGCTTAACTTGCCCCAACTTTGCAAGCAGGATGTGTTTCTGCCTTGCGTTCTTATGAGCTATTGCCCTCTGAGCCAATGGCTTGTGAATTGCTTGGTTCTTGCAAAATGCTTTGCGCGCTGTTATTCAGGTTTCTACCTTCGTGTTTTTACTTGAGTGACGCTGCTCATGCTTGCAACCGCTGGGATGCAGGTGCATGCCTCTAGCGTGAAGTCAGACAAGTGAACCCGCTGAATTTAAGCATATCAATA
>DQ068036_CC1045
TCAGCTTCTGGACGTTGCGTCGGAAAGTTTCATGAACCTTATCACTTAGAGGAAGGAGAAGTCGTAACAAGGTTTCCGTAGGTGAACCTGCGGAAGGATCATTCGCACTGATTCAATTTTGACTACGTGAATTTTGGCTGTGAGAGATGCTTGCGGTGAGATATCTGCTTGCAGAACTCGAGGGCGACAGATGCACACTCACCAACCCTTGTTGGGGCTGGTGCGAGTGTCGCTCTGTGGCCATGGGTCCGTGTTCAGCGGGCCGGGGAATGAAGGCTAAGCTGCTTTAGTGACAACTGTCTGGGAAGGGCATTGTTCCAACTTCCACAACTTTCAGCGATGGATATCTTGGCTCGGGCACCTGTGAAGGGCGCAGCGAAGCGCGATAGTCTTTGTGAATTGCAGAACTCCGTGAACCAATGGCCTCCTGAACGTGCGTTGCACTCTTGGGATTTCCTGAGAGTATGTCTGCTTCAGTGCTTAACTTGCCCCAACTTTGCAAGCAGGATGTGTTTCTGCCTTGCGTTCTTATGAGCTATTGCCCTCTGAGCCAATGGCTTGTTAATTGCTTGGTTCTTGCAAAATGCTTTGCGCGCTGTTATTCAAGTTTCTACCTTCGTGGTTTTACTTGAGTGACGCTGCTCATGCTTGCAACCGCTGGGATGCAGGTGCATGCCTTTAGCATGAAGTCAGACAAGTGAAGC
>DQ068038_CC1044
CGCTCAGCTTCTGGACGTTGCGTCGGAAAGTTTCATGAACCTTATCACTTAGAGGAAGGAGAAGTCGTAACAAGGTTTCCGTAGGTGAACCTGCGGAAGGATCATTCGCACTGATTCAATTTTGACTACGTGAATTTTGGCTGTGAGGGATGCTTGCGGTGAGATATCTGCTTGCAGAACTCGAGGGCGACAGATGCACACTCACCAACCCTTGTTGGGGCTGGTGCGAGTGTCGCTCTGTGGCCATGGGTCCGTGTTCAGCGGGCCGGGGAATGAAGGCTAAGCTGCTTTAGTGACAACTGTCTGGGAAGGGCATTGTTCCAACTTCCACAACTTTCAGCGATGGATATCTTGGCTCGGGCACCTGTGAAGGGCGCAGCGAAGCGCGATAGTCTTTGTGAATTGCAGAACTCCGTGAACCAATGGCCTCCTGAACGTGCGTTGCACTCTTGGGATTTCCTGAGAGTATGTCTGCTTCAGTGCTTAACTTGCCCCAACTTTGCAAGCAGGATGTGTTTCTGCCTTGCGTTCTTATGAGCTATTGCCCTCTGAGCCAATGGCTTGTTAATTGCTTGGTTCTTGCAAAATGCTTTGCGCGCTGTTATTCAGGTTTCTACCTTCGTGGTTTTACTTGAGTGACGCTGCTCATGCTTGCAACCGCTGGGATGCAGGTGCATGCCTCTAGCATAAGTCAGACAAGTGAA
>DQ072721_CC1043
GATGCATGAACCTTATCACTTAGAGGAAGGAGAAGTCGTAACAAGGTTTCCGTAGGTGAACCTGCGGAAGGATCATTCGCACTGATTCAATTTTGACTACGTGAATTTTGGCTGTGAGGGATGCTTGCGGGGAGATGTCTGCTTGCAGAACTCGAGGGCGACAGATGCACACTCACCAACCCTTGTTGGGGCTGGTGCGAGTGTAGCTCTGTGGCCATGGGTCCGTGTTCAGCGGGCCGGGGAATGAAGGCTAAGCTGCTTTAGTGACAACTGTCTGGGAAGGGCATTGTTCCAACTTCCACAACTTTCAGCGATGGATATCTTGGCTCGGGCACCTGTGAAGGGCGCAGCGAAGCGCGATAGTCTTTGTGAATTGCAAAACTCCGTGAACCAATGGCCTCCTGAACGTGCGTTGCACTCTTGGGATTTCCTGAGAGTATGTCTGCTTCAGTGCTTAACTTGCCCCAACTTTGCAAGCAGGATGTGTTTCTGCCTTGCGTTCTTATGAGCTATTGCCCTCTGAGCCAATGGCTTGTTACTTGCTTGGTTCTTGCAAAATGCTTTGCGCGCTGTTATTCAAGTTTCTACCTTCGTGGTTTTACTTGAGTGACGCTGCTCATGCTTGCAACCGCTGGGATGCAGGTGCATGCCTCTAGCAGTAAGACNCGCAANTACGCCCGCTGA
>DQ174722_AA121
GTGGAAGCTATGGGCGACTGGGGGTATTCGGAGCTGCACTTTGTGTGTATGTTCTGGGTGCTGCTCATCGTCATTGGTCCCTCTTGGACCTTCCACAACTCAAGTCATTCTAGTTTCAGCTTATGTCAATACCAAATGAATCACAATTTTCAGCGACGGATATCTTGGCTCGAGCACCTATGAAGGGCGCAGCGAAGTGCGATAATCGTTGTGAATTGCAGAACTCCGTGAACCAATGGCCTCTTGAACGTGCATTGCGCTCTTGGGATATGCCTGAGAGCATGTCTGCTTCAGTGCTTCTATTTCCATTTTCTGCTGCTCTTGTTACCAGGAGCAGTGCTGCTGCATGCTTCTGCAACTAGCACTGGCATGCTAAGTATCAAGTTTTGCTTGCTGTTGTGACTGATCAACATCTCATGTCGTTTCAGTTGGCGAAACAAAGGCTTGTGTGTTCCAACACTTCCTAGCATGAAGTCAGACAAGTGAACCCGCT
>DQ174723_AA134
GACGCAGTGCTCAGCTTCTGGACGTTGCGTTGGAAAGTTTCATGAACCTTATCACTTAGAGGAAGGAGAAGTCGTAACAAGGTTTCCGTAGGTGAACCTGCGGAAGGATCATTCGCACTATCCAATTCAAATCGTGAACCTTGCTGAATGCGACTGCTTGCGTGTCTTTGTCTGCGCAAGTGGAAGCTATGGGCGAGTGGGCGTATTCGGGGCTGCGCTGTAAGCGTAGTTTCTGGGTATTGCTCATCGTCATTGGTCCCTTTGGACCTTCCACTACTCATGGCAGTATTCGTTATAGCCAGACTGAGAATTGAGAAGTAGAAAAGCACAATTTTCAGCGACGGATATCTTGGCTCGAGCACCTATGAAGGGCGCAGCGAAGTGCGATAATCGTTGTGAATTGCAGAACTCCGTGAACCAATGGCCTCTTGAACGTGCATTGCGCTCTTGGGATATGCCTGAGAGCATGTCTGCTTCAGTGCTTCTAACTCTCTATGTGTCCTGCTGCTCTCTCCCTTTGAGAGCAGTGCTGCTGCATGCTACTGCGCTGCTGCACTGGCATGCTCAATATCATGTTTTGCCCACTGGTTTGACTGATCATCATCTTGTCTTGCAGATGGGGTAAAATGGGGAACAGTGTTTGCAACACTTCCTAGCATGAAGTCAGACAAGTGAACCCGCCGAATTTAAGCATATCAT
>DQ174725_AA133
GTGAACCTGCGGAAGGATCATTCGCACTATCCAAACCAGTCCGTGAACCTTGCTGAATGCGACTGCTTGTGCAGATATTTGTGCAAGTGGAAGCTATGGGCGAGTGGGCGTACTCGGAGCTTCGCCAAGGGCGCATGTTTCTGGATACTGCTCATCGTCATTGGTCCTTCTGGACCTTCCGCTGGTGAGAACTGTTCTTGTTGTAGCAAGCGATTCTCTAATCAGAAATTGCACAATTTTCAGCGACGGATATCTTGGCTCGAGCACCTATGAAGGGCGCAGCGAAGTGCGATAATCGTTGTGAATTGCAGAACTCCGTGAACCAATGGCCTCTTGAACGTGCATTGCGCTCTTGGGATATGCCTGAGAGCATGTCTGCTTCAGTGCTTCTACTTTCCATTGATCCTGCTGCACCTTGCATGAAGGGCAGCGCTGCTGCATGCTACTGCATCACAGCACTGGCATGCTGAGTATCAAGGTTTGCTTGCTGATTTGACTTATCAACATGTCTGGTCCCGTCAGGGAAGCAAACTAACCAATGGTGTTCAAAAGCACATCCTAGCATGAAGTCAGACAAGTGAACCCGCTGAA
>DQ174727_AA135
TGACGCAGTGCTCAGCTTCTGGACGTTGCGTTGGAAAGTTTCATGAACCTTATCACTTAGAGGAAGGAGAAGTCGTAACAAGGTTTCCGTAGGTGAACCTGCGGAAGGATCATTCGCACTATCCAATTCAAATCGTGAACCTTGCTGAATGCGACTGCTTGCGTGTCTTTGTCTGCGCAAGTGGAAGCTATGGGCGAGTGGGCGTATTCGGGGCTGCGCTGTAAGCGTAGTTTCTGGGTATTGCTCATCGTCATTGGTCCCTTTGGACCTTCCACTACTCATGACAGTATTCGTTGTAGCCAGACTGTGAATTAAGAGATAGAAAAGCACAATTTTCAGCGACGGATATCTTGGCTCGAGCACCTATGAAGGGCGCAGCGAAGTGCGATAATCGTTGTGAATTGCAGAACTCCGTGAACCAATGGCCTCTTGAACGTGCATTGCGCTCTTGGGATATGCCTGAGAGCATGTCTGCTTCAGTGCTTCTCACTCTCTATGTGTCCTGCTGCTCTCTCCCTTTGAGAGCAGTGCTGCTGCATGCTACTGCGCTGCTGCACTGGCATGCTCAATATCAAGTTTTGCCCACTGGTTTGACTGATCATCATCTTGTCTTGCAGATTGGGTAAAATAGGAAATAGTGTTTGCAACACTTCCTAGCATGAAGTCAGACAAGTGAACCCGCCGAATTTAAGCATATCAT
>DQ174729_CC1017
GGACGTTGCGTCGGAAAGTTTCATGAACCTTATCACTTAGAGGAAGGAGAAGTCGTAACAAGGTTTCCGTAGGTGAACCTGCGGAAGGATCATTCGCACTGATTCAATTTTGACTACGTGAATTTTGGCTGTGAGGGATGCTTGCGGTGAGATATCTGCTTGCAGAACTCGAGGGCGACAGATGCACACTCACCAACCCTTGTTGGGGCTGGTGCGAGTGTCGCTCTGTGGCCATGGGTCCGTGTTCAGCGGGCCGGGGAATGAAGGCTAAGCTGCTTTAGTGACAACTGTCTGGGAAGGGCATTGTTCCAACTTCCACAACTTTCAGCGATGGATATCTTGGCTCGGGCACCTGTGAAGGGCGCAGCGAAGCGCGATAGTCTTTGTGAATTGCAGAACTCCGTGAACCAATGGCCTCCTGAACGTGCGTTGCACTCTTGGGATTTCCTGAGAGTATGTCTGCTTCAGTGCTTAACTTGCCCCAACTTTGCAAGCAGATGTGTTTCTGCCTTGCGTTCTTATGAGCTATTGCCCTCTGAGCCAATGGCTTGTTAATTGCTTGGTTCTTGCAAAATGCTTTGCGCGCTGTTATTCAGGTTTCTACCTTCGTGGTTTTACTTGAGTGACGCTGCTCATGCTTGCAACCGCTGGGATGCAGGTGCATGCCTCTAGCATGAAGTCAGTACAA
>DQ182634_CC1143
AACCAATGGCGAAGGTGTGTTGCACCCTTGGGATTTCCTGAGAGTATGTCTGCTTCAGTGCTTAACTTGCCCCAACTTTGCAAGCAGGATGTGTTTCTGCCTTGCGTTCTTATGAGCTATTGCCTTCTGCGCCAATGGCTTGGTAATTGCTTGGTTCTTGCAGAACGCTTTGCGTGCTGTTATCATTTTCTACCTTCGCGGTTTTACTTGAGTGACGCTGCTCATGCTTGCAACCGCTGGGATGCAGGTGCATGCCTCTAGCATGAAGTCAGACAAGTGA
>DQ182635_CC1142
AACCAATGGCGAAGGTGTGTTGCACCTTTGGGATTTCCTGAGAGTATGTCTGCTTCAGTGCTTAACTTGCCCCAACTTTGCAAGCAGGATGTGTTTCTGCCTTGCGTTCTTATGAGCTATTGCCTTCTGCGCCAATGGCTTGGTAATTGCTTGGTTCTTGCAGAACGCTTTGCGTGCTGTTATTCCAGTTTCTACCTTCGCGGTTTTACTTGAGTGACGCTGCTCATGCTTGCAACCGCTGGGATGCAGGTGCATGCCTCTAGCATGAAGTCAGACAAGTGA
>DQ182636_CC1141
AACCAATGGCGAACGTGTGTTGCACCCTTGGGATTTCCTGAGAGTATGTCTGCTTCAGTGCTTAACTTGCCCCAACTTTGCAAGCAGGATGTGTTTCTGCCTTGCGTTCTTATGAGCTACTGCCTTCTGCGCCAATGGCTTGGTAATTGCTTGGTTCTTGCAAAACGCTTTGCGTGCTGTTATTCCAGTTTCTACCTTCGCGGTTTTACTTGAGTGACGCTGCTCATGCTTGCAACCGCTGGGATGCAGGTGCATGCCTCTAGCATGAAGTCAGACAAGTGA
>DQ182637_CC1144
AACCAATGGCGAACGTGTGTTGCACCCTTGGGATTTCCTGAGAGTATGTCTGCTTCAGTGCTTAACTTGCCCCAACTTTGCAAGCAGGATGTGTTTCTGCCTTGCGTTCTTATGAGCTACTGGCTTCTGCGCCAATGGCTTGGTAATTGCTTGGTTCTTGCAAAACGCTTTGCGTGCTGTTATTCCAGTTTCTACCTTCGCGGTTTTACTTGAGTGACGCTGCTCATGCTTGCAACCGCTGGGATGCAGGTGCATGCCTCTAGCATGAAGTCAGACAAGTGA
>DQ182638_CC1140
AACCAATGGCGAACGTGTGTTGCACCCTTGGGATTTCCTGAGAGTATGTCTGCTTCAGTGCTTAACTTGCCCCAACTTTGCAAGCAGGATGTGTTTCTGCCTTGCGTTCTTATGAGCTACTGGCTTCTGCGCCAATGGCTTGTTAATTGCTTGGTTCTTGCAAAATGCTTTGCGCGCTGTTATTCAAGTTTCTACCTTCGCGGTTTTACTTGAGTGACGCTGCTCATGCTTGCAACCGCTGGGATGCAGGTGCATGCCTCTAGCATGAAGTCAGACAAGTGA
>DQ182639_CC1139
AACCAATGGCGAACGTGTGTTGCACCCTTGGCATTTCCTGAGAGTATGTCTGCTTCAGTGCTTAACTTGCCCCAACTTTGCAAGCAGGATATGTTTCTGCCTTGCGTTCTTATGAGCTATTGCCTTCTGCGCCAATGGCTTGGTAATTGCTTGGTTCTTGCAAAACGCTTTGCGTGCTGTTATTCCAGTTTCTACCTTCGCGGTTTTACTTGAGTGACGCTGCTCATGCTTGCAACCGCTGGGATGCAGGTGCATGCCTCTAGCATGAAGTCAGACAAGTGA
>DQ182640_CC1088
AACCAATGGCCTCCTGAACGTGCGTTGCACCCTTGGGATTTCCTGAGAGTATGTCTGCTTCAGTGCTTAACTTGCCCCAACTTTGCAAGCAGGATGTGTTTCTGCCTTGTGTTCTTATGAGCTATTGCCTTCTGCGCCAATGGCTTGTTAATTGCTTGGTTCTTGCAAAATGCTTTGCGCGCTGTTATTCAAGTTTCTACCTTCGCGGTTTTACTTGAGTGACGGTGCTCATGCTTGCAACCGCTGGGATGCAGGTGCATGCCTCTAGCATGAAGTCAGACAAGTGA
>DQ182641_CC1098
AAGCAATGGCCTCCTGAACGTGCGTTGCACCCTTGGGATTTCCTGAGAGTATGTCTGCTTCAGTGCTTAACTTGCCCCAACTTTGCAAGCAGGATGTGTTTCTGCCTTGCGTGCTTATGAGCTATTGCCTTCTGCGCCAATGGCTTGTTAATTGCTTGGTTCTTGCAAAATGCTTTGCGCGCTGTTATTCAAGTTTCTACCTTCACTTTTACTTGAGTGACGCTGCTCATGCTTGCAACCGCTGGGATGCAGGTGCATGCCTCTAGCATGAAGTCAGACAAGTGA
>DQ182642_CC1138
AACCAATGGCGAAGGTGTGTTGCACCCTTGGGATTTCCTGAGAGTATGTCTGCTTCAGTGCTTAACTTGCCCCAACTTTGCAAGCAGGATGTGTTTCTGCCTTGCGTTCCTATGAGCTATTGCCTTCTGCGCCAATGGCTTGGTAATTGCTTGGTTCTTGCAGAACGCTTTGCGTGCTGTTATCATTTTCTACCTTCGCGGTTTTACTTGAGTGACGCTGCTCATGCTTGCAACCGCTGGGATGCAGGTGCATGCCTCTAGCATGAAGTCAGACAAGTGA
>DQ182643_CC1137
AACCAATGGCGAAGGTGTGTTGCACCCTTGGGATTTCCTGAGAGTATGTCTGCTTCAGTGCTTAACTTGCCCCAACTTTGCAAGCAGGATGTGTTTCTGCCTTGCGTTCTTATGAGCTATTGCCTTCTGCGCCAATGGCTTGGTAATTGCTTGGTTCTTGCAGAACGCTTTGCGTGCTGTTATCATTTTCTACCTTCGCGGTTTTACTTGAGTGACGCTGCTCATGCTTGCAACCGCTGGGATGTAGGTGCATGCCTCTAGCATGAAGTCAGACAAGTGA
>DQ182644_CC1136
AACCAATGGCGAAGGTGTGTTGCACCCTTGGGATTTCCTGAGAGTATGTCTGCTTCAGTGCTTAACTTGCCCCAACTTTGCAAGCAGGATGTGTTTCTGCCTTGCGTTCTTATGAGCTATTGCCTTCTGCGCCAATGGCTTGGTAATTGCTTGGTTCTTGCAGAACGCTTTGCGTGCTGTTATCATTTTCTACCTTCGCGGTTCTACTTGAGTGACGCTGCTCATGCTTGCAACCGCTGGGATGCAGGTGCATGCCTCTAGCATGAAGTCAGGCAAGTGA
>DQ182645_CC1111
AACCAATGGCGAAGGTGTGTTGCACCCTTGGGATTTCCTGAGAGTATGTCTGCTTCAGTGCTTAACTTGCCCCAACTTTGCAGGCAGGATGTGTTTCTGCCTTGCGTTCTTATGAGCTATTGCCTTCTGCGCCAATGGCTTGGTAATTGCTTGGTTCTTGCAGAACGCTTTGCGTGCTGTTATCATTTTCTACCTTCGCGGTTTTACTTGAGTGACGCTGCTCATGCTTGCAACCGCTGGGATGCAGGTGCATGCCCCTAGCATGAAGTCAGACAAGTGA
>DQ182646_CC1135
AACCAATGGCGAAGGTGTGTTGCACCTTTGGGATTTCCTGAGAGTATGTCTGCTTCAGTGCTTAACTTGCCCCAACTTTGCAAGCAGGATGTGTTTCTGCCTTGCGTTCTTGTGAGCTATTGCCTTCTGCGCCAATGGCTTGGTAATTGCTTGGTTCTTGCAGAACGCTTTGCGTGCTGTTATTCCAGTTTCTACCTTCGCGGTTTTACTTGAGTGACGCTGCTCATGCTTGCAACCGCTGGGATGCAGGTGCATGCCTCTAGCATGAAGTCAGACAAGTGA
>DQ182647_CC1134
AACCAATGGCGAAGGTGTGTTGCACCTTTGGGATTTCCTGAGAGTATGTCTGCTTCAGTGCTTAACTTGCCCCAACTTTGCAAGCAGGATGTGTTTCTGCCTTGCGTTCTTATGAGCTATTGCCTTCTGCGCCAATGGCTTGGTAATTGCTTGATTCTTGCAGAACGCTTTGCGTGCTGTTATTCCAGTTTCTACCTTCGCGGTTTTACTTGAGTGACGCTGCTCATGCTTGCAACCGCTGGGATGCAGGTGCATGCCTCTAGCATGAAGTCAGACAAGTGA
>DQ182648_CC1133
AACCAATGGCGAAGGTGTGTTGCACCCTTGGGATTTCCTGAGAGTATGTCTGCTTCAGTGCTTAACTTGCCCCAACTTTGCAAGCAGGATGTGTTTCCGCCTTGCGTTCTTATGAGCTATTGCCTTCTGCGCCAATGGCTTGGTAATTGCTTGGTTCTTGCAGAACGCTTTGCGTGCTGTTATCATTTTCTACCTTCGCGGTTTTACTTGAGTGACGCTGCTCATGCTTGCAACCGCTGGGATGCAGGTGCATGCCTCTAGCATGAAGTCAGACAAGTGA
>DQ182649_CC1132
AACCAATGGCGAAGGTGTGTTGCACCCTTGGGATTTCCTGAGAGTATGTCTGCTTCAGTGCTTAACTCGCCCCAACTTTGCAAGCAGGATGTGTTTCTGCCTTGCGTTCTTATGAGCTATTGCCTTCTGCGCCAATGGCTTGGTAATTGCTTGGTTCTTGCAGAACGCTTTGCGTGCTGTTATCATTTTCTACCTTCGCGGTTTTACTTGAGTGACGCTGCTCATGCTTGCAACCGCTGGGATGCAGGTGCATGCCTCTAGCATGAAGTCAGACAAGTGA
>DQ182650_CC1131
AACCAATGGCGAAGGTGTGTTGCACCCTTGGGATTTCCTGAGAGTATGTCTGCTTCAGTGCTTAACTTGCCCCAACTTTGCAAGCAGGATGTGTTTCTGCCTTGCGTTCTTATGAGCTATTGCCTTCTGCGCCAATGGCTTGGTAATTGCTTGGTTCTTGCAGAACGCCTTGCGTGCTGTTATTCCAGTTTCTACCTTCGCGGTTTTACTTGAGTGACGCTGCTCATGCTTGCAACCGCTGGGATGCAGGTGCATGCCTCTAGCATGAAGTCAGACAAGTGA
>DQ182651_CC1129
AACCAATGGCGAAGGTGTGTTGCACCCTTGGGATTTCCTGAGAGTATGTCTGCTTCAGTGCTTAACTTGCCCCAACTTTGCAAGCAGGATGTGTTTCTGCCTTGCGTTCTTATGAGCTATTGCCTTCTGCGCCAATGGCTTGGTAATTGCTTGGTTCTTGCAAAATGCTTTGCGCGCTGTTATTCAAGTTTCTACCTTCGCGGTTTTACTTGAGTGACGCTGCTCATGCTTGCAACCGCTGGGATGCAGGTGCATGCCTCTAGCATGAAGTCAGACAAGTGA
>DQ182652_CC1127
AACCAATGGCGAACGTGTGTTGCACCCTTGGGATTTCCTGAGAGTATGTCTGCTTCAGTGCTTAACTTGCTCCAACTTTGCAAGCAGGATGTGTTTCTGCCTTGCGTTCTTATGAGCTATTGCCTTCTGCGCCAATGGCTTGGTAATTGCTTGGTTCTTGCAAAACGCTTTGCGTGCTGTTATTCCAGTTTCTACCTTCGCGGTTTTACTTGAGTGACGCTGCTCATGCTTGCAACCGCTGGGATGCAGGTGCATGCCTCTAGCATGAAGTCAGACAAGTGA
>DQ182653_CC1126
AACCAATGGCGAACGTGTGTTGCACCCTTGGGATTTCCTGAGAGTATGTCTGCTTCAGTGCTTAACTTGCCCCAACTTTGCAAGCAGGATGTGTTTCTGCCTTGCGTTCTTATGAGCTACTGGCTTCTGCGCCAGTGGCTTGTTAATTGCTTGGTTCTTGCAAAATGCTTTGCGCGCTGTTATTCAAGTTTCTACCTTCGCGGTTTTACTTGAGTGACGCTGCTCATGCTTGCAACCGCTGGGATGCAGGTGCATGCCTCTAGCATGAAGTCAGACAAGTGA
>DQ182654_CC1122
AACCAATGGCGAACGTGTGTTGCACCCTTGGGATTTCCTGAGAGTATGTCTGCTTCAGTGCTTAACTTGCCCCAACTTTGCAAGCAGGATGTGTTTCTGCCTTGCGTTCTTATGAGCTATTGCCTTCTGCGCCAATGGCTTGGTTATTGCTTGGTTCTTGCAAAACGCTTTGCGTGCTGTTATTCCAGTTTCTACCTTCGCGGTTTTACTTGAGTGACGCTGCTCATGCTTGCAACCGCTGGGATGCAGGTGCATGCCTCTAGCATGAAGTCAGACAAGTGA
>DQ182655_CC1087
AACCAATGGCCTCCTGAACGTGCGTTGCACCCTTGGGATTTCCTGAGAGTATGTCTGCTTCAGTGCTTAACTTGCCCCAACTTTGCAAGCAGGATGTGTTTCTGCCTTGCGTTCTTATGAGCTATTGCCTTCTGCGCCAATGGCTTGTTAATTGCTTGGGTCTTGCAAAATGCTTTGCGCGCTGTTATTCAAGTTTCTACCTTCGCGGTTTTACTTGAGTGACGCTGCTCATGCTTGCAACCGCTGGGATGCAGGTGCATGCCTCTAGCATGAAGTCAGACAAGTGC
>DQ182656_CC1086
AACCAATGGCCTCCTGAACGTGCGTTGCACCCTTGGGATTTCCTGAGAGTATGTCTGCTTCAGTGCTTAACTTGCCCCAACTTTGCAAGCAGGATGTGTTTCTGCCTTGCGTTCTTATGAGCTATTGCCTTCTGCGCCAATGGCTTGTTAATTGCTTGGTTCTTGCAAAATGCTTTGCGCGCTGTTATTCAAGTTGGAACCTTCGCGGTTTTACTTGAGTGACGCTGCTCATGCTTGCAACCGCTGGGATGCAGGTGCATGCCTCTAGCATGAAGTCAGATAAGTGA
>DQ335300_CC1034
TTGCGTCGGAAAGTTTCATGAACCTTATCACTTAGAGGAAGGAGAAGTCGTAACAAGGTTTCCGTAGGTGAACCTGCGGAAGGATCATTCGCACTGATTCAATTTTGACTACGTGAATTTTGGCTGTGAGGGATGCTTGTGGTGAGATATCTGCTTGCAGAACTCGAGGGCGACAGATGCACACTCACCAACCCTTGTTGGGGCTGGTGCGAGTGTCGCTCTGTGGCCATGGGTCCGTGTTCAGCGGGCCGGGGAATGAAGGCTAAGCTGCTTTAGTGACAACTATCTGGGAAGGGCATTGTTCCAACTTTCCACAACTTTCAGCGATGGATATCTTGGCTCGGGCACCTGTGAAGGGCGCAGCGAAGCGTGATAGTCTTTGTGAATTGCAGAACTCCGTGAACCAATGGCCTCCTGAACGTGCGTTGCACTCTTGGGATTTCCTGAGAGTATGTCTGCTTCAGTGCTTAACTTGCCCCAACTTTGCAATCAGGATGTGTTTCTGCCTTGCGTTCTTATGAGCTATTGCCCTCTGAATGGCTTGTTAATTGCTTGGTTCTTGCAAAATGCTTTGCGCGCTGTTATTCAAGTTTCTACCTTCGTGGTTTTACTTGAGTGACGCTGCTCATGCTTGCAACCGCTGGGATGCAGGTGCATGCCTCTAGCATGAAGTCAGACAAG
>DQ335302_CC1071
TCGGAAAGTTTCATGAACCTTATCACTTAGAGGAAGGAGAAGTCGTAACAAGGTTTCCGTAGGTGAACCTGCGGAAGGATCATTCGCACTGATTCAATTTTGACTACGTGAATTTTGGCCGTGAGGGATGCTTGCGGTGAGATATCTGCTTGCAGAACTCGAGGGCGACAGATGCACACTCACCAACCCTTGTTGGGGCTGGTGCGAGTGTCGCTCTGTGGCCATGGGGCCGTGTTCAGCGGGCCGGGAAATGAAGGCTAAGCTGCTTTAGTGACAACTGTCTGGGAAGGGCATTGTTCCAACTTCCACAACTTTCAGCGATGGATATCTTGGCTCGGGCACCTGTGAAGGGCGCAGCGAAGCGCGATAGTCTTTGTGAATTGCAGAACTCCGTGAACCAATCGCCTCCTGAACGTGCGTTGCACTCTTGGGATTTCCTGAGAGTATGTCTGCTTCAGTGCTTAACTTGCCCCAACTTTGCAAGCAGGATGTGTTTCTGCCTTGCGTTCTTACGAGCTATTGCCCTCTGAGCCAATGGCTTGTTAATTGCTTGGTTCTTGCAAAATGCTTTGCGCGCTGTTATTCAAGTTTCTACCTTCGTGGTTTTACTCGAGTGACGCTGCTCATGCTTGCAACCGCTGGGATGCAGGTGCATGCCTCTAGCATGAAGTCAGACAAGTGAACCC
>DQ335308_CC1076
GTCGGAAAGTTTCATGAACCTTATCACTTAGAGGAAGGAGGAGTCGTAACAAGGTTTCCGTAGGTAAACCTGCGGAAGGATCATTCGCACTGATTCAATTTTGACTACGTGAATTTTGGCTGTGAGGGATGCTTGCGGTGAGATATCTGCTTGCAGAACTCGAGGGCGACAGATGCACACTCACCAACCCTTGTTGGGGCTGGTGCGAGTGTCGCTCCGTGGCCATGGGTCCGTGTTCAGCGGGCCGGGGAATGAAGGCTAAGCTGCTTTAGTGACAACTGTCTGGGAAGGGCATTGTTCCAACTTCCACAACTTTCAGCGATGGATATCTTGGCTCGGGCACCTGTGAAGGGCGCAGCGAAGCGCGATAGTCTTTGTGAATTGCAGAACTCCGTGAACCAATCGCCTCCTGAACGTGCGTTGCACTCTTGGGATTTCCTGAGAGTATGTCTGCTTCAGTGCTTAACTTGCCCCAACTTTGCAAGCAGGGTGTGTTTCTGCCTTGCGTTCTTACGAGCTATTGCCCTCTGAGCCAATGGCTTGTTAATTGCTTGGTTCTTGCAAAATGCTTTGCGCGCTGTTATTCAAGTTTCTACCTTCGTGGTTTTACTTGAGTGACGCTGCTCATGCTTGCAACCGCTGGGATGCAGGTGCATGCCTCTAGCATGAAGTCAGACA
>DQ335316_CC1077
GCTTCTGGACGTTGCGTCGGAAAGTTTCATGAACCTTATCACTTAGAGGAAGGAGAAGTCGTAACCAGGTTTCCGTAGGTGAACCTGCGGAAGGATCATTCGCACTGATTCAATTTTGACTACGTGAATTTTGGCCGTGAGGGATGCTTGCGGTGAGATATCTGCTTGCAGAACTCGAGGGCGACAGATGCACACTCACCAACCCTTGTTGGGGCTGGTGCGAGTGTCGCTCTGTGGCCATGGGGCCGTGTTCAGCGGGCCGGGAAATGAAGGCTAAGCTGCTTTAGTGACAACTGTCTGGGAAGGGCATCGTTCCAACTTCCACAACTTTCAGCGATGGATATCTTGGCTCGGGCACCTGTGAAGGGCGCAGCGAAGCGCGATAGTCTTTGTGAATTGCAGAACTCCGTGAACCAATCGCCTCCTGAACGTGCGTTGCACTCTTGGGATTTCCTGAGAGTATGTCTGCTTCAGTGCTTAACTTGCCCCAACTTTGCAAGCAGGATGTGTTTCTGCCTTGCGTTCTTACGAGCTATTGCCCTCTTGAGCCAATGGCTTGTTAATTGCTTGGTTCTTGCAAAATGCTTTGCGCGCTGTTATTCAAGTTTCTACCTTCGTGGTTTTACTTGAGTGACGCTGCTCATGCTTGCAACCGCTGGGATGCAGGTGCATGCCTCTAGCATGAAGTCAGACAAGTAAACC
>DQ335319_CC1112
GCTCAGCTTCTGGACGTTGCGTCGGAAAGTTTCATGAACCTTATCACTTAGAGGAAGGAGAAGTCGTAACAAGGTTTCCGTAGGTGAACCTGCGGAAGGATCATTCGCACTGATTCAATTTTGACTACGTGAATTTTGGCCGTGAGGGATGCTTGCGGTGAGATATCTGCTTGCAGAACTCGAGGGCGACAGATGCACACTCACCAACCCTTGTTGGGGCTGGTGCGAGTGTCGCTCTGTGGCCATGGGGCCGTGTTCAGCGGGCCGGGAAATGAAGGCTAAGCTGCTTTAGTGACAACTGTCTGGGAAGGGCATTGTTCCAACTTCCACAACTTTCAGTGATGGATATCTTGGCTCGGGCACCTGTGAAGGGCGCAGCGAAGCGCGATAGTCTTTGTGAATTGCAGAACTCCGTGAACCAATTGCCTCCTGAACGTGCGTTGCACTCTTGGGTTTTCCTGAGAGTATGTCTGCTTCAGTGCTTAACTTGCCCCAACTTTGCAAGCAGGATGTGTTTCTGCCTTGCGTTCTTACGAGCTATTGCCCTCTGAGCCAATGGCTTGTTAATTGCTTGGTTCTTGCAAAATGCTTTGCGCGCTGTTATTCAAGTTTTTACCTTCGTGGTTTTACTTGAGTGACGCTGCTCATGCTTGCAACCGCTGGGATGCAGGTGCATGCCTCTAGCATGAAGTCAGACAAGTGAACC
>DQ335323_CC1124
GCTCAGCTTCTGGACGTTGCGTCGGAAAGTTTCATGAACCTTATCACTTAGAGGAAGGAGAAGTCGTAACAAGGTTTCCGTAGGTGAACCTGCGGAAGGATCATTCGCACTGATTCAATTTTGACTACGTGAATTTTGGCCGTGAGGGATGCTTGCGGTGAGATATCTGCTTGCAGAACTCGAGGGCGACAGATGCACACTCACCAACCCTTGTTGGGGCTGGTGCGAGTGTCGCTCTGTGGCCATGGGGCTGTGTTCAGCGGGCCGGGAAATGAAGGCTAAGCTGCTTTAGTGACAACTGTCTGGGAAGGGCATTGTTCCAACTTCCACAACTTTCAGCGATGGATATCTTGGCTCGGGCACCTGTGAAGGGCGCAGCGAAGCGCGATAGTCTTTGTGAATTGCAGAACTCCGTGAACCAATCGCCTCCTGAACATGCGTTGCACTCTTGGGTTTTCCTGAGAGTATGTCTGCTTCAGTGCTTAACTTGCCCCAACTTTGCAAGCAGGATGTGTTTCTGCCTTGCGTTCTTACGAGCTATTGCCCTCTGAGCCAATGGCTTGTTAATTGCTTGGTTCTTGCAAAATGCTTTGCGCGCTGTTATTCAAGTTTTTACCTTCGTGGTTTTACTTGAGTGACGCTGCTCATGCTTGCAACCGCTGGGATGCAGGTGCATGCCTCTAGCATGAAGTCAGGCAAGT
>DQ335328_CC1075
AGCTTCTGGACGTTGCGTCGGAAAGTTTCATGAACCTTATCACTTAGAGGAAGGAGAAGTCGTAACAAGGTTTCCGTAGGTGAACCTGCGGAAGGATCATTCGCACTGATTCAATTTTGACTACGTGAATTTTGGCCGTGAGGGATGCTTGCGGTGAGATATCTGCTTGCAGAACTCGAGGGCGACAGATGCACACTCACCAACCCTTGTTGGGGCTGGTGCGAGTGTCGCTCTGTGGCCATGGGGCCGTGTTCAGCGGGCCGGGAAATGAAGGCTAAGCTGCTTTAGTGACAACTGTCTGGGAAGGGCATTGTTCCAACTTCCACAACTTTCAGCGATGGATATCTTGGCTCGGGCACCTGTGAAGGGCGCAGCGAAGCGCGATAGTCTTTGTGAATTGCAGAACTCCGTGAACCAATCGCCTCCTGAACGTGCGTTGCACTCTTGGGATTTCCTGAGAGTATGTCTGCTTCAGTGCTTAACTTGCCCCAACTTTGCAAGCAGGATGTGTTTCTGCCTTGCGTTCTTACGAGCTATTGCCCTCTGAGCCAATGGCTTGTTAATTGCTTGGTTCTTGCAAAATGCTTTGCGCGCTGTTATTCAAGTTTCTACCTTCGTGGTTCTACTTGAGTGACGCTGCTCATGCTTGCAACCGCTGGGATGCAGGTGCATGCCTCTAGCATGAAGTCAGACAAGTGAA
>DQ335329_CC1074
TGACGCAGTGCTCAGCTTCTGGACGTTGCGTCGGAAAGTTTCATGAACCTTATCACTTAGAGGAAGGAGAAGTCGTAACAAGGTTTCCGTAGGTGAACCTGCGGAAGGATCATTCGCACTGATTCAATTTTGACTACGTGAATTTTGGCTGTGAGGGATGCTTGCGGTGAGATATCTGCTTGCAGAACTCGAGGGCGACAGATGCACACTCACCAACCCTTGTTGGGGCTGGTGCGAGTGTCGCTCTGTGGCCATGGGTCCGTGTTCAGCGGGCCGGGGAATGAAGGCTAAGCTGCTTTAGTGACAACTATCTGGGAAGGGCATTGTTCCAACTTCCACAACTTTCAGCGATGGATATCTTGGCTCGGGCACCTGTGAAGGGCGCAGCGAAGCGTGATAGTCTTTGTGAATTGCAGAACTCCGTGAACCAATGGCCTCCTAAACGTGCGTTGCACTCTTGGGATTTCCTGAGAGTATGTCTGCTTCAGTGCTTAACTTGCCCCAACTTTGCAATCAGGATGTGTTTCTGCCTTGCGTTCTTATGAGCTATTGCCCTCTGAGCCAATGGCTTGTTAATTGCTTGGTTCTTGCAAAATGCTTTGCGCGCTGTTATTCAAGTTTCTACCTTCGTGGTTTTACTTGAGTGACGCTGCTCATGCTTGCAACCGCTGGGATGCAGGTGCATGCCTCTAGCATGAAGTCAGACAAGTG
>DQ335330_CC1023
TGCTCAGCTTCTGGACGTTGCGTCGGAAAGTTTCATGAACCTTATCACTTAGAGGAAGGAGAAGTCGTAACAAGGTTTCCGTAGGTGAACCTGCGGAAGGATCATTCGCACTGATTCAATTTTGACTACGTGAATTTTGGCCGTGAGGGATGCTTGCGGTGAGATATCTGCTTGCAGAACTCGAGGGCGACAGATGCACACTCACCAACCCTTGTTGGGGCTGGTGCGAGTGTCGCTCTGTGGCCATGGGGCCGTGTTCAGCGGGCCGGGAAATGAAGGCTAAGCTGCTTTAGTGACAACTGTCTGGGAAGGGCATTGTTCCAACTTCCACAACTTTCAGCGATGGATATCTTGGCTCGGGCACCTGTGAAGGGCGCAGCGAAGCGCGATAGTCTTTGTGAATTGCAGAACTCCGTGAACCAATGGCCTCCTGAACGTGCGTTGCACTCTTGGGATTTCCTGAGAGTATGTCTGCTTCAGTGCTTAACTTGCCCCAACTTTGCAATCAGGATGTGTTTCTGCCTTGCGTTCTTATGAGCTATTGCCCACTGAGCCAATGGCTTGTTAATTGCTTGGTTCTTGCAAAATGCTTTGCGCGCTGCTCATGCTTGCAACCGCTGGGATGCAGGTGCATGCCTCTAGCATGAAGTCAGACAAGTGAAC
>DQ335331_CC1022
TTCGGACTGACGCAGTGCTCAGCTTCTGGACGTTGCGTCGGAAAGTTTCATGAACCTTATCACTTAGAGGAAGGAGAAGTCGTAACAAGGTTTCCGTAGGTGAACCTGCGGAAGGATCATTCGCACTGATTCAATTTTGACTACGTGAATTTTGGCTGTGAGGGATGCTTGCGGTGAGATATCTGCTTGCAGAACTCGAGGGCGACAGATGCACACTCACCAACCCTTGTTGGGGCTGGTGCGAGTGTCGCTCTGTGGCCATGGGTCCGTGTTCAGCGGGCCGGGGAATGAAGGCTAAGCTGCTTTAGTGACAACTATCTGGGAAGGGCATTGTTCCAACTTTCCACAACTTTCAGCGATGGATATCTTGGCTCGGGCACCTGTGAAGGGCGCAGCGAAGCGTGATAGTCTTTGTGAATTGCAGAACTCCGTGAACCAATGGCCTCCTGAACGTGCGTTGCACTCTTGGGATTTCCTGAGAGTATGTCTGCTTCAGTGCTTAACTTGCCCCAACTTTACAATCAGGATGTGTTTCTGCCTTGCGTTCTTATGAGCTATTGCCCTCTGAGCCAATGGCTTGTTAATTGCTTGGTTCTTGCAAAATGCTTTGCGCGCTGTTATTCAAGTTTCTACCTTCGTGGTTTTACTTGAGTGACGCTGCTCATGCTTGCAACCGCTGGGATGCAGGTGCATGCCTCTAGCATGAAGTCAGACAAGTGAAC
>DQ335332_CC1073
CTCAGCTTCTGGACGTTGCGTCGGAAAGTTTCATGAACCTTATCACTTAGAGGAAGGAGAAGTCGTAACAAGGTTTCCGTAGGTGAACCTGCGGAAGGATCATTCGCGCTGATTCAATTTTGACTACGTGAATTTTGGCCGTGAGGGATGCTTGCGGTGAGATATCTGCTTGCAGAACTCGAGGGTGACAGGTGCACACTCACCAACCCTTGTTGGGGCTGGTGCGAGTGTCGCTCTGTGGCCATGGGGCCGTGTTCAGCGGGCCGGGAAATGAAGGCTAAGCTGCTTTAGTGACAACTGTCTGGGAAGGGCATTGTTCCAACTTCCACAACTTTCAGCGATGGATATCTTGGCTCGGGCACCTGTGAAGGGCGCAGCGAAGCGCGATAGTCTTTGTGAATTGCAGAACTCCGTGAACCAATCGCCTCCTGAACGTGCGTTGCACTCTTGGGATTTCCTGAGAGTATGTCTGCTTCAGTGCTTAACTTGCCCCAACTTTGCAAGCAGGATGTGTTTCTGCCTTGCGTTCTTACGGGCTATTGCCCTCTGAGCCAATGGCTTGTTAATTGCTTGGTTCTTGCAAAATGCTTTGCGCGCTGTTATTCAAGTTTCTACCTTCGTGGTTTTACTTGAGTGACGCTGCTCATGCTTGCAACCGCTGGGATGCAGGTGCATGCCTCTAGCATGAAGTCAGACAAGTGAACC
>DQ335338_CC1109
GCTCAGCTTCTGGACGTTGCGTCGGAAAGTTTCATGAACCTTATCACTTAGAGGAAGGAGAAGTCGTAACAAGGTTTCCGTAGGTGAACCTGCGGAAGGATCATTTGCACTGATTCAATTTTGACTACGTGAATTTTGGCCGTGAGGGATGCTTGCGGTGAGATATCTGCTTGCAGAACTCGAGGGCGACAGATGCACACTCACCAACCCTTGTTGGGGCTGGTGCGAGTGTCGCTCTGTGGCCATGGGGCCGTGTTCAGCGGGCCGGGAAATGAAGGCTAAGCTGCTTTAGTGACAACTGTCTGGGAAGGGCATTGTTCCAACTTCCACAACTTTCAGCGATGGATATCTTGGCTCGGGCACCTGTGAAGGGCGCAGCGAAGCGCGATAGTCTTTGTGAATTGCAGAACTCCGTGAACCAATCGCCTCCTGAACGTGCGTTGCACTCTTGGGTTTTCCTGAGAGTATGTCTGCTTCAGTGCTTAACTTGCCCCAACTTTGCAAGCAGGATGTGTTTCTGCCTTGCGTTCTTACGAGCTATTGCCCTCTGAGCCAATGGCTTGTTAATTGCTTGGTTCTTGCAAAATGCTTTGCGCGCTGTTATTCAAGTTTCTACCTTCGTGGTTTTACTTGAGTGACGCTGCTCATGCTTGCAACCGCTGGGATGCAGGTGCATGCCTCTAGCATGAAGTCAGACAAGTGAACC
>DQ335339_CC1106
AGCTTCTGGACGTTGCGTCGGAAAGTTTCATGAACCTTATCACTTAGAGGAAGGAGAAGTCGTAACAAGCTTTCCGTAGGTGAACCTGCGGAAGGATCATTTGCACTGATTCAATTTTGACTACGTGAATTTTGGCCGTGAGGGATGCTTGCGGTGAGATATCTGCTTGCAGAACTCGAGGGCGACAGATGCACACTCACCAACCCTTGTTGGGGCTGGTGCGAGTGTCGCTCTGTGGCCATGGGGCCGTGTTCAGCGGGCCGGGAAATGAAGGCTAAGCTGCTTTAGTGACAACTGTCTGGGAAGGGCATTGCTCCAACTTCCACAACTTTCAGCGATGGATATCTTGGCTCGGGCACCTGTGAAGGGCGCAGCGAAGCGCGATAGTCTTTGTGAATTGCAGAACTCCGTGAACCAATCGCCTCCTGAACGTGCGTTGCACTCTTGGGTTTTCCTGAGAGTATGTCTGCTTCAGTGCTTAACTTGCCCCAACTTTGCAAGCAGGATGTGTTTCTGCCTTGCGTTCTTACGAGCTATTGCCCTCTGAGCCAATGGCTTGTTAATTGCTTGGTTCTTGCAAAATGCTTTGCGCGCTGTTATTCAAGTTTTTACCTTCGTGGTTTTACTTGAGTGACGCTGCTCATGCTTGCAACCGCTGGGATGCAGGTGCATGCCTCTAGCATGAAGTCAGACACGTG
>DQ335340_CC1110
CATGAACCTTATCACTTAGAGGAAGGAGAAGTCGTAACAAGGTTTCCGTAGGTGAACCTGCGGAAGGATCATTTGCACTGATTCAATTTTGACTACGTGAATTTTGGCCGTGAGGGATGCTTGCGGTGAGATATCTGCTTGCAGAACTCGAGGGCGACAGATGCACACTCACCAACCCTTGTTGGGGCTGGTGCGAGTGTCGCTCTGTGGCCATGGGGCCGTGTTCAGCGGGCCGGGAAATGAAGGCTAAGCTGCTTTAGTGACAACTGTCTGGGAAGGGCATTGTTCCAACTTCCACAACTTTCAGCGATGGATATCTTGGCTCGGGCACCTGTGAAGGGCGCAGCGAAGCGCGATAGTCTTTGTGAATTGCAGAACTCCGTGAACCAATCGCCTCCTGAACGTGCGTTGCACTCTTGGGTTTTCCTGAGAGTATGTCTGCTTCAGTGCTTAACTTGCCCCAACTTTGCGAGCAGGATGTGTTTCTGCCTTGCGTTCTTACGAGCTATTGCCCTCTGAGCCAATGGCTTGTTAATTGCTTGGTTCTTGCAAAATGCTTTGCGCGCTGTTATTCAAGTTTCTACCTTCGTGGTTTTACTTGAGTGACGCTGCTCATGCTTGCAACCGCTGGGATGCAGGTGCATGCCTCTAGCATGAAGTCAGACAAGTGAACCCGCTGAATTTAAGC
>DQ335344_CC1072
TTATTCGGACTGACGCAGTGCTCAGCTTCTGGACGTTGCGTCGGAAAGTTTCATGAACCTTATCACTTAGAGGAAGGAGAAGTCGTAACAAGGTTTCCGTAGGTGAACCTGCGGAAGGATCATTCGCACTGATTCAATTTTGACTACGTGAATTTTGGCCGTGAGGGATGCTTGCGGTGAGATATCTGCTTGCAGAACTCGAGGGCGACAGATGCACACTCACCAACCCTTGTTGGGGCTGGTGCGAGTGTCGCTCTGTGGCCATGGGGCCGTGTTCAGCGGGCCGGGAAATGAAGGCTAAGCTGCTTTAGTCACAACCGTCTGGGAAGGGCATTGTTCCAACTTCCACAACTTTCAGCGATGGATATCTTGGCTCGGGCACCTGTGAAGGGCGCAGCGAAGCGCGATAGTCTTTGTGAATTGCAGAACTCCGTGAACCAATCGCCTCCTGAACGTGCGTTGCACTCTTGGGATTTCCTGAGAGTATGTCTGCTTCAGTGCTTAACTTGCCCCAACTTTGCAATCAGGATGTGTTTCTGCCTTGCGTTCTTATGAGCTATTGCCCTCTGAGCCAATGGCTTGTTAATTGCTTGGTTCTTGCAAAATGCTTTGCGCGCTGTTATTCAAGTTTCTACCTTCGTGGTTTTACTTGAGTGACGCTGCTCATGCTTGCAACCGCTGGGATGCAGGTGCATGCCTCTAGCATGAAGTCAGACAAGTGAACCCGCTGAATTTAAGCATATCAATAAGCGGAGG
>DQ335349_CC1070
TTATTCGGACTGACGCAGTGCTCAGCTTCTGGACGTTGCGTCGGAAAGTTTCATGAACCTTATCACTTAGAGGAAGGAGAAGTCGTAACAAGGTTTCCGTAGGTGAACCTGCGGAAGGATCATTCGCACTGATTCAATTTTGACTACGTGAATTTTGGCTGTGAGGGATGCTTGCGGTGAGATATCTGCTTGCAGAACTCGAGGGCGACAGATGCACACTCACCAACCCTTGTTGGGGCTGGTGCGAGTGTCGCTCTGTGGCCATGGGTCCGTGTTCAGCAGGCCGGGGAATGAAGGCTAAGCTGCTTTAGTGACAACTGTCTGGGAAGGGCATTGTTCCAACTTCCACAACTTTCAGCGATGAATATCTTGGCTCGGGCACCTGTGAAGGGCGCAGCGAAGCGTGATAGTCTTTGTGAATTGCAGAACTCCGTGAACCAATGGCCTCCTGAACGCGCGTTGCACTCTTGGGATTTCCTGAGAGTATGTCTGCTTCAGTGCTTGACTTGCCCCAACTTTGCAAGCAGGATGTGTTTCTGCCTTGCGTTCTTATGAGCTATTGCCCTCTGAGCCAATGGCTTGTTAATTGCTTGGTTCTTGCAAAATGCTTTGCGCGCTGTTATTCAAGTTTCTACCTTCGTGGTTTTACTTGAGTGACGCTGCTCATGCTTGCAACCGCTGGGATGCAGGTGCATGCCTCTAGCATGAAGTCAGACAAGTGAAC
>DQ335350_CC1033
TTATTCGGACTGACGCAGTGCTCAGCTTCTGGACGTTGCGTCGGAAAGTTTCATGAACCTTATCACTTAGAGGAAGGAGAAGTCGTAACAAGGTTTCCGTAGGTGAACCTGCGGAAGGATCATTCGCACTGATTCAATTTTGACTACGTGAACTTTGGCTGTGAGGGATGCTTGCGGTGAGATATCTGCTTGCAGAACTCGAGGGCGACAGATGCACACTCACCAACCCTTGTTGGGGCTGGTGCGAGTGTTGCTCTGTGGCCATGGGTCCGTGTTCAGCGGGCCGGGGAATGAAGGCTAAGCTGCTTTAGTGACAACTATCTGGGAAGGGCATTGTTCCAACTTCCACAACTTTCAGCGATGGATATCTTGGCTCGGGCACCTGTGAAGGGCGCAGCGAAGCGCGATAGTCTTTGTGAATTGCAGAACTCCGTGAACCAATGGCCTCCTGAACGTGCGTTGCACTCTTGGGATTTCCTGAGAGTATGTCTGCTTCAGTGCTTAACTTGCCCCAACTTTGCAATCAGGATGTGTTTCTGCCTTGCGTTCTTATGAGCTATTGCCCTCTGAGCCAATGGCTTGTTAATTGCTTGGTTCTTGCAAAATGCTTTGCGCGCTGTTATTCAAGTTTCTACCTTCGTGGTTTTACTTGAGTGACGCTGCTCATGCTTGCAACCGCTGGGATGCAGGTGCATGCCTCTAGCATGACATGAAGTCAGACAAGTGAACCCGCTGAATTTAAGCATATCAATAAGCGGAGG
>DQ335351_CC1108
TTATTCGGACTGACGCAGTGCTCAGCTTCTGGACGTTGCGTCGGAAAGTTTCACGAACCTTATCACTTAGAGGAAGGAGAAGTCGTAACAAGGTTTCCGTAGGTGAACCTGCGGAAGGATCATTCGCACTGATTCAATTTTGACTACGTGAATTTTGGCCGTGAGGGATGCTTGCGGTGAGATATCTGCTTGCAGAACTCGAGGGCGACAGATGCACACTCACCAACCCTTGTTGGGGCTGGTGCGAGTGTCGCTCTGTGGCCATGGGGCCGTGTTCAGCGGGCCGGGAAATGAAGGCTAAGCTGCTTTAGTGACAACTGTCTGGGAAGGGCATTGTTCCAACTTCCACAACTTTCAGCGATGGATATCTTGGCTCGGGCACCTGTGAAGGGCGCAGCGAAGCGCGATAGTCTTTGTGAATTGCAGAACTCCGTGAACCAATCGCCTCCTGAACGTGCGTTGCACTCTTGGGTTTTCCTGAGAGTATGTCTGCTTCAGTGCTTAACTTGCCCCAACTTTGCAAGCAGGATGTGTTTCTGCCTTGCGTTCTTACGAGCTATTGCCCTCTGAGCCAATGGCTTGTTAATTGCTTGGTTCTTGCAAAATGCTTTGCGCGCTGTTATTCAAGTTTTTACCTTCGTGGTTTTACTTGAGTGACGCTGCTCATGCTTGCAACCGCTGGGATGCAGGTGCATGCCTCTAGCATGAGGTCAGACAAGTGAACCCGCTGAATTTAAGCATATCAATAAGCGGAGG
>DQ335352_CC1030
TTATTCGGACTGACGCAGTGCTCAGCTTCTGGACGTTGCGTCGGAAAGTTTCATGAACCTTATCACTTAGAGGAAGGAGAAGTCGTAACAAGGTTTCCGTAGGTGAACCTGCGGAAGGATCATTCGCACTGATTCAATTTTGACTACGTGAATTTTGGCTGTGAGGGATGCTTGCGGTGAGATATCTGCTTGCAGGACTCGAGGGCGACAGATGCACACTCACCAACCCTTGTTGGGGCTGGCTGCTTTAGTGACAACTATCTGGGAAGGGCATTGTTCCAACTTTCCACAACTTTCAGCGATGGATATCTTGGCTCGGGCACCTGTGAAGGGCGCAGCGAAGCGCGATAGTCTTTGTGAATTGCAGAACTCCGTGAACCAATGGCCTCCTGAACGTGCGTTGCACTCTTGGGATTTCCTGAGAGTATGTCTGCTTCAGTGCTTTACTTGCCCCAACTTTGCAAGCAGGATGTGTTTCTGCCTTGCGTTCTTACGAGCTATTGCCCTCTGAGCCAATGGCTTGTTAATTGCTTGGTTCTTGCAAAATGCTTTGCGCGCTGTTATTCAAGTTTCTACCTTCGTGGTTTTACTTGAGTGACGCTGCTCATGCTTGCAACCGCTGGGATGCAGGTGCATGCCTCTAGCATGAAGTCAGACAAGTGAACCCGCTGAATTTAAGCATATCAATAAGCGGAGG
>DQ335353_CC1029
TTATTCGGACTGACGCAGTGCTCAGCTTCTGGACGTTGCGTCGGAAAGTTTTATGAACCTTATCACTTAGAGGAAGGAGAAGTCGTAACAAGGTTTCCGTAGGTGAACCTGCGGAAGGATCATTCGCACTGATTCAATTTTGACTACGTGAATTTTGGCCGTGAGGGATGCTTGCGGTGAGATATCTGCTTGCAGAACTCGAGGGCGACAGATGCACACTCACCAACCCTTGTTGGGGCTGGTGCGAGTGTCGCTCTGTGGCCATGGGGCCGTGTTCAGCGGGCCGGGAAATGAAGGCTAAGCTGCTTTAGTGACAACTATCTGGGAAGGGCATTGTTCCAACTTTCCACAACTTTCAGCGATGGATATCTTGGCTCGGGCACCTGTGAAGGGCGCAGCGAAGCGTGATAGTCTTTGTGAATTGCAGAACTCCGTGAACCAATGGCCTCCTGAACGTGCGTTGCACTCTTGGGATGTCCTGAGAGTATGTCTGCTTCAGTGCTTAACTTGCCCCAACTTTGCAATCAGGATGTGTTTCTGCCTTGCGTTCTTATGAGCTATTGCCCTCTGAGCCAATGGCTTGTTAATTGCTTGGTTCTTGCAAAATGCTTTGCGCGCTGTTATTCAAGTTTCTACCTTCGTGGTTTTACTTGAGTGACGCTGCTCATGCTTGCAACCGCTGGGATGCAGGTGCATGCCTCTAGCATGAAGTCAGACAAGTGA
>DQ335357_CC1028
TGCTCAGCTTCTGGACGTTGCGTCGGAAAGTTTCATGAACCTTATCACTTAGAGGAAGGAGAAGTCGTAACAAGGTTTCCGTAGGTGAACCTGCGGAAGGATCATTCGCACTGATTCAATTTTGACTACGTGAATTTTGGCTGTGAGGGATGCTTGCGGTGAGATATCTGCTTGCAGAACTCGAGGGCGACAGATGCACACTCACCAACCCTTGTTGGGGCTGGTGCGAGTGTCGCTCTGTGGCCATGGGTCCGTGTTCAGCGGGCCGGGGAATGAAGGCTAAGCTGCTTTAGTGACAACTGTCTGGGAAGGGCATTGTTCCAACTTCCACAACTTTCAGCGATGGATATCTTGGCTCGGGCACCTGTGAAGGGCGCAGCGAAGCGTGATAGTCTTTGTGAATTGCAGAACTCCGTGAACCAATGGCCTCCTGAACGTGCGTTGCACTCTTGGGATTTCCTGAGAGTATGTCTGCTTCAGTGCTTACCTTGCCCCAACTTTGCAAGCAGGATGTGTTTCTGCCTTGCGTTCTTATGAGCTATTGCCCTCTGAGCCAATGGCTTGTTAATTGCTTGGTTCTTGCAAAATGCTTTGCGCGCTGTTATTCAAGTTTCTACCTTCGTGGTTTTACTTGAGTGACGCTGCTCATGCTTGCAACCGCTGGGATGCAGGTGCATGCCTCTAGCATGAAGTCAGACAAGTGAACCCGCTGAATTTAAGCATATCAATAAGCGGAGG
>DQ335359_CC1107
GAACCTTTATCACTTAGAGGAAGGAGAAGTCGTAACAAGGTTTCCGTAGGTGAACCTGCGGAAGGATCATTCGCACTGATTCAATTTTGACTACGTGAATTTTGGCCGTGAGGGATGCTTGCGGTGAGATATCTGCTTGCAGAACTCGAGGGCGACAGATGCACACTCACCAACCCTTGTTGGGGCTGGTGCGAGTGTCGCTCTGTGGCCATGGGGCCGTGTTCAGCGGGCCGGGAAATGAAGGCTAAGCTGCTTTAGTGACAACTGTCTGGGAAGGGCATTGTTCCAACTTCCACAACTTTCAGCGATGGATATCTTGGCTCGGGCACCTGTGAAGGGCGCAGCGAAACGCGATAGTCTTTGTGAATTGCAAAACTCCGTGAACCAATCGCCTCCTGAACGTGCGTTGCACTCTTGGGATTTCCTGAAAGTATGTCTGCTTCAGTGCTTAACTTGCCCCAACTTTGCAAGCAGGATGTGTTTCTGCCTTGCGTTCTTACGAACTATTGCCCTCTGAACCAATGGCTTGTTAATTGCTTGGTTCTTGCAAAATGCTTTGCGCGCTGTTATTCAAGTTTCTACCTTCGTGGTTTTACTTGAGTGACGCTGCTCATGCTTGCAACCGCTGGGATGCAGGTGCATGCCTCTAGCATGAAGTCAGAAAGTGAAC
>DQ335360_CC1027
GCTCAGCTTCTGGACGTTGCGTCGGAAAGTTTCATGAACCTTATCACTTAGAGGAAGGAGAAGTCGTAACAAGGTTTCCGTAGGTGAACCTGCGGAAGGATCATTCGCACTGATTCAATTTTGACTACGTGAATTTTGGCTGTGAGGGATGCTTGCGGTGAGATATCTGCTTGCAGAACTCGAGGGCGACAGATGCACACTCACCAACCCTTGTTGGGGCTGGTGCGAGTGTCGCTCTGTGGCCATGGGTCCGTGTTCAGCGGGCCGGGGAATGAAGGCTAAGCTGCTTTAGTGACAACTATCTGGGAAGGGCATTGTTCCAACTTCCACAACTTTCAGCGATGGATATCTTGGCTCGGGCACCTGTGAAGGGCGCAGCGAAGCGCGATAGTCTTTGTGAATTGCAGAACTCCGTGAACCAATGGCCTCCTGAACGTGCGTTGCACTCTTGGGATTTCCTGAGAGTATGTCTGCTTCAGTGCTTAACTTGCTCCAACTTTGCAATCAGGATGTGTTTCTGCCTTGCGTTCTTATGAGCTATTGCCCTCTGAGCCAATGGCTTGTTAATTGCTTGGTTCTTGCAAAATGCTTTGCGCGCTGTTATTCAAGTTTCTACCTTCGTGGTTTTACTTGAGTGACGCTGCTCATGCTTGCAACCGCTGGGATGCAGGTGCATGCCTCTAGCATGAAGTCAGACAAGTGAACCCGCTGA
>DQ335363_CC1123
CTCAGCTTCTGGACGTTGCGTCGGAAAGTTTCATGAACCTTATCACTTAGAGGAAGGAGAAGTCGTAACAAGGTTTCCGTAGGTGAACCTGCGGAAGGATCATTCGCACTGATTCAATTTTGACTACGTGAATTTTGGCCGTGAGGGATGCTTGCGGTGAGATATCTGCTTGCAGAACTCGAGGGCGACAGATGCACACTCACCAACCCTTGTTGGGGCTGGTGCGAGTGTCGCTCTGTGGCCATGGGGCCGTGTTCAGCGGGCCGGGAAATGAAGGCTAAGCTGCTTTAGTGACAACTGTCTGGGAAGGGCATTGTTCCAACTTCCACAACTTTCAGCGATGGATATCTTGGCTCGGGCACCTGTGAAGGGCGCAGCGGAGCGCGATAGTCTTTGTGAATTGCAGAACTCCGTGAACCAATCGCCTCCTGAACATGCGTTGCACTCTTGGGTTTTCCTGAGAGTATGTCTGCTTCAGTGCTTAACTTGCCCCAACTTTGCAAGCAGGATGTGTTTCTGCCTTGCGTTCTTACGAGCTATTGCCCTCTGAGCCAATGGCTTGTTAATTGCTTGGTTCTTGCAAAATGCTTTGCGCGCTGTTATTCAAGTTTTTACCTTCGTGGTTTTACTTGAGTGACGCTGCTCATGCTTGCAACCGCTGGGATGCAGGTGCATGCCTCTAGCATGAAGTCAGACAAGTGAACCC
>DQ335366_CC1026
GCTCAGCTTCTGGACGTTGCGTCGGAAAGTTTCATGAACCTTATCACTTAGAGGAAGGAGAAGTCGTAACAAGGTTTCCGTAGGTAAACCTGCGGAAGGATCATTCGCACTGATTCAATTTTGACTACGTGAATTTTGGCTGTGAGGGATGCTTGCGGTGAGATATCTGCTTGCAGAACTCGAGGGCGACAGATGCACACTCACCAACCCTTGTTGGGGCTGGTGCGAGTGTCGCTCTGTGGCCATGGGTCCGTGTTCAGCGGGCCGGGGAATGAAGGCTAAGCTGCTTTAGTGACAACTGTCTGGGAAGGGCATTGTTCCAACTTCCACAACTTTCAGCGATGGATATCTTGGCTCGGGCACCTGTGAAGGGCGCAGCGAAGCGCGATAGTCTTTGTGAATTGCAGAACTCCGTGAACCAATGGCCTCCTGAACGTGCGTTGCACTCTTGGGATTTCCTGAGAGTATGTCTGCTTCAGTGCTTTACTTGCCCCAACTTTGCAAGCAGGATGTGTTTCTGCCTTGCGTTCTTATGAGCTATTGCCCTCTGAGCCAATGGCTTGTTAATTGCTTGGTTCTTGCAAAATGCTTTGCGCGCTGTTATTCAAGTTTCTACCTTCGTGGTTTTACTTGAGTGACGCTGCTCATGCTTGCAACCGCTGGGATGCAGGTGCATGCCTCTAGCATGAAGTCAGACAAGTGAAC
>DQ335375_CC1069
CTCAGCTTCTGGACGTTGCGTCGGAAAGTTTCATGAACCTTATCACTTAGAGGAAGGAGAAGTCGTAACAAGGTTTCCGTAGGTGAACCTGCGGAAGGATCATTCGCACTGATTCAATTTTGACTACGTGAATTTTGGCCGTGAGGGATGCTTGCGGTGAGATATCTGCTTGCAGAACTCGAGGGCGACAGATGCACACTCACCAACCCTTGTTGGGGCTGGTGCGAGTGTCGCTCTGTGGCCATGGGGCCGTGTTCAGCGGGCCGGGAAATGAAGGCTAAGCTGCTTTAGTGACAACTGTCTGGGAAGGGCATTGTTCCAACTTCCACAACTTTCAGCGATGGATATCTTGGCTCGGGCACCTGTGAAGGGCGCAGCGAAGCGCGATAGTCTTTGTGAATTGCAGAACTCCGTGAACCAATCGCCTCCTGAACGTGCGTTGCACTCTTGGGATTTCCTGAGAGTATGTCTGCTTCAGTGCTTAACTTGCCCCAACTTTGCAAGCAGGATGTGTTTCTGCCTTGCGTTCTTACGTGCTATTGCCCTCTGAGCCAATGGCTTGTTAATTGCTTGGTTCTTGCAAAATGCTTTGCGCGCTGTTATTCAAGTTTCTACCTTCGTGGTTTTACTTGAGCGACGCTGCTCATGCTTGCAACCGCTGGGATGCAGGTGCATGCCTCTAGCATGAAGTCAGACAAGTGAAC
>DQ335378_CC1121
GCTCAGCTTCTGGACGTTGCGTCGGAAAGTTTCATGAACCTTATCACTTAGAGGAAGGAGAAGTCGTAACAAGGTTTCCGTAGGTGAACCTGCGGAAGGATCATTCGCACTGATTCAATTTTGACTACGTGAATTTTGGCCGTGAGGGATGCTTGCGGTGAGATATCTGCTTGCAGAACTCGAGGGCGACAGATGCACACTCACTAACCCTTGTTGGGGCTGGTGTGAGTGTCGCTCTGTGGCCATGGGGCCGTGTTCAGCGGGCCGGGAAATGAAGGCTAAGCTGCTTTAGTGACAACTGTCTGGGAAGGGCATTGTTCCAACTTCCACAACTTTCAGCGATGGATATCTTGGCTCGGGCACCTGTGAAGGGCGCAGCGAAGCGCGATAGTCTTTGTGAATTGCAGAACTCCGTGAACCAATCGCCTCCTGAACATGCGTTGCACTCTTGGGTTTTCCTGAGAGTATGTCTGCTTCAGTGCTTACCTTGCCCCAACTTTGCAAGCAGGATGTGTTTCTGCCTTGCGTTCTTACGAGCTATTGCCCTCTGAGCCAATGGCTTGTTAATTGCTTGGTTCTTGCAAAATGCTTTGCGCGCTGTTATTCAAGTTTTTACCTTCGTGGTTTTACTTGAGTGACGCTGCTCATGCTTGCAACCGCTGGGATGCAGGTGCATGCCTCTAGCATGAAGTCAGACAAGTGAACC
>DQ335379_CC1068
CTCAGCTTCTGGACGTTGCGTCGGAAAGTTTCATGAACCTTATCACTTAGAGGAAGGAGAAGTCGTAACAAGGTTTCCGTAGGTGAACCTGCGGAAGGATCATTCGCACTGATTCAATTTTGACTACGTGAATTTTGGCCGTGAGGGATGCTTGCGGTGAGATATCTGCTTGCAGAACTCGAGGGCGACAGATGCACACTCACCAACCCTTGTTGGGGCTGGTGCGAGTGTCGCTCTGTGGCCATGGGGCCGTGTTCAGCGGGCCGGGAAATGAAGGCTAAGCTGCTTTAGTGACAACTGTCTGGGAAGGGCATTGTTCCAACTTCCACAACTTTCAGCGATGGATATCTTGGCTCGGGCACCTGTGAAGGGCGCAGCGAAGCGCGATAGTCTTTGTGAATTGCAGAACTCCGTGAACCAATCGCCTCCTGAACGTGCGTTGCACTCTTGGGATTTCCTGAGAGTATGTCTGCTTCAGTGCTTAACTTGCCCCAACTTTGCAAGCAGGATGTGTTTCTGCCTTGCGTTCTTACGAGCTATTGCCCTCTGAGCCAATGGCTTGTTAATTGCTTGGTTCTTGCAAAATGCTTTGCGCGCTGTTATTCAAGTTTCTACCTTCGTGGTTTTACTTGAGTGACGCTGCCCATGCTTGCAACCGCTGGGATGCAGGTGCATGCCTCTAGCATGAAGTCAGACAAGTGAACC
>DQ335381_CC1067
CTCAGCTTCTGGACGTTGCGTCGGAAAGTTTCATGAACCTTATCACTTAGAGGAAGGAGAAGTCGTAACAAAGTTTCCGTAGGTGAATCTGCGGAAGGATCATTCGCACTGATTCAATTTTGACTACGTGAATTTTGGCTGTGAGGGATGCTTGCGGTGAGATATCTGCTTGCAGAACTCGAGGGCGACAGATGCACACTCACCAACCCTTGTTGGGGCTGGTGTGAGTGTCGCTCTGTGGCCATGGGTCCGTGTTCAGCGGGCTGGGGAATGAAGGCTAAGCTGCTTTAGTGACAACTATCTGGGAAGGTCATTGTTCCAACTTCCACAACTTTCAGCGATGGATATCTTGGCTCGGGCACCTGTGAAGGGCGCAGCGAAGCGTGATAGTCTTTGTGAATTGCAGAACTCCGTGAACCAATCGCCTCCTGAACGTGCGTTGCACTCTTGGGATTTCCTGAGAGTATGTCTGCTTCAGTGCTTAACTTGCCCCAACTTTGCAATCAGGATGTGTTTCTGCCTTGCGTTCTTATGAGCTATTGCCCTCTGAGCCAATGGCTTGTTAATTGCTTGGTTCTTGCAAGATGCTTTGCGCGCTGTTATTCAAGTTTCTACCTTCGTGGTTTTACTTGAGTGACCCTGCTCATGCTTGCAACCGCTGGGATGCAGGTGCATGCCTCTAGCATGAAGTCAGACAAGTGAA
>DQ335382_CC1066
CTCAGCTTCTGGACGTTGCGTCGGAAAGTTTCATGAACCTTATCACTTAGAGGAAGGAGAAGTCGTAACAAGGTTTCCGTAGGTGAACCTGCGGAAGGATCATTCGCACTGATTCAATTTTGACTACGTGAATTTTGGCCGTGAGGGATGCTTGCGGTGAGATATCTGCTTGCAGAACTCGAGGGCGACAGATGCACACTCACCAACCCTTGTTGGGGCTGGTGCGAGTGTCGCTCTGTGGCCATGGGGCCGTGTTCAGCGGGCCGGGAAATGAAGGCTAAGCTGCTTTAGTGACAACTGTCTGGGAAGGGCATTGTTCCAACTTCCACAGCTTTCAGCGATGGATATCTTGGCTCGGGCACCTGTGAAGGGCGCAGCGAAGCACGATAGTCTTTGTGAATTGCAGAACTCCGTGAACCAATCGCCTCCTGAACGTGCGTTGCACTCTTGGGATTTCCTGAGAGTATGTCTGCTTCAGTGCTTAACTTGCCCCAACTTTGCAAGCAGGATGTGTTTCTGCCTTGCGTTCTTACGGGCTATTGCCCTCTGAGCCAATGGCTTGTTAATTGCTTGGTTCTTGCAAAATGCTTTGCGCGCTGTTATTTAAGTTTCTACCTTCGTGGTTTTACTTGAGTGACGCTGCTCATGCTTGCAACCGCTGGGATGCAGGTGCATGCCTCTAGCATGAAGTCAGACAAGTGAAC
>DQ335388_CC1065
CTCAGCTTCTGGACGTTGCGTCGGAAAGTTTCATGAACCTTATCACTTAGAGGAAGGAGAAGTCGTAACAAGGTTTCCGTAGGTGAACCTGCGGAAGGATCATTCGCACTGATTCAATTTTGACTACGTGAATTTTGGCTGTGAGGGATGCTTGCGGTGAGATATCTGCTTGCAGAACTCGAGGGCGACAGATGCACACTCACCAACCCTTGTTGGGGCTGGTGCGAGTGTCGCTCTGTGGCCATGGGTCCGTGTTCAACGGGCCGGGGAATGAAGGCTAAGCTGCTTTAGTGACAACTGTCTGGGAAGGGCATTGTTCCAACTTCCACAACTTTCAGCGATGGATATCTTGGCTCGGGCACCTGTGAAGGGCGCAGCGAAGCGCGATAGTCTTTGTGAATTGCAGAACTCCGTGAACCAATGGCCTCCTGAACGTGCGTTGCACTCTTGGGATTTTCTGAGAGTATGTCTGCTTCAGTGCTTAACTTGCCCCAACTTTGCAAGCAGGATGTGTTTCTGCCTTGCGTTCTTATGAGCTATTGCCCTCTGAGCCAATGGCTTGTTAATTGCTTGGTTCTTGCAAAATGCTTTGCGCGCTGTTATTCAAGTTTCTACCTTCGTGGTTTTACTTGAGTGACGCTGCTCATGCTTGCAACCGCTGGGATGCAGGTGCATGCCTTTAGCATGAAGTCAGACAAGTGAACC
>DQ335392_CC1020
CTCAGCTTCTGGACGTTGCGTCGGAAAGTTTCATGAACCTTATCACTTAGAGGAAGGAGAAGTCGTAACAAGGTTTCCGTAGGTGAACCTGCGGAAGGATCATTCGCACTGATTCAATTTTGACTACGTGAATTTTGGCTGTGAGGGATGCTTGCGGTGAGATATCTGCTTGCAGAACTCGAGGGCGACAGATGCACACTCACCAACCCTTGTTGGGGCTGGTGCGAGTGTCGCTCTGTGGCCATGGGTCCGTGTTCAGCGGGCCGGGGAATGAAGGCTAAGCTGCTTTAGTGACAACTATCTGGGAAGGGCATTGTTCCAACTTCCACAACATTCAGCGATGGATATCTTGGCTCGGGCACCTGTGAAGGGCGCAGCGAAGCGCGATAGTCTTTGTGAATTGCAGAACTCCGTGAACCAATGGCCTCCTGAACGTGCGTTGCACTCTTGGGATTTCCTGAGAGTATGTCTGCTTCAGTGCTTAACTCGCCCCAACTTTGCAATCAGGATGTGTTTCTGCCTTGCGTTCTTATGAGCTATTGCCCTCTGAGCCAATGGCTTGTTAATTGCTTGGTTCTTGCAAAATGCTTTGCGCGCTGTTATTCAAGTTTCTACCTTCGTGGTTTTACTTGAGTGACGCTGCTCATGCTTGCAACCGCTGGGATGCAGGTGCATGCCTCTAGCATGAAGTCAGACAAGTAAACCC
>DQ335394_CC1105
CTGACGCAGTGCTCAGCTTCTGGACGTTGCGTCGGAAAGTTTCATGAACCTTATCACTTAGAGGAAGGAGAAGTCGTAACAAGGTTTCCGTAGGTGAACCTGCGGAAGGATCATTCGCACTGATTCAATTTTGACTACGTGAATTTTGGCCGTGAGGGATGCTTGCGGTGAGATATCTGCTTGCAGAACTCGAGGGCGACAGATGCACACTCACCAACCCTTGTTGGGGCTGGTGCGAGTGTCGCTCTGTGGCCATGGGGCCGTGTTCAGCGGGCCGGGAAATGAAGGCTAAGCTGCTTTAGTGACAACTGTCTGGGAAGGGCATTGTTCCAACTTCCACAACTTTCAGCGATGGATATCTTGGCTCGGGCACCTGTGAAGGGCGCAGCGAAGCGCGATAGTCTTTGTGAATTGCAGAACTCCGTGAACCAATCGCCTCCTGAACGTGCGTTGCACTCTTGGGTTTTCCTGAGAGTATGTCTGCTTCAGTGCTTAACTTGCCCCAACTTTGCAAGCAGGATGTGTTTCTGCCTTGCGTTCTTACGAGCTATTGCCCTCTGAGCCAATGGCTTGTTAATTGCTTGGTTCTTGCAAAATGCTTTGCGCGCTGTTATTCAAGTTTTTACCTTCGTGGTTTTACTTGAGTGACGCTGCTCATGCTTGCAACCGCTGGGATGCAGGTGCATGCCTCTAGCATGAAGTCAGACAAGTGAACC
>DQ335395_CC1064
TTATTCGGACTGACGCAGTGCTCAGCTTCTGGACGTTGCGTCGGAAAGTTTCATGAACCTTATCACTTAGAGGAAGGAGAAGTCGTAACAAGGTTTCCGTAGGTGAACCTGCGGAAGGATCATTCGCACTGATTCAATTTTGACTACGTGAATTTTGGCCGTGAGGGATGCTTGCGGTGAGATATCTGCTTGCAGAACTCGAGGGCGACAGATGCACACTCACCAACCCTTGTTGGGGCTGGTGCGAGTGTCGCTCTGTGGCCATGGGGCCGTGTTCAGCGGGCCGGGAAATGAAGGCTAAGCTGCTTTAGTGACAACTGTCTGGGAAGGGCATTGTTCCAACTTCCACAACTTTCAGCGATGGATATCTTGGCTCGGGCACCTGTGAAGGGCGCAGCGAAGCGCGATAGTCTTTGTGAATTGCAGAACTCCGTGAACCAATCGCCTCCTGAACGTGCGTTGCACTCTTGGGATTTCCTGAGAGTATGTCTGCTTCAGTGCTTAACTTGCCCCAACTTTGCAAGCAGGATGTGTTTCTGCCTTGCGTTCTTACGAGCTATTGCCCTCTGAGCCAATGGCTTGTTAATTGCTTGGTTCTTGCAAAATGCTTTGCGCGCTGTTATTCAAGTTTCTACCTTCGTGGTTTTACTTGAGTGACGCTGCTCATGCTTGCAACCGCTGGGATGCAAGTGCATGCCTCTAGCATGAAGTCAGACAAGTGAACC
>DQ335398_CC1120
GCTCAGCTTCTGGACGTTGCGTCGGAAAGTTTCATGAACCTTATCACTTAGAGGAAGGAGAAGTCGTAACAAGGTTTCCGTAGGTGAACCTGCGGAAGGATCATTCGCACTGATTCAATTTTGACTACGTGAATTTTGGCCGTGAGGGATGCTTGCGGTGAGATATCTGCTTGCAGAACTCGAGGGCGACAGATGCACACTCACCAACCCTTGTTGGGGCTGGTGCGAGTGTCGCTCTGTGGCCATGGGGCCGTGTGCAGCGGGCCGGGAAATGAAGGCTTAAGCTGCTTTAGTGACAACTGTCTGGGAAGGGCATTGTTCCAACTTCCACAACTTTCAGCGATGGATATCTTGGCTCGGGCACCTGTGAAGGGCGCAGCGAAGCGCGATAGTCTTTGTGAATTGCAGAACTCCGTGAACCAATCGCCTCCTGAACATGCGTTGCACTCTTGGGTTTTCCTGAGAGTATGTCTGCTTCAGTGCTTAACTTGCCCCAACTTTGCAAGCAGGATGTGTTTCTGCCTTGCGTTCTTACGAGCTATTGCCCTCTGAGCCAATGGCTTGTTAATTGCTTGGTTCTTGCAAAATGCTTTGCACGCTGTTATTCAAGTTTTTACCTTCGTGGTTTTACTTGAGTGACGCTGCTCATGCTTGCAACCGCTGGGATGCAGGTGCATGCCTCTAGCATGAAGTCAGACAAGTGAACC
>DQ335400_CC1102
TTATTCGGACTGACGTAGTGCTCAGCTTCTGGACATTGCGTCGGAAAGTTTCATGAACCTTATCACTTAGAGGAAGGAGAAGTCGTAACAAGGTTTCCGTAGGTGAACCTGCGGAAGGATCATTCGCACTGATTCAATTTTGACTACGTGAATTTTGGCCGTGAGGGATGCTTGCGGTGAGATATCTGCTTGCAGAACTCGAGGGCGACAGATGCACACTCACCAACCCTTGTTGGGGCTGGTGCGAGTGTCGCTCTGTGGCCATGGGGCCGTGTTCAGCGGGCCGGGAAATGAAGGCTAAGCTGCTTTAGTGACAACTGTCTGGGAAGGGCATTGTTCCAACTTCCACAACTTTCAGCGATGGATATCTTGGCTCGGGCACCTGTAAAGGGCGCAGCGAAGCGCGATAGTCTTTGTGAATTGCAGAACTCCGTGAACCAATCGCCTCCTGAACGTGCGCTGCACTCTTGGGATTTCCTGAGAGTATGTCTGCTTCAGTGCTTAACTTGCCCCAACTTTGCAAGCAGGATGTGTTTCTGCCTTGCGTTCTTACGAGCTATTGCCCTCTGAGCCAATGGCTTGTTAATTGCTTGGTTCTTGCAAAATGCTTTGCGCGCTGTTATTCAAGTTTCTACCTTCGTGGTTTTACTTGAGTGACGCTGCTCATGCTTGCAACCGCTGGGATGCAGGTGCATGCCTCTAGCACGAAGTCAGACAAGTGAACCCGCTGAATT
>DQ335403_CC1063
GCTCAGCTTCTGGACGTTGCGTCGGAAAGTTTCATGAACCTTATCACTTAGAGGAAGGAGAAGTCGTAACAAGGTTTCCGTAGGTGAACCTGCGGAAGGATCATTCGCACTGATTCAATTTTGACTACGTGAATTTTGGCCGTGAGGGATGCTTGCGGTGAGATATCTGCTTGCAGAACTCGAGGGCGACAGATGCACACTCACCAACCCTTGTTGGGGCTGGTGCGAGTGTCGCTCTGTGGCCATGGGGCCGTGTTCAGCGGGCCGGGAAATGAAGGCTAAGCTGCTTTAGTCACAACTGTCTGGGAAGGGCATTGTTCCAACTTCCACAACTTTCAGCGATGGATATCTTGGCTCGGGCACCTGTGAAGGGCGCAGCGAAGCGCGATAGTCTTTGTGAATTGCAGAACTCCGTGAACCAATCGCCTCCTGAACGTGCGTTGCACTCTTGGGATTTCCTGAGAGTATGTCTGCTTCAGTGCTTAACTTGCCCCAACTTTGCAAGCAGGATGTGTTTCTGCCTTGCGTTCTTACGAGCCATTGCCCTCTGAGCCAATGGCTTGTTAATTGCTTGGTTCTTGCAAAATGCTTTGCGCGCTGTTATTCAAGTTTCTACCTTCGTGGTTTTACTTGAGTGACGCTGCTCATGCTTGCAACCGCTGGGATGCAGGTGCATGCCTCTAGCATGAAGTCAGACAAGTGAACCCA
>DQ335404_CC1119
TTATTCGGACTGACGCAGTGCTCAGCTTCTGGACGTTGCGTCGGAAAGTTTCATGAACCTTATCACTTAGAGGAAGGAGAAGTCGTAACAAGGTTTCCGTAGGTGAACCTGCGGAAGGATCATTCGCACTGATTCAATTTTGACTACGTGAATTTTGGCCGTGAGGGATGCTTGCGGTGAGATATCTGCTTGCAGAACTCGAGGGCGACAGATGCACACTCACCAACCCTTGTTGGGGCTGGTGTGAGTGTCGCTCTGTGGCCATGGGGCCGTGTTCAGCGGACCGGGAAATGAAGGCTAAGCTGCTTTAGTGACAACTGTCTGGGAAGGGCATTGTTCCAACTTCCACAACTTTCAGCGATGGATATCTTGGCTCGGGCACCTGTGAAGGGCGCAGCGAAGCGCGATAGTCTTTGTGAATTGCAGAACTCCGTGAACCAATCGCCTCCTGAACATGCGTTGCACTCTTGGGTTTTCCTGAGAGTATGTCTGCTTCAGTGCTTAACTTGCCCCAACTTTGCAAGCAGGATGTGTTTCTGCCTTGCGTTCTTACGAGCTATTGCCCTCTGAGCCAATGGCTTGTTAATTGCTTGGTTCTTGCAAAATGCTTTGCGCGCTGTTATTCAAGTTTTTACCTTCGTGGTTTCACTTGAGTGACGCTGCTCATGCTTGCAACCGCTGGGATGCAGGTGCATGCCTCTAGCATGAAGTCAGACAAGTGAACC
>DQ335407_CC1019
GTGCTCAGCTTCTGGACGTTGCGTCGGAAAGTTTCATGAACCTTATCACTTAGAGGAAGGAGAAGTCGTAACAAGGTTTCCGTAGGTGAACCTGCGGAAGGATCATTCGCACTGATTCAATTTTGACTACGTGAATTTTGGCTGTGAGGGATGCTTGCGGTGAGATATCTGCTTGCAGAACTCGAGGGCGACAGATGCACACTCACCAACCCTTGTTGGGGCTGGTGCGAGTGTCGCTCTGTGGCCATGGGTCCGTGTTCAGCGGGCCGGGGAATGAAGGCTAAGCTGCTTTAGTGACAACTATCTGGGAAGGGCATTGTTCCAACTTTCCACAACTTTCAGCGATGGATATCTTGGCTCGGGCACCTGTGAAGGGCGCAGCGAAGCGTGATAGTCTTTGTGAATTGCAGAACTCCGTGAACCAATGGCCTCCTGAACGTGCGTTGCACTCTTGGGATTTCCTGAGAGTATGTCTGCTTCAGTGCTTAACTTGCCCCAACTTTGCAATCAGGATGTGTTTCTGCCTTGCGTTCTTATGAGCTATTGCCCTCTGAGCCAATGGCTTGTTAATTGCTTGGTTCTTGCAAAATGCTTTGCGCGCTGTTATTCAAGTTTCTACCTTCGTGGTTTTACTTGAGTGACGCTGCTCATGCTTGCAACCGCTGGGATGCAGGTGCATGCCTCTAGCATGAAGTCAGACAAGTGAAC
>DQ335408_CC1018
GCTCAGCTTCTGGACGTTGCGTCGGAAAGTTTCATGAACCTTATCACTTAGAGGAAGGAGAAGTCGTAACAAGGTTTCCGTAGGTGAACCTGCGGAAGGATCATTCGCACTGATTCAATTTTGACTACGTGAATTTTGGCTGTGAGGGATGCTTGCGGTGAGATATCTGCTTGCAGAACTCGAGGGCGACAGATGCACACTCACCAACCCTTGTTGGGGCTGGTGCGAGTGTCGCTCTGTGGCCATGGGTCCGTGTTCAGCGGGCCGGGGAATGAAGGCTAAGCTGCTTTAGTGACAACTCTCTGGGAAGGGCATTGTTCCAACTTCCACAACTTTCAGCGATGGATATCTTGGCTCGGGCACCTGTGAAGGGCGCAGCGAAGCGCGATAGTCTTTGTGAATTGCAGAACTCCGTGAACCAATGGCCTCCTGAACGTGCGTTGCACTCTTGGGATTTCCTGAGAGTATGTCTGCTTCAGTGCTTAACTTGCCCCAACTTTGCAATCAGGATGTGTTTCTGCCTTGCGTTCTTATGAGCTATTGCCCTCTGAGCCAATGGCTTGTTAATTGCTTGGTTCTTGCAAAATGCTTTGCGCGCTGTTATTCAAGTTTCTACCTTCGTGGTGTTACTTGAGTGACGCTGCTCATGCTTGCAACCGCTGGGATGCAGGTGCATGCCTCTAGCATGAAGTCAGACAAGTCAACC
>DQ480600_CC1060
GGACGTTGCGTCGGAAAGTTTCATGAACCTTATCACTTAGAGGAAGGAGAAGTCGTAACAAGGTTTCCGTAGGTGAACCTGCGGAAGGATCATTCGCACTGATTCAATTTTGACTACGTGAATTTTGGCTGTGAGAGATGCTTGCGGTGAGATATCTGCTTGCAGAACTCGAGGGCGACAGATGCACACTCACCAACCCTTGTTGGGGCTGGTGCGAGTGTCGCTCTGTGGCCATGGGTCCGTGTTTAGCGGGCCGGGGAATGAAGGCTAAGCTGCTTTAGTGACAACTGTCTGGGAAGGGCATTGTTCCAACTTCCACAACTTTCAGCGATGGATATCTTGGCTCGGGCACCTGTGAAGGGCGCAGCGAAGCGCGATAGTCTTTGTGAATTGCAGAACTCCGTGAACCAATGGCCTCCTGAATGTGCGTTGCACTCTTGGGATTTCCTGAGAGTATGTCTGCTTCAGTGCTTAACTTGCCCCAACTTTGCAAGCAGGATGTGTTTCTGCCTTGCGTTCTTATGAGCTATTGCCCTCTGAGCCAATGGCTTGTTAATTGCTTGGTTCTTGCAAAATGCTTTGCGCGCTGTTATTCAGGTTTCTACCTTCGTGGTTTTACTTGAGTGACGCTGCTCATGCTTGCAACCGCTGGGATGCAGGTGCATGCCTCTAGCATGAAGTCAGACAAGTGAACCCG
>DQ480604_CC1012
GGACGTTGCGTCGGAAAGTTTCATGAACCTTATCACTTAGAGGAAGGAGAAGTCGTAACAAGGTTTCCGTAGGTGAACCTGCGGAAGGATCATTCGCACTGATTCAATTTTGACTACGTGAATTTTGGCTGTGAGGGATGCTTGCGGTGAGATATCTGCTTGCAGAACTCGAGGGCGACAGATGCACACTCACCAACCCTTGTTGGGGCTGGTGCGAGTGTCGCTCTGTGGCCATGGGTCCGTGTTCAGCGGGCCGGGAAATGAAGGCTAAGCTGCTTTAGTAACAACTGTCTGGGAAGGGCATTGTTCCAACTTCCACAACTTTCAGCGATGGATATCTTGGCTCGGGCACCTGTGAAGGGCGCAGCGAAGCGCGATAGTCTTTGTGAATTGCAGAACTCCGTGAACCAATGGCCTCCTGAACGTGCGTTGCACTCTTGGGATTTCCTGAGAGTATGTCTGCTTCAGTGCTTAACTTGCCCCAACTTTGCAAGCAGGATGTGTTTCTGCCTTGCGTTCTTATGAGCTACTGCCCTCTGAGCCAATGGCTTGTTAATTGCTTGGTTCTTGCAAAATGCTTTGCGCGCTGTTATTCAAGTTTCTACCTTCGTGGTTTTACTTGAGTGACGCTGCTCATGCTTGCAACCGCTGGGATGCAGGTGCATGCCTCTAGCATGAAGTCAGACAAGTGAACCC
>DQ480605_CC1011
TGGACGTTGCGTTGGAAAGTTTCATGAACCTTATCACTTAGAGGAAGGAGAAGTCGTAACAAGGTTTCCGTAGGTGAACCTGCGGAAGGATCATTCGCACTGATTCAATTTTGACTACGTGAGTTTTGGCTGTGAGGGATGCTTGCGGTGAGATATCTGCTTGCAGAACTCGAGGGCGACAGATGCACACTCACCAACCCTTGTTGGGGCTGGTGCGAGTGTCGCTCTGTGGCCATGGGTCCGTGTTCAGCGGGCCGGGGAATGAAGGCTAAGCTGCTTTAGTGACAACTGTCTGGGAAGGGCATTGTTCCAACTTCCACAACTTTCAGCGATGGATATCTTGGCTCGGGCACCTGTGAAGGGCGCAGCGAAGCGCGATAGTCTTTGTGAATTGCAGAACTCCGTGAACCAATGGCCTCCTGAACGTGCGTTGCACTCTTGGGATTTCCTGAGAGTATGTCTGCTTCAGTGCTTAACTTGCCCCAACTTTGCAAGCAGGATGTGTTTCTGCCTTGCGTTCTTATGAGCTATTGCCCTCTGAGCCAATGGCTTGTTAATTACTTGGTTCTTGCAAAATGCTTTGCGCGCTGTTATTCAGGTTTCTACCTTCGTGGTTTTACTTGAGTGACGCTGCTCATGCTTGCAACCGCTGGGATGCAGGTGCATGCCTCTAGCATGAAGTCAGACAAGTGAACCC
>DQ480607_CC1010
GTGCTCAGCTTCTGGACGTTGCGTCGGAAAGTTTCATGAACCTTATCACTTAGAGGAAGGAGAAGTCGTAACAAGGTTTCCGTAGGTGAACCTGCGGAAGGATCATTCGCACTGATTCAATTTTGACTACGTGAATTTTGGCTGTGAGAGATGCTTGCGGTGAGATATCTGCTTGCAGAACTCGAGGGCGACAGATGCACACTCACCAACCCTTGTTGGGGCTGGTGCGAGTGTCGCTCTGTGGCCATGGGTCCGTGTTTAGCGGGCCGGGGAATGAAGGCAAAGCTGCTTTAGTGACAACTGTCTGGGAAGGGCATTGTTCCAACTTCCACAACTTTCAGCGATGGATATCTTGGCTCGGGCACCTGTGAAGGGCGCAGCGAAGCGCGATAGTCTTTGTGAATTGCAGAACTCCGTGAACCAATGGCCTCCTGAACGTGCGTTGCACTCTTGGGATTTCCTGAGAGTATGTCTGCTTCAGTGCTTAACTTGCCCCAACTTTGCAAGCGGGATGTGTTTCTGCCTTGCGTTCTTATGAGCTATTGCCCTCTGAGCCAATGGCTTGTTAATTGCTTGGTTCTTGCAAAATGCTTTGCGCGCTGTTATTCAGGTTTCTACCTTCGTGGTTTTACTTGAGTGACGCTGCTCATGCTTGCAACCGCTGGGATGCAGGTGCATGCCTCTAGCATGAAGTCAGACAAGTGAACC
>DQ480608_CC1009
GTGCTCAGCTTCTGGACGTTGCGCCGGAAAGTTTCATGAACCTTATCACTTAGAGGAAGGAGAAGTCGTAACAAGGTTTCCGTAGGTGAACCTGCGGAAGGATCATTCGCACTGATTCAATTTTGACTACGTGAATTTTGGCTGTGAGGGATGCTTGCGGTGAGATATCTGCTTGCAGAACTCGAGGGCGACAGATGCACACTCACCAACCCTTGTTGGGGCTGGTGCGAGTGTCGCTCCGTGGCCATGGGTCCGTGTTCAGCGGGCCGGGGAATGAAGGCTAAGCTGCTTTAGTGACAACTGTCTGGGAAGGGCATTGTTCCAACTTCCACAACTTTCAGCGATGGATATCTTGGCTCGGGCACCTGTGAAGGGCGCAGCGAAGCGCGATAGTCTTTGTGAATTGCAGAACTCCGTGAACCAATGGCCTCCTGAACGTGCGTTGCACTCTTGGGATTTCCTGAGAGTATGTCTGCTTCAGTGCTTAACTTGCCCCAACTTTGCAAGCAGGATGTGTTTCTGCCTTGCGTTCTTATGAGCTATTGCCCTCTGAGCCAATGGCTTGTTAATTGCTTGGTTCTTGAAAAATGCTTTGCGCGCTGTTATTCAGGTTTCTACCTTCGTGGTTTTACTTGAGTGACGCTGCTCATGCTTGCAACCGCTGGGATGCAGGTGCATGCCTCTAGCATGAAGTCAGACAAGTGAACCCGC
>DQ480609_CC1059
GACGTTGCGTTGGAAAGTTTCATGAACCTTATCACTTAGAGGAAGGAGAAGTCGTAACAAGGTTTCCGTAGGTGAACCTGCGGAAGGATCATTCGCACTGATTCAATTTTGACTACGTGACTTTTGGCTGTGAGGGATGCTTGCGGTGAGATATCTGCTTGCAGAACTCGAGGGCGACAGATGCACACTCACCAACCCTTGTTGGGGCTGGTGCGAGTGTCGCTCTGTGGCCATGGGTCCGTGTTCAGCGGGCCGGGGAATGAAGGCTAAGCTGCTTTAGTGACAACTGTCTGGGAAGGGCATTGTTCCAACTTCCACAACTTTCAGCGATGGATATCTTGGCTCGGGCACCTGTGAAGGGCGCAGCGAAGCGCGATAGTCTTTGTGAATTGCAGAACTCCGTGAACCAATGGCCTCCTGAACGTGCGTTGCACTCTTGGGATTTCTTGAGAGTATGTCTGCTTCAGTGCTTAACTTGCCCCAACTTTGCAAGCAGGATGTGTTTCTGCCTTGCGTTCTTATGAGCTATTGCCCTCTGAGCCAATGGCTTGTTAATTGCTTGGTTCTTGCAAAATGCTTTGCGCGCTGTTATTCAGGTTTCTACCTTCGTGGTTTTACTTGAGTGACGCTGCTCATGCTTGCAACCGCTGGGATGCAGGTGCATGCCTCTAGCATGAAGTCAGACAAGTGAACCCGCTGAATTTAAGCATATCAATAAGCGGAGGAA
>DQ480613_CC1008
TGGACGTTGCGTCGGAAAGTTTCATGAACCTTATCACTTAGAGGAAGGAGAAGTCGTAACAAGGTTTCCGTAGGTGAACCTGCGGAAGGATCATTCGCACTGATTCAATTTTGACTCCGTGAATTTTGGCTGTGAGGGATGCTTGCGGTGAGATATCTGCTTGCAGAACTCGAGGGCGACAGATGCACACTCACCAACCCTTGTTGGGGCTGGTGCGAGTGTCGCTCTGTGGCCATGGGTCCGTGTTCAGCGGGCCGGGGAATGAAGGCTAAGCTGCTTTAGTGACAACTGTCTGGGAAGGGCATTGTTCCAACTTCCACAACTTTCAGCGATGGATATCTTGGCTCGGGCACCTGTGAAGGGCGCAGCGAAGCGCGATAGTCTTTGTGAATTGCAGAACTCCGTGAACCAATGGCCTCCTGAACGTGCGTTGCACTCTTGGGATTTCCTGAGAGTATGTCTGCTTCAGTGCTTAACTTGCCCCAACTTTGCAAGCAGGATGTGTTTCTGCCTTGCGTTCTTATGAGCTATTGCCCTCTGAGCCAATGGCTTGTTAATTGCTTGGTTCTTGCAAAATGCTTTGCGCGCTGTTATTCAGGTTTCTACCTTCGTGGTTTTACTTGAGTGACGCTGCTCATGCTTGCAACCGCTGGGATGCAGGTGCATGCCTCTAGCATGAAGTCAGACGAGTGAACCCGC
>DQ480619_CC1057
CTCAGCTTCTGGACGTTGCGTTGGAAAGTTTCATGAACCTTATCACTTAGAGGAAGGAGAAGTCGTAACAAGGTTTCCGTAGGTGAACCTGCGGAAGGATCATTCGCACTGATTCAATTTTGACTACGTGAATTTTGGCTGTGAGGGATGCTTGCGGTGAGATATCTGCTTGCAGAACTCGAGGGCGACAGATGCACACTCACCAACCCTTGTTGGGGCTGGTGCGAGTGTCGCTCTGTGGCCATGGGTCCGTGTTCAGCGGGCCGGGGAATGAAGGCTAAGCTGCTTTAGTGACAACTGTCTGGGAAGGGCATTGTTCCAACTTCCACAACTTTCAGCGATGGATATCTTGGCTCGGGCACCTGTGAAGGGCGCAGCGAAGCGCGATAGTCTTTGTGAATTGCAGAACTCCGTGAACCAATGGCCTCCTGAACGTGCGTTGCACTCTTGGGATTTTCTGAGAGTATGTCTGCTTCAGTGCTTAACTTGCCCCAACTTTGCAAGCAGGATGTGTTTCTGCCTTGCGTTCTTATGAGCTATTGCCCTCTGAGCCAATGGCTTGTTAATTGCTTGGTTCTTGCAAAATGCTTTGCGCGCTGTTATTCAGGTTTCTACCTTCGTAGTTTTACTTGAGTGACGCTGCTCATGCTTGCAACCGCTGGGATGCAGGTGCATGCCTCTAGCATGAAGTCAGACAAGTGAACC
>DQ480624_CC1007
CGTTGCGTCGGGAAGTTTCATGAACCTTATCACTTAGAGGAAGGAGAAGTCGTAACAAGGTTTCCGTAGGTGAACCTGCGGAAGGATCATTCGCACTGATTCAATTTTGACTCCGTAAATTTTGGCTGTGAGGGATGCTTGCGGTGAGATATCTGCATGCAGAACTCGAGGGCGACAGATGCACACTCACCAACCCTTGTTGGGGCTGGTGCGAGTGTCGCTCTGTGGCCATGGGTCCGTGTTCAGCGGGCCGGGGAATGAAGGCTAAGCTGCTTTAGTGACAACTGTCTGGGAAGGGCATTGTTCCAACTTCCACAACTTTCAGCGATGGATATCTTGGCTCGGGCACCTGTGAAGGGCGCAGCGAAGCGCGATAGTCTTTGTGAATTGCAGAACTCCGTGAACCAATGGCCTCCTGAACGTGCGTTGCACTCTTGGGATTTCCTGAGAGTATGTCTGCTTCAGTGCTTAACTTGCCCCAACTTTGCAAGCAGGATGTGTTTCTGCCTTGCGTTCTTATGAGCTATTGCCCTCTGAGCCAATGGCTTGTTAATTGCTTGGTTCTTGCAAAATGCTTTGCGCGCTGTTATTCAGGTTTCTACCTTCGTGGTTTTACTTGAGTGACGCTGCTCATGCCTGCAACCGCTGGGATGCAGGTGCATGCCTCTAGCATGAAGTCAGACGAGTGAACC
>DQ480629_CC1006
GTGCTCAGCTTCTGGACGTTGCGTCGGAAAGTTTCATGAACCTTATCACTTAGAGGAAGGAGAAGTCGTAACAAGGTTTCCGTAGGTGAACCTGCGGAAGGATCATTCGCACTGATTCAATTTTGACTACGTGAATTTTGGCTGTGAGGGATGCTTGCGGTGAGATATCTGCTTGCAGAACTCGAGGGCGACAGATGCACACTCACCAACCCTTGTTGGGGCTGGTGCGAGTGTCGCTCTGTGGCCATGGGTCCGTGTTCAGCGGGCCGGGGAATGAAGGCTAAGCTGCTTTAGTGACAACTGTCTGGGAAGGGCATTGTTCCAACTTCCACAACTTTCAGCGATGGATATCTTGGCTCGGGCACCTGTGAAGGGCGCAGCGAAGCGCGATAGTCTTTGTGAATTGCAGAACTCCGTGAACCAATGGCCTCCTGAACGTGCGTTGCACTCTTGGGATTTCCTGAGAGTATGTCTGCTTCAGTGCTTAACTTGCCCCAACTTTGCAAGCAGGATGTGTTTCTGCCTTGCGTTCTTATGAGCTATTGCCCTCTGAGTCAATGGCTTGTTAATTGCTTGGTTCTTGCAAAATGCTTTGCGCGCTGTTATTCAGGTTTCTACCTTCGTGGTTTTACTTGAGTGACGCTGCTCATGCTTGCAACCGCTGGGATGCAGGTGCATGCCTCTAGCATGAAGTCAGACAAGTGAAC
>DQ480633_CC1005
GGACGTTGCGTCGGAAAGTTTCATGAACCTTATCACTTAGAGGAAGGAGAAGTCGTAACAAGGTTTCCGTAGGTGAACCTGCGGAAGGATCATTCGCACTGATTCAATTTTGACTACGTGAATTTTGGCTGTGAGGGATGCTTGCGGTGAGATATCTGCTTGCAGAACTCGAGGGCGACAGATGCACACTCACCAACCCTTGTTGGGGCTGGTGCGAGTGTCGCTCTGTGGCCATGGGTCCGTGTTCAGCGGGCCGGGGAATGAAGGCTAAGCTGCTTTAGTGACAACTGTCTGGGAAGGGCATTGTTCCAACTTCCACAACTTTCAGCGATGGATATCTTGGCTCGGGCACCTGTGAAGGGCGCAGCGAAGCGCGATAGTCTTTGTGAATTGCAGAACTCCGTGAACCAATGGCCTCCTGAACGTGCGTTGCACTCTTGGGATTTCCTGAGAGTATGTCTGCTTCAGTGCTTAACTTGCCCCAACTTTGCAAGCAGGATGTGTTTCCGCCTTGCGTTCTTATGAGCTATTGCCCTCTGAGCCAATGGCTTGTTAATTGCTTGGTTCTTGCAAAATGCTTTGCGCGCTGTTATTCAGGTTTCTACCTTCGTGGTTTTACTTGAGTGACGCTGCTCATGCTTGCAACCGCTGGGATGCAGGTGCATGCCTCTAGCATGAAGTCAGACAA
>DQ480635_CC1004
GGACGTTGCGTCGGAAAGTTTCATGAACCTTATCACTTAGAGGAAGGAGAAGTCGTAACAAGGTTTCCGTAGGTGAACCTGCGGAAGGATCATTCGCACTGATTCAATTTTGACTACGTGAATTTTGGCTGTGAGGGATGCTTGCGGTGAGATATCTGCTTGCAGAACTCGAGGGCGACAGACGCACACTCACCAACCCTTGTTGGGGCTGGTGCGAGTGTCGCTCTGTGGCCATGGGTCCGTGTTCAGCGGGCCGGGGAATGAAGGCTAAGCTGCTTTAGTAACAACTGTCTGGGAAGGGCATTGTTCCAACTTCCACAACTTTCAGCGATGGATATCTTGGCTCGGGCACCTGTGAAGGGCGCAGCGAAGCGCGATAGTCTTTGTGAATTGCAGAACTCCGTGAACCAATGGCCTCCTGAACGTGCGTTGCACTCTTGGGATTTCCTGAGAGTATGTCTGCTTCAGTGCTTAACTTGCCCCAACTTTGCAAGCAGGATGTGTTTCTGCCTTGCGTTCTTATGAGCTATTGCCCTCTGAGCCAATGGCTTGTTAATTGCTTGGGTCTTGCAAAATGCTTTGCGCGCTGTTATTCAGGTTTCTACCTTCATGGTTTTACTTGAGTGACGCTGCTCATGCTTGCAACCGCTGGGATGCAGGTGCATGCCTCTAGCTTGAAGTCAGACAAGTGAACC
>DQ480639_CC1003
GGACGTTGCGTCGGAAAGTTTCATGAACCTTATCACTTAGAGGAAGGAGAAGTCGTAACAAGGTTTCCGTAGGTGAACCTGCGGAAGGATCATTCGCACTGATTCAATTTTGACTACGTGAATTTTGGCTGTGAGGGATGCTTGCGGTGAGATATCTGCTTGCAGAACTCGAGGGCGACAGATGCACACTCACCAACCCTTGTTGGGGCTGGTGCGAGTGTCGCTCTGTGGCCATGGGTCCGTGTTCAGCGGGCCGGGGAATGAAGGCTAAGCTGCTTTAGTGACAACTGTCTGGGAAGGGCATTGTTCCAACTTCCACAACTTTCAGCGATGGATATCTTGGCTCGGGCACCTGTGAAGGGCGCAGCGAAGCGCGATAGTCTTTGTGAATTGCAGAACTCCGTGAACCAATGGCCTCCTGAACGTGCGTTGCACTCTTGGGATTTCCTGAGAGTATGTCTGCTTCAGTGCTTAACTTGCCCCAACTTTGCAAGCAGGATGTGTTTCTGCCTTGCGTTCTTATGAGCTATTGCCCTCTGAGCCAATGGCTTGTTAATTGCTTGGTTCTTGCAAAATGCTTTGCGCGCTGTTATTCAGGTTTCTACCTTCATGGTTTTACTTGAGTGACGCTGCTCATGCTTGCAACCGCTGGGATGCAGGTGCATGCCTCTAGCTTGAAGTCAGACAAGTGAACCCGC
>DQ480640_CC1055
GGACGTTGCGTCGGAAAGTTTCATGAACCTTATCACTTAGAGGAAGGAGAAGTCGTAACAAGGTTTCCGTAGGTGAACCTGCGGAAGGATCATTCGCACTGATTCAATTTTGACTATGTGAATTTTGGCTGTGAGGGATGCTTGCGGTGAGATATCTGCTTGCAGAACTCGAGGGCGACAGATGCACACTCACCAACCCTTGTTGGGGCTGGTGCGAGTGTCGCTCTGTGGCCATGGGTCCGTGTTCAGCGGGCCGGGGAATGAAGGCTAAGCTGCTTTAGTGACAGCTGTCTGGGAAGGGCATTGTTCCAACTTCCACAACTTTCAGCGATGGATATCTTGGCTCGGGCACCTGTGAAGGGCGCAGCGAAGCGCGATAGTCTTTGTGAATTGCAGAACTCCGTGAACCAATGGCCTCCTGAACGTGCGTTGCACTCTTGGGATTTCCTGAGGGTATGTCTGCTTCAGTGCTTAACTTGCCCCAACTTTGCAAGCAGGATGTGTTTCTGCCTTGCGTTCTTATGAGCTATTGCCCTCTGAGCCAATGGCTTGTTCATTGCTTGGTTCTTGCAAAATGCTTTGCGCGCTGTTATTCAGGTTTCTACCTTCGTGGTTTTACTTGAGTGATGCTGCTCATGCTTGCAACCGCTGGGATGCAGGGTGCATGCCTCTAGCATGAAGTCAGACAAGTGAACCCG
>DQ480642_CC1013
GCAGTGCTCAGCTTCTGGACGTTGCGTCGGAAAGTTTCATGAACCTTATCACTTAGAGGAAGGAGAAGTTGTAACAAGGTTTCCGTAGGTGAACCTGCGGAAGGATCATTCGCACTGATTCAATTTTGACTACGTGAATTTTGGCTGTGAGGGATGCTTGCGGTGAGATATTTGCTTGCAGAACTCGAGGGCGACAGATGCACACTCACCAACCCTTGTTGGGGCTGGTGCGAGTGTCGCTCTGTGGCCATGGGTCCGTGTTCAGCGGGCCGGGGAATGAAGGCTAAGCTGCTTTAGTGACAACTGTCTGGGAAGGGCATTGTTCCAACTTCCACAACTTTCAGCGATGGATATCTTGGCTCGGGCACCTGTGAAGGGCGCAGCGAAGCGCGATAGTCTTTGTGAATTGCAGAACTCCGTGAACCAATGGCCTCCTGAACGTGCGTGGCACTCTTGGGATTTCCTGAGAGTATGTCTGCTTCAGTGCTTAACTTGCCCCAACTTTGCAAGCAGGATGTGTTTCTGCCTTGCGTTCTTATGAGCTATTGCCCTCTGAGCCAATGGCTTGTTAATTGCTTGGTTCTTGCAAAATGCTTTGCGCGCTGTTATTCAGGTTTCTACCTTCGTGGTTTTACTTGAGTGACACTGCTCATGCTTGCAACCGCTGGGATGCAGGTGCATGCCTCTAGCATGAAGTCAGACAAGTGAACCCGCTGAATTTAAGCATAT
>DQ480643_CC1130
TGGACGTTGCGTTGGAAAGTTTCATGAACCTTATCACTTAGAGGAAGGAGAAGTCGTAACAAGGTTTCCGTAGGTGAACCTACGGAAGGATCATTCGCACTGATTCAATTTTGACTACGTGAATTTTGGCTGTGAGGGATGCTTGCGGTGAGATATCTGCTTGCAGAACTCGAGGGCGACAGATGCACACTCACCAACCCTTGTTGGGGCTGGTGCGAGTGTCGCTCTGTGGCCATGGGTCCGTGTTCAGCGGGCCGGGGAATGAAGGCTAAGCTGCTTTAGTGACAACTGTCTGGGAAGGGCATTGTTCCAACTTCCACAACTTTCAGCGATGGATATCTTGGCTCGGGCACCTGTGAAGGGCGCAGCGAAGCGCTATAGTCTTTGTGAATTGCAGAACTCCGTGAACCAATCTTGGGATTTCCTGAGAGTATGTCTGCTTCAGTGCTTAACTTGCCCCAACTTTGCAAGCAGGATGTGTTTCTGCCTTGCGTTCTTATGAGCTATTGCCCTCTGAGCCAATGGCTTGTTAATTGCTTGGTTCTTGCAAAATGCTTTGCGCGCTGTTATTCAGGTTTCTACCTTCGTGGTTTTACTTGAGTGACGCTGCTCATGCTTGCAACCGCTGGGATGCAGGTGCATGCCTCTAGCATGAAGTCAGACAAGTGA
>DQ485148_EE106
GGAAGGATCATTCGCACTGACCAACCAACGCTACGTGAACAACTAACCGTGAGTGACTGTCAACGAACTGCTTCGCGGCAGTTTGAAGGCAGGAGCTCGTGGGCGACGCGGGCCGATTGACAACGCTGCAATCGCAGCCGAGTGGATCGCGCCTGGTTGCTATGGCCCCTTGAGGGCACCGCTGAAGAGCACCTTACTTAGCGATCAGCAAAAGCTCTTGGGCGCAAGCCTCAACACAACTTTCAGCGACGGATATCTTGGCTCGGGCACCAATGAAGGGCGCAGCGAAACGCGATAGTCGTTGTGAATTGCAGAACTCCGTGAACCAATAGCACCCTGAACTCGCATTGCACTCTTGGGACACGCCTGAGAGTATGTCTGCTTCAGTGCTTTTTCATATCTTCGCAGCGCGGGCTTCCTGGAGAAGCCTTGAGCCTCTTTGCGCGCTGCTGCATCAGAATTTGCAGCGGCGCGCTGAACACAAACCGGGAGGTAAGCTGGACTGATTTGTCGCGCATCACTGGGCACGTGTGTCCGTTTTGGCCCAATCATGCCAGCCTGCCAAGCAATTGGTGCTCAAATACCAATCTTAGCATGAAGTCAGACAAGCAA
>DQ838544_CC1002
AACCAATGGCCTCCTGAACGTGCGTTGCACTCTTGGGATTTCCTGAGAGTATGTCTGCTTCAGTGCTTAACTTGCCCCAACTTTGCAAGCAGGATGTGTTTCTGCCTTGCGTTCTTATGAGCTATTGCCCTCTGAGCCAATGGCTTGTTAATTGCTTGGTTCTTGCAAAATGCTTTGTGCGCTGTTATTCAAGTTTCTACCTTCGTGGTTTTACTTGAGTGACGCTGCTCATGCTTGCAACCGCTGGGATGCAGGTGCATGCCTCTAGCATGAAGTCAGACAAGTGA
>DQ865214_DD4
AACCAATGGCCCCCTGAACGCGCATTGCACTCTTGGGACTTCCTGAGAGTATGTTTGCTTCAGTGCTTATTTTACCTCCTTGCAAGGTTCTGTGCGCAACCTTGTGCCCTGGCCAGCCACGGGTTAACTTGCCCATGGCTTGCTGAGTAGTGATCTTTTAGAGCAAGCTCTGGCACGCTGTTGTTTGAGGCAGCCTATATTGAGGCTATTTCAAATGACGTTGCTACAAGCTTGATGTGTCCTTCTGCGCCGTTGCGCATCCCATAGCATGA
>DQ865210_AA136
GCAGAACTCCGTGAATTGCAGAACTCCGTGAATAGCAGAACTCCGTGAATTGCAGAACTCCGTGAACCAATGGCCTCTTGAACGTGCATTGCGCTCTTGGGATATGCCTGAGAGCATGTCTGCTTCAGTGCTTCTTATATCCACTTGTTGCTGCTGCTCTTTCGTTAAAGGGCAGCGTGGGTGCATGCTACTGCTTTGCAGCACTGGCATGCGTAGATTTGCTGCTTGCTCACTGGTTCGATTGATCACTTCATCAAATCTTGTCAGTGTTGCAAGTCTTGCGTATGTGTTTTGACACATCCTAGCATGAAGTCAGACAA
>DQ865212_BB19
AACCGATGGCCTCCTGAACGCGCATTGCGCTCTCGGGATTTCCTGAGAGCAGGTCTGCTTCAGTGCTTAGCATTATCTACCTGTGCTTGCAAGCAGCATGTCTACACTGCTGCTTCGCTTTCCAACAAGTCATCGATCGCGTTTGTGTTCGTAAATGGCTTGTTTGCTGCCTGGCCCATGCGCCAAGCTTGAGCGTACTGTTGTTCCAAGCTTAGCTTGCATCGTACAGCTCAAGCGCGCAGCTGTTGGGATGCTGATGCATGCCCTTAGCATGAAGTCAGACAAGAGA
>DQ865213_BB21
AACCGATGGCCTCCTGAACGCGCATTGCGCTCTCGGGATTTCCTGAGAGCAGGTCTGCTTCAGTGCTTAGCATTATCTACCTGTGCTTGCAAGCAGCATGTCTACACTGCTGCTTCGCTTTCCAACAAATCATCGCGTTTGTGTTCGTAAATGGCTTGTTTGCTGCCTGGCCCATGCGCCAAGCTTGAGCGTAGTGTTGTTCCAAGCTTAGCTTGCATCGTACAGCTCAAGCGCGCAGCTGTTGGGATGCTGATGCATGCCCTTAGCATGAAGTCAGACAAG
>EF378615_AA126
AACCAATGGCCTCTTGAACGTGCATTGCGCTCTTGGGATATGCCTGAGAGCATGTCTGCTTCAGTGCTTCTTCTTTCATTTTCTGCTGCTCTTGTTATCCGGAGCAGTGTTGCTGCAAGCTTCTGCAAGTGGCACTGGCATGCTAAATATCGTTTTGCTTGCTGTTGTGACTGATCAACATCTCATGTCGTTTCAGTTGGCGAAACAAAAGCTCATGTGTGTTCTTAACACTTCCTAGCATGAAGTCAGACAAGTGA
>EF378616_AA125
TCACTTGTCTGACTTCATGCTAGGAAGTGTTAAGAACACACATGAGCTTTTGTTTCGCCAACTGAAACGACATGAGATGTTGATCAGTCACAACAGCAAGCAAAACGATATTTAGCATGCCAGTGCCACTTGCAGAAGCTTGCAGGCAACACTGCTCCGGATAACAAGAGCAGCAGAAAATGAAAGAAGAAGCACTGAAGCAGACATGCTCTCAGGCATATCCCAAGAGCGCAATGCACGTTCAAGAGGCCATTTGGTT
>EF378617_AA124
TCACTTGTCTGACTTCATGCTAGGAAGTGTTAAGAACACACATGAGCTTTTGTTTCGCCAACTGAAACGACATGAGATGTTGATCAGTCACAACAGCAAGCAAAACTTGATATTTAGCATGCCAGTGCCACTTGCAGAAGCATGCAGCAACACTGCTCCTGATAACAAGACCAGCAGAAAATAAAAGTAGAAGCACTGAAGCAGACATGCTCTCAGGCATATACCCACAGAGCGCTAATGCACGTTCAAGAGGTCCATTGGTT
>EF378618_AA123
AACCAATGTTGAACTGGTTTTGGGGATATGCTGACAGCATGTGCATGCTACAGTGCTTCTGCTTTCATTTTCTGCTGCTCTTGTTATCCGGAGCAGTGTTGCTGCAAGCTTCTGCAAGTGGCACTGGCATGCTAAATATCGTTTTGCTTGCTGTTGTGAGTGATCAACATCTCATGTCGTTTCAGTTGTCGAAACAAAAGCTATGGTGCATAGCACAATCCCACCTGAATCAGACAAGTGA
>EF378619_AA122
AACCAATGGCCTCCGTGAACGTGCATTGCGCTCTTGGGATATGCCTGAGAGCATGTCTGCTTCAGTGCTTCTTCTTTCATTTTCTGCTGCTCTTGTTATCCGGAGCAGTGTTGCTGCAAGCTTCTGCAAGTGGCACTGGCATGCTAAATATCGTTTTGCTTGCTGTTGTGACTGATCAACATCTCATGTCGTTTCAGTTGGCGAAACAAAAGCTCATGTGTGTTCTTAACACTTCCTAGCATGAAGTCAGACAAGTGA
>EF378620_AA138
AACCAATGGCCTCTTGAACGTGCATTGCGTGTCTTGCAGATATGCCTGAGAGCATGTCTGCTTCAGTGCTTCTTCTTTCATTTTCTGCTGCTCTTGTTATCCGGAGCAGTGTTGCTGCAAGCTTCTGCAAGTGGCACTGGCATGCTAAATATCGTTTTGCTTGCTGTTGTGACTGATCAACATCTCATGTCGTTTCAGTTGGCGAAACAAAAGCTCATGTGTGTTCTTACCACTTCCTAGCATGAAGTCAGACAAGTGA
>EF378621_AA137
AACCAATGGCCTGTTGAACGTCCAGAAAACCGAGCATTGCCCATGCTTCTTCTTTCATTTTCTGCTGCTCTTGTTATCCGGAGCAGTGTTGCTGCAAGCTTCTGCAAGTGGCACTGGCATGCTAAATATCGTTTTGCTTGCTGTTGTGACTGATCAACATCTCATGTCGTTTCAGTTGGCGAAACAAAAGCTCATGTGTGTTCTTAACACTTCCTAGCATGAAGTCAGACAAGTGA
>EF473656_CC1236
AACTAATGGCGAAGGTGTGTTGCACCCTTGGGATTTCCTGAGAGTATGTCTGCTTCAGTGCTTAACTTGCCCCAACTTTGCAAGCAGGATGTGTTTCTGCCTTGCGTTCTTATGAGCTATTGCCTTCTGCGCCAATGGCTTGGTAATTGCTTGGTTCTTGCAGAACGCTTTGCGTGCTGTTATCATTTTCTACCTTCGCGGTTTTACTTGAGTGACGCTGCTCATGCTTGCAACCGCTGGGATGCAGGTGCATGCCTCTAGCATGAAGTCAGACAAGTGA
>EF541145_CC35.3
AACCAATGGCCTCCTGAACGTGCGTTGCACTCTTGGGATTTCCTGAGAGTATGTCTGCTTCAGTGCTTAACTTGCCCCAACTTTGCAAGCAGGATGTGTTTCTGCCTTGCGTTCTTATGAGCTATTGGCCTCTGAGCCAATGGCTTGTTAATTGCTTGGTTCTTGCAAAATGCTTTGCGCGCTGTTATTCAAGTGTCTACCTTCGTGGTTTTACTTGAGTGACACTGCTCATGCTTGCAACCGCTGGGATGCAGGTGCATGCCTCTAGCATGAAGTCAGACAAGTGA
>EF541147_CC33a
AATCAATGGCCTCCTGAACGTGCGTTGCACTCTCGGGATTTCCTGAGAGCATGTCTGCTTCAGTGCTTACCTTGCCCCAACTTTGCAAGCAGGATGTGTTTCTGCCTTGCGTTCTTATGAGTTATTGCCCTCTGAGGCAATGGCTTGTTAATTGCTTGGTTCTTGCAAAATGCTTTGCGCGCTGTTATTCAGGTTTCTACCTTCGTGGTTTTACTTGAGTGACGCTGCTCATGCTTGCAACCGCTGGGATGCAGGTGCATGCCTCTAGCATGAAATCAGACAAGTGA
>EF541149_CC3t
AACCAATGGCCTCCTGAACGTGCGTTGCACTCTTGGGATTTCCTGAGAGTATGTCTGCTTCAGTGCTTAACTTGCCCCAACTTTGCAAGCAGGATGTGTTTCTGCCTTGCGTTCTTATGAGCTATTGCCCTCTGAGCCAATGGCTTGTTACTTGCTTGGTTCTTGCAAAATGCTTTGCGCGCTGTTATTCAAGTTTCTACCTTCGTGGTTTTACTTGAGTGACGCTGCTCATGCTTGCAAACGCTGGGATGCAGGTGCATGCCTCTAGCATGAAGTCAGACAAGTGA
>EF634157_CC1.5
CCGGTGAATTATTCGGACTGACGCAGTGCTCAGCTTCTGGACGTTGCGTCGGAAAGTTTCATGAACCTTATCACTTAGAGGAAGGAGAAGTCGTAACAAGGTTTCCGTAGGTGAACCTGCGGAAGGATCATTCGCACTGATTCAATTTTGACTACGTGAATTTTGGCTGTGAGGGATGCTTGCGGTGAGATATCTGCTTACAGAACTCGAGGGCGACAGATGCACACTCACCAACCCTTGTTGGGGCTGGTGCGAGTGTCGGTTTGTGGCCATGGGTCCGTGTTCAGCGGGCTGGGGAATGAAGGCTAAGCTGCTTTAGTGACAACTGTCTGGGAAGGGCATTGTTCCAGCTTCCACAACTTTCAGCGATGGATATCTTGGCTCGGGCACCTGTGAAGGGCGCAGCGAAGCGCGATAGTCTTTGTGAATTGCAGAACTCCGTGAACCAATGGCCTCCTGAACGTGCGTTGCACTCTTGGGATTTCCTGAGAGTATGTCTGCTTCAGTGCTTAACTTGCCCCAACTTTGCAAGCAGGATGTGTTTCTGCCTTGCGTTCTTATGAGCTATTGCCCTCTGAGCCAATGGCTTGTTAATTGCTTGGTTCTTGCAAAATGCTTTGCGCGCTGTTATTCAGGTTTCTACCTTCGTGGTCTTACTTGAGTGACGCTGCTCATGCTTGCAACCGCTGGGATGCAGGTGCATGCCTCTAGCATGAAGTCAGACAAGTGAACCCGCTGAATTTAAGCATATCAATAAGCGGAGGA
>EF656428_AA130
AACCAATGGCCTCTTGAACGTGCATTGCGCTCTTGGGATATGCCTGAGAGCACGTCTGCTTCAGTGCTTCTACTTTCATTTTCTGCTGCTCTTGTTATCAGGAGCAGTGTTGCTGCATGCTTCTGCAAGTGGCACTGGCATGCTAAATATCAAGTTTTGCTTGCTGTTGTGACTGATCAACATCTCATGTCGTTTCAGTTGGCGAAACAAAAGCTCATGTGTGTTCTTAACACTTCCTAGCATGAAGTCAGACAAGTGA
>EF656429_AA127
AACCAATGGCCTCTTGAACGTGCATTGCGCTCTTGGGATATGCCTGAGAGCATGTCTGCTTCAGTGCTTCTACTTTCATTTTCTGCTGCTCTTGTTATCAGGAGCAGTGTTGCTGCATGCTTCTGCAAGTGGCACTGGCATGCTAAATGTCAAGTTTTGCTTGCTGTTGTGACTGATCAACATCTCATGTCGTTTCAGTTGGCGAAACAAAAGCTCATGTGTGTTCTTAACACTTCCTAGCATGAAGTCAGACAAGTGA
>EF656430_AA128
AACCAATGGCCTCTTGAACGTGTATTGCGCTCTTGGGATATGCCTGAGAGCATGTCTGCTTCAGTGCTTCTACTTTCATTTTCTGCTGCTCTTGTTATCAGGAGCAGTGTTGCTGCATGCTTCTGCAAGTGGCACTGGCATGCTAAATATCAAGTTTTGCTTGCTGTTGTGACTGATCAACATCTCATGTCGTTTCAGTTGGCGAAACAAAAGCTCATGTGTGTTCTTAACACTTCCTAGCATGAAGTCAGACAAGTGA
>EF656431_AA129
AACCAATGGCCTCTTGAACGTGCATTGCGCTCTTGGGATATGCCTGAGAGCATGTCTGCTTCAGTGCTTCTACTTACATTTTCTGCTGCTCTTGTTATCAGGAGCAGTGTTGCTGCATGCTTCTGCAAGTGGCACTGGCATGCTAAATATCAAGTTTTGCTTGCTGTTGTGACTGATCAACATCTCATGTCGTTTCAGTTGGCGAAACAAAAGCTCATGTGTGTTCTTAACACTTCCTAGCATGAAGTCAGACAAGTGA
>EF656432_AA131
AACCAATGGCCTCTTGAACGTGCATTGCGCTCTTGGGATATGCCTGAGAGCATGTCTGCTTCAGTGCTTCTACTTTCATTTTCTGCTGCTCTTGTTATCAGGAGCGGTGTTGCTGCATGCTTCTGCAAGTGGCACTGGCATGCTAAATATCAAGTTTTGCTTGCTGTTGTGACTGATCAACATCTCATGTCGTTTCAGTTGGCGAAACAAAAGCTCATGTGTGTTCTTAACACTTCCTAGCATGAAGTCAGACAAGTGA
>EF656433_CC1147
AACCAATGGCCTCCTGAACGTGCGTTGCACTCTTGGGATTTCCTGAGAGTATGTCTGCTTCAGTGCTTAACTTGCCCCAACTTTGCAAGCAGGATGTGTTTCTGCCTTGCGTTCTTATGAGCTATTGCCCTCTGAGCCAATGGCTTGAGAATTGCTTGGTTCTTGCAAAATGCTTTGCGCGCTGTTATTCAGGTTTCTACCTTCGTGGTTTTACTTGAGTGACGCTGCTCATGCTTGCAACCGCTGGGATGCAGGTGCATGCCTCTAGCATGAAGTCAGACAAGTGA
>EF656434_CC1146
AACCAATGGCCTCCTGAACGTGCGTTGCACTCTTGGGATTTCCTGAGAGTATGTCTGCTTCAGTGCTTAACTTGCCCCAACTTTGCAAGCAGGATGTGTTTCTGCCTTGCGTTATTATGAGCTATTGCCCTCTGAGCCAATGGCTTGTTAATTGCTTGGTTCTTGCAAAATGCTTTGCGCGCTGTTATTCAAGTTTCTACCTTCGTGGTTTTACTTGAGTGACGCTGCTCATGCTTGCAACCGCTGGGATGCAGGTGCATGCCTCTAGCATGAAGTCAGACAAGTGA
>EF656435_DD118
AACCAATGGCCCCCTGAACGCGCATTGCACTCTTGGGACTTCCTGAGAGTATGTTTGCTTCAGTGCTTATTTTACCTCCTTGCAAGGTTCTGTCGCAACCTTGTGCCCTGGCCAGCCACGCGTTAACTTGCTCATGGCTTGCTGAGTAGTGATCTTTTAGAGCAAGCTCTGGCACGCTGTTGTTTGAGGCAGCCTATATTGAGGCTATTTCAAATGACGTTGCTACAAGCTTGATGTGTCCTTCTGCGCCGTTGCGCATCCCATAGCATGAAGTCAAACAAGAGA
>EU040178_CC1148
AACCAATGGCCTCCTGAACGTGCGTTGCACTCTTGGGATTTCCTGAGAGTATGTCTGCTTCAGTGCTTAACTTGCCCCAACTTTGCAAGCAGGATGTGTTTCTGCCTTGCGTTCTTATGAGCTATTGCCCTCTGAGCCAATGGCTTGTTAATTGCTTGGTTCTTGCAAAATGCTTTGTGCGCTGTTATTCAGGTTTCTACCTTCGTGGTTTTACTTGAGTGACGCTGCTCATGCTTGCAACCGCTGGGATGCAGGTGCATGCCTCTAGCATGAAGTCAGACAAGTGA
>EU074856_AA155
CAGCTTCTGGACGTTGCGTTGGAAAGTTTCATGAACCTTATCACTTAGAGGAAGGAGAAGTCGTAACAAGGTTTCCGTAGGTGAACCTGCGGAAGGATCATTCGCACTATCCAAAACTTGTCGTGAACCTGGCTGAATGCGACTGCTTGTGAATTTGTTTTTGCAAGTGGAAGCTATGGGCGACTGGAGGTATTCGGAGCTGCACTGTGTGTATGTTCTGGGTGCTGCCCATCGTCATTGGTCCCTCTTGGACCTTCCACAACTCAACTTACTCTTGTTTCAGCTTGTGTCAAGGATAATTTGATTACAATTTTCAGCGACGGATATCTTGGCTCGAGCACCTATGAAGGGCGCAGCGAAGTGCGATAATCGTTGTGAATTGCAGAACTCCGTGAACCAATGGCCTCTTGAACGTGCATTGCGCTCTTGGGATATGCCTGAGAGCATGTCTGCTTCAGTGCTTCTACTTTCTTTTCTGCTGCTCTTGTTATCAGGAGCAGTGCTGCTGCATGCTTCTGCAATTGGCACTGGCATGCTAAGTACCGAGTTTCGCTTGCTGTTGTGACTGATCAACATCTCATGTCGTTTCAGTTGGCGAAACAAAGGCTTGTGTGTTCCAACACTTCCTAGCATGAAGTCAGACAAGTGAACCCGCCGAATTTAAGCATATAAGTAA
>EU074859_AA156
CAGCTTCTGGACGTTGCGTTGGAAAGTTTCATGAACCTTATCACTTAGAGGAAGGAGAAGTCGTAACAAGGTTTCCGTAGGTGAACCTGCGGAAGGATCATTCGCACTATCCAAAACTTGTCGTGAACCTGGCTGAATGCGACTGCTTGTGAATTTGTTTTTGCAAGTGGAAGCTATGGGCGACTGGAGGTATTCGGAGCTGCACTGTGTGTATGTTCTGGGTGCTGCCCATCGTCATTGGTCCCTCTTGGACCTTCCACAACTCAACTTACTCCTGTTTCAGCTTGTGTCAAGGATAATTTGATTACAATTTTCAGCGACGGATATCTTGGCTCGAGCACCTATGAAGGGCGCAGCGAAGTGCGATAATCGTTGTGAATTGCAGAACTCCGTGAACCAATGGCCTCTTGAATGTGCATTGCGCTCTTGGGATATGCCTGAGAGCATGTCTGCTTCAGTGCTTCTACTTTCTTTTCTGCTGCTCTTGTTATCAGGAGCAGTGCTGCTGCATGCTTCTGCAATTGGCACTGGCATGCTAAGTACCAAGTTTCGCTTGCTGTTGTGACTGATCAACATCTCATGTCGTTTCAGTTGGCGAAACAAAGGCTTGTGTGTTCCAACACTTCCTAGCATGAAGTCAGACAAGTGAACCCGCCGAATTTAAGCATATAAGTAA
>EU074860_AA154
CAGCTTCTGGACGTTGCGTTGGAAAGTTTCATGAACCTTATCACTTAGAGGAAGGAGAAGTCGTAACAAGGTTTCCGTAGGTGAACCTGCGGAAGGATCATTCGCACTATCCAAAACTTGTCGTGAACCTGGCTGAATGCGACTGCTTGTGAATTTGTTTTTGCAAGTGGAAGCTATGGGCGACTGGAGGTATTCGGAGCTGCACTGTGTGTATGTTCTGGGTGCTGCCCATCGTCATTGGTCCCTCTTGGACCTTCCACAACTCAACTTACTCTTGTTTCAGCTTGTGTCAAGGATAATTTGATTACAATTTTCAGCGACGGATATCTTGGCTCGAGCACCTATGAAGGGCGCAGCGAAGTGCGATAATCGTTGTGAATTGCAGAACTCCGTGAACCAATGGCCTCTTGAACGTGCATTGCGCTCCCGGGATATGCCTGAGAGCATGTCTGCTTCAGTGCTTCTACTTTCTTTTCTGCTGCTCTTGTTATCAGGAGCAGTGCTGCTGCATGCTTCTGCAATTGGCACTGGCATGCTAAGTACCAAGTTTCGCTTGCTGTTGTGACTGATCAACATCTCATGTCGTTTCAGTTGGCGAAACAAAGGCTTGTGTGTTCCAACACTTCCTAGCATGAAGTCAGACAAGTGAACCCGCCGAATTTAAGCATATAAGTAA
>EU074865_BB125
CAGCTTCTGGACGTTGTGTTGGAAAGTTTCATGAACCTTATCACTTAGAGGAAGGAGAAGTCGTAACAAGGTTTCCGTAGGTGAACCTGCGGAAGGATCATTCGCACTGATCAACTCTCGACACTGTGACTTTTGATGTGAGGGACGCTTGTGGTGAAATATCTGCTTGCGGAACTCGTGGGTGACAGCGGCGCATCGGCGCCTGGTGCATCTGGCACCAGGCGCGGGTGTTGCCCTGTGGCCGGGTTAGCTCTAGGGTGAGATAGTTAGCGCAAGCTTTCTGGAAAGGATGATGGTCCAAAACTACAACTTTCAGTGATGGATATCTTGGCTCGGGCACCTTTGAAGGGCGCAGCGAAGCGCGATAGTCTTTGTGAATTGCAGAACTCCGTGAACCGATGGCCTCCTGAACGCGCATTGCGCTCTCGGGATTTCCTGAGAGCAGGTCTGCTTCAGTGCTTAGCATTATCTACCTGTGCTTGCAAGCAGCATGTATGTCTGCATTGCTGCTTCGCTTTCCAACAAGTCATCGATCGCTTTTGTGTTCGTAAATGGCTTGTTTGCTGCCTGGCCCATGCGCCAAGCTTGAGCGTACTGTTGTTCCAAGCTTTGCTTGCATCGTGCAGCTCAAGCGCGCGGCTGTCGGGATGCTGATGCATGCCCTTAGCATGAAGTCAGACAAGAGAACCCGCTGAATTTAAGCATATAAGTAA
>EU074870_BB121
CAGCTTCTGGACGTTGTGTTGGAAAGTTTCATGAACCTTATCACTTAGAGGAAGGAGAAGTCGTAACAAGGTTTCCGTAGGTGAACCTGCGGAAGGATCATTCGCACTGATCAACTCTCGACACTGTGACTTTTGATGTGAGGGACGCTTGTGGTGAAATATCTGCTTGCGGAACTCGTGGGTGACAGCGGCGCATCGGCGCCTGGTGCATCTGGCACCAGGCGCGGGTGTTGCCCTGTGGCCGGGTTAGCTCTAGGGTGAGATAGTTAGCGCAAGCTTTCTGGAAAGGATGATGGTCCAAAACTACAACTTTCAGTGATGGATATCTTGGCTCGGGCACCTTTGAAGGGCGCAGCGAAGCGCGATAGTCTTTGTGAATTGCAGAACTCCGTGAACCGATGGCCTCCTGAACGCGCATTGCGCTCTCGGGATTTCCTGAGAGCAGGTCTGCTTCAGTGCTTAGCATTGTCTACCTGTGCTTGCAAGCAGCATGTATGTCTGCATTGCTGCTTCGCTTTCCAACAAGTCATCGATCGCTTTTGTGTTCGTAAATGGCTTGTTTGCTGCCTGGCCCATGCGCCAAGCTTGAGCGTACTGTTGTTCCAAGCTTTGCTTGCATCGTGCAGCTCAAGCGCGCAGCTGTCGGGATGCTGATGCATGCCCTTAGCATGAAGTCAGACAAGAGAACCCGCTGAATTTAAGCATATAAGTAA
>EU074871_BB122
CAGCTTCTGGACGTTGTGTTGGAAAGTTTCATGAACCTTATCACTTAGAGGAAGGAGAAGTCGTAACAAGGTTTCCGTAGGTGAACCTGCGGAAGGATCATTCGCACTGATCAACTCTCGACACTGTGACTTTTGATGTGAGGGACGCTTGTGGTGAAATATCTGCTTGCGGAACTCGTGGGTGACAGCGGCGCATCGGCGCCTGGTGCATCTGGCACCAGGCGCGGGTGTTGCCCTGTGGCCGGGTTAGCTCTAGGGTGAGATAGTTAGCGCAAGCTTTCTGGAAAGGATGATGGTCCAAAACTACAACTTTCAGTGATGGATATCTTGGCTCGGGCACCTTTGAAGGGCGCAGCGAAGCGCGATAGTCTTTGTGAATTGCAGAACTCCGTGAACCGATGGCCTCCTGAACGCGCATTGCGCTCTCGGGATTTCCTGAGAGCAGGTCTGCTTCAGTGCTTAGCATTATCTACCTGTGCTTGCAAGCAGCATGAATGTCTGCATTGCTGCTTCGCTTTCCAACAAGTCATCGATCGCTTTTGTGTTCGTAAATGGCTTGTTTGCTGCCTGGCCCATGCGCCAAGCTTGAGCGTACTGTTGTTCCAAGCTTTGCTTGCATCGTGCAGCTCAAGCGCGCAGCTGTCGGGATGCTGATGCATGCCCTTAGCATGAAGTCAGACAAGAGAACCCGCTGAATTTAAGCATATAAGTAA
>EU074872_BB123
CAGCTTCTGGACGTTGTGTTGGAAAGTTTCATGAACCTTATCACTTAGAGGAAGGAGAAGTCGTAACAAGGTTTCCGTAGGTGAACCTGCGGAAGGATCATTCGCACTGATCAACTCTCGACACTGTGACTTTTGATGTGAGGGACGCTTGTGGTGAAATATCTGCTTGCGGAACTCGTGGGTGACAGCGGCGCATCGGCGCCTGGTGCATCTGGCACCAGGCGCGGGTGTTGCCCTGTGGCCGGGTTAGCTCTAGGGTGAGATAGTTAGCGCAAGCTTTCTGGAAAGGATGATGGTCCAAAACTACAACTTTCAGTGATGGATATCTTGGCTCGGGCACCTTTGAAGGGCGCAGCGAAGCGCGATAGTCTTTGTGAATTGCAGAACTCCGTGAACCGATGGCCTCCTGAACGCGCATTGCGCTCTCGGGATTTCCTGAGAGCAGGTCTGCTTCAGTGCTTAGCATTATCTACCTGTGCTTGCAAGCAGCATGTATGTCTGCATTGCTGCTTCGCTTTCCAACAAGTCATCGATCGCTTTTGTGTTCGTAAATGGCTTGTTTGCTGCCTGGCCCATGCGCCAAGCTTGAGCGTACTGTTGTTCCATGCTTTGCTCGCATCGTGCAGCTCAAGCGCGCAGCTGTCGGGATGCTGATGCATGCCCTTAGCATGAAGTCAGACAAGAGAACCCGCTGAATTTAAGCATATAAGTAA
>EU074874_BB124
CAGCTTCTGGACGTTGTGTTGGAAAGTTTCATGAACCTTATCACTTAGAGGAAGGAGAAGTCGTAACAAGGTTTCCGTAGGTGAACCTGCGGAAGGATCATTCGCACTGATCAACTCTCGACACTGTGACTTTTGATGTGAGGGACGCTTGTGGTGAAATATCTGCTTGCGGGACTCGTGGGTGACAGCGGCGCATCGGCGCCTGGTGCATCTGGCACCAGGCGCGGGTGTTGCCCTGTGGCCGGGTTAGCTCTAGGGTGAGATAGTTAGCGCAAGCTTTCTGGAAAGGATGATGGTCCAAAACTACAACTTTCAGTGATGGATATCTTGGCTCGGGCACCTTTGAAGGGCGCAGCGAAGCGCGATAGTCTTTGTGAATTGCAGAACTCCGTGAACCGATGGCCTCCTGAACGCGCATTGCGCTCTCGGGATTTCCTGAGAGCAGGTCTGCTTCAGTGCTTAGCATTATCTACCTGTGCTTGCAAGCAGCATGTATGTCTGCATTGCTGCTTCGCTTTCCAACAAGTCATCGATCGCTTTTGTGTTCGTAAATGGCTTGTTTGCTGCCTGGCCCATGCGCCAAGCTTGAGCGTACTGTTGTTCCAAGCTTTGCTTGCATCGTGCAGCTCAAGCGCGCAGCTGTCGGGATGCTGATGCATGCCCTTGGCATGAAGTCAGACAAGAGAACCCGCTGAATTTAAGCATATAAGTAA
>EU074878_CC1231
CAGCTTCTGGACGTTGCATCGGAAAGTTTCATGAACCTTATCACTTAGAGGAAGGAGAAGTCGTAACAAGGTTTCCGTAGGTGAACCTGCGGAAGGATCATTCGCACTGATTCAATTTTGACTACGTGAATTTTGGCTGTGAGGGATGCTTGCGGTGAGATATCTGCTTGCAGAACTCGAGGGCGACAGATGCACACTCACCAACCCTTGTTGGGGCTGGTGCGAGTGTCGCTCTGTGGCCATGGGTCCGTGTTCAGCGGGCCGGGGAATGAAGGCTAAGCTGCTTTAGTGACAACTGTCTGGGAAGGGCATTGTTCCAACTTCCACAACTTTCAGCGATGGATATCTTGGCTCGGGCACCTGTGAAGGACGCAGCGAAGCGCGATAGTCTTTGTGAATTGCAGAACTCCGTGAACCAATGGCCTCCTGAACGTGCGTTGCATTCTTGGGATTTCCTGAGAGTATGTCTGCTTCAGTGCTTAACTTGCCCCAACTTTGCAAGCAGGATGTGTTTCTGCCTTGCGTTCTTATGAGCTATTGCCCTCTGAGCCAATGGCTTGTTAATTGCTTGGTTCTTGCAAAATGCTTTGCGCGCTGTTATTCAGGTTTCTACCTTCGTGGTTTTACTTGAGTGACGCTGCTCATGCTTGCAACCGCTGGGATGCAGGTGCATGCCTCTAGCATGAAGTCAGACAAGTGAACCCGCTGAATTTAAGCATATAAGTAA
>EU074881_CC1226
CAGCTTCTGGACGTTGCGTCGGAAAGTTTCATGAACCTTATCACTTAGAGGAAGGAGAAGTCGTAACAAGGTTTCCGTAGGTGAACCTGCGGAAGGATCATTCGCACTGATTCAATTTTGACTACGTGAATTTTGGCTGTGAGAGATGCTTGCGGTGAGATATCTGCTTGCAGAACTCGAGGGCGACAGATGCACACTCACCAACCTTTGTTGGGGCTGGTGCGAGTGTCGCTCTGTGGCCATGGGTCCGTGTTCAGCGGGCCGGGGAATGAAGGCTAAGCTGCTTTAGTGACAACTGTCTGGGAAGGGCATTGTTCCAACTTCCACAACTTTCAGCGATGGATATCTTGGCTCGGGCACCTGTGAAGGGCGCAGCGAAGCGCGATAGTCTTTGTGAATTGCAGAACTCCGTGAACCAAATGGCCTCCTGAACGTGCGTTGCACTCTTGGGATTTCCTGAGAGTATGTCTGCTTCAGTGCTTAACTTGCCCCAACTTTGCAAGCAGGATGTGTTTCTGCCTTGCGTTCTTATGAGCTATTGCCCTCTGAGCCAATGGCTTGTTAATTGCTTGGTTCTTGCAAAATGCTTTGCGCGCTGTTATTCAGGTTTCTACCTTCGTGGTTTTACTTGAGTGACGCTGCTCATGCTTGCAACCGCTGGGATGCAGGTGCATGCCTCTAGCATGAAGTCAGACAAGTGAACCCGCTGAATTTAAGCATATAAGTAA
>EU074882_CC1227
CAGCTTCTGGACGTTGCGTCGGAACGTTTCATGAACCTTATCACTTAGAGGAAGGAGAAGTCGTAACAAGGTTTCCGTAGGTGAACCTGCGGAAGGATCATTCGCACTGATTCAATTTTGACTACGTGAATTTTGGCTGTGAGGGATGCTTGCGGTGAGATATCTGCTTGCAGAACTCGAGGGCGACAGATGCACACTCACCAACCCTTGTTGGGGCTGGTGCGAGTGTCGCTCGTGGCCATGGGTCCGTGTTCAGCGGGCCGGGGAATGAAGGCTAAGCTGCTTTAGTGACAACTGTCTGGGAAGGGCATTGTTCCAACTTCCACAACTTTCAGCGATGGATATCTTGGCTCGGGCACCTGTGAAGGGCGCAGCGAAGCGCGATAGTCTTTGTGAATTGCAGAACTCCGTGAACCAATGGCCTCCTGAACGTGCGTGGCACTCTTGGGATTTCCTGAGAGTATGTCTGCTTCAGTGCTTAACTTGCCCCAACTTTGCAAGCAGGATGTGTTTCTGCCTTGCGTTCTTATGAGCTATTGCCCTCTGAGCCAATGGCTTGTTAATTGCTTGGTTCTTGCAAAATGCTTTGCGCGCTGTTATTCAGGTTTCTACCTTCGTGGTTTTACTTGAGTGACGCTGCTCATGCTTGCAACCGCTGGGATGCAGGTGCATGCCTCTAGCATGAAGTCAGACAAGTGAACCCGCTGAATTTAAGCATATAAGTAA
>EU074883_CC1228
CAGCTTCTGGACGTTGCGTCGGAAAGTTTCATGAACCTTATCACTTAGAGGAAGGAGAAGTCGTAACAAGGTTTCCGTAGGTGAACCTGCGGAAGGATCATTCGCACTGATTCAATTTTGACTACGTGAATTTGGCTGTGAGGGATGCTTGCGGTGAGATATCTGCTTGCAGAACTCGAGGGCGACAGATGCACACTCACCAACCCTTGTTGGGGCTGGTGCGAGTGTCGCTCTGTGGCCATGGGTCCGTGTTCAGCGGGCCGGGGAATGAAGGCTAAGCTGCTTTAGTGACAACTGTCTGGGAAGGGCATTGTTCCAACTTCCACAACTTTCAGCGATGGATATCTTGGCTCGGGCACCTGTGAAGGGCGCAGCGAAGCGCGATAGTCTTTGTGAATTGCAGAACTCCGTGAACCAATGGCCTCCTGAACGTGCGTTGCACTCTTGGGATTTCCTGAGAGTATGTCTGCTTCAGTGCTTAACTTGCCCCAACTTTGCAAGCAGGATGTGTTTCTGCCTTGCGTTCTTATGAGCTATTGCCCTCTGAGCCAATGGCTTGTTAATTGCTTCGTTCTTGCAAAATGCTTTGCGCGCTGTTATTCAGGTTTCTACCTTCGTGGTTTTACTTGAGTGACGCTGCTCATGCTTGCAACCGCTGGGATGCAGGTGCATGCCTCTAGCATGAAGTCAGACAAGTGAACCCGCTGAATTTAAGCATATAAGTAA
>EU074888_CC1229
CAGCTTCTGGACGTTGCGTCGGAAAGTTTCATGAACCTTATCACTTAGAGGAAGGAGAAGTCGTAACAAGGTTTCCGTAGGTGAACCTGCGGAAGGATCATTCGCACTGATTCAATTTTGACACGTGAATTTTGGCTGTGAGAGATGCTTGCGGTGAGATATCTGCTTGCAGAACTCGAGGGCGACAGATGCACACTCACCAACCCTTGTTGGGGCTGGTGCGAGTGTCGCTCTGTGGCCATGGGTCCGTGTTTAGCGGGCCGGGGAATGAAGGCTAAGCTGCTTTAGTGACAACTGTCTGGGAAGAGAGCATTGTTCCAACTTCCACAACTTTCAGCGATGGATATCTTGGCTCGGGCACCTGTGAAGGGCGCAGCGAAGCGCGATAGTCTTTGTGAATTGCAGAACTCCGTGAACCAATGGCCTCCTGAATGTGCGTTGCACTCTTGGGATTTCCTGAGAGTATGTCTGCTTCAGTGCTTAACTTGCCCCAACTTTGCAAGCAGGATGTGTTTCTGCCTTGCGTTCTTATGAGCTGTTGCCAATGGCTTGTTAATTGCTTGGTTCTTGCAAAATGCTTTGCGCGCTGTTATTCAGGTTTCTACCTTCGTGGTTTTACTTGAGTGACGCTGCTCATGCTTGCAACCGCTGGGATGCAGGTGCATGCCTCTAGCATGAAGTCAGACAAGTGAACCCGCTGAATTTAAGCATATAAGTAA
>EU074889_CC1230
CAGCTTCTGGACGTTGCGTCGGAAAGTTTCATGAACCTTATCACTTAGAGGAAGGAGAAGTCGTAACAAGGTTTCCGTAGGGTGAACCTGCGGAAGGATCATTCGCACTGATTCAATTTTGACTACGTGAATTTTGGCTGTGAGGGATGCTTGCGGTGAGATATCTGCTTGCAGAACTCGAGGGCGACAGATGCACACTCACCAACCCTTGTTGGGGCTGGTGCGAGTGTCGCTCTGTGGCCATGGGTCCGTGTTCAGCGGGCCGGGGAATGAAGGCTAAGCTGCTTTAGTGACAACTGTCTGGGAAGGGCATTGTTCCAACTTCCACAACTTTCAGCGATGGATATCTTGGCTCGGGCACCTGTGAAGGGCGCAGCGAAGCGCGATAGTCTTTGTGAATTGCAGAACTCCGTGAACCAATGGCCTCCTGAACGTGCGTTGCACTCTTGGGATTTCCTGAGAGTATGTCTGCTTCAGTGCTTAACTTGCCCCAACTTTGCAAGCAGGATGTGTTTCTGCCTTGCGTTCTTATGAGCTGTTGCCAATGGCTTGTTAATTGCTTGGTTCTTGCAAAATGCTTTGCGCGCTGTTATTCAGGTTTCTACCTTCGTGGTTTTACTTGAGTGACGCTGCTCATGCTTGCAACCGCTGGGATGCAGGTGCATGCCTCTAGCATGAAGTCAGACAAGTGAACCCGCTGAATTTAAGCATATAAGTAA
>EU074890_CC1224
CAGCTTCTGGACGTTGCGTCGGAAAGTTTCATGAACCTTATCACTTAGAGGAAGGAGAAGTCGTAACAAGGTTTCCGTAGGTGAACCTGCGGAAGGATCATTCGCACTGATTCAATTTTGACTACGTGAATTTTGGCTGTGAGGGATGCTTGCGGTGAGATATCTGCTTGCAGAACTCGAGGGCGACAGATGCACACTCACCAACCCTTGTTGGGGCTGGTGCGAGTGTCGCTCTGTGGCCATGGGTCCGTGTTTAGCGGGCCGGGGAATGAAGGCTAAGCTGCTTTAGTGACAACTGTCTGGGAAGGGCATTGTTCCAACTTCCACAACTTTCAGCGATGGATATCTTGGCTCGGGCACCTGTGAAGGGCGCAGCGAAGCGCGATAGTCTTTGTGAATTGCAGAACTCCGTGAACCAATGGCCTCCTGAACGTGCGTTGCACTCTTGGGATTTCCTGAGAGTATGTCTGCTTCAGTGCTTAACTTGCCCCAACTTTGCAAGCAGGATGTGTTTCTGCCTTGCGTTCTTATGAGCTATTGCCCTCTGAGCCAATGGCTTGTTAATTGCCTGGTTCTTGCAAAATGCTTTGCGCGCTGTTATTCAGGTTTCTACCTTCGTGGTTTTACTTGAGTGACGCTGCTCATGCTTGCAACCGCTGGGATGCGGGTGCATGCCTCTAGCATGAAGTCAGACAAGTGAACCCGCTGAATTTAAGTATATAAGTAA
>EU074893_CC1225
CAGCTTCTGGACGTTGCGTCGGAAAGTTTCATGAACCTTATCACTTAGAGGAAGGAGAAGTCGTAACAAGGTTTCCGTAGGTGAACCTGCGGAAGGATCATTCGCACTGATTCAATTTTGACTACGTGAATTTTGGCTGTGAGGGATGCTTGCGGTGAGATATCTGCTTGCAGAACTCGAGGGCGACAGATGCACACTCACCAACCCTTGTTGGGGCTGGTGCGAGTGTCGCTCTGTGGCCATGGGTCCGTGTTCAGCGGGCCGGGGAATGAAGGCTAAGCTGCTTTAGTGACAACTGTCTGGGAAGGGCATTGTTCCAACTTCCACAACTTTCAGCGATGGATATCTTGGCTCGGGCACCTGTGAAGGGCGCAGCGAAGCGCGATAGTCTTTGTGAATTGCAGAACTCCGTGAACCAATGGCCTCCTGAACGTGCGTTGCACTCTTGGGATTTCCTGAGAGTATGTCTGCTTCAGTGCTTAACTTGCCCCAACTTTGCAAGCAGGATGTATTTCTGCCTTGCGTTCTTATGAGCTATTGCCCTCTGAGCCAATGGCTTGTTAATTGCTTGGTTCTTGCAAAATGCTTTGCGCGCTGTTATTCAGGTTTCTACCTTCGTGGTTTTACTTGAGTGGCGCTGCTCATGCTTGCAACCGCTGGGATGCAGGTGCATGCCTCTAGCATGAAGTCAGACAAGTGAACCCGCTGAATTTAAGCATATAAGTAA
>EU074895_DD123
CAGCTTCTGGACGTTGCGTTGGAAAGTTTCATGAACCTTATCACTTAGAGGAAGGAGAAGTCGTAACAAGGTTTCCGTAGGTGAACCTGCGGAAGGATCATTCGCACCGATCTACCTATTACACGTGAACCACTACGGTGAGGGACTGTTCGCGACTTGCACCAGTGGTGAGATGCGCGTTCAGGAACTCGAGGGCTGCAGTGGCATATTCGATCGCGCCTGTGGTGTTTGCTATCGGGTATCGCCCTGTTGCCATGGGGTCCGCTCGCGGGCCGTTGCTTGTGCGTTGTTGTTTTGTGAAGGCCTTAGACTGATGATCCAATCTGTTAGTCACAACTTTCAGCGACGGATATCTCGGCTCAGGCACCTATGAAGGGCGCAGCGAAGCGCGATAGTCTTTGTGAATTGCAGATCTCCGTGAACCAATGGCCCCCTGAACGCGCATTGCACTCTTGGGACTTCCTGAGAGTATGTTTGCTTCAGTGCTTATTTTACCTCCTTGCAAGGTTCTGTCGCAACCTTGTGCCCTGGCTAGCCATGGGTTAACTTGCCCATGGCTTGCTGAGTAGTGATCTTTTAGAGCAAGCTCTGGCACGCTGTTGTTTGAGGCAGCCTATATTGAGGCTATTTCAAATGACGTTGCTACAAGCTTGATGTGTCCTTCTGCGCCGTTGCGCATCCCATAGCATGAAGTCAAACAAGAGAACCCGCTGAATTTAAGCATATAAGTAG
>EU074897_DD124
CAGCTTCTGGACGTTGCGTTGGAAAGTTTCATGAACCTTATCACTTAGAGGAAGGAGAAGTCGTAACAAGGTTTCCGTAGGTGAACCTGCGGAAGGATCATTCGCACCGATCTACCTATTACACGTGAACCACTACGGTGAGGGACTGTTCGCGACTTGCACCAGTGGTGAGATGCGCGTTCAGGAACTCGAGGGCTGCAGTGGCATATTCGATCGCGCCTGTGGTGTTTGCTATCGGGTATCGCCCTGTTGCCATGGGGTCCGCTCGCGGGCCGTTGCTTGTGCGTTGTTGTTTTGTGAAGGCCTTAGACTGATGATCCAATCTGTTAGTCACAACTTTCAGCGACGGATATCTCGGCTCAGGCACCTATGAAGGGCGCAGCGAAGCGCGATAGTCTTTGTGAATTGCAGATCTCCGTGAACCAATGGCCCCCTGAACGCGCATTGCACTCTTGGGACTTCCTGAGAGTATGTTTGCTTCAGTGCTTATTTTACCTCCTTGCAAGGTTCTGTCGCAACCTTGTGCCCTGGCCAGCCACGCGTTAACTTGCCCATGGCTTGCTGAGTAGTGATCTTTTAGAGCCAGCTCTGGCACGCTGTTGTTTGAGGCAGCCTATATTGAGGCTATTTCAAATGACGTTGCTACAAGCTTGATGTGTCCTTCTGCGCCGTTGCGCATCCCATAGCATGAAGTCAAACAAGAGAACCCGCTGAATTTAAGCATATAAGTAG
>EU074900_DD120
CAGCTTCTGGACGTTGCGTTGGAAAGTTTCATGAACCTTATCACTTAGAGGAAGGAGAAGTCGTAACAAGGTTTCCGTAGGTGAACCTGCGGAAGGATCATTCGCACCGATCTACCTATTACACGTGAACCACTACGGTGAGGGACTGTTCGCGACTTGCACCAGTGGTGAGATGCGCGTTCAGGAACTCGAGGGCTGCAGTGGCATATTCGATCGCGCCTGTGGCGTTTGCTATCGGGTATCGCCCTGTTGCCATGGGGTCCGCTCGCGGGCCGTTGCTTGTGCGTTGTTGTTTTGTGAAGGCCTTAGACTGATGATCCAATCTGTTAGTCACAACTTTCAGCGACGGATATCTCGGCTCAGGCACCTATGAAGGGCGCAGCGAAGCGCGATAGTCTTTGTGAATTGCAGATCTCCGTGAACCAATGGCCCCGTGAACGCGCATTGCACTCTTGGGACTTCCTGAGAGTATGTTTGCTTCAGTGCTTATTTTACCTCCTTGCAAGGTTCTGTCGCAACCTTGTGCCCTGGCCAGCCACGGGTTAACTTGCCCATGGCTTGCTGAGTAGTGATCTTTTAGAGCAAGCTCTGGCACGCTGTTGTTTGAGGCAGCCTATATTGAGGCTATTTCAAATGACGTTGCTACAAGCTTGATGTGTCCTTCTGCGCCGTTGCGCATCCCATAGCATGAAGTCAAACAAGAGAACCCGCTGAACTTAAGCATATAAGTAG
>EU074904_DD121
CAGCTTCTGGACGTTGCGTTGGAAAGTTTCATGAACCTTATCACTTAGAGGAAGGAGAAGTCGTAACAAGGTTTCCGTAGGTGAACCTGCGGAAGGATCATTCGCACCGATCTACCTATTACACGTGAACCACTACGGTGAGGAACTGTTCGCGACTTGCACCAGTGGTGAGATGCGCGTTCAGGAACTCGAGGGCTGCAGTGGCATATTCGATCGCGCCTGTGGCGTTTGCTATCGGGTATCGCCCTGTTGCCATGGGGTCCGCTCGCGGGCCGTTGCTTGTGCGTTGTTGTTTTGTGAAGGCCTTAGACTGATGATCCAATCTGTTAGTCACAACTTTCAGCGACGGATATCTCGGCTCAGGCACCTATGAAGGGCGCAGCGAAGCGCGATAGTCTTTGTGAATTGCAGATCTCCGTGAACCAATGGCCCCCTGAACGCGCATTGCACTCTTGGGACTTCCTGAGAGTATGTTTGCTTCAGTGCTTATTTTACCTCCTTGCAAGGTTCTGTCGCAACCTTGTGCCCTGGCCAGCCATGGGTTAACTTGCCCATGGCTTGCTGAGTAGTGATCTTTTAGAGCAAGCTCTGGCACGCTGTTGTTTGAGGCAACCTATATTGAGGCTATTTCAAATGACGTTGCTACAAGCTTGATGTGTCCTTCTGCGCCGTTGCGCATCCCATAGCATGAAGTCAAACAAGAGAACCCGCTGAATTTAAGCATATAAGTAG
>EU074905_DD122
CAGCTTCTGGACGTTGCGTTGGAAAGTTTCATGAACCTTATCACTTAGAGGAAGGAGAAGTCGTAACAAGGTTTCCGTAGGTGAACCTGCGGAAGGATCATTCGCACCGATCTACCTATTACACGTGAATCACTACGGTGAGGGACTGTTCGCGACTTGCACCAGTGGTGAGATGCGCGTTCAGGAACTCGAGGGCTGCAGTGGCATATTCGATCGCGCCTGTGGCGTTTGCTATCGGGTATCGCCCTGTTGCCATGGGGTCCGCTCGCGGGCCGTTGCTTGTGCGTTGTTGTTTTGTGAAGGCCTTAGACTGATGATCCAATCTGTTAGTCACAACTTTCAGCGACGGATATCTCGGCTCAGGCACCTATGAAGGGCGCAGCGAAGCGCGATAGTCTTTGTGAATTGCAGATCTCCGTGAACCAATGGCCCCCTGAACGCGCATTGCACTCTTGGGACTTCCTGAGAGTATGTTTGCTTCAGTGCTTATTTTACCTCCTTGCAAGGTTCTGTCGCAACCTTGTGCCCTGGCCAGCCATGGGTTAACTTGCCCATGGCTTGCTGAGTAGTGATCTTTTAGAGCAAGCTCTGGCACGCTGTTGTTTGAGGCAGCCTATATTGAGGCTATTTCAAATGACGTCGCTACAAGCTTGATGTGTCCTTCTGCGCCGTTGCGCATCCCATAGCATGAAGTCAAACAAGAGAACCCGCTGAATTTAAGCATATAAGTAG
>EU074908_EE113
CAGCTTCTGGACGTTGCGTTGGAAAGCTTCACGAACCTTATCACTTAGAGGAAGGAGAAGTCGTAACAAGGTTTCCGTAGGTGAACCTGCGGAAGGATCATTCGCACTGACCACCCAACGCTACGTGAATAACTAACTGTGAGTGACTGTCAACGAACTGCTTCGTGGCAGTTTGAAGGCAGGAGCTCGTGGGCGACGCAGGCCGTTTGACAACGCTGCAATCGCAGCCGCGTGGATCGCGCCTGGTTGCTATGGCCCCTTGAGGGCCCCGCTGAAGAGCACCTTTCTTAGCGATCAGTAAAAGCTCTTGGGCGCAAGCCTCAACACAACTTTCAGCGACGGATATCTTGGCTCGGGCACCAATGAAGGGCGCAGCGAAACGCGATAGTCGTTGTGAATTGCAGAACTCCGTGAACCAATAGCACCCTGAACTCGCATTGCACTCTTGGGACACGCCTGAGAGTATGTCTGCTTCAGTGCTTTTCATATCTTCGCTGTGCGGGCTTCTGTGCCAGAAGCCTTGAGCGTCTTTGCGTGCTGCTGCGTCATTTTTCGCAGCGGCGCGTTGAAAAACACCGAAAGGTAAGCTGAATTGATTTGTTGCGCATCACTGGGCACGTGTGTCCGTTTTGGCTAAAATCATGCCAGCCTGCCAAGCGTTTGGTGCTGAAACACCAACCTTAGCATGAAGTCAGGCAAGCAAACCCGCTGAATTTAAGCATATAAGTAA
>EU074909_EE114
CAGCTTCTGGACGTTGCGTTGGAAAGCTTCATGAACCTTATCACTTAGAGGAAGGAGAAGTCGTAACAAGGTTTCCGTAGGTGAACCTGCGGAAGGATCATTCGCACTGACCAACCAACGCTACGTGAACAACTAACCGTGAGTGACTGTCAACGAACTGCTTCGCGGCAGTTTGAAGGCAGGAGCTCGTGGGCGACGCGGGCCGATTGACAACGCTGCAATCGCAGCCGAGTGGATCGCGCCTGGTTGCTATGGCCCCTTGAGGGCACCGCTGAAGAGCACCTCACTTAGCGATCAGCAAAAGCTCTTGGGCGCAAGCCTCAACACAACTTTCAGCGACGGATATCTTGGCTCGGGCACCAATGAAGGGCGCAGCGAAACGCGATAGTCGTTGTGAATTGCAGAACTCCGTGAACCAATAGCACCATGAACTCGCATTGCACTCTTGGGACACGCCTGAGAGTATGTCTGCTTCAGTGCTTTTCATATCTTCGCAGTGCGGGCTTCCTGGAGAAGCCTTGAGCCTCTTTGCGCGCTGCTGCATCAGTATTTGCAGCGGCGCGCTGAACACAAACCGGGAGGTAAGCTGGACTGATTTGTCGCGCATCACTGGGCACGTGTGTCCGTTTTGGCCCAATCATGCCAGCCTGCCAAGCAATTGGTGCTCAAATACCAATCTTAGCATGAAGTCAGACAAGCAAACCCGCTGAATTTAAGCATATAAGTAA
>EU074910_EE107
CAGCTTCTGGACGTTGCGTTGGAAAGCTTCACGAACCTTATCACTTAGAGGAAGGAGAAGTCGTAACAAGGTTTCCGTAGGTGAACCTGCGGAAGGATCATTCGCACTGACCACCCAACGCTACGTGAATAACTAACTGTGAGTGACTGTCAACGAACTGCTTCGTGGCAGTTTGAAGGCAGGAGCTCGTGGGCGACGCAGGCCGTTTGACAACGCTGCAATCGCAGCCGCGTGGATCGCGCCTGGTTGCTATGGCCCCTTGAGGGCCCCGCTGAAGAGCACCTTTCTTAGCGATCAGTAAAAGCTCTTGGGCGCAAGCCTCAACACAACTTTCAGCGACGGATATCTTGGCTCGGGCACCAATGAAGGGCGCAGCGAAACGCGATAGTCGTTGTGAATTGCAGAACTCCGTGAACCAATAGCACCCTGAACTCGCATTGCACTCTTGGGACACGCCTGAGAGTATGTCTGCTTCAGTGCTTTTTCATATCTTCGCTGTGCGGGCTTCTGTGCCAGAAGCCTTGAGCGTCTTTGCGTGCTGCTGCGTCATTTTTCGCAGCGGCGCGTTGAAAAACACCGAAAGGTAAGCTGAATTGATTTGTTGCGCATCACTGGGCACGTGTGTCCGTTTTGGCTAAAATCATGCCAGCCTGCCAAGCGTTTGGTGCTGAAACACCAACCTTAGCATGAAGTCAGGCAAGCAAACCCGCTGAATTTAAGCATATAAGTAA
>EU074912_EE108
CAGCTTCTGGACGTTGCGTTGGAAAGCTTCATGAACCTTATCACTTAGAGGAAGGAGAAGTCGTAACAAGGTTTCCGTAGGTGAACCTGCGGAAGGATCATTCGCACTGACCAACCAACGCTACGTGAACAACTAACCGTGAGTGACTGTCAACGAACTGCTTCGCGGCAGTTTGAAGGCAGGAGCTCGTGGGCGACGCGGGCCGATTGACAACGCTGCAATCGCAGCCGAGTGGATCGCGCCTGGTTGCTATGGCCCCTTGAGGGCACCGCTGAAGAGCACCTCACTTAGCGATCAGCAAAAGCTCTTGGGCGCAAGCCTCAACACAACTTTCAGCGACGGATATCTTGGCTCGGGCACCAATGAAGGGCGCAGCGAAACGCGATAGTCGTTGTGAATTGCAGAACTCCGTGAACCAATAGCACCCTGAACTCGCATTGCACTCTTGGGACACGCCTGAGAGTATGTCTGCTTCAGTGCTTTTTCATATCTTCGCTGTGCGGGCTTCTGTGCCAGAAGCCTTGAGCGTCTTTGCGTGCTGCTGCGTCATTTTTCGCAGCGGCGCGTTGAAAAACACCGAAAGGTAAGCTGAATTGATTTGTTGCGCATCACTGGGCACGTGTGTCCGTTTTGGCTAAAATCATGCCAGCCTGCCAAGCGTTTGGTGCTGAAACGCCAACCTTAGCATGAAGTCAGGCAAGCAAACCCGCTGAATTTAAGCATATAAGTAA
>EU074913_EE109
CAGCTTCTGGACGTTGCGTTGGAAAGCTTCATGAACCTTATCACTTAGAGGAAGGAGAAGTCGTAACAAGGTTTCCGTAGGTGAACCTGCGGAAGGATCATTCGCACTGACCAACCAACGCTACGTGAACAACTAACCGTGAGTGACTGTCAACGAACTGCTTCGCGGCAGTTTGAAGGCAGGAGCTCGTGGGCGACGCGGGCCGATTGACAACGCTGCAATCACAGCCGAGTGGATCGCGCCTGGTTGCTATGGCCCCTTGAGGGCACCGCTGAAGAGCACCTTACTTAGCGATCAGCAAAAGCTCTTGGGCGCAAGCCTCAACACAACTTTCAGCGACGGATATCTTGGCTCGGGCACCAATGAAGGGCGCAGCGAAACGCGATAGTCGTTGTGAATTGCAGAACTCCGTGAACCAATAGCACCCTGAACTCGCATTGCACTCTTGGGACACGCCTGAGAGTATGTCTGCTTCAGTGCTTTTCATATCTTCGCAGTGCGGGCTTCCTGGAGAAGCCTTGAGCCTCTTTGCGTGCTGCTGCGTCATTTTTCGCAGCGGCGCGTTGAAAAACACCGAAAGATAAGCTGAATTGATTTGTTGCGCATCACTGGGCACGTGTGTCCGTTTTGGCTAAAATCATGCCAGCCTGCCAAGCGTTTGGTGCTGAAACACCAACCTTAGCATGAAGTCAGGCAAGCAAACCCGCTGAATTTAAGCATATAAGTAA
>EU074914_EE110
CAGCTTCTGGACGTTGCGTTGGAAAGCTTCATGAACCTTATCACTTAGAGGAAGGAGAAGTCGTAACAAGGTTTCCGTAGGTGAACCTGCGGAAGGATCATTCGCACTGACCACCCAACGCTACGTGAATAACTAACTGTGAGTGACTGTCAACGAACTGCTTCGTGGCAGTTTGAAGGCAGGAGCTCGTGGGCGACGCAGGCCGTTTGACAACGCTGCAATCGCAGCCGCGTGGATCGCGCCTGGTTGCTATGGCCCCTTGAGGGCCCCGCTGAAGAGCACCTTTCTTAGCGATCAGTAAAAGCTCCTGGGCGCAAGCCTCAACACAACTTTCAGCGACGGATATCTTGGCTCGGGCACCAATGAAGGGCGCAGCGAAACGCGATAGTCGTTGTGAATTGCAGAACTCCGTGAACCAATAGCACCCTGAACTCGCATTGCGCTCTTGGGACACGCCTGAGAGTATGTCTGCTTCAGTGCTTTTCATATCTTCGCAGTGCGGGCTTCCTGGAGAAGCCTTGAGCCTCTTTGAGCGCTGCTGCATCAGAATTTGCAGCGGCGCGCTGAACACAAACCGGGAGGTAAGCTGGACTGATTTGTCGCGCATCACTGGGCACGTGTGTCCGTTTTGGCCCAATCATGCCAGCCTGCCAAGCAATTGGTGCTCAAATACCAATCTTAGCATGAAGTCAGACAAGCAAACCCGCTGAATTTAAGCATATAAGTAA
>EU074915_EE111
CAGCTTCTGGACGTTGCGTTGGAAAGCTTCATGAACCTTATCACTTAGAGGAAGGAGAAGTCGTAACAAGGTTTCCGTAGGTGAACCTGCGGAAGGATCATTTGCACTGACCAACCAACGCTACGTGAACAACTAACCGTGAGTGACTGTCAACGAACTGCTTCGCGGCAGTTTGAAGGCAGGAGCTCGTGGGCGACGCGGGCCGATTGACAACGCTGCAATCGCAGCCGAGTGGATCGCGCCTGGTTGCTATGGCCCCTTGAGGGCACCGCTGAAGAGCACCTCACTTAGCGATCAGCAAAAGCTCTTGGGCGCAAGCCTCAACACAACTTTCAGCGACGGACATCTTGGCTCGGGCACCAATGAAGGGCGCAGCGAAACGCGATAGTCGTTGTGAATTGCAGAACTCCGTGAACCAATAGCACCCTGAACTCGCATTGCACTCTTGGGACACGCCTGAGAGTATGTCTGCTTCAGTGCTTTTCATATCTTCGCAGTGCGGGCTTCCTGGAGAAGCCTTGAGCCTCTTTGTGCGCTGCTGCATCAGAATTTGCAGCGGCGCGCTGAACACAAACCGGGAGGTAAGCTGGACTGATTTGTCGCGCATCACTGGGCACGTGTGTCCGTTTTGGCCCAATCATGCCAGCCTGCCAAGCGTTTGGTGCTGAAACACCAACCTTAGCATGAAGTCAGGCAAGCAAACCCGCTGAATTTAAGCATATAAGTAA
>EU074916_EE112
CAGCTTCTGGACGTTGCGTTGGAAAGCTTCATGAACCTTATCACTTAGAGGAAGGAGAAGTCGTAACAAGGTTTCCGTAGGTGAACCTGCGGAAGGATCATTCGCACTGACCAACCAACGCTACGTGAACAACTAACCGTGAGTGACTGTCAACGAACTGCTTCGCGGCAGTTTGAAGGCAGGAGCTCGTGGGCGACGCGGGCCGATTGACAACGCTGCAATCGCAGCCGAGTGGATCGCGCCTGGTTGCTATGGCCCCTTGAGGGCACCGCTGAAGAGCACCTCACTTAGCGATCAGCAAAAGCTCTTGGGCGCAAGCCTCAACACAACTTTCAGCGACGGATATCTTGGCTCGGGCACCAATGAAGGGCGCAGCGAAACGCGATAGTCGTTGTGAATTGCAGAACTCCGTGAACCAATAGCACCCTGAACTCGCATTGCACTCTTGGGACACGCCTGAGAGTATGTCTGCTTCAGTGCTTTTCATATCTTCGCAGTGCGGGCTTCCTGGAGAAGCCTTGAGCCTCTTTGCGCGCTGCTGCATCAGAATTTGCAGCGGCGCGCTGAACACAAACCGGGAGGTAAGCTGGACTGATTTGTCGCGCATCACTGGGCACGTGTGTCCGTTTTGGCCCAATCATGCCAGCCTGCCAAGCAATTGGTGCTCAAATACCAATCTTAGCATGAAGTCAGGCAAGCAAACCCGCTGAATTTAAGCATATAAGTAA
>EU074921_EE105
CAGCTTCTGGACGTTGCGTTGGAAAGCTTCATGAACCTTATCACTTAGAGGAAGGAGAAGTCGTAACAAGGTTTCCGTAGGTGGACCTGCGGAAGGATCATTCGCACTGACCAACCAACGCTACGTGAACAACTAACCGTGAGTGACTGTCAACGAACTGCTTCGCGGCAGTTTGAAGGCAGGAGCTCGTGGGCGACGCGGGCCGATTGACAACGCTGCAATCGCAGCCGAGTGGATCGCGCCTGGTTGCTATGGCCCCTTGAGGGCACCGCTGAAGAGCACCTCACTTAGCGATCAGCAAAAGCTCTTGGGCGCAAGCCTCAACACAACTTTCAGCGACGGATATCTTGGCTCGGGCACCAATGAAGGGCGCAGCGAAACGCGATAGTCGTTGTGAATTGCAGAACTCCGTGAACCAATAGCACCCTGAACTCGCATTGCACTCTTGGGACACGCCTGAGAGTATGTCTGCTTCAGTGCTTTTCATATCTTCGCAGTGCGGGCTTCCTGGAGAAGCCTTGAGCCTCTTTGTGCGCTGCTGCATCAGAATTTGCAGCGGCGCGCTGAACACAAACCGGGAGGTAAGCTGGACTGATTTGTCGCGCATCACTGGGCACGTGTGTCCGTTTTGGCCCAATCATGCCAGCCTGCCAAGCAATTGGTGCTCAAATACCAATCTTAGCATGAAGTCAGACAAGCAAACCCGCTGAATTTAAGCATATAAGTAA
>EU074922_EE104
CAGCTTCTGGACGTTGCGTTGGAAAGCTTCATGAACCTTATCACTTAGAGGAAGGAGAAGTCGTAACAAGGTTTCCGTAGGTGAACCTGCGGAAGGATCATTCGCACTGACCAACCAACGCTACGTGAACAACTAACCGTGAGTGACTGTCAACGAACTGCTTCGCGGCAGTTTGAAGGCAGGAGCTCGTGGGCGACGCGGGCCGATTGACAACGCTGCAATCGCAGCCGAGTGGATCGCGCCTGGTTGCTATGGCCCCTTGAGGGCACCGCTGAAGAGCACCTCACTTAGCGATCAGCAAAAGCTCTTGGGCGCAAGCCTCAACACAACTTTCAGCGACGGATATCTTGGCTCGGGCACCAATGAAGGGCGCAGCGAAACGCGATAGTCGTTGTGAATTGCAGAACTCCGTGAACCAATAGCACCCTGAACTCGCATTGCACTCTTGGGACACGCCTGAGAGTATGTCTGCTTCAGTGCTTTTCATATCTTCGCAGTGCGGGCTTCCTGGAGAAGCCTTGAGCCTCTTTGCGCGCTGCTGCATCAGAATTTGCAGCGGCGCGCTGAACACAAACCGGGAGGTAAGCTGGACTGATTTGTCGCGCATCACTGGGCACGTGTGTCCGTTTTGGCCCAATTATGCCAGCCTGCCAAGCAATTGGTGCTCAAATACCAATCTTAGCATGAAGTCAGACAAGCAAACCCGCTGAATTTAAGCATATAAGTAA
>EU074923_EE103
CAGCTTCTGGACGTTGCGTTGGAAAGCTTCATGAACCTTATCACTTAGAGGAAGGAGAAGTCGTAACAAGGTTTCCCTAGGTGAACCTGCGGAAGGATCATTCGCACTGACCAACCAACGCTACGTGAACAACTAACCGTGAGTGACTGTCAACGAACTGCTTCGCGGCAGTTTGAAGGCAGGAGCTCGTGGGCGACGCGGGCCGATTGACAACGCTGCAATCGCAGCCGAGTGGATCGCGCCTGGTTGCTATGGCCCCTTGAGGGCACCGCTGAAGAGCACCTCACTTAGCGATCAGCAAAAGCTCTTGGGCGCAAGCCTCAACACAACTTTCAGCGACGGATATCTTGGCTCGGGCACCAATGAAGGGCGCAGCGAAACGCGATAGTCGTTGTGAATTGCAGAACTCCGTGAACCAATAGCACCCTGAACTCGCATTGCACTCTTGGGACACGCCTGAGAGTATGTCTGCTTCAGTGCTTTTCATATCTTCGCAGTGCGGGCTTCCTGGAGAAGCCTTGAGCCTCTTTGCGCGCTGCTGCATCAGAATTTGCAGCGGCGCGCTGAACACAAACCGGGAGGTAAGCTGGACTGATTTGTCGCGCATCACTGGGCACGTGTGTCCGTTTTGGCCCAATCATGCCAGCCTGCCAAGCAATTGGTGCTCAAATACCAATCTTAGCATGAAGTCAGACAAGCAAACCCGCTGAATTTAAGCATATAAGTAA
>EU074924_EE102
CAGCTTCTGGACGTTGCGTTGGAAAGCTTCATGAACCTTATCACTTAGAGGAAGGAGAAGTCGTAACAAGGTTTCCGTAGGTGAACCTGCGGAAGGATCATTCGCACTGACCAACCAACGCTACGTGAACAACTAACCGTGAGTGACTGTCAACGAACTGCTTCGCGGCAGTTTGAAGGCAGGAGCTCGTGGGCGACGCGGGCCGATTGACAACGCTGCAATCGCAGCCGAGTGGATCGCGCCTGGTTGCTATGGCCCCTTGAGGGCACCGCTGAAGAGCACCTCACTTAGCGATCAGCAAAAGCTCTTGGGCGCAAGCCTCAACACAACTTTCAGCGACGGATATCTTGGCTCGGGCACCAATGAAGGGCGCAGCGAAACGCGATAGTCGTTGTGAATTGCAGAACTCCGTGAACCAATAGCACCCTGAACTCGCATTGTACTCTTGGGACACGCCTGAGAGTATGTCTGCTTCAGTGCTTTTCATATCTTCGCAGTGCGGGCTTCCTGGAGAAGCCTTGAGCCTCTTTGCGCGCTGCTGCATCAGAATTTGCAGCGGCGCGCTGAACACAAACCGGGAGGTAAGCTGGACTGATTTGTCGCGCATCACTGGGCACGTGTGTCCGTTTTGGCCCAATCATGCCAGCCTGCCAAGCAATTGGTGCTCAAATACCAATCTTAGCATGAAGTCAGACAAGCAAACCCGCTGAATTTAAGCATATAAGTAA
>EU074925_AA151
GAATTGCAGAACTCCGTGAACCAATGGCCTCTTGAACGTGCATTGCGCTCTTGGGATATGCCTGAGAGCATGTCTGCTTCAGTGCTTCTACTTTCTTTTCTGCTGCTCCTGTTATCAGGAGCAGTGCTGCTGCATGCTTCTGCAATTGGCACTGGCATGCTAAGTACCAAGTTTCGCTTGCTGTTGTGACTGATCAACATCTCATGTCGTTTCAGTTGGCGAAACAAAGGCTTGTGTGTTCCAACACTTCCTAGCATGAAGTCAGACAA
>EU074927_AA152
GAATTGCAGAACTCCGTGAACCAATGGCCTCTTGAACGTGCATTGCGCTCTTGGGATATGCCTGAGAGCATGTCTGCTTCAGTGCTTCTACTTTCTTTTCTGCTGCTCTTGTTATCAGGAGCAGTGCTGCTGCATGCTTCTGCAATTGGCACTGGCATGCTAAGTACCAAGTTTCGCTTGCTGTTGTGACTGATCAACATCTCATTTCGTTTCAGTTGGCGAAACAAAGGCTTGTGTGTTCCAACACTTCCTAGCATGAAGTCAGACAA
>EU074928_AA150
GAATTGCAGAACTCCGTGAACCAATGGCCTCTTGAACGTGCATTGCGCTCTTGGGATATGCCTGAGAGCATGTCTGCTTCAGTGCTTCTACTTTCCTTTCTGCTGCTCTTGTTATCAGGAGCAGTGCTGCTGCATGCTTCTGCAATTGGCACTGGCATGCTAAGTACCAAGTTTCGCTTGCTGTTGTGACTGATCAACATCTCATGTCGTTTCAGTTGGCGAAACAAAGGCTTGTGTGTTCCAGCACTTCCTAGCATGAAGTCAGACAA
>EU074929_AA149
GAATTGCAGAACTCCGTGAACCAATGGCCTCTTGAACGTGCATTGCGCTCTTGGGATATGCCTGAGAGCATGTCTGCTTCAGTGCTTCTACTTTCTTTTCTGCTGCTCTTGTTACCAGGAGCAGTGCTGCTGCATGCTTCTGCAATTGGCACTGGCATGCTAAGTACCAAGTTTCGCTTGCTGTTGTGACTGATCAACATCTCATGTCGTTTCAGTTGGCGAAACAAAGGCTTGTGTGTTCCAACACTTCCTAGCATGAAGTCAGACAA
>EU074930_AA140
GAATTGCAGAACTCCGTGAACCAATGGCCTCTTGAACATGCATTGCGCTCTTGGGATATGCCTGAGAGCATGTCTGCTTCAGTGCTTCTACTTTCTTTTCTGCTGCTCTTGTTATCAGGAGCAGTGCTGCTGCATGCTTCTGCAATTGGCACTGGCATGCTAAGTACCAAGTTTCGCTTGCTGTTGTGACTGATCAACATCTCATGTCGTTTCAGTTGGCGAAACAAAGGCTTGTGTGTTCCAACACTTCCTAGCATGAAGTCAGACAA
>EU074931_AA141
GAATTGCAGAACTCCGTGAACCAATGGCCTCTTGAACGTGCATTGCGCTCTTGGGATATGCCTGAGAGCATGTCTGCTTCAGTGCTTCTACTTTCTTTTCTGCTGCTCTTGTTATCAGGAGCAGTGCTGCTGCATGCTTCTGCAATTGGCACTGGCATGCTAAGTACCAAGTTTCGCTTGCTGTTGTGACTGATCAACATCTCATGTCGTTTCAGTTGGCGAAACAAAGGCTTGTGTGTTCCAGCACTTCCTAGCATGAAGTCAGACAA
>EU074932_AA142
GAATTGCAGAACTCCGTGAACCAATGGCCTCTTGAACGTGCATTGCGCTCTTGGGATATGCCTGAGAGCATGTCTGCTTCAGTGCTTCTACTTTCTTTTCTGCTGCTCTTGTTATCAGGAGCAGTGCTGCTGCATGCTTCTGCAATTGGCACTGGCATGCTAAGTACCAAGTTTCGCTTGCTGTTGTGACTGATCAACATCTCATGTCGTTTCAGTTGGCGAAACAAAGGCTTGTGTGTTCCAACACTTCCTGGCATGAAGTCAGACAA
>EU074933_AA143
GAATTGCAGAACTCCGTGAACCAATGGCCTCTTGAACGTGCATTGCGCTCTTGGGATATGCCTGAGAGCATGTCTGCTTCAGTGCTTCTACTTTCTTTTCTGCTGCTCTTGTTATCAGGAGCAGTGCTGCTGCATGCTTCTGCAATTGGTACTGGCATGCTAAGTACCAAGTTTCGCTTGCTGTTGTGACTGATCAACATCTCATGTCGTTTCAGTTGGCGAAACAAAGGCTTGTGTGTTCCAACACTTCCTAGCATGAAGTCAGACAA
>EU074934_AA144
GAATTGCAGAACTCCGTGAACCAATGGCCTCTTGAACGTGCTTTGCGCTCTTGGGATATGCCTGAGAGCATGTCTGCTTCAGTGCTTCTACTTTCTTTTCTGCTGCTCTTGTTATCAGGAGCAGTGCTGCTGCATGCTTCTGCAATTGGCACTGGCATGCTAAGTACCAAGTTTCGCTTGCTGTTGTGACTGATCAACATCTCATGTCGTTTCAGTTGGCGAAACAAAGGCTTGTGTGTTCCAACACTTCCTAGCATGAAGTCAGACAA
>EU074935_AA145
GAATTGCAGAACTCCGTGAACCAATGGCCTCTTGAACGTGCATTGCGCTCTTGGGATATGCCTGAGAGCATGTCTGCTTCAGTGCTTCTACTTTCTTTTCTGCTGCTCTTGTTATCAGGAGCAGTGCTGCTGCATGCTTCTGCAATTGGCACTGGCATGCTAAGTACCAAGTTTCGCTTGCTGTTGTGACTGATCAACATCTCATGTCGTTTCAGTTGGCGAAACAAAGGCTTGTGTGCTCCAACACTTCCTAGCATGAAGTCAGACAA
>EU074936_AA146
GAATTGCAGAACTCCGTGCACCAATGGCCTCTTGAACGTGCATTGCGCTCTTGGGATATGCCTGAGAGCATGTCTGCTTCAGTGCTTCTACTTTCTTTTCTGCTGCTCTTGTTATCAGGAGCAGTGCTGCTGCATGCTTCTGCAATTGGCACTGGCATGCTAAGTACCAAGTTTCGCTTGCTGTTGTGACTGATCAACATCTCATGTCGTTTCAGTTGGCGAAACAAAGGCTTGTGTGTTCCAGCACTTCCTAGCATGAAGTCAGACAA
>EU074937_AA147
GAATTGCAGAACTCCGTGAACCAATGGCCTCTTGAACGTGCATTGCGCTCTTGGGATATGCCCGAGAGCATGTCTGCTTCAGTGCTTCTACTTTCTTTTCTGCTGCTCTTGTTATCAGGAGCAGTGCTGCTGCATGCTTCTGCAATTGGCACTGGCATGCTAAGTACCAAGTTTCGCTTGCTGTTGTGACTGATCAACATCTCATGTCGTTTCAGTTGGCGAAACAAAGGCTTGTGCGTTCCAACACTTCCTAGCATGAAGTCAGACAA
>EU074938_AA148
GAATTGCAGAACTCCGTGAACCAATGGCCTCTTGAACGTGCATTGCGCTCTTGGGATATGCCTGAGAGCATGTCTGCTTCAGTGCTTCTACTTTCTTTTCTGCTGCTCTTGTTATCAGGAGCAGTGCTGCTGCATGCTTCTGCAATTGGCACTGGCATGCTAAGTACCAAGTTTCGCTAGCTGTTGTGACTGATCAACATCTCATGTCGTTTCAGTTGGCGAAACAAAGGCTTGTGTGTTCCAACACTTCCTAGCATGAAGTCAGACAA
>EU074941_CC1217
GAACCAATGGCCTCCTGAACGTGCGTTGCACTCTTGGGATTTCCTGAGAGTATGTCTGCTTCAGTGCTTAACTTGCCCCAACTTTGCAAGCAGATGTGTTTCTGCCTTGCGTTCTTATGAGCTATTGCCCTCTGAGCCAATGGCTTGTTAATTGCTTGGTTCTTGCAAAATGCTTTGCGCGCTGTTATTCAGGTTTCTACCTTCGTGGTTTTACTTGAGTAACGCTGCTCATGCTTGCAACCGCTGGGATGCAGGTGCATGCCTCTAGCATGAAGTCAGACAAG
>EU074943_CC1218
AACCAATGGCCTCCTGAACGTGCGTTGCACTCTTGGGATTTCCTGAGAGTATGTCTGCTTCAGTGCTTAACTTGCCCCAACTTTGCAAGCAGGATGTGTTTCTGCCTTGCGTTCTTATGAGCTATTGCCCTCTGAGCCAATGGCTTGTTAATTGCTTGGTTCTTGCAAAATGCTTTGCGCGCTGTTATTCAGGTTCCTACCTTCGTGGTTTTACTTGAGTGACGCTGCTCATGCTTGCAACCGCTGGGATGCAGGTGCATGCCTCTAGCATGAAGTCAGACAAG
>EU074945_CC1219
AACCAGTGGCCTCCTGAACGTGCGTTGCACTCTTGGGATTTCCTGAGAGTATGTCTGCTTCAGTGCTTAACTTGCCCCAACTTTGCAAGCAGGATGTGTTTCTGCCTTGCGTTCTTATGAGCTATTGCCCTCTGAGCCAATGGCTTGTTAATTGCTTGGTTCTTGCAAAATGCTTTGCGCGCTGTTATTCAGGTTTCTACCTTCGTGGTTTTACTTGAGTGACGCTGCTCATGCTTGCAACCGCTGGGATGCAGGTGCATGCCTCTAGCATGAAGTCAGACAAG
>EU074946_CC1220
AACCAATGGCCTCCTGAATGTGCGTTGCACTCTTGGGATTTCCTGAGAGTATGTCTGCTTCAGTGCTTAACTTGCCCCAACTTTGCAAGCAGGATGTGTTTCTGCCTTGCGTTCTTATGAGCTATTGCCCTCTGAGCCAATGGCTTGTTAATTGCTTGGTTCTTGCAAAATGCTTTGCGCGCTGTTATTCAGGTTTCTACCTTCGTGGTTTTACTTGAGTGACGCTGCTCATGCTTGCAACCGTTGGGATGCAGGTGCATGCCTCTAGCATGAAGTCAGACAAG
>EU074947_CC1221
AACCAATGGCCTCCTGAATGTGCGTTGCACTCTTGGGATTTCCTGAGAGCATGTCTGCTTCAGTGCTTAACTTGCCCCAACTTTGCAAGCAGGATGTGTTTCTGCCTTGCGTTCTTATGAGCTATTGCCCTCTGAGCCAATGGCTTGTTAATTGCTTGGTTCTTGCAAAATGCTTTGCGCGCTGTTATTCAGGTTTCTACCTTCGTGGTTTTACTTGAGTGACGCTGCTCATGCTTACAACCGCTGGGATGCAGGTGCATGCCTCTAGCATGAAGTCAGACAAG
>EU074948_CC1222
AACCAATGGCCTCCTGAACGTGCGTTGCACTCTTGGGATTTCCTGAGAGTATGTCTGCTTCAGTGCTTAACTTGCCCCAACTTTGCAAGCAGGATGTGTTTCTGCCTTGCGTTCTTATGAGCTATTGCCCTCTGAGCCAATGGCTTGTTAATCGCTTGGTTCTCGCAAAATGCTTTGCGCGCTGTTATTCAGGTTTCTACCTTCGTGGTTTTACTTGAGTGACGCTGCTCATGCTTGCAACCGCTGGGATGCAGGTGCATGCCTCTAGCATGAAGTCAGACAAG
>EU074949_CC1223
GAACCAATGGCCTCCTGAACGTGCGTTGCACTCTTGGGATTTCCTGAGAGTATGTCTGCTTCAGTGCTTAACTTGCCCCAACTTTGCAAGCAGGATGTGTTTCTGCCTTGCGTTCTTATGAGCTATTGCCCTCTAGCCAATGGCTTGTTAATTGCTTGGTTCTTGCAAAATGCTTTGCGCGCTGTTATTCAGGTTTCTACCTTCGTGGTTTTACTTGAGTGACGCTGCTCATGCTTGCAACCGCTGGGATGCAGGTGCATGCCTCTAGCATGAAGTCAGACAAG
>EU074950_CC1209
AACCAATGGCCTCCTGAATGTGCGTTGCACTCTTGGGATTTCCTGAGAGTATGTCTGCTTCAGTGCTTAACTTGCCCCAACTTTGCAAGCAGGATGTGTTTCTGCCTTGCGTTCTTATGAGCTATTGCCCTCTGAGCCAATGGCTTGTTAATTGCTTGGTTCTTGCGAAATGCTTTGCGCGCTGTTATTCAGGTTTCTACCTTCGTGGTTTTACTTGAGTGACGCTGCTCATGCTTGCAACCGCTGGGATGCAGGCGCATGCCTCTAGCATGAAGTCAGACAAG
>EU074951_CC1210
GAACCAATGGCCTCCTGAACGTGCGTTGCACTCTTGGGATTTCCTGAGAGTATGTCTGCTTCAGTGCTTAACTTGCCCCAACTTTGCAAGCAGGATGTGTTTCTGCCTTGCGTTCTTATGAGCTATTGCCCTCTGAGCCAATGGCTTGTTAATTGCTTGGTTCTTGCAAAATGCTTTGCGCGCTGTTATTCAGGTTTCTACCTTCGTGGTTTTACTTGAGTGACGCTGCTCATGCTTGCAACCGCTGGGATGCAGGTGCATGCCCTAGCATGAAGTCAGACAAG
>EU074952_CC1211
AACCAATGGCCTCCTGAACGTGCGTTGCACTCTTGGGATTTCCTGAGAGTATGTCTGCTTCAGTGCTTAACTTGCCCCAACTTTGCAAGCAGGATGTGTTTCTGCCTTGCGTTCTTATGAGCTATTGCCCTCTGAGCCAATGGCTTGTTAATTGCTTGGTTCTTGCAAAATGCTTTGCGCGCTGTTATTCAGGTTTCTACCTTCGTGGTTTTACTTGAGTGACGCTGCTCATGCTTGCAACCGCTGGGATGCAGGTGCATGCCTCTAGCACGAAGTCAGACAAG
>EU074954_CC1212
GAACCAATGGCCTCCTGAACGTGCGTTGCACTCATGGGATTTCCTGAGAGTATGTCTGCTTCAGTGCTTAACTTGCCCCAACTTTGCAAGCAGGATGTGTTTCTGCCTTGCGTTCTTATGAGCTATTGCCCTCTGAGCCAATGGCTTGTTAATTGCTTGGTTCTTGCAAAATGCTTTGCGCGCTGTTATTCAGGTTTCTACCTTCGTGGTTTTACTTGGGTGACGCTGCTCATGCTTGCAACCGCTGGGATGCAGGTGCATGCCCTAGCATGAAGTCAGACAAG
>EU074955_CC1.8
AATCAATGGCCTCCTGAACGTGCGTTGCACTCTTGGGATTTCCTGAGAGTATGTCTGCTTCAGTGCTTAACTTGCCCCAACTTTGCAAGCAGGATGTGTTTCTGCCTTGCGTTCTTATGAGCTATTGCCCTCTGAGCCAATGGCTTGTTAATTGCTTGGTTCTTGCAAAATGCTTTGCGCGCTGTTATTCAGGTTTCTACCTTCGTGGTTTTACTTGAGTGACGCTGCTCATGCTTGCAACCGCTGGGATGCAGGTGCATGCCTCTAGCATGAAGTCAGACAAG
>EU074956_CC1214
AACCAATGGCCTCCTGAACGTGCGTTGCACTCTTGGGATTTCCTGAGAGTATGTCTGCTTCAGTGCTTAACTTGCCCCAACTTTGCAAGCAGGATGTGTTTCTGCCTTGCGTTCTTATGAGCTATTGCCCTCTGAGCCAATGGCTTGTTAATTGCTTGGTTCATGCAAAATGCTTTGCGCGCTGTTATTCAGGTTTCTACCTTCGTGGTTTTACTTGAGTGACGCTGCTCATGCTTGCAACCGCTGGGATGCAGGTGCATGCCTCTAGCATGAAGTCAGACAAG
>EU074957_CC1215
AACCAATGGCCTCCTGAACGTGCGTTGCACTCTTGGGATTTCCTGAGAGTATGTCTGCTTCAGTGCTTAACTTGCCCCAACTTTGCAAGCAGGATGTGTTTCTGCCTTGCGTTCTTATGAGCTATTGCCCTCTGAGCCAATGGCTTGTTAATTGCTTGGTTCTTGCAAAATGCTTTGCGCGCTGTTATTCAGGTTACTACCTTCGTGGTTTTACTTGAGTGACGCTGCTCATGCTTGCAACCGCTGGGATGCAGGTGCATGCCTCTAGCATGAAGTCAGACAAG
>EU074959_CC1216
AACCAATGGCCTCCTGAATGTGCGTCGCACTCTTGGGATTTCCTGAGAGTATGTCTGCTTCAGTGCTTAACTTGCCCCAACTTTGCAAGCAGGATGTGTTTCTGCCTTGCGTTCTTATGAGCTATTGCCCTCTGAGCCAATGGCTTGTTAATTGCTTGGTTCTTGCAAAATGCTTTGCGCGCTGTTATTCGGGTTTCTACCTTCGTGGTTTTACTTGAGTGACGCTGCTCATGCTTGCAACCGCTGGGATGCAGGTGCATGCCTCTAGCATGAAGTCAGACAAG
>EU074960_CC1205
AACCAATGGCCCCCTGAACGTGCGTTGCACTCTTGGGATTTCCTGAGAGTATGTCTGCTTCAGTGCTTAACTTGCCCCAACTTTGCAAGCAGGATGTGTTTCTGCCTTGCGTTCTTATGAGCTATTGCCCTCTGAGCCAATGGCTTGTGAATTGCTTGGTTCTTGCAAAATGCTTTGCGCGCTGTTATTCAGGTTTCTACCTTCGTGGTTTTACTTGAGTGACGCTGCTCATGCTTGCAACCGCTGGGATGCAGGTGCATGCCTCTAGCATGAAGTCAGACAAG
>EU074961_CC1204
AACCAATGGCCTCCTGAACGTGCGTTGCACTCTTGGGATTTCCTGAGAGTATGTCTGCTTCAGTGCTTAACTTGCCCCAACTTTGCAAGCAGGATGTGTTTCTGCCTTGCGTTCTTATGAGCTGTTGCCCTCTGAGCCAATGGCTTGTTAATTGCTTGGTTCTTGCAAAATGCTTTGCGCGCTGTTATTCAGGTTTCTACCTTCGTGGTTTTACTTGAGTGACGCTGCTCATGCTTGCAACCGCTGGGATGCAGGTGCATGCCTCTAGCATGAAGTCAGACAAG
>EU074962_AA139
CAGCTTCTGGACGTTGCGTTGGAAAGTTTCATGAACCTTATCACTTAGAGGAAGGAGAAGTCGTAACAAGGTTTCCGTAGGTGAACCTGCGGAAGGATCATTCGCACTATCCAAAACTTGTCGTGAACCTGGCTGAATGCGACTGCTTGTGAATTTGTTTTTGCAAGTGGAAGCTATGGGCGACTGGAGGTATTCGGAGCTGCACTGTGTGTATGTTCTGGGTGCTGCCCATCGTCATTGGTCCCTCTTGGACCTTCCACAACTCAACTTACTCTTGTTTCAGCTTGTGTCAAGGATAATTTGATTACAATTTTCAGCGACGGATATCTTGGCTCGAGCACCTATGAAGGGCGCAGCGAAGTGCGATAATCGTTGTGAATTGCAGAACTCCGTGAACCAATGGCCTCTTGAACGTGCATTGCGCTCTTGGGGTATGCCTGAGAGCATGTCTGCTTCAGTGCTTCTACTTTCTTTTCTGCTGCTCTTGTTATCAGGAGCAGTGCTGCTGCATGCTTCTGCAATTGGCACTGGCATGCTAAGTACCAAGTTTCGCTTGCTGTTGTGACTGATCAACATCTCATGTCGTTTCAGTTGGCGAAACAAAGGCTTGTGTGTTCCAACACTTCCTAGCATGAAGTCAGACAAGTGAACCCGCCGAATTTAAGCATATAAGTAA
>EU074963_CC1208
CAGCTTCTGGACGTTGCGTCGGAAAGTTTCATGAACCTTATCACTTAGAGGAAGGAGAAGTCGTAACAAGGTTTCCGTAGGTGAACCTGCGGAAGGATCATTCGCACTGATTCAATTTTGACTACGTGAATTTTGGCTGTGAGGGATGCTTGCGGTGAGATATCTGCTTGCAGAACTCGAGGGCGACAGATGCACACTCACCAACCCTTGTTGGGGCTGGTGCGAGTGTCGCTCTGTGGCCATGGGTCCGTGTTCAGCGGGCCGGGGAATGAAGGCTAAGCTGCTTTAGTGACAACTGTCTGGGAAGGGCATTGTTCCAACTTCCACAACTTTCAGCGATGGATATCTTGGCTCGGGCACCTGTGAAGGGCGCAGCGAAGCGCGATAGTCTTTGTGAATTGCAGAACTCCGTGAACCAATGGCCTCCTGAACGTGCGTTGCACTCTTGGGATTTCCTGAGAGTATGTCTGCTTCAGTGCTTAACTTGCCCCAACTTTGCAAGCAGGATGTGTTTCTGCCTTGCGTTCTTATGAGCTATTGCCCTCTGAGCCAATGGCTTGTTAATTGCTTGGTTCTTGCAAAATGCTTTGCGCGCTGTTATTCAGGTTTCTACCTTCGTGGTTTTACTTGAGTGACGCTGCTCATGCTTGCAACCGCTGGGATGCAGGTACATGCCTCTAGCATGAAGTCAGACAAGTGAACCCGCTGAATTTAAGCATATAAGTAA
>EU074964_CC1207
CAGCTTCTGGACGTTGCGTCGGAAAGTTTCATGAACCTTATCACTTAGAGGAAGGAGAAGTCGTAACAAGGTTTCCGTAGGTGAACCTGCGGAAGGATCATTCGCACTGATTCAATTTTGACTACGTGAATTTTGGCTGTGAGGGATGCTTGCGGTGAGATATCTGCTTGCAGAACTCGAGGGCGACAGATGCACACTCACCAACCCTTGTTGGGGCTGGTGCGAGTGTCGCTCTGTGGCCATGGGTCCGTGTTCAGCGGGCCGGGGAATGAAGGCTAAGCTGCTTTAGTGACAACTGTCTGGGAAGGGCATTGTTCCAACTTCCACAACTTTCAGCGATGGATATCTTGGCTCGGGCACCTGTGAAGGGCGCAGCGAAGCGCGATAGTCTTTGTGAATTGCAGAACTCCGTGAACCAATGGCCTCCTGAACGTGCGTTGCACTCTTGGGATTTCCTGAGAGTATGTCTGCTTCAGTGCTTAACTTGCCCCAACTTTGCAAGCAGGATGTGTTTCTGCCTTGCGTTCTTATGAGCTATTGCCCTCTGAGCCAATGGCTTGTTAATTGCTTGGTTCTTGCAAGATGCTTTGCGCGCTGTTATTCAGGTTTCTACCTTCGTGGTTTTACTTGAGTGACGCTGCTCATGCTTGCAACCGCTGGGATGCAGGTGCATGCCTCTAGCATGAAGTCAGACAAGTGAACCCGCTGAATTTAAGCATATAAGTAA
>EU074965_CC1206
CAGCTTCTGGACGTTGCGTCGGAAAGTTTCATGAACCTTATCACTTAGAGGAAGGAGAAGTCGTAACAAGGTTTCCGTAGGTGAACCTGCGGAAGGATCATTCGCACTGATTCAATTTTGACTACGTGAATTTTGGCTGTGAGGGATGCTTGCGGTGAGATATCTGCTTGCAGAACTCGAGGGCGACAGATGCACACTCACCAACCCTTGTTGGGGCTGGTGCGAGTGTCGCTCTGTGGCCATGGGTCCGTGTTCAGCGGGCCGGGGAATGAAGGCTAAGCTGCTTTAGTGACAACTGTCTGGGAAGGGCATTGTTCCAACTTCCACAACTTTCAGCGATGGATATCTTGGCTCGGGCACCTGTGAAGGGCGCAGCGAAGCGCGATAGTCTTTGTGAATTGCAGAACTCCGTGAACCAATGGCCTCCTGAACGTGCGTTGCACTCTTGGGATTTCCTGAGAGTATGTCTGCTTCAGTGCTTAACTTGCCCCAACTTTGCAAGCAGGATGTGTTTCTGCCTTGCGTTCTTATGAGCTATTGCCCTCTGAGCCAATGGCTTGTTAATTGCTTGGTTCTTGCAAAATGCTTTGCGCGCTGTTATTCAGGTTTCTACCTTCGTGGTTTTACTTGAGTGACGCTGCTCATGTTTGCAACCGCTGGGATGCAGGTGCATGCCTCTAGCATGAAGTCAGACAAGTGAACCCGCTGAATTTAAGCATATAAGTAA
>EU099793_CC1201
AACCAATGGCCTCCTGAACGTGCGTTGCACTCTTGGGATTTCCTGAGAGTATGTCTGCTTCAGTGCTTAACTTGCCCCAACTTTGCAAGCAGGATGTGTTTCTGCCTTGCGTTCTTATGAGCTATTGCCCTCTGAGCCAATGGCTTGTTAATTGCTTGGTTCTTGCAAAATGCTTTGCGCGCTGTTATTCAGGTTTCTACCTTCGTGGTTTTACTTGAGTGACGCTGCTCATGCTTGCAACCGGCTGGGATGCAGGTGCATGCCTCTAGCAGAAGAGAGAACAAA
>EU099798_CC1203
AACCAATGGCCTCCTGAACGTGCGTTGCACTCTTGGGATTTCCTGATAGTATGTCTGCTTCAGTGCTTAACTTGCCCCAACTTTGCAAGCATTTCTGCCTTGCGTTCTTATGAGCTATTGCCCTCTGAGCCAATGGCTTGTTAATTGCTTGGTTCTTGCAAAATGCTTTGCGCGCTGTTATTCAAGTTTCTACCTTCGTGGTTTTACTTGAGTGACGCTGCTCATGCTTGCAACCGCTGGGATGCAGGTGCATGCCTCTAGCATGAAGTCAGACAAGTGA
>EU099799_CC1202
AACCAATGGCCGCCTGAACGTGCGTTGCACTCTTGGGATTTCCTGAGAGTATGTCTGCTTCAGTGCTTAACTTGCCCCAACTTTGCAAGCAGGATGTGTTTCTGCCTTGTGTTCTTATGAGCTATTGCCCTCTGAGCCAATGGCTTGTTAATTGCTTGGTTCTTGCAAAATGCTTTGCGCGCTGTTATTCAAGTTTCTACCTTCGTGGTTTTACTTGAGTGACGCTGCTCATGCTTGCAACCGCTGGGATGCAGGTGCATGCCTCTAGCATGAAGTCAGACAAGTGA
>EU099800_CC1200
AACCAATGGCCTCCTGAACGTGCGTTGCACTCTTGGGATTTCCTGAGAGTATGTCTGCTTCAGTGCTTAACTTGCCCCAACTTTGCAAGCAGGATGTGTTTCTGCCTTGTGTTCTTATGAGCTATTGCCCTCTGAGCCAATGGCTTGTTAATTGCTTGGTTCTTGCAAAATGCTTTGCGCGCTGTTATTCAAGTGTGGTTTTACTTGAGTGACGCTGCTCATGCTTGCAACCGCTGGGATGCAGGTGCATGCCTCTAGCATGAAGTCAGACAAGTGA
>EU099802_CC1199
AACCAATGGCCTCCTGAAGTGCGTTGCACTCTTGGGATTTCCTGAGAGTATGTCTGCTTCAGTGCTTAACTTGCCCCAACTTTGCAAGCAGGATGTGTTTCTGCCTTGCGTTCTTATGAGCTATTGCCCTCTGAGCCAATGGCTTGTTAATTGCTTGGTTCTTGCAAAATGCTTTGTGCGCTGTTACTCAGGTTTCTACCTTCGTGGTTTTACTTGAGTGACGCTGCTCATGCTTGCAACCGCTGGGATGCAGGTGCATGCCTCTAGCATGAAGTCAGACAAGTGA
>EU099810_CC1198
AACCAATGGCCTCCTGAACGTGCGTTGCACTCTTGGGATTTCCTGAGAGTATGTCTGCTTCAGTGCTTAACTTGCCCCAACTTTGCAAGCAGGATGTGTTTCTGCCTTGCGTTCTTATGAGCTATTGCCCTCTGAGCCAATGGCTTGTTAATTGCTTGGTTCTTGCAAAATGCTTTGCGCGCTGTTATTCAGGTTTCTACCTTCGTGGTTTTACTTGAGTGACGCTGCTCATGCTTGCAACCGCTGGGATGCAGGTGCATGCCTCTAGCATGAAGTCAAACAAGTGA
>EU099814_CC1197
AACCAACGGCCTCCTGAACGTGCGTTGCACTCTTGGGATTTCCTGAGAGTATGTCTGCTTCAGTGCTTAACTTGCCCCAACTTTGCAAGCAGGATGTGTTTCTGCCTTGCGTTCTTATGAGCTATTGCCCTCTGAGCCAATGGCTTGTTAATTGCTTGGTTCTTGCAAAATGCTTTGCGCGCTGTTATTCAGGTTTCTACCTTCGTGGTTTTACTTGAGTGACGCTGCTCATGCTTGCAACCGCTGGGATGCAGGTGCATGCCTCTAGCATGAAGTCAGACAAGTGA
>EU099819_CC1196
GACCAATGGCCTCCTGAACGTGCGTTGCACTCTTGGGATTTCCTGAGAGTATGTCTGCTTCAGCGCTTAACTTGCCCCAACTTTGCAAGCATTTCTGCCTTGCGTTCTTATGAGCTATTGCCCTCTGAGCCAATGGCTTGTTAATTGCTTGGTTCTTGCAAAATGCTTTGCGCGCAGTTATTCAAGTTTCTACCTTCGTGGTTTTACTTGAGTGACGCTGCTCATGCTTGCAACCGCTGGGATGCAGGTGCATGCCTCTAGCATGAAGTCAGACAAGTGA
>EU099820_CC1192
TACCAATGGCCTCCTGAACGTGCGTTGCACTCTTGGGATTTCCTGAGAGTATGTCTGCTTCAGCGCTTAACTTGCCCCAACTTTGCAAGCATTTCTGCCTTGCGTTCTTATGAGCTATTGCCCTCTGAGCCAATGGCTTGTTAATTGCTTGGTTCTTGCAAAATGCTTTGCGCGCAGTTATTCAAGTTTCTACCTTCGTGGTTTTACTTGAGTGACGCTGCTCATGCTTGCAACCGCTGGGATGCAGGTGCATGCCTCTAGCATGAAGTCAGACAAGTGA
>EU099821_CC1195
AATCAATGGCCCCCTGAACGGGTGTTGCACTCTTGGGATTTCCTGAGAGTATGTCTGCTTCAGTGCTTAACTTGCCCCAACTTTGCAAGCAGGATGTGTTTCTGCCTTGCGTACTTATGAACTATTGCCCTCTGAGTCAATGGCTTGTTAATTGCTTGGTTCTTGCAAAATGCTTTGTGCGCTGTTATTCACGTTTCTACCTTCGTGGTTTTACTTGAGTGACGCTGCTCATGCTTGCAACCGCTGGGATGCTGGGATGCAGGTGCATGCCTCTAGCATGAAGTCAGACAAGTGA
>EU099825_BB119
AACCGATGGCCTCCTGAACGCGCATTGCGCTCTCGGGATTTCCTGAGAGCAGGTCTGCTTCAGTGCTTTTAGCATTTATCTACCTGTGCTTGCAAGCAGCGCTTCGCTTTCCAACAAGTCATCGATCGCGTTTGTGTTCGTAAGTGGCTTGTTTGCTGCCTGGCCCATGCGCCAAGCTTGAGCGTACCGTACTGTTGTTCCAAGCTTTGCTTGCATCGTACAGCTCAAGCGCGCAGCTGTTGGGATGCTGATGCATGCCCCTTAGCATGAAGTCAGACAAGAGA
>EU099826_CC1194
AACCAATGGTCTCCTCAACGTGCGTTGCACTCTTGGGATTTCCTGAGAGTATGTCTGCTTCAGTGCTTAACTTGCCCCAACTTTGCAAGCAGATGTGTTTCTGCCTTGCGTTCTTATGAGCTATTGCCCTCTGAGCCAATGGCTTGTTAATTGCTTGGTTCTTGCAAAATGCTTTGCGCGCTGTTATTCAGGTTTCTGCCTTCGTGGTTTTACTTGAGTGACGCTGCTCATGCTTGCAATTGCTGGGATGCAGGTGCATGCCTCTAGCATGAAGTCAGACAAGTGA
>EU099827_CC1193
AATTGCAGAACTCCGTGAACCAATGGCCTCCTGAACGTGCGTTGCACTCTTGGGCTTTCCTGAGAGTATGTCTGCTTCAGTGCTTAACTTGTCCCAACTTTGCAAGCAGGACGTGTTTCTACCTTGCATTCTTATGAGCTATTGCCCTCTGAGCTAATGGCTTGTTAAATTGCTTGGTTCTTGCAAAATGCTTTGCGCGCTGTTATTCAAGTTTCTACCTTCGTGGTTTTATTTGAGTGACGCTGCTCATGCTTGCAACCGCTGGGATGCAGGTGCATGCCTCTAGCATGAAGTCAGACAAGTGA
>EU099831_CC1189
AACCAATGGCCTCCTGAACGTGCGTTGCACTCTTGGGACTTCCTGAGAGTATGTCTGCTTCAGCGCTTAACTTGCCCCAACTTTGCAAGCATTTCTGCCTTGCGTTCTTATGAGCTATTGCCCTCTGAGCCAATGGCTTGTTAATTGCTTGGTTCTTGCAACATGCTTTGCGCGCTGTTATTCAAGTTTCTACCTTCGTGGTTTTACTTGAGTGACGCTGCTCATGCTTGCAACCGCTGGGATGCAGGTGCATGCCTCTAGCATGAAGTCAGACAAGTGA
>EU099832_DD119
AACCAATGGCCCCCTGAACGCGCATTGCACTCTTGGGACTTCCTGAGAGTATGTTTGCTTCAGTGCTTATTTTACCTCCTTGCAAGGTTCTGTCGCAACCTTGTGCCCTGGCCAGCCATGGGTTAACTTGCCCATGGCTTGCTGAGTAGTGATCTTTTAGAGCAAGCTACTGGCACGCTGTTGTTTGAGGCAGCCTATATTGAGGCTATTTCAAATGACGTTGCTACAAGACTTGATGTGTCCCTTCTGCGCCGTGCGCATCCCATAGCATGAAGTCAAACAAGAGA
>EU099833_CC1191
AACCAATGGCCTCCTGAACGTGCGTTGCACTCTTGGGACTTCCTGAGAGTATGTCTGCTTCAGCGCTTAACTTGCCCCAACTTTGCAAGCATTTCTGCCTTGCGTTCTTATGAGCTATTGCCCTCTGAGCCAATGGCTTGTTAATTGCTTGGTTCTTGCAACATGCTTTGCGTGCTGTTATTCAAGTTTCTACCTTCGTGGTTTTACTTGAGTGACGCTGCTCATGCTTGCAACCGCTGGGATGCAGGTGCATGCCTCTAGCATGAAGTCAGACAAGTGA
>EU099838_CC1188
AACCAATGGCCTCCTGAACGTGCGTTGCACTCTTGGGATTTCCTGAGAGTATGTCTGCTTCAGTGCTTAACTTGCCCCAACTTTGCAAGCAGGATGTGTTTCTGCCTTGCGTTCTTATGAGCTATTGCCCTCTGAGCCAATGGCTTGTTAATTGCTTGGTTCTTGCAAAATGCTTTGTGCGCTGTTACTCAGGTTTCTACCTTCGTGGTTTTACTTGAGTGACGCTGCTCATGCTTGCAACCGCTGGGATGCAGGTGCATGCCTCTAGCATGAAGTCAGACAAGTGA
>EU099841_CC1190
AACCAATGGCCTCCTGAACGTGCGTTGCACTCTTGGGATTTCCTGAGAGCATGTCTGCTTCAGTGCTTAACTTGCCCCAACTTTGCAAGCAGGATGTGTTTCTGCCTTGCGTTCTTATGAGCTATTGCCCTCTGAGCCAATGGCTTGTTAATTGCTTGGTTCTTGCAAAATGCTTTGCGCGCTGTTATTCAAGTTTCTACCTTCGTGGTTTTACTTGAGTGACGCTGCTCATGCTTGCAACCGCTGGGATGCAGGTGCATGCCTCTAGCATGAAGTCAGACAAGTGA
>EU118163_CC1232
CCGGTGAATTATTCGGACTGACGCAGTGCTCAGCTTCTGGACGTTGCGTTGGAAAGTTTCATGAACCTTATCACTTAGAGGAAGGAGAAGTCGTAACAAGGTTTCCGTAGGTGAACCTGCGGAAGGATCATTCGCACTGATTCAATTTTGACTACGTGAATTTTGGCTGTGAGGGATGCTTGCGGTGAGATATCTGCTTGCAGAACTCGAGGGCGACTGATGCACACTCACCAACCCTTGTTGGGGCTGGTGCGAGTGTCGCTCTGTGGCCATGGGTCCGTGTTCAGCGGGCCGGGGAATGACGGCTAAGCTGCTTTAGTGACAACTGTCTGGGAAGGGCATTGTTCCAACTTCACAACTTTCAGCGATGGATATCTTGGCTCGGGCACCTGTGAAGGGCGCAGCGAAGCGCGATAGTCTTTGTGAATTGCAGAACTCCATGAACCAATGGCCTCCTGAATGTGCGTTGCACTCTTGGGATTTCCTGAGAGTATGTCTGCTTCAGTGCTTAACTTGCCCCAACTTTGCAAGCAGGATGTGTTTCTGCCTTGCGTTCGTATGAGCTATTGCCCTCTGAGCCAATGGCTTGTTAATTGCTTGGTTCTTGCAAAGTGCTTTGCGCGCTGTTATTCAAGTTTCTACCTTCGTGGTTTTACTTGAGTGACGCTGCTCATGCTTGCAACCGCTGGGATGCAGGTGCATGCCTCTAGCATGAAGTCAGACAAGTGAACCCGCTGAATTTAAGCATATCAATAAGCGGAGGA
>EU118165_CC1234
CCGGTGAATTATTCGGACTGACGCAGTGCTCAGCTTCTGGACGTTGCATCGGAAAGTTTCATGAACCTTATCACTTAGAGGAAGGAGAAGTCGTAACAAGGTTTCCGTAGGTGAACCTGCGGAAGGATCATTCGCACTGATTCAATTTTGACTACGTGAATTTTGGCTGTGAGGGATGCTTGCGGTGAGATATCTGCTTGCAGAACTCGAGGGCGACAGATGCACACTCACCAACCCTTGTTGGGGCTGGTGCGAGTGTCGCTCTGTGGCCATGGGTCCGTGTTCAGCGGGCCGGGGAATGAAGGCTAAGCTGCTTTAGTGACAACTGTCTGGGAAGGGCATTGTTCCAACTTCCACAACTTTCAGCGATGGATATCTTGGCTCGGGCACCTGTGAAGGGCGCAGCGAAGCGCGATAGTCTTTGTGAATTGCAGAACTCCGTGAACCAATGGCCTCCCTGAACGTGCGTTGCACTCTTGGGATTTCCTGAGAGTATGTCTGCTTCAGTGCTTAACTTGCCCCAACTTTGCAAGCAGGATGTGTTTCTGCCTTGCGTTCTTATGAGCTATTGCCCTCTGAGCCAATGGCTTGTTAATTGCTTGGTTCTTGCAAAATGCTTTGTGCGCTGTTATTCAGGTTTCTACCTTCGTGGTTTTACTTGAGTGACGCTGCTCATGCTTGCAACCGCTGGGATGCAGGTGCATGCCTCTAGCATGAAGTCAGACAAGTGAACCCGCTGAATTTAAGCATATCAATAAGCGGAGGA
>EU118166_CC1233
CCGGTGAATTATTCGGACTGACGCAGTGCTCAGCTTCTGGACGTTGCGTCGGAAAGTTTCATGAACCTTATCACTTAGAGGAAGGAGAAGTCGTAACAAGGTTTCCGTAGGTGAACCTGCGGAAGGATCATTCGCACTGATTCAATCTTGACTACGTGACCTTTGGCTGTGAGGGATGCTTGCGGTGAGATATCTGCTCGCTGAACTCGAGGGCGACAGATGCACATTCAACCAACCCTTGTTGGGGCTGGTGCGAGTGTCGCTCTGTGGCCATGGGTCCGTTTTCAGCGGGCCGGGGAATGAAGACTAAGTTACTTTAGTGACAACTGTCTGGGAAGGGCATTGTTCCAACTTCCACAACTTTCAGCGATGGATATCTTGGCTCGGGCACCTTTGAAGGGCGCAGCGAAGCGCGATAGTCTTTGTGAATTGCAGAACTCCGTGAATCAATGGCCTCCTGAACGTGCGTTGCACCCTTGGGATTTCCTGAGAGTATGTCTGCTTCAGTGCTTAACTTGCCCCAACTTTGCAAGCAGGATGTGTTTCTGCCTTGCGTTCTTATGAGCTATTGCCTTCTGCGCCAATGGCTTGTTAATTGCTTGGTTCTTGCAAAATGCTTTGCGCGCTGTTATTCAAGTTTCTACCTTCGCGGTTTTACTTGAGTGACGCTGCTCATGCTTGCAACCGCTGGGATGCAGGTGCATGCCTCTAGCATGAAGTCAGACAAGTGAACCCGCTGAATTTAAGCATATCAATAAGCGGAGGA
>EU118167_CC1235
CCTCCGCTTATTGATATGCTTAAATTCAGCGGGTTCACTTGTCTGACTTCATGCTAGAGGCATGCACCTGCATCCCAGCAGTTGCAAGCATGAGCAGCGTCACTCAAGTAAAACCGGGAAGGTAGAAACTTGAATAACAGCGCGCAAAGCATTTTGCAAGAACCAAGCAATTAACAAGCCATTGGCGCAGAAGGCAATAGCTCATAAGAACGCAAGGCAGAAACACATCCTGCTTGCAAAGTTGGGGCAAGTTAAGCACTGAAGCAGACATACTCTCAGGAAATCCCAAGGGTGCAACGCACGTTCAGGAGGCCATTGGTTCACGGAGTTCTGCAATTGACAAAGACTATCGCGCTTCGCTGCGCCCTTCAAAGGTGCCCGAGCCAAGATATCCATCGCTGAAAGTTGTGGAAGTTGGAACAATGTCCTTCCCAGACAGTTGTCACTAAAGTAACTTAGTCTTCATTCCCCGGCCCGCTGAAAACGGACCCATGGCCACAGAGCGACACTCGCACCAGCCCCAACAAGGGTTGGTTGAATGTGCATCTGTCGCCCTTAAGTTCTGCGAGCAGATATCTCACCGCAGGCATCCCTCACAGCCAAAAGTTCACGTAGTCAAGATTGAATCAGTGCGAATGATCCTTCCGCAGGTTCACCTACGGAAACCTTGTTACGACTTCTCCTTCCTCTAAGTGATAAGGTTCATGAAACTTTCCGACGCAACGTCCAGAAGCTGAGCACTGCGTCAGTCCGAAAATTCACCGG
>EU449028_AA9
AACCAATGGCCTCTTGAACGTGCATTGTGCTCTTGGGATATGCCTGAGAGCATGTCTGCTTCAGTGCTTCTACTTTCATTTTCTGCTGGTCTTGTTATCAGGAGCAGTGTTGCTGCGTGCTTCTGCAAGTGGCACTGGCATGCTAAATATCAAGTTTTGCTTGCTGTTGTGACTGATCAACATCTCATGTCGTTTCAGTTGGCGAAACAAAAGCTCATGTGTGTTCTTAACACTTCCTAGCATGAAGTCAGACAA
>EU449041_AA11
AACCAATGGCCTCTTGAACGTGCATTGCGCTCTTGGGATATGCCTGAGAGCATGTCTGCTTCAGTGCTTCTACTATCTTTTCTGCTGCTCTTGTTGTCAGGAGCAGTGCTGCTGCATGCTTCTGCAATTGGCACTGGCATGCTAAGTACCAAGTTTCGCTTGCTGTTGTGACAGATCAACATCTCATGTCGTTTCAGTTGATGAAACAAGGCTTGCGTGTTCCAACACTTCCTAGCATGAAGTCAGACAA
>EU449043_AA3B
AACCAATGGCCTCTTGAACGTGCATTGCGCTCTTGGGATATGCCTGAGAGCATGTCTGCTTCAGTGCTTCTACTTTCTTTTCTGCTGCTCTTGTTATCAGGAGCAGTGCTGCTGCATGCTTCTGCAATTGGCACTGGCATGCTAAGTACCAAGTTTTGCTTGCTGTTGTGACTGATCAACATCTCATGTCGTTTCAGTTGGCGAAACAAAGGCTTGTGTGTTCCAACACTTCCTAGCATGAAGTCAGACAA
>EU786015_CC3.16
AAAGTTTCATGAACCTTATCACTTAGAGGAAGGAGAAGTCGTAACAAGGTTTCCGTAGGTGAACCTGCGGAAGGATCATTCGCACTGATTCAATTTTGACTACGTGAATTTTGGCTGTGAGGGATGCTTGCGGTGAGATATCTGCTTGCAGAACTCGAGGGCGACAGATGCACACTCACCAACCCTTGTTGGGGCTGGTGCGAGTGTCGCTCTGTGGCCATGGGTCCGTGTTCAGCGGGCCGGGGAATGAAGGCTAAGCTGCTTTAGTGACAACTGTCTGGGAAGGGCATTGTTCCAACTTCCACAACTTTCAGCGATGGATATCTTGGCTCGGGCACCTGTGAAGGGCGCAGCGAAGCGCGATAGTCTTTGTGAATTGCAGAACTCCGTGAACCAATGGCCTCCTGAACGTGCATTGCACTCTTGGGATTTCCTGAGAGTATGTCTGCTTCAGTGCTTAACTTGCCCCAACTTTGCAAGCAGGATGTGTTTCTGCCTTGCGTTCTTATGAGCTATTGCCCTCTGAGCCAATGGCTTGTTAATTGCTTGGTTCTTGCAAAATGCTTTGCGCGCTGTTATTCAAGTTTCTACCTTCGTGGTTTTACTTGAGTGACGCTGCTCATGCTTGCAACCGCTGGGATGCAGGTGCATGCCTCTAGCATGAAGTCAGACAAGTGAACCCGCTGAATTTAAGCATATAAGTAAGCGGAGGAAAAGGAACTAAATAGGATTCCCTCAGTAATGG
>EU792882_AA10
AACCAATGGCCTCTTGAACGTGCATTGCGCTCTTGGGATATGCCTGAGAGCATGTCTGCTTCAGTGCTTCTTCTTTCATTTTCTGCTGCTCTTGTTATCCGGAGCAGTGTTGCTGCAAGCTTCTGCAAGTGGCACTGGCATGCTAAATATCGTTTTGCTTGCTGTTGTGACTGATCAACATCTCATGTCGTTTCAGTTGGCGAAACAAAAGCTCATGTGTGTTCTTAACACTTCCTAGCATGAAGTCAGACAA
>EU792883_AA12
AACCAATGGCCTCTTGAACGTGTATTGCGCTCTTGGGATATGCCTGAGAGCATGTCTGCTTCAGTGCTTCTACTTTCATTTTCTGCTGCTCTTGCTATCAGGAGCAGTGTTGCTGCATGCTTCTGCAAGCGGCACTGGCATGCTAAATATCAAGTTTTGCTTGCTGTTGTGACTGATCAACATCTCATGTCGTTTCAGTTGGCGAAACAAAAGCTCATGTGTGTTCTTAACACTTCCTAGCATGAAGTCAGACAA
>EU792887_AA15C
AACCAATGGCCTCTTGAACGTGCATTGCGCTCTTGGGATATGCTTGAGAGCATGTCTGCTTCAGTGCTTCTACTTTCTTCTCTGGTGCTCTTGTTATCATGAGCAGTGCTGCTGCATGCTTCTGCAATTGGCACTGGCATGCTAAGTACCAAGTTTTGCTTGCTGTTGTGACTGATCAACATCTCATGTCGTTTCAGTTAGCGAAACAAAGGCTTGTGTGCTCCAACACTTCCTAGCATGAAGTCAGATAA
>EU792888_AA16
AACCAATGGCCTCTTGAACGTGCATTGCGCTCTTGGGATATGCCTGAGAGCATGTCTGCTTCAGTGCTTCTACTTTCTTTTCTGCTGCTCTTGTTATCATGAGCAGTGCTGCTGCATGCTTCTGCAATTGGCACTGGCATGCTAGGTACCAAGTTTTGCTTGCTGTTGTGACTGATCAACATCTCATGTCGTTTCAGTTGGCGAAACAAAGGCTTGTGTGTTCCAACACTTCCTAGCATGAAGTCAGATAA
>FJ461494_CC1.7
AACCAATGGCCTCCTGAACGTGCGTTGCACTCTTGGGATTTCCTGAGAGTATGTCTGCTTCAGTGCTTAACTTGCCCCAACTTTGCAGGCAGGATGTGTTTCTGCCTTGCGTTCTTATGAGCTATTGCCCTCTGAGCCAATGGCTTGTTAATTGCTTGGTTCTTGCAAAATGCTTTGCGCGCTGTTATTCAGGTTTCTACCTTCGTGGTTTTACTTGAGTGACGCTGCTCATGCTTGCAACCGCTGGGATGCAGGTGCATGCCTCTAGCATGAAGTCAGACAA
>FJ461497_CC3.2
AACCAATGGCCTCCTGAACGTGCGTTGCACTCTTGGGATTTCCTGAGAGTATGTCTGCTTCAGTGCTTAACTTGCCCCAACTTTGCAAGCAGATGTGTTTCTGCCTTGCGTTCTTATGAGCTATTGCCCTCTGAGCCAATGGCTTGTTAATTGCTTGGTTCTTGCAAAATGCTTTGCGCGCTGTTATTCAAGTTTCTACCTTCGTGGTTTTACTTGAGTGACGCTGCTCATGCTTGCAACCGCTGGGATGCAGGTGCATGCCTCTAGCATGAAGTCAGACAA
>FJ461502_CC3.7
AACCAATGGCCTCCTGAACGTGCGTTGCACTCTTGGAATTTCCTGAGAGTATGTCTGCTTCAGTGCTTAACTTGCCCCAACTTTGCAAGCAGGATGTGTTTCTGCCTTGCGTTCTTATGAGCTATTGCCCTCTGAGCCAATGGCTTGTTAATTGCTTGGTTCTTGCAAAATGCTTTGCGCGCTGTTATTCAAGTTTCTACCTTCGTGGTTTTACTTGAGTGACGCTGCTCATGCTTGCAACCGCTGGGATGCAGGTGCATGCCTCTAGCATGAAGTCAGACAA
>FJ461503_CC3.8
AACCAATGGCCTCCTGAACGTGCGTTGCACTCTTGGGATTTCCTGAGAGTATGTCTGCTTCAGTGCTTAACTTGCCCCAACTTTGCAAGCAGGATGTGTTTCTGCCTTGCGTTCTTATGAGCTATTGCCCTCTGAGCCAATGGCTTGTTAATTGCTTGGTTCTTGCAAAATGCTTTGCGCGCTGTTATTCAAGTTTCTATCTTCGTGGTTTTACTTGAGTGACGCTGCTCATGCTTGCAACCGCTGGGATGCAGGTGCATGCCTCTAGCATGAAGTCAGACAA
>FJ461504_CC3.9
AACCAATGGCCTCCTGAACGTGCGTTGCACTCTTGGGATTTCCTGAGAGTATGTCTGCTTCAGTGCTTAACTTGCCCAACTTTGCAAGCAGGATGTGTTTCTGCCTTGCGTTCTTATGAGCTATTGCCCTCTGAGCCAATGGCTTGTTAATTGCTTGGTTCTTGCAAAATGCTTTGCGCGCTGTTATTCAAGTTTCTATCTTCGTGGTTTTACTTGAGTGACGCTGCTCATGCTTGCAACCGCTGGGAGCAGGTGCATGCCTCTAGCATGAAGTCAGACAA
>FJ461505_CC3.10
AACCAATGGCCTCCTGAACGTGCGTTGCACTCTTGGGATTTCCTGAGAGTATGTCTGCTTCAGTGCTTAACTTGCCCCAACTTTGCAAGCAGGATGTGTTTCTGCCTTGCGTTCTTATGAGCTATTGCCCTCTGAGCCAATGGCTTGTTAATTGCTTGGTTCTTGCAAAATGCTTTGCGCGCTGTTATTCAAGTTTCTACCTTCGTGGTTTTACTTGAGTGACGCTGCTCATGCTTGCAACTGCTGGGATGCAGGTGCATGCCTCTAGCATGAAGTCAGACAA
>FJ461506_CC3.11
AACCAATGGCCTCCTGAACGTGCGTTGCACTCTTGGGATTTCCTGAGAGTATGTCTGCTTCAGTGCTTAACGTGCCCCAACTTTGCAAGCAGGATGTGTTTCTGCCTTGCGTTCTTATGAGCTATTGCCCTCTGAGCCAATGGCTTGTTAATTGCTTGGTTCTTGCAAAATGCTTTGCGCGCTGTTATTCAAGTTTCTACCTTCGTGGTTTTACTTGAGTGACGCTGCTCATGCTTGCAACCGCTGGGATGCAGGTGCATGCCTCTAGCATGAAGTCAGACAA
>FJ461507_CC3.12
AACCAATGGCCTCCTGAACGTGCGTTGCACTCTTGGGATTTCCTGAGAGTATGTCTGCTTCAGTGCTTAACTTGCCCCAACTTTGCAAGCAGGATGTGTTTCTGCCTTGCGTTCTTATGAGCTATTGCCCTCTGAGCCAATGGCTTGTGAATTGCTTGGTTCTTGCAAAATGCTTTGCGCGCTGTTATTCAAGTTTCTACCTTCGTGGTTTTACTTGAGTGACGCTGCTCATGCTTGCAACCGCTGGGATGCAGGTGCATGCCTCTAGCATGAAGTCAGACAA
>FJ461508_CC15.1
AACCAATGGCCTCCTGAACGTGCGTTGCACCCTTGGGATTTCCTGAGAGTATGTCTGCTTCAGTGCTTAACTTGCCCCAACTTTGCAAGCAGGATGTGCTTCTGCCTTGCGTTCTTATGAGCTATTGCCTTCTGCGCCAATGGCTTGTTAATTGCTTGGTTCTTGCAAAATGCTTTGCGCGCTGTTATTCAAGTTTCTACCTTCGCGGTTTTACTTGAGTGACGCTGCTCATGCTTGCAACCGCTGGGATGCAGGTGCATGCCTCTAGCATGAAGTCAGACAA
>FJ461509_CC15.2
AACCAATGGCTTCCTGAACGTGCGTTGCACCCTTGGGATTTCCTGAGAGTATGTCTGCTTCAGTGCTTAACTTGCCCCAACTTTGCAAGCAGGATGTGTTTCTGCCTTGCGTTCTTATGAGCTATTGCCTTCTGCGCCAATGGCTTGTTAATTGCTTGGTTCTTGCAAAATGCTTTGCGCGCTGTTATTCAAGTTTCTACCTTCGCGGTTTTACTTGAGTGACGCTGCTCATGCTTGCAACCGCTGGGATGCAGGTGCATGCCTCTAGCATGAAGTCAGACAA
>FJ461510_CC15.3
AACCAATGGCTTCCTGAACGTGCGTTGCACCCTTGGGATTTCCTGAGAGTATGTCTGCTTCAGTGCTTAACTTGCCCCAACTTTGCAAGCAGGATGTGTTTCTGCCTTGCGTTCTTATGAGCTATTGCCTTCTGCGCCAATGGCTTGTTAATTGCTTGGTTCTTGCAAAATGCTTTGCGCGCTGTTATTCAAGTTTCTACCTTCGTGGTTTTACTTGAGTGACGCTGCTCATGCTTGCAACCGCTGGGATGCAGGTGCATGCCTCTAGCATGAAGTCAGACAA
>FJ461511_CC15.4
AAGCAATGGCCTCCTGAACGTGCGTTGCACCCTTGGGATTTCCTGAGAGTATGTCTGCTTCAGTGCTTAACTTGCCCCAACTTTGCAAGCAGGATGTGTTTCTGCCTTGCGTTCTTATGAGCTATTGCCTTCTGCGCCAATGGCTTGTTAATTGCTTGGTTCTTGCAAAATGCTTTGCGCGCTGTTATTCAAGTTTCTACCTTCGTGGTTTTACTTGAGTGACGCTGCTCATGCTTGCAACCGCTGGGATGCAGGTGCATGCCTCTAGCATGAAGTCAGACAA
>FJ461512_CC15.5
AAGCAATGGCCTCCTGAACGTGCGTTGCACCCTTGGGATTTCCTGAGAGTATGTCTGCTTCAGTGCTTAACTTGCCCCAACTTTGCAAGCAGGATGCGTTTCTGCCTTGCGTTCTTATGAGCTATTGCCTTCTGCGCCAATGGCTTGTTAATTGCTTGGTTCTTGCAAAATGCTTTGCGCGCTGTTATTCAAGTTTCTACCTTCGTGGTTTTACTTGAGTGACGCTGCTCATGCTTGCAACCGCTGGGATGCAGGTGCATGCCTCTAGCATGAAGTCAGACAA
>FJ461513_CC17.2
AACCAATGGCCTCCTGAACGTGCGTTGCACTCTTGGGATTTCCTGAGAGTATGTCTGCTTCAGCGCTTAACTTGCCCCAACTTTGCAAGCATTTCTGCCTTGCGTTCTTATGAGCTATTGCCCTCTCTGAGCCAATGGCTTGTTAATTGCTTGGTTCTTGCAAAATGCTTTGCGCGCTGTTATTCAAGTTTCTACCTTCGTGGTTTTACTTGAGTGACGCTGCTCATGCTTGCAACCGCTGGGATGCAGGTGCATGCCTCTAGCATGAAGTCAGACAA
>FJ461514_CC21.12
AACCAATGGCTTCGTGAACGTGCGTTGCACTCTTGGGATTTCCTGAGAGTATGTCTGCTTCAGTGCTTAACTTGCCCCAACTTTGCAAGCATTTCTGCCTTGCGTTCTTATGAGCTATTGCCCTCTGAGCCAATGGCTTGTTAATTGCTTGGTTCTTGCAAAATGCTTTGCGCGCTGTTATTCAAGTTTCTACCTTCGTGGTTTTACTTGAGTGACGCTGCTCATGCTTGCAACCGCTGGGATGCAGGTGCATGCCTCTAGCATGAAGTCAGACAA
>FJ461515_CC21.13
AACCAATGGCTTCGTGAACGTGCGTTGCACTCTTGGGATTTCCTGAGAGTATGTCTGCTTCAGTGCTTAACTTGCCCCAACTTTGCAAGCATTTCTGCTTTGCGTTCTTATGAGCTATTGCCCTCTGAGCCAATGGCTTGTTAATTGCTTGGTTCTTGCAAAATGCTTTGCGCGCTGTTATTCAAGTTTCTACCTTCGTGGTTTTACTTGAGTGACGCTGCTCATGCTTGCAACCGCTGAGATGCAGGTGCATGCCTCTAGCATGAAGTCAGACAA
>FJ461516_CC21.14
AACCAATGGCCTCCTGAACGTGCGTTGCACTCTTGGGATTTCCTGAGAGTATGTCTGCTTCAGTGCTTAACTTGCCCCAACTTTGCAAGCATTTCTGCCTTGCGTTCTTATGAGCTATTGCCCTCTGAGCCAATGGCTTGTTAATTGCTTGGTTCTTGCAAAATGCTTTGCGCGCTGTTATTCAAGTTTCTACCTTCGTGGTTTTACTTGAGTGACGCTGCTCATGCTTGCAACTGCTGGGATGCAGGTGCATGCCTCTAGCATGAAGTCAGACAA
>FJ461517_CC27.1
AACCAATGGCCTCCTGAACGTGCGTTGCACTCTTGGGATTTCCTGAGAGTATGTCTGCTTCAGTGCTTAACTTGCCCCAACTTTGCAAGCATTTCTGCCTTGCGTTCTTATGAGCTATTGCCCCTCTGAGCCGATGGCTTGTTAATTGCTTAGTTCTTGCAAAATGCTTTGCGCGCTGTTATTCAAGTTTCTACCTTCGTGGTTTTACTTGAGTGACGCTGCTCATGCTTGCAACCGCTGGGATGCAGGTGCATGCCTCTAGCATGAAGTTAGACAA
>FJ461522_CC45.3
AACCAATGGCCTCCTGAACGTGCGTTGCACTCTTGGGATTTCCTGAGAGTATGTCTGCTTCAGTGCTTAACTTGCCCCAACTTTGCAAGCAGGATGTGCTTCTGCCTTGCGTTCTTATGAGCTATTGCCCTCTGAGCCAATGGCTTGTGAATTGCTTGGTTCTTGCAAAATGCTTTGCGCGCTGTTATTCAGGTTTCTACCTTCGTGGTTTTACTTGAGTGACGCTGCTCATGCTTGCAACCGCTGGGATGCAGGTGCATGCCTCTAGCATGAAGTCAGACAA
>FJ919243_CC1_v1a
AACCAATGGCCTCCTGAACGTGCGTTGCACTCTTGGGATTTCCTGAGAGTATGTCTGCTTCAGTGCTTAACTTGCCCCAACTTTGCAAGCAGGATGTGTTTCTGCCTTGCGTTCTTATGAGCTATTGCCCTCTGAGCCAATGGCTTGTTAATTGCTTGGTTCTTGCAAAATGCTTTGCGCGCTGTTATTCAGGTTTCTACCTTCGTGGTTTTACTTGAGTGACGCTGCTCATGCTTGCAACCGCTGGGATGCAGGTGCATGCCTCTAGCATGAAGTCAGATAA
>FJ919244_CC1_v1b
AACCAATGGCCTCCTGAACGTGCGTTGCACTCTTGGGATTTCCTGAGAGTATGTCTGCTTCAGTGCTTAACTTGCCCCAACTTTGCAAGCAGGATGTGTTTCTGCCTTGCGTTCTTATGAGCTATTGCCCTCTGAGCCAATGGCTTGTTAATTGCTTGGTTCTTGCAAAATGCTTTGCGCGCTGTTATTCAGGTTTCTACCTTCGTGGTTTTACTTGAGTGACGTTGCTCATGCTTGCAACCGCTGGGATGCAGGTGCATGCCTCTAGCATGAAGTCAGATAA
>FJ529649_CC3.15
AACCAATGGCCTCCTGAACGTGCGTTGCACTCTTGGGATTTCCTGAGAGTATGTCTGCTTCAGTGCTTAACTTGCCCCAACTTTGCAAGCAGGATGTGTTTCTGCCTTGCGTTCTTATGAGCTATTGCCCTCTGAGCCAATGGCTTGTTAATTGCTGGTTCTTGCAAAATGCTTTGCGCGCTGTTATTCAAGTTTCTACCTTCGTGGTTTTACTTGAGTGACGCTGCTCATGCTTGCAACCGCTGGGATGCAGGTGCATGCCTCTAGCATGAAGTCAGACAA
>FN429760_AA4.1
GTGAATTGCAGAACTCCGTGAACCAATGGCCTCTTGAACGTGCATTGCGCTCTTGGGATGCCTGAGAGCATGTCTGCTTCAGTGCTTCTACTTTCATTTTCTGCTGCTCTTGTTATCGGGAGCAGTGTTGCTGCATGCTTCTGCAAAAGGCACTGGCATGCTAAGTATCAAGTTTTGCTTGCTGTTCTGACTGATCAACATCTCATGTCGTTTCAGTTGGCGAAACAAAAGCTGAAGTGTGTTCTTAACACTTCCTAGCATGAAGTCAGACAAGTGAACCCGCCGAATTTAAGCATATAAGTAAGCGGAGG
>FN429761_AA4.2
GTGAATTGCAGAACTCCGTGAACCAATGGCCTCTTGAACGTGCGCTCTTGGGATATGCCTGAGAGCATGTCTGCTTCAGTGCTTCTACTTTCATTTTCTGCTGCTCTTGTTATCGGGAGCAGTGTTGCTGCATGCTTCTGCAAAAGGCACTGGCATGCTAAGTATCAAGTTTTGCTTGCTGTTCTGACTGATCAACATCTCATGTCGTTTCAGTTGGCGAAACAAAAGCTGAAGTGTGTTCTTAACACTTCCTAGCATGAAGTCAGACAAGTGAACCCGCCGAATTTAAGCATATAAGTAAGCGGAGG
>FN429762_AA4a.1
GTGAATTGCAGAACTCCGCGAACCAATGGCCTCTTGAACGTGCATTGCGCTCTTGGGATATGCCTGAGAGCATGTCTGCTTCAGTGCTTCTACTTTCATTTGCTGCTGCTCTTGTTATCGGGAGCAGTGTTGCTGCATGCTTCTGCAAAAGGCACTGGCATGCTAAGTATCAAGTTTTGCTTGCTGTTCTGACTGATCAACATCTCATGTCGTTTCAGTTGGCGAAACAAAAGCTGAAGTGTGTTCTTAACACTTCCTAGCATGAAGTCAGACAAGTGAACCCGCCGAATTTAAGCATATAAGTAAGCGGAGG
>FN429763_AA4.3
GTGAATTGCAGAACTCCGTGAACCAATGGCCTCTTGAACGTGCATTGCGCTCTTGGGATATGCCTGACAGCATGTCTGCTTCAGTGCTTCTACTTTCATTTTCTGCTGCTCTTGTTATCGGGAGCAGTGTTGCTGCATGCTTCTGCAAAAGGCACTGGCATGCTAAGTATCAAGTTTTGCTTGCTGTTCTGACTGATCAACATCTCATGTCGTTTCAGTTGGCGAAACAAAAAAGCTGAAGTGTGTTCTTAACACTTCCTAGCATGAATTCAGACAAGTGAACCCGCCGAATTTAAGCATATAAGTAAGCGGAGG
>FN561559_II1
GTGAATTGCAGAACTCCGTGAACCAATGGCCTCCTGAACGCTCATTGCACCCTTGGGATTTCCTGAGGGCATGTCTGCTTCAGTGCTTAGCTTTTACACCTTCGTGCGGGCGCGATGTTTTCGTGTCCTGCACTCCTGCAAGCCATCGCTCAGATTTGCTTCTGATGGCTTGTTGAATGATTGGCTGTTTTGCAAGCTCAAGCGCTTTGTGATTCATAGCAAACCTATGGGATTCGCTTGGGTCGCGCTGCTGATGCCTACAGCCTTCAGCATGTGAAACCGCATGCATCTTAGCATGAAGTCAGACAAGAGAACCCGCTGAATTTAAGCATATAAGTAAGCGGAGGAAAAGGAACTAAATAGGATTCCCTTAGTAATGGCGAATGAACAGGGATTAGCTCAGGCTGAAAACCAAGGCGTCTGCTTTGGGTTGTGGCCTGCAGGCACGTTGCTATCGGTGGCTTGAGCGGAAGCCTCTTGGAACAGAGCGTTCGCCCGGGTGAGAATCCTGTGTTTCGCTTGATGTCCACTGTGTACGGCACGTGTTCTCAGAGTCACGCTCCTTGGAATTGGAGCGTAAATTAGGTGGTAAATTTCATCTAAAGCTAAATACAGGCTTGAGACCGATAGTGAACAAGTACCATGAGGGAAAGATGAAAAGGACTTTGGAAAGAGAGTTAAAAGTGTTTGAAATTGCTGAAAGGGAAGCGAATGGAACCACATGTCTTGCTGAGATTGCTGCAACGTCTTTGGAGCTTTGGGTGTGAGAGCGCAAGCCTTGTGCCCATGTGTGAGCAAGACTTTGCAGTGTTTCTTAGCTTGCGCATCGCTTGCTGTGTCTGTTTGAGGATGGCCTCCTGCGCACATGGTCCTCTTGCGGGCGGGCTTCTGTGCAGTGTGGGATTCAGACAGGTGCGGTCAGTTGATTGGGTGGTTTTTTTCGACCCGTCTTGAAACACGGACCAAGGAGTCTAGCACGCATGCAAGCTCTCGGGTGGGAAGCCTGAAGGTGTAATGAAGGTGACTGCTGGGATTTTGCACCAGCGACCGACCGATCAATTGGGAGAAGTTTGAGTTTGAGCATGTGTGTTAGGACCCGAAAGATGGTGAACTATGCCTGCGAAGGGCAAAGTCAGG
>FN561560_II2
GTGAATTGCAGAACTCCGTGAACCAATGGCCTCCTGAACGCTCATTGCACCCTTGGGATTTCCTGAGGGCATGTCTGCTTCAGTGCTTAGCTTTTACACCTTCGTGCGGGCGCGATGTTTTTGTGTCCTGCACTCCTGCAAGCCATCGCTCAGATTTGTTTCTGATGGCTTGTTGAATTATTAGCTGTTTTGCAAGCTCAAGCGCTTTGTGATTCATAGCAAACCTACGGGATTCGCTTGGGTCGCGCTGCTGATGCCTACAGCCTTCAGCATGTGAAGCCGCATGCATCTTAGCATGAAGTCAGACAAGAGAACCCGCTGAATTTAAGCATATAAGTAAGCGGAGGAAAAGGAACTAAATAGGATTCCCTTAGTAATGGCGAATGAACAGGGATTAGCTCAGGCTGAAAACCAAGGCGTCTGCTTTGGGTTGTGGCCTGCAGGCACGTTGCTATCGGTGGCTTGAGCGGAAGCCTCTTGGAACAGAGCGTTCGCCCGGGTGAGAATCCTGTGTTTCGCTTGATGTCCACTGTGTACGGCACGTGTTCTCAGAGTCACGCTCCTTGGAATTGGAGCGTAAATTAGGTGGTAAATTTCATCTAAAGCTAAATACAGGCTTGAGACCGATAGTGAACAAGTACCATGAGGGAAAGATGAAAAGGACTTTGGAAAGAGAGTTAAAAGTGTTTGAGATTGCTGAAAGGGAAGCGAATGGAACCACATGTCTTGCTGAGATTGCTGCAAAGTCTTTGGAGCTTTGGGTGTGAGAGCGCAAGCCTTGTGCCCATGTGTGAGCAAGACTTTGCAGTGTTTCTTAGCTTGCGCATCGCTTGCTGTGTCTGTTTGAGGATGGCCTCCTGCGCACATGGTCCTCTTGCGGGCGGGCTTCTGTGCAGTGTGGGATTCAGACAGGTGCGGTTAGTTGATTGGGTGGTTTTTTTTCGACCCGTCTTGAAACACGGACCAAGGAGTCTAGCACGCATGCGAGCTCTCGGGTGGGAAGCCTGAAGGTGTAATGAAGGTGACTGCTGGGATTTTGCACCAGCGACCGACCGATCAATTGGGAGAAGTTTGAGTTTGAGCATGTGTGTTAGGACCCGAAAGATGGTGAACTATGCCTGCGAAGGGCAAAGTCAGG
>FN561561_II3
GTGAATTGCAGAACTCCGTGAACCAATGGCCTCCTGAACGCTCATTGCACCCTTGGGATTTCCTGAGGGCATGTCTGCTTCAGTGCTTAGCTTTTACACCTTCCTGCAGGCGCGATGTTTTTGCGTTTTGCACTCCTGCAAGCCATCGCTCAGATTTGCTTCTGATGGCTTGTTGAATTATTGGCTGTTTTGCAAGCTCAAGCGCTTTGTGATTCATAGCAAACCCACGGGATTCGCTTGGGTCGCGCTGCTGATGCCTACAGCCTTCAGCATGTGAAGCCGCATGCATCTTAGCATGAAGTCAGACAAGAGAACCCGCTGAATTTAAGCATATAAGTAAGCGGAGGAAAAGGAACTAAATAGGATTCCCTTAGTAATGGCGAATGAACAGGGATTAGCTCAGGCTGAAAACCAAGGCGTCTGCTTTGGGTTGTGGCCTGCAGGCACGTTGCTATCGGTGGCTTGAGCGGAAGCCTCTTGGAACAGAGCGTTCGCCCGGGTGAGAATCCTGTGTTTCGCTTGATGTCCACTGTGTACGGCGCGTGTTCTCAGAGTCACGCTCCTTGGAATTGGAGCGTAAATTAGGTGGTAAATTTCATCTAAAGCTAAATACAGGCTTGAGACCGATAGTGAACAAGTACCATGAGGGAAAGATGAAAAGGACTTTGGAAAGAGAGTTAAAAGTGTTTGAAATTGCTGAAAGGGAAGCGAATGGAACCACATGTCTTGCTGAGATTGCTGCAAAGTCTTTGGAGCTTTGGGTGTGAGAGCGCAAGCCTTGTGCCCATGTGTGAGCAAGACTTTGCAGTGTTTCTTAGCTTGCGCATCGCTTGCTGTGTCTGTTTGAGGATGGCCTCCTGCGCACATGGTCCTCTTGCGGGCGGGCTTCTGTGCAGTGTGGGATTCAGACAGGTGCGGTTAGTTGATTGGGTGGTTTTTTTCGACCCGTCTTGAAACACGGACCAAGGAGTCTAGCACGCATGCAAGCTCTCGGGTGGGAAGCCTGAAGGTGTAATGAAGGTGACTGCTGGGATTTTGCACCAGCGACCGACCGATCAATTGGGAGAAGTTTGAGTTTGAGCATGTGTGTTAGGACCCGAAAGATGGTGAACTATGCCTGCGAAGGGCAAGGTCAGG
>FN561562_II4
GTGAATTGCAGAACTCCGTGAACCAATGGCCTCCTGAACGCTCATTGCACCCTTGGGATTTCCTGAGGGCATGTCTGCTTCAGTGCTTAGCTTTTACACCTTCCTGCAGGCGCGATGTTTTTGCGTCTTGCACTCCTGCAAGCCATCGCTCAGATTTGCTTCTGATGGCTTGTTGAATTATTGGCTGTTTTGCAAGCTCAAGCGCTTTGTGATTCATAGCAAACCCACGGGATTCGCTTGGGTCGCGCTGCTGATGCCTACAGCCTTCAGCATGTGAAGCCGCATGCATCTTAGCATGAAGTCAGACAAGAGAACCCGCTGAATTTAAGCATATAAGTAAGCGGAGGAAAAGGAACTAAATAGGATTCCCTTAGTAATGGCGAATGAACAGGGATTAGCTCAGGCTGAAAACCAAGGCGTCTGCTTTGGGTTGTGGCCTGCAGGCACGTTGCTATCGGTGGCTTGAGCGGAAGCCTCTTGGAACAGAGCGTTCGCCCGGGTGAGAATCCTGTGTTTCGCTTGATGTCCACTGTGTACGGCGCGTGTTCTCAGAGTCACGCTCCTTGGAATTGGAGCGTAAATGAGGTGGTAAATTTCATCTAAAGCTAAATACAGGCTTGAGACCGATAGGGAACAAGTACCATGAGGGAAAGATGAAAAGGACTTTGGAAAGAGAGTTAAAAGTGTTTGAAATTGCTGAAAGGGAAGCGAATGGAACCACATGTCTTGCTGAGATTGCTGCAAAGTCTTTGGAGCTTTGGGTGTGAGAGCGCAAGCCTTGTGCCCATGTGTGAGCAAGACTTTGCAGTGTTTCTTAGCTTGCGCATCGCTTGCTGTGTCTGTTTGAGGATGGCCTCCTGCGCACATGGTCCTCTTGCGGGCGGGCTTCTGTGCAGTGTGGGATTCAGACAGGTGCGGTTAGTTGATTGGGTGGTTTTTTTCGACCCGTCTTGAAACACGGACCAAGGAGTCTAGCACGCATGCAAGCTCTCGGGTGGGAAGCCTGAAGGTGTAATGAAGGTGACTGCTGGGATTTTGCACCAGCGACCGACCGATCAATTGGGAGAAGTTTGAGTTTGAGCATGTGTGTTAGGACCCGAAAGATGGTGAACTATGCCTGCGAAGGGCAAAGTCAGG
>FN563472_CC15.6
AAGCAATGGCCTCCTGAACGTGCGTTGCACCCTTGGGATTTCCTGAGAGTATGTCTGCTTCAGTGCTTAACTTGCCCCAACTTTGCAAGCAGGATGTGTTTCTGCCTTGCGTTCTTATGAGCTATTGCCTTCTGCGCCAATGGCTTGTTAATTGCTTGGTTCTTGCAAAATGCTTTGCGCGCTGTTATTCAAGTTTCTACCTTCGCGGTTTTACTTGAGTGACGCTGCTCATGCTTGCAACCGCTGGGATGCAGGTGCATGCCTCTAGCATGAAGTCAGACAA
>FN563475_CC15.9
AACCAATGGCCTCCTGAACGTGCGTTGCACCCTTGGGATTTCCTGAGAGTATGTCTGCTTCAGTGCTTAACTTGCCCCAACTTTGCAAGCAGGATGTGTTTCTGCCTTGCGTTCTTATGAGCTATTGCCTTCTGCGCCAATGGCTTGTTAATTGCTTGGTTCTTGCAAAATGCTTTGCGCGCTGTTATTCAAGTTTCTACCTTTGCGGTTTTACTTGAGTGACGCTGCTCATGCTTGCAACCGCTGGGATGCAGGTGCATGCCTCTAGCATGAAGTCAGACAA
>FN827162_CC21b1
AACCAATGGCCTCCTGAACGTGCGTTGCACTCTTGGGATTTCCTGAGAGTATGTCTGCTCCAGTGCTTAACTTGCCCCAACTTTGCAAGCATTTCTGCCTTGCGTTCTTATGAGCTATTCCCCTCTGAGCCAATGGCTTGTTAATTGCTTGGTTCTTGCAAAATGCTTTGCGCGCTGTTATTCAAGTTTCTACCTTCGTGGTTTTACTTGAGTGACGCTGCTCATGCTTGCAACCGCTGGGATGCAGGTGCATGCCTCTAGCATGAAGTCAGACAA
>FN827163_CC26b1
AACCAATGGCCTCCTGAACGTGCGTTGCACTCTTGGGATTTCCTGAGAGTATGTCTGCTTCAGCGCTTAACTTGCCCCAACTTTGCAAGCATTTCTGCCTTGCGTTCTTATGAGCTATTGCCTCTCTGAGCCAATGGCTTGTTAATTGCTTGGTTCTTGCAAAATGCTTTGCGCGCTGTTATTCAAGTTTCTACCTTCGTGGTTTTACTTGAGTGACGCTGCTCATGCTTGCAACCGCTGGGATGCAGGTGCATGCCTCTAGCATGAAGTCAGACAA
>FN827164_CC26b2
AACCAATGGCCTCCTGAACGTGCGTTGCACTCTTGGGATTTCCTGAGAGTATGTCTGCTTCAGCGCTTAACTTGCCTCAACTTTGCAAGCATTTCTGCCTTGCGTTCTTATGAGCTATTGCCTCTCTGAGCCAATGGCTTGTTAATTGCTTGGTTCTTGCAAAATGCTTTGCGCGCTGTTATTCAAGTTTCTACCTTCGTGGTTTTACTTGAGTGACGCTGCTCATGCTTGCAACCGCTGGGATGCAGGTGCATGCCTCTAGCATGAAGTCAGACAA
>FN827165_CC26b3
AATCAATGGCTTCCTGAACGTGCGTTGCACTCTTGGGATTTCCTGAGAGTATGTCTGCTTCAGCGCTTAACTTGCCCCAACTTTGCAAGCATTTCTGCCTTGCGTTCTTATGAGCTATTGCCTCTCTGAGCCAATGGCTTGTTAATTGCTTGGTTCTTGCAAAATGCTTTGCGCGCTGTTATTCAAGTTTCTACCTTCGTGGTTTTACTTGAGTGACGCTGCTCATGCTTGCAACCGCTGGGATGCAGGTGCATGCCTCTAGCATGAAGTCAGACAA
>HE578976_AA1.3
AACCAATGGCCTCTTGAACGTGCATTGCGCTCTTGGGATATGCCTGAGAGCATGTCTGCTTCAGTGCTTCTACTTTCATTTCCTGCTGCTCTTGTTATCAGGAGCAGTGTTGCTGCATGCTTCTGCAAGTGGCACTGGCATGCTAAATATCAAGTTTTGCTTGCTGTTGTGACTGATCAACATCTCATGTCGTTTCAGTTGGCGAAACAAAAGCTCATGTGTGTTCTTAACACTTCCTAGCATGAAGTCAGACAA
>HE578977_AA1.4
AACCAATGGCCTCTTGAACGTGCATTGCGCTCTTGGGATATGCCTGAGAGCATGTCTGCTTCAGTGCTTCTACTTTCATTTTCTGCTGCTCTTGTCATCAGGAGCAGTGTTGCTGCATGCTTCTGCAAGTGGCACTGGCATGCTAAATATCAAGTTTTGCTTGCTGTTGTGACTGATCAACATCTCATGTCGTTTCAGTTGGCGAAACAAAAGCTCATGTGTGTTCTTAACACTTCCTAGCATGAAGTCAGACAA
>HE578983_CC1.10
AACCAATGGCCTCCTGAACGTGCGTTGCACTCTTGGGATTTCCNTGANGANGTATGTCTGCTTCAGTGCTTAACTTGCCCCAACTTTGCAAGCAGGATGTGTTTCTGCCTTGCGTTCTTATGAGCTATTGCCCTCTNNNNNNGAGCCAATGGCTTGTTAATTGCTTGGTTCTTGCAAANNNNNNNGCGCGCTGTTATTCAGGTTTCTACCNTTCGTGGTTTTACTTGAGTGACGCTGCTCATGCTTGCAACCGCTGGGATGCAGGTGCATGCCTCTAGCATGAAGTCAGACAA
>HE578984_CC1.11
AACCAATGGCCTCCTGAACGTGCGTTGCACTCTTGGGATTTCCNTGANGANGTATGTCTGCTTCAGTGCTTAACTTGCCCCAACTTTGCAAGCAGGATGTGTTTCTGCCTTGCGTTCTTATGAACTATTGCCCTCTNNNNNNGAGCCAATGGCTTGTTAATTGCTTGGTTCTTGCAAAATGCTTTGCGCGCTGTTATTCAGGTTTCTACCNTTCGTGGTTTTACTTGAGTGACGCTGCTCATGCTTGCAACCGCTGGGATGCAGGTGCATGCCTCTAGCATGAAGTCAGACAA
>HE578985_CC1.12
AACCAATGGCCTCCTGAACGTGCGTTGCACTCTTGGGATTTCCNTGANGANGTATGTCTGCTTCAGTGCTTAACTTGCCCCAACTTTGCAAGCAGGATGTGTTTCTGCCCTGCGTTCTTATGAGCTATTGCCCTCTNNNNNNGAGCCAATGGCTTGTTAATTGCTTGGTTCTTGCAAAATGCTTTGCGCGCTGTTATTCAGGTTTCTACCNTTCGTGGTTTTACTTGAGTGACGCTGCTCATGCTTGCAACCGCTGGGATGCAGGTGCATGCCTCTAGCATGAAGTCAGACAA
>HE578986_CC1.13
AACCAATGGCCTCCTGAACGTGCGTTGCACTCTTGGGATTTCCNTGANGANGTATGTCTGCTTCAGTGCTTAACTTGCCCCAACTTTGCAAGCAGGATGTGTTTCTGCCTTGCGTTCTTATGAGCTATTGCCCTCTNNNNNNGAGCCAATGGCTTGTTAATTGCTTGGTTCTTGCAAAATGCTTTGCGCGCTGTTATTCAGGTTTCTACCNTTCGTGGTTTTATTTGAGTGACGCTGCTCATGCTTGCAACCGCTGGGATGCAGGTGCATGCCTCTAGCATGAAGTCAGACAA
>HE578987_CC1.14
AACCAATGGCCTCCTGAACGTGCGTTGCACTCTTGGGATTTCCNTGANGANGTATGTCTGCTTCAGTGCTTAACTTGCCCCAACTTTGCAAGCAGGATGTGTTTCTGCCTTGCGTTCTTATGAGCTATTGCCCTCTNNNNNNGAGCCAATGGCTTGTTAATTGCTTGGTTCTTGCAAAATGCTTTGCGCGCTGTTATTCAGGTTTCTACCNTTCGTGGTTTTACTTGGGTGACGCTGCTCATGCTTGCAACCGCTGGGATGCAGGTGCATGCCTCTAGCATGAAGTCAGACAA
>HE578988_CC1.15
AACCAATGGCCTCCTGAACGTGCGTTGCACTCTTGGGATTTCCNTGANGANGTATGTCTGCTTCAGTGCTTAACTTGCCCCAACTTTGCAAGCAGGATGTGCTTCTGCCTTGCGTTCTTATGAGCTATTGCCCTCTNNNNNNGAGCCAATGGCTTGTTAATTGCTTGGTTCTTGCAAAATGCTTTGCGCGCTGTTATTCAGGTTTCTACCNTTCGTGGTTTTACTTGAGTGACGCTGCTCATGCTTGCAACCGCTGGGATGCAGGTGCATGCCTCTAGCATGAAGTCAGACAA
>HE578990_CC1.17
AACCAATGGCCTCCTGAACGTGCGTTGCACTCTTGGGATTTCCNTGANGANGTATGTCTGCTTCAGTGCTTAACTTGCCCCAACTTTGCAAGCAGGATGTGTTTCTGCCTTGCGTTCTTATGAGCTATTGCCCTCTNNNNNNGAGCCAATGGCTTGTTAATTGCCTGGTTCTTGCAAAATGCTTTGCGCGCTGTTATTCAGGTTTCTACCNTTCGTGGTTTTACTTGAGTGACGCTGCTCATGCTTGCAACCGCTGGGATGCAGGTGCATGCCTCTAGCATGAAGTCAGACAA
>HE578991_CC1.18
AACCAATGGCCTCCTGAACGTGCGTTGCACTCTTGGGATTTCCCNGANGANGTATGTCTGCTTCAGTGCTTAACTTGCCCCAACTTTGCAAGCAGGATGTGTTTCTGCCTTGCGTTCTTATGAGCTATTGCCCTCTNNNNNNGAGCCAATGGCTTGTTAATTGCTTGGTTCTTGCAAAATGCTTTGCGCGCTGTTATTCAGGTTTCTACCNTTCGTGGTTTTACTTGAGTGACGCTGCTCATGCTTGCAACCGCTGGGATGCAGGTGCATGCCTCTAGCATGAAGTCAGACAA
>HE578992_CC1.19
AACCAATGGCCTCCTGAACGTGCGTTGCACTCTTGGGATTNCCCTGANGANGTATGTCTGCTTCAGTGCTTAACTTGCCCCAACTTTGCAAGCAGGATGTGTTTCTGCCTTGCGTTCTTATGAGCTATTGCCCTCTNNNNNNGAGCCAATGGCTTGTTAATTGCTTGGTTCTTGCAAAATGCTTTGCGCGCTGTTATTCAGGTTTCTACCNTTCGTGGTTTTACTTGAGTGACGCTGCTCATGCTTGCAACCGCTGGGATGCAGGTGCATGCCTCTAGCATGAAGTCAGACAA
>HE578993_CC1.20
AACCAATGGCCTCCTGAACGTGCGTTGCACTCTTGGGATTTCCNTGANGANGTATGTCTGCTTCAGTGCTTAACTTGCCCCAACTTTGCAAGCAGGATGTGTTTCTGCCCTGCGTTCTTATGAGCTATTGCCCTCTNNNNNNGAGCCAATGGCTTGTTAATTGCTTGGTTCTTGCAAAATGCTTTGCACGCTGTTATTCAGGTTTCTACCNTTCGTGGTTTTATTTGAGTGACGCTGCTCATGCTTGCAACCGCTGGGATGCAGGTGCATGCCTCTAGCATGAAGTCAGACAA
>HE578995_CC1.22
AACCAATGGCCTCCTGAACGTGCGTTGCACTCTTGGGACTTCCNTGANGANGTATGTCTGCTTCAGTGCTTAACTTGCCCCAACTTTGCAAGCAGGATGTGTTTCTGCCCTGCGTTCTTATGAGCTATTGCCCTCTNNNNNNGAGCCAATGGCTTGTTAATTGCTTGGTTCTTGCAAAATGCTTTGCACGCTGTTATTCAGGTTTCTACCNTTCGTGGTTTTATTTGAGTGACGCTGCTCATGCTTGCAACCGCTGGGATGCAGGTGCATGCCTCTAGCATGAAGTCAGACAA
>HE578997_CC1b.1
AACCAATGGCCTCCTGAACGTGCGTTGCATTCTTGGGATTTCCNTGANGANGTATGTCTGCTTCAGTGCTTAACTTGCCCCAACTTTGCAAGCAGNATGTGTTTCTGCCTTGCGTTCTTATGAGCTATTGCCCTCTNNNNNNGAGCCAATGGCTTGTTAATTGCTTGGTTCTTGCAAAATGCTTTGCGCGCTGTTATTCAGGTTTCTACCNTTCGTGGTTTTACTTGAGTGACGCTGCTCATGCTTGCAACCGCTGGGATGCAGGTGCATGCCTCTAGCATGAAGTCAGACAA
>HE578998_CC1b.2
AACCAATGGCCTCCTGAACGTGCGCTGCACTCTTGGGATTTCCNTGANGANGTATGTCTGCTTCAGTGCTTAACTTGCCCCAACTTTGCAAGCAGNATGTGTTTCTGCCTTGCGTTCTTATGAGCTATTGCCCTCTNNNNNNGAGCCAATGGCTTGTTAATTGCTTGGTTCTTGCAAAATGCTTTGCGCGCTGTTATTCAGGTTTCTACCNTTCGTGGTTTTACTTGAGTGACGCTGCTCATGCTTGCAACCGCTGGGATGCAGGTGCATGCCTCTAGCATGAAGTCAGACAA
>HE578999_CC1b.3
AACCAATGGCCTCCTGAACGTGCGTTGCACTCTTGGGATTTCCNTGANGANGTATGTCTGCCTCAGTGCTTAACTTGCCCCAACTTTGCAAGCAGNATGTGTTTCTGCCTTGCGTTCTTATGAGCTATTGCCCTCTNNNNNNGAGCCAATGGCTTGTTAATTGCTTGGTTCTTGCAAAATGCTTTGCGCGCTGTTATTCAGGTTTCTACCNTTCGTGGTTTTACTTGAGTGACGCTGCTCATGCTTGCAACCGCTGGGATGCAGGTGCATGCCTCTAGCATGAAGTCAGACAA
>HE579005_CC3.17
AACCAATGGCCTCCCGAACGTGCGTTGCACTCTTGGGATTTCCNTGANGANGTATGTCTGCTTCAGTGCTTAACTTGCCCCAACTTTGCAAGCAGGATGTGTTTCTGCCTTGCGTTCTTATGAGCTATTGCCCTCTNNNNNNGAGCCAATGGCTTGTTAATTGCTTGGTTCTTGCAAAATGCTTTGCGCGCTGTTATTCAAGTTTCTACCNTTCGTGGTTTTACTTGAGTGACGCTGCTCATGCTTGCAACCGCTGGGATGCAGGTGCATGCCTCTAGCATGAAGTCAGACAA
>HE579006_CC3.18
AACCAATGGCGTCCTGAACGTGCGTTGCACTCTTGGGATTTCCNTGANGANGTATGTCTGCTTCAGTGCTTAACTTGCCCCAACTTTGCAAGCAGGATGTGTTTCTGCCTTGCGTTCTTATGAGCTATTGCCCTCTNNNNNNGAGCCAATGGCTTGTTAATTGCTTGGTTCTTGCAAAATGCTTTGCGCGCTGTTATTCAAGTTTCTACCNTTCGTGGTTTTACTTGAGTGACGCTGCTCATGCTTGCAACCGCTGGGATGCAGGTGCATGCCTCTAGCATGAAGTCAGACAA
>HE579007_CC3.19
AACCAATGGCCTCCTGAACGTGCGTTGCACTCTTGGGATTTCCNTGANGANGTATGTCTGCTTCAGTGCTTAACTTGCCCCAACTTTGCAAGCAGGATGTGTTTCTGCCTTGCGTTCTTATGAGCTATTGCCCTCTNNNNNNGAGCCAATGGCTTGTTAATTGCTTGGTTCTTGCAAAATGCTTTGCGCGCTGTTATTCAAGTTTCTACCNTTCGTGGTTTTACTTGAGTGACGCTGCTCATGCTTGCAACCGCTGGGATGCAGGTGCAAGCCTCTAGCATGAAGTCAGACAA
>HE579008_CC3.20
AACCAATGGCCTCCTGAACGTGCGTTGCACTCTTGGGATTTCCNTGANGANGTATGCCTGCTTCAGTGCTTAACTTGCCCCAACTTTGCAAGCAGGATGTGTTTCTGCCTTGCGTTCTTATGAGCTATTGCCCTCTNNNNNNGAGCCAATGGCTTGTTAATTGCTTGGTTCTTGCAAAATGCTTTGCGCGCTGTTATTCAAGTTTCTACCNTTCGTGGTTTTACTTGAGTGACGCTGCTCATGCTTGCAACCGCTGGGATGCAGGTGCATGCCTCTAGCATGAAGTCAGACAA
>HE579009_CC3.21
AACCAATGGCCTCCTGAACGTGCGTTGCACTCTNGGGATTTCNNNNNNNNNNNNNNNNTGCTTCAGTGCTTAACTTGCCCCAACTTTGCAAGCAGGATGTGTTTCTGCCTTGCGTTCTTATGAGCTATTGCCCTCTNNNNNNGAGCCAATGGCTTGTTAATTACTTGGTTCTTGCAAAATGCTTTGCGCGCTGTTATTCAAGTTTCTACCNTTCGTGGTTTTACTTGAGTGACGCTGCTCATGCTTGCAACCGCTGGGATGCAGGTGCATGCCTCTAGCATGAAGTCAGACAA
>HE579010_CC3.22
AACCAATGGCCTCCTGAACGTGCGTTGCACTCTTGGGATTTCCNTGAAGAAGTATGTCTGCTTCAGTGCTTAACTTGCCCCAACTTTGCAAGCAGGATGTGTTTCTGCCTTGCGTTCTTATGAGCTATTGCCCTCTNNNNNNGAGCCAATGGCTTGTTAATTGCTTGGTTTTTGCAAAATGCTTTGCGCGCTGTTATTCAAGTTTCTACCNTTCGTGGTTTTACTTGAGTGACGCTGCTCATGCTTGCAACCGCTGGGATGCAGGTGCGTGCCTCTAGCATGAAGTCAGACAA
>HE579011_CC3.23
AACCAATGGCCTCCTGAATGTGCGTTGCACTCTTGGGATTTCCNTGANGANGTATGTCTGCTTCAGTGCTTAACTTGCCCCAACTTTGCAAGCAGGATGTGTTTCTGCCTTGCGTTCGTATGAGCTGTTGCCCTCTNNNNNNGAGCCAATGGCTTGTTAATTGCTTGGTTCTTGCAAAATGCTTTGCGCGCTGTTATTCAAGTTTCTACCNTTCGCGGTTTTACTTGAGTGATGCTGCTCATGCTTGCAACCGCTGGGATGCAGGTGCATGCCTCTAGCATGAAGTCAGACAA
>HE579012_CC3.24
AACCAATGGCCTCCTGAATGTGCGTTGCACTCTTGGGATTTCCNTGANGANGTATGTCTGCTTCAGTGCTTAACTTGCCCCAACTTTGCAAGCAGGATGTGTTTCTGCCTTGCGTTCGTATGAGCTGTTGCCCTCTNNNNNNGAGCCAATGGCTTGTTAATTGCTTGGTTCTTGCAAAATGCTTTGCGTGCTGTTATTCAAGTTTCTACCNTTCGCGGTTTTACTTGAGTGATGCTGCTCATGCTTGCAACCGCTGGGATGCAGGTGCATGCCTCTAGCATGAAGTCAGACAA
>HE579015_CC15.7
AACCAATGGCCTCCTGAACGTGCGTTGCACCCTTGGGATTTCCNTGANGANGTATGTCTGCTTCAGTGCTTAACTTGCCCCAACTTTGCAAGCAGGATGTGTTTCTGCCTTGCGCTCTTATGAGCTATTGCCTTCTNNNNNNGCGCCAATGGCTTGTTAATTGCTTGGTTCTTGCAAAATGCTTTGCGCGCTGTTATTCAAGTTTCTACCNTTCGCGGTTTTACTTGAGTGACGCTGCTCATGCTTGCAACCGCTGGGATGCAGGTGCATGCCTCTAGCATGAAGTCAGACAA
>HE579016_CC15.8
AACCAATGGCCTCCTGAACGTGCGTTGCACCCTTGGGATTTCCNTGANGANGTATGTTTGCTTCAGTGCTTAACTTGCCCCAACTTTGCAAGCAGGATGTGTTTCTGCCTTGCGTTCTTATGAGCTATTGCCTTCTNNNNNNGCGCCAATGGCTTGTTAATTGCTTGGTTCTTGCAAAATGCTTTGCGCGCTGTTATTCAAGTTTCTACCNTTCGCGGTTTTACTTGAGTGACGCTGCTCATGCTTGCAACCGCTGGGATGCAGGTGCATGCCTCTAGCATGAAGTCAGACAA
>HE579018_CC15.12
AACCAATGGCCTCCTGAACGTGCGTTGCACCCTTGGGATTTCCNTGANGANGTATGTCCGCTTCAGTGCTTAACTTGCCCCAACTTTGCAAGCAGGATGTGTTTCTGCCTTGCGTTCTTATGAGCTATTGCCTTCTNNNNNNGCGCCAATGGCTTGTTAATTGCTTGGTTCTTGCAAAATGCTTTGCGCGCTGTTATTCAAGTTTCTACCNTTCGCGGTTTTACTTGAGTGACGCTGCTCATGCTTGCAACCGCTGGGATGCAGGTGCATGCCTCTAGCATGAAGTCAGACAA
>HE579019_CC15.13
AACCAATGGTCTCCTGAACGTGCGTTGCACCCTTGGGATTTCCNTGANGANGTATGTCCGCTTCAGTGCTTAACTTGCCCCAACTTTGCAAGCAGGATGTGTTTCTGCCTTGCGTTCTTATGAGCTATTGCCTTCTNNNNNNGCGCCAATGGCTTGTTAATTGCTTGGTTCTTGCAAAATGCTTTGCGCGCTGTTATTCAAGTTTCTACCNTTCGCGGTTTTACTTGAGTGACGCTGCTCATGCTTGCAACCGCTGGGATGCAGGTGCATGCCTCTAGCATGAAGTCAGACAA
>HE579020_CC15.14
AACCAATGGCCTCCTGAACGTGCGTTGCACCCTTGGGATTTCCNTGANGANGTATGTCTGCTTCAGTGCTTAACTTGCCCCAACTTTGCAAGCAGGATGTGTTTCTGCCATGCGTTCTTATGAGCTATTGCCTTCTNNNNNNGCGCCAATGGCTTGTTAATTGCTTGGTTCTTGCAAAATGCTTTGCGCGCTGTTATTCAAGTTTCTACCCTTCGCGGTTTTACTTGAGTGACGCTGCTCATGCTTGCAACCGCTGGGATGCAGGTGCATGCCTCTAGCATGAAGTCAGACAA
>HE579021_CC15.15
AACCAATGGCCTCCTGAACGTGCGTTGCACCCTTGGGATTTCCCNGANGANGTATGTCTGCTTCAGTGCTTAACTTGCCCCAACTTTGCAAGCAGGATGTGTTTCTGCCTTGCGTTCTTATGAGCTATTGCCTTCTNNNNNNGCGCCAATGGCTTGTTAATTGCTTGGTTCTTGCAAAATGCTTTGCGCGCTGTTATTCAAGTTTCTACCNTTCGCGGTTTTACTTGAGTGACGCTGCTCATGCTTGCAACCGCTGGGATGCAGGTGCATGCCTCTAGCATGAAGTCAGACAA
>HE579022_CC15.16
AACCAATGGCCTCCTGAACGTGCATTGCACCCTTGGGATTTCCNTGANGANGTATGTCTGCTTCAGTGCTTAACCTGCCCCAACTTTGCAAGCAGGATGTGTTTCTGCCTTGCGTTCTTATGAGCTATTGCCTTCTNNNNNNGCGCCAATGGCTTGTTAATTGCTTGGTTCTTGCAAAATGCTTTGCGCGCTGTTATTCAAGTTTCTACCNTTCGCGGTTTTACTTGAGTGACGCTGCTCATGCTTGCAACCGCTGGGATGCAGGTGCATGCCTCTAGCATGAAGTCAGACAA
>HE579023_CC15.17
AACCAATGGCCTCCTGAACGTGCGTTGCACCCTTGGGATTTCCNTGANGANGTATGTCTGCTTCAGTGCTTAACTTGCCCCAACTTTGCAAGCAGGAANTGTTTCTGCCTTGCGTTCTTATGAGCTATTGCCTTCTNNNNNNGCGCCAATGGCTTGTTAATTGCTTGGTTCTTGCAAAATGCTTTGCGCGCTGTTATTCAAGTTTCTACCNTTCGCGGTTTTACTTGAGTGACGCTGCTCATGCTTGCAACCGCTGGGATGCAGGTGCATGCCTCTAGCATGAAGTCAGACAA
>HE579024_CC15.18
AACCAATGGCCTCCTGAACGTGCGTTGCACCCTTGGGATTTCCNTGANGANGTATGTCTGCTTCAGTGCTTAACTTGCCCCAACTTTGCAAGCAGGATGTGTTTCTGCCTTGCGTTCTTATGAGCTATTGCCTTCTNNNNNNGCGCCAATGGCTTGTTAATTGCTTGGTTCTTGCAAAATGCTTTGCGCGCTGTTACTCAAGTTTCTACCNTTCGCGGTTTTACTTGAGTGACGCTGCTCATGCTTGCAACCGCTGGGATGCAGGTGCATGCCTCTAGCATGAAGTCAGGCAA
>HE579025_CC15.19
AACCAATGGCCTCCTGAACGTGCGTTGCACCCTTGGGATTTCCNTGANGANGTATGTCTGCTTCAGTGCTTAACTTGCCCCAACTTTGCAAGCAGGATGTGTTTCTGCCTTGCGTTCTTATGAGCTATTGCCTTCTNNNNNNGCGCCAATGGCTTGTTAATTGCTTGGTTCTTGCAAAATGCTTTGCGCGCTGTTATTCAAGTCTCTACCNTTCGCGGTTTTACTTGAGTGACGCTGCTCATGCTTGCAACCGCTGGGATGCAGGTGCATGCCTCTAGCATGAAGTCAGACAA
>HE579026_CC15.20
AACCAATGGCCTCCTGAACGTGCGTTGCACCCTTGGGATTTCCNTGANGANGTATGTCTGCTTCAGTGCTTAACTTGCCCCAACTTTGCAAGCAGGATGTGTTTCTGCCTTGCGTTCTTATGAGCTATTGCCTTCTNNNNNNGCGCCAATGGCTTGTTAATTGCTTGGTTCTTGCAAAATGCTTTGCGCGCTGTTATTCAAGTTTCTACCCTTCGCGGTTTTACTTGAGTGACGCTGCTCATGCTTGCAACCGCTGGGATGCAGGTGCATGCCTCTAGCATGAAGTCAGACAA
>HE579029_CC21.17
AACCAATGGCCTCCTGAACGTGCGTTGCACTCTTGGGATTTCCNTGANGANGTATGTCTGCTTCAGTGCTTAACTTGCCCCAACTTTGCAAGCATNANNNNTTTCTGCCTTGCGTTCTTATGAGCTATTGCCCTCTNNNNNNGAGCCAATGGCTTGTTAATTGCTTGGTTCTTGCAAAATGCTTTGCGCGCTGTTATTCAAGTTTCTACCNTTCGTGGTTTTACTTGAGTGACGCTGCTCATGCTTGCAACCGCTGGGATGCAGGTGCATGCCTCTAGCATGAAGTCAGACAA
>HE579030_CC21.18
AACCAATGGCCTCCCGAACGTGCGTTGCACTCTTGGGATTTCCNTGANGANGTATGTCTGCTTCAGTGCTTAACTTGCCCCAACTTTGCAAGCANNNNNNNTTTCTGCCTTGCGTTCTTATGAGCTATTGCCCTCTGAGTCTGAGCCAATGGCTTGTTAATTGCTTGGTTCTTGCAAAATGCTTTGCGCGCTGTTATTCAAGTTTCTACCNTTCGTGGTTTTACTTGAGTGACGCTGCTCATGCTTGCAACCGCTGGGATGCAGGTGCATGCCTCTAGCATGAAGTCAGACAA
>HE579031_CC21.19
AACCAATGGCCTCCCGAACGTGCGTTGCACTCTTGGGATTTCCNTGANGANGTATGTCTGCTTCAGTGCTTAACTTGCCCCACCTTTGCAAGCANNNNNNNTTTCTGCCTTGCGTTCTTATGAGCTATTGCCCTCTNNNNNNGAGCCAATGGCTTGTTAATTGCTTGGTTCTTGCAAAATGCTTTGCGCGCTGTTATTCAAGTTTCTACCNTTCGTGGTTTTACTTGAGTGACGCTGCTCATGCTTGCAACCGCTGGGATGCAGGTGCATGCCTCTAGCATGAAGTCAGACAA
>HE579032_CC21.20
AACCAATGGCCTCCCGAACGTGCGTTGCACTCTTGGGATTTCCNTGANGANGTATGTCTGCTTCAGTGCTTAACTTGCCCCACCTTTGCAAGCANNNNNNNTTTCTGCCTTGCGTTCTTATGAGCTATTGCCCTCTNNNNNNGAGCCAATGGCTTGTTAATTGCTTGGTTCTTGCAAAATGCTTTGTGCGCTGTTATTCAAGTTTCTACCNTTCGTGGTTTTACTTGAGTGACGCTGCTCATGCTTGCAACCGCTGGGATGCAGGTGCATGCCTCTAGCATGAAGTCAGACAA
>HE579033_CC21.21
AACCAATGGCCTCCCGAACGTGCGTTGCACTCTTGGGATTTCCNTGANGANGTATGTCTGCGTCAGTGCTTAACTTGCCCCACCTTTGCAAGCANNNNNNNTTTCTGCCTTGCGTTCTTATGAGCTATTGCCCTCTNNNNNNGAGCCAATGGCTTGTTAATTGCTTGGTTCTTGCAAAATGCTTTGTGCGCTGTTATTCAAGTTTCTACCNTTCGTGGTTTTACTTGAGTGACGCTGCTCATGCTTGCAACCGCTGGGATGCAGGTGCATGCCTCTAGCATGAAGTCAGACAA
>HE579037_DD1.8
AACCAATGGCCCCCTGAACGCGCATTGCACTCTTGGGACTTCCTGAGAGTATGTTTGCTTCAGTGCTTATTTTACCTCCTTGCAAGGTTCTGTCACAACCTTGTGCCCTGGCCAGCCATGGGTTAACTTGCCCATGGCTTGCTGAGTAGTGATCTTTTAGAGCAAGCTCTGGCACGCTGTTGTTTGAGGCAGCCTATATTGAGGCTATTTCAAATGACGTTGCTACAAGCTTGATGTGTCCTTCTGCGCCGTTGCGCATCCCATAGCATGA
>HE579039_DD1.10
AACCAATGGCCCCCTGAACGCGCATTGCACTCTTGGGACTTCCTGAGAGTATGTTTGCTTCAGTGCTTATTTTACCTCCTCGCAAGGTTCTGTCGCAACCTTGTGCCCTGGCCAGCCATGGGTTAACTTGCCCATGGCTTGCTGAGTAGTGATCTTTTAGAGCAAGCTCTGGCACGCTGTTGTTTGAGGCAGCCTATATTGAGGCTATTTCAAATGACGTTGCTACAAGCTTGATGTGTCCTTCTGCGCCGTTGCGCATCCCATAGCATGA
>HE579040_DD1.11
AACCAATGGCCCCCTGAACGCGCATTGCACTCTTGGGACTTCCTGAGAGTATGTTTGCTTCAGTGCTTATTTTACCTCCTTGCAAGGTTCTGTCGCAACCTTGTGCCCTGGCCAGCCATGGGTTAACTTGCCCATGGCTTGCTGAGTAGTGATCTTTTAGAGCAAGCTCTGGCACGCTGTTGTTTGAGGCAGCCTATATTGAGGTTATTGCAAATGACGTTGCTACAAGCTTGATGTGTCCTTCTGCGCCGTTGCGCATCCCATAGCATGA
>HE579041_DD1.12
AACCAATGGCCCCCTGAACGCGCATTGCACTCTTGGGACTTCCTGAGAGTATGTTTGCTTCAGTGCTTATTTTACCTCCTTGCAAGGTTCTGTCGCAACCTTGTGCCCTNNNNNNNNNNNNNNNNNNNNNNNNNNGGCTTGCTGAGTAGTGATCTTTTAGAGCAAGCTCTGGCACGCTGTTGTTTGAGGCAGCCTATATTGAGGCTATTTCAAATGACGTTGCTACAAGCTTGATGTGTCCTTCTGCGCCGTTGCGCATCCCATAGCATGA
>HM185739_CC1aa
AACCAATGGCCTCCTGAACGTGCGTTGCACTCTTGGGATTTCCTGAGAGTATGTCTGCTTCAGTGCTTAACTTCCAACTTTGCAAGCAGGATGTGTTTCTGCCTTGCGTGCTTATGAGCTATTGCCCTCTGAGCCAATGGTTTGTGAATCGCTTGGTTCTTGCAAAATGCTTTGCGCGCTGTTATTCAGGTATCTACCTTCGTGGTTTTACTTGAGTGACGCTGCTCATGCTTGCAACCGCTGGGATGCAGGTGCATGCCTCTAGCATGAAGTCAGACAAGTGA
>HM185740_CC3ff
AATCAATGGCCTCCTGAACGTGCGTTGCACTCTTGGGATTTCCTGAGAGTATGTCTGCTTCAGTGCTTAACTTGCCCCAACTTTGCAAGCAGGATGTGTTTCTGCCTTGCGTGCTTATGAGCTATTGCCCTCTGAGCCAATGGCTTGTTACTTGCTTGGTTCTTGCAAAATGCTTTGCGCGCTGTTATTCAAGTTTCTACCTTCGTGGTTTTACTTGAGTGACGCTGCTCATGCTTGCAACCGCTGGGATGCAGGTGCATGCCTCTAGCATGAAGTCAGACAAGTGA
>HQ630872_CC3.14
AACCAATGGCCTCCTGAACGTACGTTGCACTCTTGGGATTTCCTGAGAGTATGTCTGCTTCAGTGCTTAACTTGCCCCAACTTTGCAAGCAGGATGTGTTTCTGCCTTGCGCTCTTATGAGCTATTGCCCTCTGAGCCAATGGCTTGTTAATTGCTTGGTTCTTGCAAAATGCTTTGCGCGCTGTTATTCAAGTTTCTACCTTCGTGGTTTTACTTGAGTGACGCTGCTCATGCTTGCAACCGCTGGGATGCAGGTGCATGCCTCTAGCATGAAGTCAGACAA
>HQ630873_CC21.6
AACCAATGGCCTCCTGAACGCGCGTTGCACTCTTGGGATTTCCTGAGAGTATGTCTGCTTCAGTGCTTAACTTGCCCCAACTTTGCAAGCATTTCTGCCTTGCGTTCTTATGAGCTATTGCCCTCTGAGCCAATGGCTTGTTAATTGCTTGGTTCTTGCAAAATGCTTTGCGCGCTGTTATTCAAGTTTCTACCTTCGTGGTTTTACTTGAGTGACGCTGCTCATGCTTGCAACCGCTGGGATGCAGGTGCATGCCTCTAGCATGAAGTCAGACAA
>HQ630874_CC21.11
AACCAATGGCCTCCTGAACGTGCGTTGCACTCTTGGGATTTCCTGAGAGTATGTCTGCTTCAGTGCTTAACTTGCCCCAACTTTGCAAGCATTTCTGCCTTGCGTTTTTATGAGCTATTGCCCTCTGAGCCAATGGCTTGTTAATTGCTTGGTTCTTGCAAAATGCTTTGCGCGCTGTTATTCAAGTTTCTACCTTCGTGGTTTTACTTGAGTGACGCTGCTCATGCTTGCAACCGCTGGGATGCAGGTGCATGCCTCTAGCATGAAGTCAGACAA
>HQ630875_CC21.16
AACCAATGGCCTCCTGAACGTGCGTTGCACTCTTGGGATTTCCTGAGAGTATGTCTGCTTCAGTGCTTAACTTGCCCCAACTTTGCAAGCATTTCTGCCTTGCGTTCTTATGAGCTATTGCCCTCTGAGCCAATGGCTTGTTAATTGCTTGGTTCTTGCAAAATGCTTTGCGCGCTGTTATTCAAGTTTCTACCTTCGTGGTTTTACTTGAGTGACGTTGCTCATGCTTGCAACCGCTGGGATGCAGGTGCATGCCTCTAGCATGAAGTCAGACAA
>HQ630876_CC31.1
AACCAATGGCCTCCTGAACGTGCGTTGCACTCTTGGGATTTCCTGAGAGTATGTCTGCTTCAGCGCTTAACTTGCCCCAACTTTGCAAGCACTCTTCTGCCTTGCGTTCTTATGAGCTATTGCCCTCTCTGAGCCAATGGCTTGTTAATTGCTTGATTCTTGCAAAATGCTTTGCGCGCTGTTATTCAAGTTTCTACCTTCGTGGTTTTACTTGAGTGACGCTGCTCATGCTTGCAACCGCTGGGATGCAGGTGCATGCCTCTAGCATGAAGTCAGACAA
>HQ630877_CC31.5
AACCAATGGCCTCCTGAACGTGCGTTGCACTCTTGGGATTTCCTGAGAGTATGTCTGCTTCAGCGCTTAACTTGCCCCAACTTTGCAAGCACTCTTCTGCCTTGCGTTCTTATGAGCTATTGCCCTCTCTGAGCCAATGGCTTGTTAATTGCTTGGTTCTTGCAAAATGCTTTGCGCGCTGTTATTCAAGTTTCTACTTTCGTGGTTTTACTTGAGTGACGCTGCTCATGCTTGCAACCGCTGGGATGCAGGTGCATGCCTCTAGCATGAAGTCAGACAA
>HQ630878_CC31.6
AACCAATGGCCTCCTGAACGTGCGTTGCACTCTTGGGATTTCCTGAGAGTATGTCTGCTTCAGCGCTTAACTTGCCCCAACTTTGCAAGCACTCTTCTGCCTTGCGTTCTTATGAGCTATTGCCCTCTCTGAGCCAATGGCTTGTTAATTGCTTGGTTCTTGCAAAATGCTTTGCGCGCTGTTATTCAAGTTTCTACCTTCGTGGTTTTACTTGAGTGACGCTGCTCATGCTTGCAACCGCTGGGATGCGGGTGCATGCCTCTAGCATGAAGTCAGACAA
>HQ630879_CC31.9
AACCAATGGCCTCCTGAACGTGGGTTGCACTCTTGGGATTTCCTGAGAGTATGTCTGCTTCAGCGCTTAACTTGCCCCAACTTTGCAAGCATCTTCTGCCTTGCGTTCTTATGAGCTATTGCCCTCTCTGAGCCAATGGCTTGTTAATTGCTTGGTTCTTGCAAAATGCTTTGCGCGCTGTTATTCAAGTTTCTACCTTCGTGGTTTTACTTGAGTGACGCTGCTCATGCTTGCAACCGCTGGGATGCAGGTGCATGCCTCTAGCATGAAGTCAGACAA
>HQ630880_CC31.10
AACCAATGGCCTCCTGAACGTGCGTTGCACTCTTGGGATTTCCTGAGAGTATGTCTGCTTCAGCGCTTAACTTGCCCCAACTTTGCAAGCATCTTCTGCCTTGCGTTCTTATGAGCTATTGCCCTCTCTGAGCCAATGGCTTGTTAATTGCTTGGTTCTTGCAAAATGCTTTGCGCGCTGTTATTCAAGTTTCTACCTTCGTGGTTTTACTTGAGTGACGCTGCTCATGCTTGCAACCGCTGGGATGCAGGTGCATGCCTCTAGCATGAAGTCAGACAA
>HQ630881_DD1.6
AACCAATGGCCCCCTGAACGCGCATTGCACTCTTGGGACTTCCTGAGAGTATGTTTGCTTCAGTGCTTATTTTACCTCCTTGCAAGGTTCTGTCGCAACCTTGTGCCCTGGCCAGCCATGGGTTAACTTGCCCATGGCTTGCTGAGTAGTGATCTTTTAGAGCAAGCTCTGGCACGCTGTTGTTTGAGGCAGCCTATATTGAGGCTATTTCAAATGACGTTGCTACAAGCTTGATGTGTCCTTCTGCGCCGTTGCGCAACCCATAGCATGAAGTCAAACAA
>JF320826_CC131
AACCAATGGCCTCCTGAACATGCGTTGCACTCTTGGGATTTCCTGAGAGTATGTCTGCTTCAGTGCTTAACTTGCCCCAACTTTGCAAGCAGGATGTGTTTCTGCCTTGCGTTCTTATGAGCTATTGCCCTCTGAGCCAATGGCTTGTTAATTGCTTGGTTCTTGCAAAATGCTTTGCGCGCTGTTATTCAAGTTTCTACCTTCGTGGTTTTACTTGAGTGACGCTGCTCATGCTTGCAACCGCTGGGATGCAGGTGCATGCCTCTAGCATGAAGTCAGACAAGTGA
>JF683321_CC3.1
AACCAATGGCCTCCTGAACGTGCGTTGCACTCTTGGGATTTCCTGAGAGTATGTCTGCTTCAGTGCTTAACTTGCCCCAACTTTGCAAGCAGGATGTGTTTCTGCCTTGCGTTCTTATGAGCTATTGCCCTCTGAGCCAATGGCTTGTTAATTGCTTGGTTCTTGCAAAATGCTTTGCGCGCTGTTATTCAAGTTCTACCTTCGTGGTTTTACTTGAGTGACGCTGCTCATGCTTGCAACCGCTGGGATGCAGGTGCATGCCTCTAGCATGAAGTCAGACAA
>JF683322_CC17.1
AACCAATGGCCTCCTGAACGTGCGTTGCACTCTTGGGATTTCCTGAGAGTATGTCTGCTTCAGCGCTTAACTTGCCCCAACTTTGCAAGCATTTCTGCCTTGCGTTCTTATGAGCTATTGCCCTCTGAACCAATGGCTTGTTAATTGCTTGGTTCTTGCAAAATGCTTTGCGCGCTGTTATTCAAGTTTCTACCTTCGTGGTTTTACTTGAGTGACGCTGCTCATGCTTGCAACCGCTGGGATGCAGGTGCATGCCTCTAGCATGAAGTCAGACAA
>JF683323_CC21.1
AACCAATGGCCTCCTGAACGTGCGCTGCACTCTTGGGATTTCCTGAGAGTATGTCTGCTTCAGTGCTTAACTTGCCCCAACTTTGCAAGCATTTCTGCCTTGCGTTCTTATGAGCTATTGCCCTCTGAGCCAATGGCTTGTTAATTGCTTGGTTCTTGCAAAATGCTTTGCGCGCTGTAATTCAAGTTTCTACCTTCGTGGTTTTACTTGAGTGATGCTGCTCATGCTTGCAACCGCTGGGATGCAGGTGCATGCCTCTAGCATGAAGTCAGACAA
>JF683324_CC21.2
AACCAATGGCCTCCTGAACGTGCGTTGCACTCTTGGGATTTCCTGAGAGTATGTCTGCTTCAGTGCTTAACTTGCCCCAACTTTGCAAGCATTTCTGCCTTGCGTTCTTATGAGCTATTGCCCTCTGAGCCAAGGGCTTGTTAATTGCTTGGTTCTTGCAAAATGCTTTGCGCGCTGTTATTCAAGTTTCTACCTTCGTGGTTTTACTTGAGTGACGCTGCTCATGCTTGCAACCGCTGGGATGCAGGTGCATGCCTCTAGCATGAAGTCAGACAA
>JF683325_CC21.3
AACCAATGGCCTCCTGAACGTGCGTTGCACTCTTGGGATTTCCTGAGAGTATGTCTGCTTCAGTGCTTAACTTGCCCCAACTTTGCAAGCATGTCTGCCTTGCGTTCTTATGAGCTATTGCCCTCTGAGCCAATGGCTTGTTAATTGCTTGGTTCTTGCAAAATACTTTGCGCGCTGTTATTCAAGTTTCTACCTTCGTGGTTTTACTTGAGTGACGCTGCTCATGCTTGCAACCGCTGGGATGCAGGTGCATGCCTCTAGCATGAAGTCAGACAA
>JF683326_CC21.4
AACCAATGGCCTCCTGAACGTGCGCTGCACTCTTGGGATTTCCTGAGAGTATGTCTGCTTCAGTGCTTAACTTGCCCCAACTTTGCAAGCATTTCTGCCTTGCGTTCTTATGAGCTATTGCCCTCTGAGCCAATGGCTTGTTAATTGCTTGGTTCTTGCAAAATGCTTTGCGCGCTGTTATTCAAGTTTCTACCTTCGTGGGTTTACTTGAGTGACGCTGCTCATGCTTGCAACCGCTGGGATGCAGGTGCATGCCTCTAGCATGAAGTCAGACAA
>JF683327_CC21.5
AACCAATGGCCTCCTGAACGTGCGCTGCACTCTTGGGATTTCCTGAGAGTATGTCTGCTTCAGTGCTTAACTTGCCCCAACTTTGCAAGCATTTCTGCCTTGCGTTCTTATGAGCTATTGCCCTCTGAGCCAATGGCTTGTTAATTGCTTGGTTCTTGCAAAATGCTTTGCGCGCTGTTATTCAAGTTTCTACCTTCGTGGTTTTACTTGAGTGACGCTGCTCATGCTTGCAACCGCTGGGATGCAGGTGCATGCCTCTAGCATGAAGTCAGACAA
>JF683328_CC21.7
AACCAATGGCCTCCTGAACGTGCGTTGCACTCTTGGGATTTCCTGAGAGTATGTCTGCTTCAGTGCTTAACTTGCCCCAACTTTGCAAGCATTTCTGCCTTGCGTTCTTATGAGCTATTGCCCTCTGAGCCAATGGCTTGTTAATTGCTTGGTTCTTGCAAAATGCTTTGCGCTCTGTTATTCAAGTTTCTACCTTCGTGGTTTTACTTGAGTGACGCTGCTCATGCTTGCAACCGCTGGGATGCAGGTGCATGCCTCTAGCATGAAGTCAGACAA
>JF683329_CC21.8
AACCAATGGCCTCCTGAACGTGCGTTGCACTCTTGGGATTTCCTGAGAGTATGTCTGCTTCAGTGCTTAACTTGCCCCAACTTTGCAAGCATTTCTGCCTTGCGTTCTTATGAGCTATTGCCCTCTGAGCCAATGGCTTGTTAATTGCTTGGTTCTTGCAAAATGCTTTGCGCGCTGTTATTCAAGTTTCTACCTTCGTGGTTTTCCTTGAGTGACGCTGCTCATGCTTGCAACCGCTGGGATGCAGGTGCATGCCTCTAGCATGAAGTCAGACAA
>JF683330_CC21.9
AACCAATGGCCTCCTGAACGTGCGTTGCACTCTTGGGATTTCCTGAGAGTATGTCTGCTTCAGTGCTTAACTTGCCCCAACTTTGCAAGCATTTCTGCCTTGCGTTCTTATGAGCTATTCCCCTCTGAGCCAATGGCTTGTTAATTGCTTGGTTCTTGCAAAATGCTTTGCGCGCTGTTATTCAAGTTTCTACCTTCGTGGTTTTACTTGAGTGACGCTGCTCATGCTTGCAACCGCTGGGATGCAGGTGCATGCCTCTAGCATGAAGTCAGACAA
>JF683331_CC21.10
AACCAATGGCCTCCTGAACGTGCGTTGCACTCTTGGGATTTCCTGAGAGTATGTCTGCTTCAGTGCTTAACTTGCCCCAACTTTGCAAGCATTTCTGCCTTGCGTTTTTATGAGCTATTGCCCTCTGAGCCAATGGCTTGTTAATTGCTTGGTTCTTGCAAAATGCTTTGCGCGCTGTTATTCAAGTTTCTACCTTCGTGGTTGTACTTGAGTGACGCTGCTCATGCTTGCAACCGCTGGGATGCAGGTGCATGCCTCTAGCATGAAGTCAGACAA
>JF683332_CC31.2
AACCAATGGCCTCCTGAACGTGCGTTGCACTCTTGGGATTTCCTGAGAGTATGTCTGCTTCAGCGCTTAACTTGCCCCAACTTTGCAAGCACTCTTCTGCCTTGCGTTCTTATGAGCTATTGCCCTCTCTGAGCCAATGGCTTGTTAATTGCTTGGTTCTTGCAAAATGCTTTGCGCGCTGTTATTCAAGGTTCTACCTTCGTGGTTTTACTTGAGTGACGCTGCTCATGCTTGCAACCGCTGGGATGCAGGTGCATGCCTCTAGCATGAAGTCAGACAA
>JF683333_CC31.3
AACCAATGGCCTCCTGAACGTGCGTTGCACTCTTGGGATTTCCTGAGAGTATGTCTGCTTCAGCGCTTAACTTGCCCCAACTTTGCAAGCACTCTTCTGCCTTGCGTTCTTATGAGCTATTGCCCTCTCTGAGCCAATGGCTTGTTAATTGCTTGGTTCTTGCAAAATGCTTTGCACGCTGTTATTCAAGTTTCTACCTTCGTGGTTTTACTTGAGTGACGCTGCTCATGCTTGCAACCGCTGGGATGCAGGTGCATGCCTCTAGCATGAAGTCAGACAA
>JF683334_CC31.4
AACCAATGGCCTCCTGAACGTGCGTTGCACTCTTGCTTGGGATTTCCTGAGAGTATGTCTGCTTCAGCGCTTAACTTGCCCCAACTTTGCAAGCACTCTTCTGCCTTGCGTTCTTATGAGCTATTGCCCTCTCTGAGCCAATGGCTTGTTAATTGCTTGGTTCTTGCAAAATGCTTTGCGCGCTGTTATTCAAGTTTCTACCTTCGTGGTTTTACTTGAGTGACGCTGCTCATGCTTGCAACCGCTGGGATGCAGGTGCATGCCTCTAGCATGAAGTCAGACAA
>JF683335_CC32.1
AACCAATGGCCTCCTGAACGTGCGTTGCACTCTTGGGATTTCCTGAGAGTATGTCTGCTTCAGTGCTTAACTTGCCCCAACTTTGCAAGCATTTCTGCCTTGCGTTTTTATGAGCTATTGCCCTCTGAGCCAATGGCTTGTTAATTGCTTGGTTCTTGCAAAATGCTTTGCGCGCTGTTATAAACCACGAAGGTAGAAACTTGATGCTTGAGTGACGCTGCTCATGCTTGCAACCGCTGGGTTGCAGGTGCATGCCTCTAGCATGAAGTCAGACAA
>JF683336_CC32.2
AACCAATGGCCTCCTGAACGTGCGTTGCACTCTTGGGATTTCCTGAGAGTATGTCTGCTTCAGTGCTTAACTTGCCCCAACTTTGCAAGCATTTCTGCCTTGCGTTTTTATGAGCTATTGCCCTCTGAGCCAATGGCTTGTTAATTGCTTGGTTCTTGCAAAATGCTTTGCGCGCTGTTATAAACCACGAAGGTAGAAACTTGATACTTGAGTGACGCTGCTCATGCTTGCAACCGCTGGGATGCAGGTGCATGCCTCTAGCATGAAGTCAGACAA
>JF683337_DD1.3
AACCAATGGCCCCCTGAACGCGCATTGCACTCTTGGGACTTCCTGAGAGTATGTTTGCTTCAGTGCTTATTTTACCTCCTTGCAAGGTTCTGTCGCAACCTTGTGCCCTGGCCAGCCATGGGTTAACTTGCCCATGGCTTGCTGAGTAGTGATCTTTTAGAGCAAGCTCTGGCACGCTGTTGTTTGAGGCAGCCTATATTGAGGCTATTTCAAATGACGTTGCTACAGGCTTGATGTGTCCTCCTGCGCCGTTGCGCATCCCATAGCATGA
>JF683338_DD1a.1
AACCAATGGCCCCCTGAACGCGCATTGCACTCTTGGGACTTCCTGAGAGTATGTTTGCTTCAGTGCTTATTTTACCTCCTTGCAAGGTTCTGTCGCAACCTTGTGCCCTGGCCAGCCACGCGTTAACTTGCCCATGGCTTGCTGAGTAGTGATCTTTTAGAGCAAGCTCTGGCACGCTGTTGTTTGAGGCAGCCTATATTGAGGCTATTTCAAATGACGTTGCTACAAGCTTGATGTGTCCTTCTGCGCCGTTGCGCATCCCATAGCATGA
>JF683339_DD1a.2
AACCAATGGCCCCCTGAACGCGCATTGCACTCTTGGGACTTCCTGAGAGTATGTTTGCTTCAGTGCTTATTTTACCTCCTTGCAAGGTTCTGTCGCAACCTTGTGCCCTGGCCAGCCACGCGTTAACTTGCCCATGGCTTGCTGAGTAGAGTGATCTTTTAGAGCAAGCTCTGGCACGCTGTTGTTTGAGGCAGCCTATATTGAGGCTATTTCAAATGACGTTGCTACAAGCTTGATGTGTCCTTCTGCGCCGTTGCGCATCCCATAGCATGA
>JX394114_CC15.30
AACCAATGGCCTCCTGAACGTGCGTTGCACCCTTGGGATTTCCTGAGAGTATGTCTGCTTCAGTGCTTAACTTGCCCCAACTTTGCAAGCAGGATGTGTTTCTGCCTTGCGTTCTTATGAGCTATTGCCTTCTGCGCCAATGGCTTGTTAATTGCTTGGTTCTTGCAAAATGCTTTGCGCGCTGTTATTCACGTTTCTACCTTCCCGGTTTTACCTGAGTGCCGCTGCTCACGCTTGCAACCGCTGGGATGCAGGTGCATGCCTCTAGCATGAAGTCAGACAA
>KC597683_CC15.21
AAGCAATGGCCTCCTGAACGTGCGTTGCACCCTTGGGATTTCCTGAGAGTATGTCTGCTTCAGTGCTTAACTTGCCCCAACTTTGCAAGCAGGATAGGTTTCTGCCTTGCGTTCTTATGACCTATTGCCTTCTGCGCCAATGGCTTGTTAATTGCTTGGTTCTTGCAAAATGCTTTGCGCGCTGTTATTCAAGTTTCTACCTTCGCGGTTTTACTTGAGTGACGCTGCTCATGCTTGCAACCGCTGGGATGCAGGTGCATGCCTCTAGCATGAAGTCAGACAA
>KC597684_CC17.21
AACCAATGGCCTCCTGAACGTGGGTTGCACTCTTGGGATTTCCTGAGAGCATGTCTGCTTCAGCGCTTAACTTGCCCCAACTTTGCAAGCATCTTTTGCCTTGCGTTCTTATGAGCTATTGCCCTCTCTGAGCCAATGGCTTGTTAATTGCTTGGTTCTTGCAAAATGCTTTGCGCGCTGTTATTCAAGTTTCTACCTTCGTGGTTTTACTTGAGTGACGCTGTTCATGCTTGCAACCGCTGGGATGCAGGTGCATGCCTCTAGCATGAAGTCAGACAA
>KC597685_CC15.25
AACCAATGGCCTCCTGAACGTGCGTTGCACCCTTGGGATTTCCTGAGAGTATGTCTGCTTCAGTGCTTAACTTGCCCCAACTTTGCAAGCAGGATGTGTTTCTGCCTTGCGTTCTTATGAGCTATTGCCTTCTGCGCCAATGGCTTGTTAATTGCTTGGTTCTTGCAAAATGCTTTGCGCGCTGTTATTCAAGTTGGAACCTTCGCGGTTTTACTTGAGTGACGCTGCTCATGCTTGCAACCGCTGGGATGCAGGTGCATGCCTCTAGCATGAAGTCAGACAA
>KC597686_CC15.26
AACCAATGGCCTCCTGAACGTGCGTTGCACCCTTGGGATTTCCTGAGAGTATGTCTGCTTCAGTGCTTAACTTGCCCCAACTTTGCAAGCAGGATGTGTTTCTGCCTTGCGTTCTCATGAGCTATTGCCTTCTGCGCCAATGGCTTGTTAATTGTTTGGTTCTTGCAAAATGCTTTGTGCGCTGTTATTCAAGTTTCTACCTTCGCGGTTTTACTTGAGTGACGCTGCTCATGCTTGCAACCGCTGGGATGCAGGTGCATGCCTCTAGCATGAAGTCAGATAA
>KC597687_CC15.28
AACCAATGGCCTCCTGAACGTGCGTTGCACCCTTGGGATTTCCTGAGAGTATGTCTGCTTCAGTGCTTAACTTGCCCCAACTTTGCAAGCAGGATGTGTTTCTGCCTTGCGTTCTTATGAGCTACTGGCTTCTGCGCCAATGGCTTGGTAATTGCTTGGTTCTTGCAAAACGCTTTGCGTGCTGTTATTCCAGTTTCTACCTTCGCGGTTTTACTTGAGTGACGCTGCTCATGCTTGCAACCGCTGGGATGCAGGTGCATGCCTCTAGCATGAAGTCAGACAA
>KC597688_GG3.1
AACCAATGGCCTCCTGAACGCGCATTGCACTCTTGGGCTTCCCTGAGAGTATGTTTGCTTCAGTGCTTCTTTTGCTCAACCATTGCAAGGTTTGGCAGTGCAATGCCTCCCTGTGCCTCGGCGTGTTGTTGGCGTGTCTGCCAATGACGTGCGACCAGCGTGGCCTATGTGCAAGCATGCACGTGCTTTGTTGTTTCACTGCAGACATTCTCCGGAATATGCGTGGGCGACGTGGCTGATGCTTGCGGACGCGCTAGTGTGCTGCTTGCACTTCTTCCATAGCATGA
>KC597689_CC15.27
AACCAATGGCCTCCTGAACGTGCGTTGCACCCTTGGGATTTCCTGAGAGTATGTCTGCTTCAGTGCTTAACTTGCCCCAACTTTGCAAGCAGGATGTGTTTCTGCTTTGCGTTCTTATGAGCTATTGCCTTCTGCGCCAATGGCTTGTTAATTGCTTGGTTCTTGCAAAATGTTTTGCGCGCTGTTATTCAAGTTTCTACCTTCGCGGTTTTACTTGAGTGACGCTGCTCATGCTTGCAACCGCTGGGATGCAGGTGCATGCCTCTAGCATGAAGTCAGACAA
>KC597690_CC15.29
AACCAATGGCCTCCTGAACGTGCGTTGCACCCTTGGGATTTCCTGAGAGTATGTCTGCTTCAGTGCTTAACTTGCCCCAACTTTGCAAGCAGGATGTGTTTCTGCCTTGCGTTCTTATGAGCTATTGCCTTCTGCGCCAATGGCTTGTTAATTGCTTGGTTCTTGCAAAATGCTTTGCGCGCTGTTATTCAAGTTTCTACCTTCGCGGTTTTACTTGAGTGACGCTGCGCATGCTTGCAACCGCTGGGATGCAGGTGCATGCCTCTAGCATGAAGAATCACTA
>KC597691_DD1a.3
TGAACGCGCATTGCACTCTTAGGACTTCCTGAGAGTATGTTTGCTTCGGTGCTTATTTTACCTCCTTGCAAGGTTCTGTCGCAACCTTGTGCCCTGGCCAGCCATGGGTTGACTTGCCCATGGCTTGCTGAGTAGTGATCTTTTAGAGCAAGCTCTGGCACGCTGTTGTTTGAGGGCAGCCTATATTGAGGCTATTTCAAATGACGTTGCTACAAGCTTGATGTGTCCTTCTGCGCCGTTGCGCATCCCATAGCATGA
>KC597692_CC17.22
AACCAATGGCCTCCTGAACGTGCGTTGCACTCTTGGGATTTCCTGAGAGTATGTCTGCTTCAGTGCTTAACTTGCCCCAACTTTGCAAGCATTTCTGCCTTGCGTTCTTATGAGCTATTGCCCTCTGAGCCAAGGGCTTGTTAATTGCTTGGTTTTTGCAAAATGCTTTGCGCGCTGTTATTCAAGTTTCTACCTTCCTGGTTTTACTTGAGTGACGCTGCTCACGCTTGCAACCGCTGGGATGCAGGTGCGTGCCTCTAGCATGAAGTCAGACAA
>KC597693_CC17.23
AACCAATGGCCTCCTGAACGTGCGTTGCACTCTTGGGATTTCCTGAGAGTATGTCTGCTTCAGTGCTTAACTTGCCCCAACTTTGCAAGCATTTCTGCCTTGCGTTTTTATGAGCTATTGCCCTCTGAGCCAATGGCTTGTTAATTGCTTGGTTCTTGCAAAATGCTTTGCGCGCTGTTATAAACCACGAAGGTAGAAACTTGATACTTGAGTGACGCTGCTCATGCTTGCAACCGCTGGGATGCAGGTGCATGCCTCTAGCATGAAGTCAGACAA
>KC597694_GG3.2
AACCAATGGCCTCCTGAGCGCGCATTGCACTCTTGGGCTTCCCAGACAGTATGTGTGCTTCAGTGCTTCTAGGTTTGGCAGTGCAATGCCTCCTTGTGCCTCGGCGTGTTGTTGGTGTGTCTGCCAATGACGTGCGACCAGCGTGGCCGATGTGCAAGCATGCACGTGCTTTCTTGTTTCACTGCAGACATTCTCCGGAATATGCGTGGGCGACGTGGCTGATGCCTGCGGACGCGCTGGTGTGCTGCTTGCACTTCTTCCATAGCATGA
>KC597695_CC15.22
AGCCAATGGCCTCCTGAACGTGCGTTGCACCCTTGGGATTTCCTGAGAGTATGTCTGCTTCAGTGCTTAACTTGCCCCAACTTTGCAAGCAGGATGTGTTTCTGCCTTGCGTTCTTATGAGCTATTGCCTTCTGCGCCAATGGCTTGTTAATTGCTTGGTTCTTGCAAAATGCTTTGCGCGCTGTTATTCAAGTTTCTACCTTCGCGGTTTTACTTGAGTGACGCTGCTCATGCTTGCAACCGCTGGGATGCAGGTGCATGCCTCTAGCATGAAGTCAGACAA
>KC597696_CC15.24
AATCAATGGCCTCCTGAACGTGCGTTGCACCCTTGGGATTTCCTGAGAGTATGTCTGCTTCAGTGCTTAACTTGCCCCAACTTTGCAAGCAGGATCTGTTTCTGCCTTGCGTTCTTATGAGCTATTGCCTTCTGCGCCAATGGCTTGTTAATTGCTTGGTTCTTGCAAAATGCTTTGCGCGCTGTTATTCAAGTTTCTACCTTCGCGGTTTTACTTGAGTGACGCTGCTCATGCTTGCAACCGCTGGGATGCAGGTGCATGCCTCTAGCATGAAGTCAGACAA
>KC597697_CC15.23
AACCAATGGCCTCCTGAACGTGCGTTGCACCCTTGGGATTTCCTGAGAGTATGTCTGCTTCAGTGCTTAACTTGCCCCAACTTTGCAAGCAGGATGTGTTTCTGCCATGCGTTCTTATGAGCTATTGCCTTCTGCGCCAATGGCTTGTTAATTGCTTGGTTCTTGCAAAATGCTTTGCGCGCTGTTATTCAAGTTTCTACCCTTCGCGGTTTTACTTGAGTGACGCTGCTCATGCTTGCAACCGCTGGGATGCAGGTGCATGCCTCTAGCATGAAGTCAGACAA
>OSA_ITS_1
GTCGTAACAAGGTTTCCGTAGGTGAACCTGCGGAAGGATCATTCGCACTATCCAAAACTTGTCGTGAACCTGGCTGAATGCGACTGCTTGCGAATTTGTTTTCGCAAGCGGAAGCTATGGGCGAATGGAGGTATTCGGAGCTGCACTGTGTGCATGTTCTGGGTGCTGCCCATCGTCATTGGTCCCTCTTGGACCTTCCACAACTTGAACTACTCTTGTTTCAGCTTGTGTCAAGAACGATTGGATTACAATTTTCAGCGACGGATATCTTGGCTCGAGCACCTATGAAGGGCGCAGCGAAGTGCGATAATCGTTGTGAATTGCAGAACTCCGTGAACCAATGGCCTCTTGAACGTGCATTGCGCTCTTGGGATATGCCTGAGAGCATGTCTGCTTCAGTGCTTCTACTTTCATTTTCTGCTGCTCTTGTTATCAGGAGCAGTGTTGCTGCATGCTTCTGCAAGTGGCACTGGCATGCTAAATATCAAGTTTTGCTTGCTGTTGTGACTGATCAACATCTCATGTCGTTTCAGTTGGCGAAACAAAAGCTCATGTGTGTTCTTAACACTTCCTAGCATGAAGTCAGACAAGTGAACCCGCCGAATTTAAGCATATAAGTAAGCGGAGGAAAAGGAACTAAACAGGATTCCCTTAGTAATGGCGAACGAACAGGGATCAGCTTGGGTTGGAAACCGGGGCTTCTGCCTTGGATTGTGGCCTTTAGACATACTACCAACGGCGGCGCGAGCGTAAGCCTCTTGGGAACAGAGCGTCTACGTGGGTGAGAATCCTGTGTTTCGCTTGATGCCCGCCGTGCACGGTACTTGCTCTCAGAGTCACGCTCCTCGGAATTGGAGCGTAAATTGGGTGGTAAATTTCATCTAAAGCTAAATACAGGCTCGAGACCGATAGCAAACAAGTACCATGAGGGAAAGATGAAAAGGACTTTGAAAAGAGAGTTAAAAGTGCTTGAAATCGCTGAACTGGAAGCGAATGGAACTAGTGCTCTGGTTGAGAGTGCTGTAAATGGCTGCGACATCTGGGCTCTGGAACGCAAGTCCTTTGTCTGGCTTGAAGTAGTCGCTTGCAATGTGTCTCAGCTTGAACATCAACTTCTATGCATACGTGAGGATGGCCCTTGGCTCATGCTGTGTTGCTGTGGCGATACTCTTGTGCTTCTGGGGATTCAGGTGTGTGTGGATTGTTGATCAATTAGTTCCATTCGACCCGTCTTGAAACACGGACCAAGGAGTCTAGCACTTGTGCAAGTTCTCAGGTGTCAAACCTCTGTGCGCAATGAAGGTGACTGCTGGGATTTTTTGCACCAGCAACCGACCAATCAATTGGGAGAAGTTTGAGTAAGAGCATGTGTGTTAGGACCCGAAAGATGGTGAACTATGC
>OSB_ITS_1
TGTCGTAACAAGGTTTCCGTAGGTGAACCTGCGGAAGGATCATTCGCACTGATCAACTCTCGACACTGTGACTTTTGATGTGAGGGACGCTTGTGGTGAAATATCTGCTTGCGGAACTCGTGGGTGACAGCGGCGCATCGGCGCCTGGTGCATCTGGCACCAGGCGCGGGTGTTGCCCTGTGGCCGGGTTAGCTCTAGGGTGAGATAGTTAGCGCAAGCTTTCTGGAAAGGATGATGGTCCAAAACTACAACTTTCAGTGATGGATATCTTGGCTCGGGCACCTTTGAAGGGCGCAGCGAAGCGCGATAGTCTTTGTGAATTGCAGAACTCCGTGAACCGATGGCCTCCTGAACGCGCATTGCGCTCTCGGGATTTCCTGAGAGCAGGTCTGCTTCAGTGCTTAGCATTATCTACCTGTGCTTGCAAGCAGCATGTATGTCTGCATTGCTGCTTCGCTTTCCAACAAGCCATCGATCGCTTTTGTGTTCGTAAATGGCTTGTTTGCTGCCTGGCCCATGCGCCAAGCTTGAGCGTACTGTTGTTCCAAGCTTTGCTTGCATCGTGCAGCTCAAGCGCGCAGCTGTCGGGATGCTGATGCATGCCCTTAGCATGAAGTCAGACAAGAGAACCCGCTGAATTTAAGCATATAAGTAAGCGGAGGAAAAGGAACTAAATAGGATTCCCTCAGTAATGGCGAATGAACAGGGATGAGCTCAGGCTGGAAACCGATACATCTGTGTCGGGCTGTAGCCTGCAGGCATAGCGCTATCGGCGGCTCGAGCGCAAGCCTCTTGGAAATAGAGCGTGTGCCCGGGTGAGAATCCTGCATTTCGCTCGATGTCCGCTGTCCACAGTGCTTGTCCTGAGAGTCACGCTCCTCGGAATTGGAGCGTAAATCAGGTGGTAAGTTTCATCCAAAGCTAAATAGAAGCTCGAGACCAATAGCAAACAAGTACCATGAGGGAAAGATGAAAAGGACTTTGGAAAGAGAGTTAAAAGTGTTTGAAATTGCTGAGAGCGAAGCGAACGGAGCCACATGTCGTGCTGAGATTGCTGTGGGTCTTTGTGAGCCTTGAGCATGTAAGCGCAAGCTGACTGCTTATGTGTGAGCATTTACCCGCAGTGTTTCTCAGCATGCGAGTCATTAGCCACATTTGTTTGAGGATGGCCTTCAGCTCACATGGTACACTTGTTAGTGTTCCTCTGTGCGGTGTGGGACTCAGACAGGTGTGGCTTGTTGACCCAGTGGTTTTTTTCGACCCGTCTTGAAACACGGACCAAGGAGTCTAGCACATGTGCGAGCTCTCGGGTAGCAAGCCTGAAGGCGGAATGAAGGTGACTGCTGGGAATTGGCACCAGCAACCGACCGATCAATTGGGAGAAGTTTGAGTTTGAGCATGTGTGTTAGGACCCGAAAGATGGTGAACTATGCGTGAA
>OSC_ITS_1
GTCGTACAAGGTTTCCGTAGGTGAACCTGCGGAAGGACCATTCGCACTGATTCAATTTTGACTACGTGAATTTTGGCTGTGAGGGATGCTTGCGGTGAGATATCTGCTTGCAGAACTCGAGGGCGACAGATGCACACTCACCAACCCTTGTTGGGGCTGGTGCGAGTGTCGCTCTGTGGCCATAGGTCCGTGTTTAGCGGGCCGGGGAATGAAGGCTAAGCTGCTTTAATGACAACTGTCTGGGAAGGGCATTGTTCCAACTTCCACAACTTTCAGCGATGGATATCTTGGCTCGGGCACCTGTGAAGGGCGCAGCGAAGCGCGATAGTCTTTGTGAATTGCAGAACTCCGTGAACCAATGGCCTCCTGAACGTGCGTTGCACTCTTGGGATTTCCTGAGAGTATGTCTGCTTCAGTGCTTAACTTGCCCCAACTTTGCAAGCAGGATGTGTTTCTGCCTTGCGTTCTTATGAGCTATTGCCCTCTGAGCCAATGGCTTGTTAATTGCTTGGTTCTTGCAAAATGCTTTGCGCGCTGCTATTCAGGTTTCTACCTTCGTGGTTTTACTTGAGTGACGCTGCTCATGCTTGCAACCGCTGGGATGCAGGTGCATGCCTCTAGCATGAAGTCAGACAAGTGAACCCGCTGAATTTAAGCATATAAGTAAGCGGAGGAAAAGGAACTAAATAGGATTCCCTCAGTAATGGCGAATGAACAGGGATTAGCTCAGGCTGGAAACTGAAGCTTCGGTTTCGGGATGTAGCCTGCAGGCATAGTGCTATCGGCGGCTCGAGCGTAAGCCTCTTGGAATAGAGCGTGTGCCCAGGTGAGAATCCTGTGTTTCGCTTGATGTCCGCTGTCCACAGCACTTGTTCTCAGAGTCACGCTCCTCGGAATTGGAGCGTAAATAAGGTGGTAAATTTCATCTAAAGCTACATACGGGCTCGAGACCGATAGTGAACAAGTACCATGAGGGAAAGATGAAAAGGACTTTGGAAAGAGAGTTAAAAGTGCTTGAAATCGCTGAAAGGGAAGCGAAGAGAACCACACGTCTTGCTGAGATTGCTGTAGGCTGCTGTGAGCCTTGGGCACATCAGTGCAAGCTGTGTGCTTAAGCGTGAATAGTTGTCTGCTGTGTTTCTTAGCTTGCGCGTCACTTGCCACACCTGTTTCAGGATGGCCTTCAGCTCGCAGGGCACATTTGCGGATGCGTCTCTGGGCTGTTAGGGATTCAGACAAGCGTGGCTAGTTGACTCATTGGTTTTTTTCGACCCGTCTTGAAACACGGACCAAGGAGTCTAGCACGCCTGCAAGTTCTTGGGTAGCGAGCCTAAAGGCGCAATGAAGGTGACTGCTGGGATTTTGCACCGGCAACCGACCGATCAATTAGGAGAAGTTTGCGTTTGAGCATGTGTGTTAGGACCCGAAAGATGGTGAACTATGC
>OSD_ITS_1
GTCGTAACAAGGTTTCCGTAGGTGAACCTGCGGAAGGATCATTCGCACCGATCTACCTATTACACGTGAACCACTACGGTGAGGGACTGTTCGCGACTTGCACCAGTGGTGAGATGCGCGTTCAGGAACTCGAGGGCTGCAGTGGCATATTCGATCGCGCCTGTGGCGTTTGCTATCGGGTATCGCCCTGTCGCCATGGGGTCCGCTCGCGGGCCGTTGCTTGTGCGTTGTTGTTTTGTGAAGGCCTTAGACTGATGATCCAATCTGTTAGTCACAACTTTCAGCGACGGATATCTCGGCTCAGGCACCTATGAAGGGCGCAGCGAAGCGCGATAGTCTTTGTGAATTGCAGATCTCCGTGAACCAATGGCCCCCTGAACGCGCATTGCACTCTTGGGACTTCCTGAGAGTATGTTTGCTTCAGTGCTTATTTTACCTCCTTGCAAGGTTCTGTCGCAACCTTGTGCCCTGGCCAGCCACGGGTTAACTTGCCCATGGCTTGCTGAGTAGTGATCTTTTAGAGCAAGCTCTGGCACGCTGTTGTTTGAGGCAGCCTATATTGAGGCTATTTCAAATGACGTTGCTACAAGCTTGATGTGTCCTTCTGCGCCGTTGCGCATCCCATAGCATGAAGTCAAACAAGAGAACCCGCTGAATTTAAGCATATAAGAAGGCGGAGGAAAAGGAACTAAACAGGATTCCCTTAGTAATGGCGAACGAACAGGGATAAGCTCAGGTTGGAAACCAGGGCCCTGGTCCTGGGTTGTAGCCTGCAGACGTAGCGCTATCGGCGGCTTGAGCGAAAGCCTCTTGGAACAGAGCGTGTGCCCAGGTGAGAATCCTGTGTTTCGCTTGAAGTCCGCCGTGTACGGTGCTCGCTCTCAAAGTCACGCTCCTCGGAATTGGAGCGTAAATCAGGTGGTAGATTTCATCTAAAGCCAAATACAGACCTGAGACCGATAGTGAACAAGTACCATGAGGGAAAGATGAAAAGGACTTTGGAAAGAGAGTTAAAAGTGCTTGAAATCGCTGAAAGGGAAGCGAATGGAACCACATGCTTGCTGAGATTGCTGCCAATGCTTGTGAGCCCTGGTCATTAAAGCGCAAGCTTCTTGTCTAGGAGTGAGTTGGCATTTGTAGTGCTTCTTAGCTTGCGCGTCACCTGCCACATACACATGAGGATTGCCTTGCGCGTGCGCTGTCCATTTGCGAGTGGCCTTTTGCGCGCTTTGGGATTCACGCGTACATGGCTGGTTGATTCAGTGGTTCCTTTCGACCCGTCTTGAAACACGGACCAAGGAGTCTAGCACTCACGCGAGTTCTTGGGTGGCAAACCTCCATGCGCAATGAAGGTGACAGCTGGGAATTGGCACCAGCAACCGACCGATCAATTGGGAGAAGTTTGAGTATGAGCATGTGTGCTAGGACCCGAAAGATGGTGAACTATGC
>OSE_ITS_1
TGTCGTAACAAGGTTTCCGTAGGTGAACCTGCGGAAGGATCATTCGCACTGACCAACCAACGCTACGTGAACAACTAACCGTGAGTGACTGTCAACGAACTGCTTCGCGGCAGTTTGAAGGCAGGAGCTCGTGGGCGACGCGGGCCGATTGACAACGCTGCAATCGCAGCCGAGTGGATCGCGCCTGGTTGCTATGGCCCCTTGAGGGCACCGCTGAAGAGCACCTTACTTAGCGATCAGCAAAAGCTCTTGGGCGCAAGCCTCAACACAACTTTCAGCGACGGATATCTTGGCTCGGGCACCAATGAAGGGCGCAGCGAAACGCGATAGTCGTTGTGAATTGCAGAACTCCGTGAACCAATAGCACCCTGAACTCGCATTGCACTCTTGGGACACGCCTGAGAGTATGTCTGCTTCAGTGCTTTTTCATATCTTCGCAGCGCGGGCTTCCTGGAGAAGCCTTGAGCCTCTTTGCGCGCTGCTGCATCAGAATTTGCAGCGGCGCGCTGAACACAAACCGGGAGGTAAGCTGGACTGATTTGTCGCGCATCACTGGGCACGTGTGTCCGTTTTGGCCCAATCATGCCAGCCTGCCAAGCAATTGGTGCTCAAATACCAATCTTAGCATGAAGTCAGACAAGCAAACCCGCTGAATTTAAGCATATAAGTAAGCGGAGGAAAAGGAACTAAATAGGATTCCCTTAGTAATGGCGAACGAAGGGGGAACAGCTTGGGTTGGAAACTAAGGCTTCGGTCTTGGGTTGTGACCTGCAGACACAGCACCAACAGCGGCGCAAGCGTAAGCCTCTTGGAAAAGAGCATTCACTCGGGTGAGAATCCTGTGCGTCGCTTGACGTCCGCTGCGTACGGTGCGTGCTCTTAAAGTCACGCTCCTTGGAATTGGAGCGTAAATTAGGTGGTAAATTTCATCTACAGCGAAATATAAGCTCGAGACCGATAGCAAACAAGTACCATGAGGGAAAGATGAAAAGGACTTTGGAAAGAGAGTTAAAAGTGCTTGAAATCGCTGAAGGGGAAGCGAATGGAACCAAGACCCTGGCTGAGACTGCTGCGAGTTTTCACTAGCCTTGTGCGTGAATGCGTAAGCTTTTCGCACATACGTGAAGGAATGCTCGCGGTGTTTCTCAGCTTGCTCGTCAGCTGCAACGCTCGCTTGAGGATGGCCCTTGTCGCGCGCGGCTCTTCTGCGGAATTGCTTCGGCGCCTCTGGGGATTCAGGCGAGCGTGTCTTGCTGATTAAATGGTTCTCTTCGACCCGTCTTGAAACACGGACCAAGGAGTCTAGCACATGTGCAAGTTCTCGGGCGACAAGCCAGTGAGCATAATGAAGGTGACTGCTGGGATGCTTTGCGCTAGCAACCGACTAATCAATTGGGAGAAGTTTGAGTCAGAGCGTGTGTGTTAGGACCCGAAAGATGGTGAACTATGCGTGAA
>OSF_ITS_2
TTCACGCATAGTTCACCATCTTTCGGGTCCTAACACACATGCTCAAACTCAAACTTCTCCTAATTGATCGGTCGGTTGCCGGTGCAAAATCCCAGCAGTCACCTTCATTGCGCCGTTAGGCTTGCTACCCAAGAACTTGCAGGCGTGCTAGACTCCTTGGTCCGTGTTTCAAGACGGGTCGAAAAAAACCATTGAGCCAACCAGCCTCACCTGTCTGAGTCCCTAGCAACCCGAAGAAGCACCCACAGATGCAACTTGTGAGCTGAAGGCCATCCTCAAACAGACGTGGCAAGTGACGCGCAAGCTAAGAAACACTGCGGGCAACCGTTCACACATGAGCACAACGCTTTCGCTGTCACGCCCAAAGCTTACGAACGCCCGCGGCAATCTCAGCAAGATCTGTGGTTCCATTCGCTTCCCTTTCAGCGATTTCAAACACTTTTAACTCTCTTTCCAAAGTCCTTTTCATCTTTCCCTCATGGTACTTGTTCGCTATCGGTCTCAAGCCCCTATTTAGCTTTAGATGAAATTTACCACATTATTTACGCTCCAATTCCGAGGAGCGTGACTCTGAGAACAAGGGCTGTGGACAGCGGACATTACGCGAAACGCAGGATTCTCACCCGGACGCACGCTCCATTCCAAGAGTCTTACGCGCAAGCCGCCGATAGCACCTTGCCTGCAGGCCACAACCCGGAACAAATGCCCCGGTTTCCAACCTGAGCTTATCCCTGTTCATTCGCCATTACTGAGGGAATCCTTTTTAGTTCCTTTTCCTCCGCTTACTTATATGCTTAAATTCAGCGGGTTCACTTGTCTGACTTCATGCTAGAGGCATGCGCTAGCATCCCAGCAGTTGCAAGCATAAGCAGCGTCACTCAAGAAATACCATTTCAAGGTGGAATCTTGAATAGCATCGCGCAAAGCTTTTGCAAGACCAACTCATTCAATAAGCCATTGACTAGAGTTTCAATGGCTCACAGGGGCGCAAGACAGAAACAAAATCTATCCGCAAGATTGGGCAAGCTATGCACTGAAGCAGACATACTCTCAGGAAATCCCAAGAGTGCAACGTACGTTCAGGAGGCCATTGGTTCACGGAGTTCTGCAATTCACAAAGACTATCGCGCTTCGCTGCGCCCTTCACAGGTGCTTGAGCCAAGACATCCATCACTGAAAGTTGTGGAATTTGGACCAATGTCCTTGTCAGACAGCTTGCACAAAAATCTCATTACTATAGCAACGGCCCACACAGTGGACCCTTGACCACAGGGCGACACCAGCGCCAGGGCAGATGCGCTGCTGGCTGCCGATGTGCCTCTGTCGCCCACGAGTTCAGCAAGCAGATATCTCACCGCAAGCATCCCTCACAACCAAAGTTCACATGGTCAGAGTTGAATCAGTGCGAATGATCCTTCCGCAGGTTCACCTACGGAAACCTTGTTACGACA
>OSG_DINO 479_clone 5_G
GTGAATTGCAGAACTCCGTGAACCAATGGCCTCCTGAACGCGCATTGCACTCTTGGGCTTCCCTGAGAGTATGTTTGCTTCAGTGCTTCTTTTGCTCAACCATTGCAAGGTTTGGCAGTGCAATGCCTCCCTGTGCCTCGGCGTGTTGTTGGCGTGTCTGCCAATGACGTGCGACCAGCGTGGCCTATGTGCAAGCATGCACGTGCTTTGTTGTTTCACTGCAGACATTCTCCGGAATATGCGTGGGCGACGTGGCTGATGCTTGCGGACGCGCTAGTGTGCTGCTTGCACTTCTTCCATAGCATGAAGTCAAACAGGCAACCCCGCTGAATTTAAGCATATAAGTAAGCGGAGGAA
>DQ251732.1 Acropora digitifera_Scleractinia
ACATCGTGAACGGTAGTCTTCATCCTTTGAATGACATTGAATTATATATATATTATCGACAGAGAACAGAGAGACTCTGCACGGTGGATCTCTCGGCTCGCGCATCGATGAAGAACGCAGCCAACTGCGACAGACGTAGTGTGAATTGCAGATCCGATCGTCGATTCTTTGAACGCAAATGGCGCTCGTCTCTTGCGAGGCGAGCAAGGCTGTCCGAGCGTCCCTTGCTTTTACCCATTCAAGTGGGTGAGTTGGAGTGGTCGCGGCCTGCAATTGCTTGGCCGCGTCCTCTAAAGAGCAGGACCGCCAAAAAACAACACTGTTGATTACCAAGT
>DQ251738.1 Acropora brueggemanni_Scleractinia
CGATCGTCGTCCACGCGAACGGTAGTTCTCTTGTTTACACTGAAAAGACCGCGTCGACTCTGATTGATTGAACGGAGAATTGTGCTCCGCACGGTGGATCTCTGGGCTCGCGCATCGATGAAGAACGCAGCCAACTGCGAGAAACGTAGTGTGAATTGCAGATCGAATCGTCGACTCTTTGAACGCAAATGGCGCTCGTCGCTTCGAGCGGCGAGCATGGCCGGTCGAGAGTCCGTTCCCCCGTCGTACCGAGAGACATCTCTCTCCGGTGAGTTGGAGCCGTCGCGGCCCACCGCCCGTCTTTTCCGCCGCCGACGCGGAGGAAGAGACCTCGGCCGCGTCCTACGAAGTGCACAAACCACCCGATCGTCCCCATAAGAAACGCGCGGACGAAGAGGGTGTGTGGA
>DQ251740.1 Acropora valida_Scleractinia
TCGTCGCCCTCTGTGTGAATGGTAGTCTTTATACATCGACCCAACTATAGACATTATACGATAGAAAACAGAGAGAGACTCTGCACGGTGGATCTCTCGGCTCGCGCATCGATGAAGAACGCAGCCAACTGCGACAGACGTAGTGTGAATTGCAGATCCGATCGTCGATTCTTTGAACGCAAATGGCGCTCGTCTCTTGCGAGGCGAGCAAGGCTGTCCGAGCGTCCCTCGTTTTTACCCGGTTATTCGGGTGAGTTGGAGTGGTCGCGGCCTGCCCATCGCTTGGCCGCGTCCTCTAAAGAGAAGGACCCAGAAACATAACATTTTGTTAGTTGAACGT
>KF492679.1 Montipora digitata_Scleractinia
AGCGAGGCCTCCCGACCTGCCACTGCCTAACTCCGTTAAGCCGCAGCGATGTGGTGTTTGGAGCTTGGCCGAGGGGGAAAGTTGGTCGAACTTGATCGTTTAGAGGAAGTAAAAGTCGTAACAAGGTTTCCGTAGGTGAACCTGCGGAAGGATCATTAACGATCGTGGAGTACGTCTCCCGTGTGAACTGTACTAGAATGATCTTCTTGCGATACGTTTGGGGGGGTCGACCTAGCGGTCGTCAAATGCTGTGTGCGTAGCAGTCAGCCCCCCCACGTTCGCATGTCTTTGTTTTCTATCCAGTTTGTCAATAGTGAGAATGATGGAAAGATACGAAAAAATGTGAGAAAACAACTCAGAACGGTGGATCTCTTGGCTCACGCATCGATGAAGAACGCAGCCAACTGCGATAAGTAGTGTGAATTGCAGAAGACAGTGAATCATCGAATCTTTGAACGCAAATGGCGCTCTCGGGCCCTGGTCCCGGGAGCATGTCTGTCTGAGGGTCGAATACACTATGCGTCTTTCTTTTTTTGCGAGGAAAGACGGTGTGAGGTGTCACGGCCAATCCTCCTCCTCTTTGTAAGAAAGGGGAGAGGCCGTGTCCCTTGAAATGTAGAATGCCGGTGGACGACCGCGACTCGTTCATATCGCCCACCGACAGAAAGAGAGGAACAAACACTTACGTACGACCTCAGATCAGGCAAGACTACCCGCTGAATTTAAGCATATTAATAAGCGGAGGAAAAGAAACTAACAAGGATTCCCTCAGTAACGCCGAGTGAAGCGGGAAATGGCTCAAATTGAAAATCGCCCACCTCCCGACAAGAGGGGTGGTGCGAGTTGTAATAGAGAGAAGCGCCGTCCGGGCCCCGTGCGGGTTCGCGCCCAAGTCGCCTGAAGGGCGCGTCGTGGAGGGTGAGAACCCCGTCTCTAGGCGCGACCCGGGGCCGGCGA
>KF492680.1 Montipora_Scleractinia
TTTAGCGAGGCCTCCCGACCTGCCACTGCCTAACTCCGTTAAACCGCAGCGATGTGGTGTTGGAGCTTGGGCGAGGGGGAAAGTTGGTCGAACTTGATCGTTTATAGGAAGTAAAAGTCGTAACAAGGTTTCCGTAGGTGAACCTGCGGAAGGATCATTAACGTTGTTGAATCGATCGTGGAGTTCGTCTCCCGTGTGAACTGTACTTGAATCATCTTCTTGCGATACGTTTGGGGGGGTCGACCTAGCGGTCGTCAAATGCTGTATGCGTTAGCAGTCAGCCCCCCCCAGTTTCSCATGTCTTTGTTTTTTATCCAGTTTGTCAATAGTGRGAATGATCGAAAGATACGAAAAAAAATGAGAAAACAACTCAAAACGGTGGATCTCTTGGCTCACGCATSGATGAAGAACGCASCCAACTGCRATAAGTARTGTGAATTGCAGAAAACAGTGAATCTYYGAATCTTTGAACGCAAATGGCGCTCTCKGGCCCTGGTCCSGGGAGCATGYCTGTCTGAGGGTCGAWTACACTATGTGTGTCTTTCTTCTTTTGCGAGGAAAGAYGGTGTKGAGGTGTCDCGGCCAATCCTCCTCCTCTTCATAARAAAGGGAAGAGGCCGTGTCCCTTGAAATGTRKAAWGCMSGTGGACGACCGCGACTCGTTCATATMGCCCACCGACAGAGAGAGAGAGGAACAAAAACGCTTACGTACGACCTCAGATCAGGCAAGACTACCCGCTGAATTTAAGCATATTAATAAGCGGAGGAAAAGAAACTAACAAGGATTCCCTCAGTAACGGCGAGTGAAGCGGGAAATGGCTCAAATTGAAAATCGCCCACCTCCCGACAAGAGGGGTGGTGCGAGTTGTAATTGAGAGAAGCGCCGTCCGGGCCCCGTGCGGGTTCGCGCCCAAGTCGCCTGGAAGGGCGCGTCGTGGAGGGTGAGAACCCCGTCTCTAGGCGCGACCCGGGGCCGGCGA
>AB441400.1 Echinophyllia_Scleractinia
TGACTGGCGCCGATACTCTGGCAACAGAGCGCCGGATGCCGGAAAGTTGGTCAAACTTGATCATTTAGAGGAAGTAAAAGTCGTAACAAGGTTTCCGTAGGTGAACCTGCGGAAGGATCATTACCGATACAGTCCGACAACAACTTTGTTGTTTGCCCTGTGAACCGTACCTGACCATTATTAGGGGTCGGCCGGCCAGGCCGTTAAATGGCGATCGGACGCGACCGGACACAAGGAAGGTCGCGGCCGCCTCGCCAGCCCCGCTGGTGTTTTTACAACGTACGCGTCTGTGGTCTGATATTGCGGCCTGCCCGATGGCGGCTGACAGTTGAAAAATGAAAGAGAGACAACTTTTGACGGTGGATCTCTTGGCTCACGCATCGATGAAGAACGCAGCCAGCTGCGATAAGTAGTGTGAATTGCAGAATTCAGTGAATCATCGAATCTTTGAACGCAAATGGCGCTCTTGGGTTCTCCCAGGGCATGTCTGTCTGAGTGTCGGATATCATCCATCGCGAGAGCGGGCGCCAGCCCGCGCTTGCGGCGTTGAGGCGTCACGGCCTACCTTGCGGCGGCCGTGTCCCTTGAAAGGCAGCGAGACTCGCTGCGGTCTGTTTCCCACAGCGCAGCAGCGGAGGCCAAAAGTGTTGGCGATCCTCCGCGCGCTGGCGGGTCTCTGCCGCGCGAGTTGTCCAGGCGAGAGTTATATTTATCTCTTGACCTCAGATCAGGCAAGGCTACCCGCTGAATTTAAGCATATTAATAAGCGGAGGAAAAGAAACTAACAAGGATTCCCTCAGTAACGGCGAGTGAAGCGGGAAGAGCTCAAATTTGAAATCTCCGATGCTTGCATCGGCGAGTTGTAATTGCGAGAAGCACTTTCTAGGCGGATCGGTGGTGCCTAAGTTGCTTGGAACAGCACGTCGCAGAGGGTGACAACCCC
>AY722764.1 Galaxea fascularis_Scleractinia
ACTACCGATTGAATGGTTTAGTGAGGTCTCCTGACTGGCCCCGCTGCCGCGGCTCCGCCTCGGCGCCGGCCGCCGGAAAGTTGCTCAAACTTGATCATTTAGAGGAAGTAAAAGTCGTAACAAGGTTTCCGTAGGTGAACCTGCGGAAGGATCATTACCGATCCACATCCTCCAATAGCGTGCATCCCGCACCTTACCTTGTGAACCGTACCTCTACTCTTCACCTAGGGGTCGGCCCCCGTGCCGTTAAATGGTCGCTCGTCGTCCGAGAGTCCCTGTTCTCTCCTTCGGCGCCCGGCCGGCCCCGACTTTGTTTTTTTTGCCAAAGACATTGTCCGACTGAACCTGACCCGTCCCTCCCTCCTTCCTTCTCTCCCTCCTTCCTTGTCTGGGAGGCAGGCAGGCTGGCAGACAGGGCACGACGGATCCAACGCATAAACAAACAGAGACAACTTTTGACGGTGGATCTNTTGGCTCGCGCATCGATGAAGAACGCAGCCAGCTGCGATAAGTAGTGTGAATTGCAGAATTCAGTGAATCATCGAATCTTTGAACGCAAATGGCGCTCTTGGGGTTCTCCCAGGAGCACGTCCGTCTGAGTGTCGGATACACACCCAGGCGCGCCCCTAATTCCAAGGGGCGCGGACTCGAGGCGTCACGGCGGCTTCTCGCCCGCCGTGTCCCTCCAGCCTCAGAAGCGGAGACCCTTCGCGCGGCGACGCGTCCGCCCGCGCCCCCGACGCCGAGGCTAAAAATCCCTTTGGCCCTCGGCGCTCGGACCGGCCGGGCCGCCACCGCCCGCCACAGGGACACTCTCCCGCACCGAGACCTCGATGCATCCCCGCATGCATCCCTCTTGACCTCAGATCGGGCGAGGCCACCCGCTGAATTTAAGCATATTAATAAGCGGAGGAAAAGAAACTAACAAGGATTCCCCCAGTAACGGCGAGTGAAGCGGGAAACGCTCAAATTTGAAATCTCCGGCGCCTGCGCCGGCGACTTGTAGTTGCGAGAAGCGCCTTCTAGGCGGACCGGCAGCGCCTAAGTTGCTTGGAACCGCACGTCGCAGAGGGTGACAACCCCGTCTGTGGCGCCGCCGGCCGTCCACGATGCGCTTTCCAA
>HE648518.1 Leptastrea bottae_Scleractinia
TTAGTGAGGCCTTCTGACTGGCGCCGATGCTCTGGCAACAGAGCGCCGGATGCCGGAAAGTTGGTCAAACTTGATCATTTAGAGGAAGTAAAAGTCGTAACAAGGTTTCCGTAGGTGAACCTGCGGAAGGATCATTACCGATGTAATCCAAAGGCACGACTCCGTCGTGACTACCGTGTGAACCGTACCAAACTATTCAGGGGTCGGCAAGTCCGTTAAATGGCGGTCGGACGCGTGCATTGCGCGGCCGCTCCGCCAGCCCCGCCTGTGTTTTTTTAACATACGTGTCTTGTCTGAAAAAGTGGCCACTGCCGTGGTCGACAGCAAAGAAAAAGAGAGACAACTTTTGACGGTGGATCTCTTGGCTCACGCATCGATGAAGAACGCAGCCAGCTGCGATAAGTAGTGTGAATTGCAGAATTCAGTGAATCATCGAATCTTTGAACGCAAATGGCGCTCTTGGGTTCTCCCAGGAGCATGTCTGTCTGAGTGTCGGATATCATCCAACGCACCTGATCGTGCGGCGTTGAGGCGTCACGGCCCTTCTTGCGCGGCCGTGTCCCTTGAAAGTCAGTGAGACTCGCCGCGGCACGGGTTCGTTCCCTGCACACTCGCGGAGGCTAAAAACGCTTTTGCCCTTCGCGTGCACGGGAGCGACCCGCCCGCCGAGTCGCGGAGGCGAACACTATTCAATTCTTGACCTCAGATCAGGCA
>JX415554.1 Oulastrea crispate_Scleractinia
GTCGGCGCGTCCGTTAAATGGCGGGCGGACGCTGTTCTGTCCAACAAACAGCGGCCGTTCCGCCAGCCCCGCCCGTGTGTTTTTTTATCATACCGTACGTCTGAAAGGTGACCACCTGAAATTCAGGTGGTCTATGCAATACAAAAACAAGAGACAACTTTTGACGGTGGATCTCTTGGCTCACGCATCGATGAAGAACGCAGCCAGCTGCGATAAGTAGTGTGAATTGCAGAATTCAGTGAATCATCGAATCTTTGAACGCAAATGGCGCTCTTGGGTTCTCCCAGGAGCATGTCTGTCTGAGTGTCGGATATCATCCAACGCACGGAATCGTGCGGCGTTGAGGCGTCACGGTCCACGCGGCCGTGTCCCTTGAAAGGTAGAGAGACTCGCCGCGGCACGGGTACGTTCCCTGCACACGCGCGGAGGCTAAAATGATTTTGTCCTTCGCGCGCAGGTACGGCCCGACCGTCGAGTCGCAGAGGCGAACTATTTACATTCTTGACCTCAGATCAGACAAGGCTACCCGCTGAATTTAAGCATATCAATAAGCGGAGGAC
>LC191514.1 Lithophyllon scabra_Scleractinia
TGAGGCCTTCTGACTGGCGCCGATGCTCTGGCAACAGAGCGCCGGATGCCGGAAAGTTGGTCAAACTTGATCATTTAGAGGAAGTAAAAGTCGTAACAAGGTTTCCGTAGGTGAACCTGCGGAAGGATCATTACCGATGTAATCCAAAGGCACGACTCCGTCGTGACTACCGTGTGAACCGTACCAAACTATTCAGGGGTCGGTCAGTCCGTTAAATGGCGGTCGGACGCGTGCATTGCGCGCGGCCGCTCCGCCAGCCCCGCCTGTGTTTTTTAACATACGTGTCTTGTCTGAAAACGTGACCACTGCCGTGGTCCAGAGCAGAGAAAGAGAGAGACAACTTTTGACGGTGGATCTCTTGGCTCACGCATCGATGAAGAACGCAGCCAGCTGCGATAAGTAGTGTGAATTCAGAATTCAGTGAATCATCGAATCTTTGAACGCAAATGGCGCTCTTGGGTTCTCCCAGGAGCATGTCTGTCTGAGTGTCGGATATCATCCAACGCACCTAGCCGTGCGGCGTTGAGGCGTCACGGCCCTCCTGCCGGCCGTGTCCCTTGAAAGTCAGCGAGACTCGCCGCGGCACGGGTTCGTTCCCTGCACACTCGCGGAGGCTAAAAACGCTTTTGCCCTTCGCGTGCACGGGAGCGGCCCGCCCGCCGAGTCGCGGAGGCGAAATATGTTCAACTCTTGACCTCAGATCAGGCAAGGCTACCCGCTGAATTTAAGCATATTAATAAGCGGAGGAAAAGAAACTAACAAGGATTCCCCCAGTAACGGCGAGTGAAGCGGGATGAGCTCAAATTTGAAATCTCCGGTGCTTGCACCGGCGAGTTGTAGTTGCGAGAAGCACTTTCTCGGCGGATCGGCGGCGCCTAAGTTGCTTGGAACAGCATGTCGCAGAGGGTGACAACCCCGT
>AF481885.1 Platygyra sinensis_Scleractinia
ATACTCTGGCAACAGAGCGTGGGATGCCGGAAAGTTGGTCAAACTTGATCATTTAGAGGAAGTAAAAGTCGTAACAAGGTTTCCGTAGGTGAACCTGCGGAAGGATCATTACCGATCATGTAGCTGTATGCTCTGTGAACCGTACCGGACCTTATTCAGGGGTCGGCCCGGGGGGCCGTTAAATGGGGATCGGACGCGAGGCCGGGGTCTCGCGGCCGCTTCGCCTGCCCCGCCCTTGTTTTTCCTTGACAATGTACGTGTCCTGTCGTCTGATTGATGTGGAGGCGTCCGCCTCCCGAGGTAGAAAAAAATGCAAGAGACAACTTTTGACGGTGGATCTCTTGGCTCACGCATCGATGAAGAACGCAGCCAGCTGCGATAAGTAGTGTGAATTGCAGAATTCAGTGAATCATCGAATCTTTGAACGCAAATGGCGCTCTTGGGTTCTCCCAGGAGCATGTCTGTCTGAGTGTCGGATTGTCATCCATCGCCGGTGCGCGCTCCCGAGCGCGCGTCGGCGGCGTTGAGGCGTCACGGCCTTCCAGGAGTCGGCCGTGTCCCTTGAAAGGCAGAGAGACTCGCTGTGGTTCGGGGCTTGTTCCCGCAGCGCACCAGCGGAGGCTAAAAGTGTCAGCACTCCTTCGCGCGCTGCCGGGACCCCGCCGCGCCCGAGTCGCCCAAGCGAACGAGAGCTATCCTCTTGACCTCAGATCAGGCAAGGCTACCCGCTGAATTTAAGCATATCAATA
>HQ203386.1 Platygyra acuta_Scleractinia
CTCTGGCAACAGAGCGTGGGATGCCGGAAAGTTGGTCAAACTTGATCATTTAGAGGAAGTAAAAGTCGTAACAAGGTTTCCGTAGGTGAACCTGCGGAAGGATCATTACCGATCATGTAGCTGTATGCTCTGTGAACTGTACTGGACCTTATTCAGGGGTCGGCCCGGGGGGCCGTTAAATGGCGATCGGACGCGAGGCCGAGGGTCTCGCGGCCGCTTCGCCTGCCCCGCCCTTGTTTTTCCTTGACAATGTACGTGTCCTGTCGTCTGATTGATGTGGAGGCCTCCGCCTCCCGAGGTAGAAAAAAATGCGAGAGACAACTTTTGACGGTGGATCTCTTGGCTCACGCATCGATGAAGAACGCAGCCAGCTGCGATAAGTAGTGTGAATTGCAGAATTCAGTGAATCATCGAATCTTTGAACGCAAATGGCGCTCTTGGGTTCTCCCAGGAGCATGTCTGTCTGAGTGTCGGATTGTCATCCATCGCCGGTGCGCGCTCCCGAGCGCGCGTCGGCGGCGTTGAGGCGTCACGGCCTTCCTGGAGTCGGCCGTGTCCCTTGAAAGGCAGAGAGACTCGCTGTGGTTCGGGGCTTGTTCCCGCAGCGCACCAGCGGAGGCCAAAAGTGTCAGCACTCCTTCGCGCGCTGCCGGGACCCCGCCGCGCCCGAGTCGTCCAGGCGAACGAGAGCTATCCTCTTGACCTCAGATC
>LT161630.1 Stylophora sp_Scleractinia
GCAGAATTCAGTGAATCATCGAATCTTTGAACGCAAATGGCGCTCTTGGGTTCTCCCAGGAGCATGTCTGTCTGAGTGTCTTTTTCGTTGAATGACATTCGCACGATGTGGCCGTGTTATGCACTGGCGTTTCGTGCGGCGTTGAGGTTCGCGGCCTTGCTATTCTTAGGCCGCGTGCCTTTAAATGGAGGAGGAAGATGGGCTCAAGGTCCGGTGCAGTCGCATGCGGATTCAGTTGATGTGCCGCATGTGACTGCTGCATCGGGAATATTGTCCTCGGCCCTCTACCTCGTGACCTTTTAGCACGACGTTCGTTCGTTCGTTCGTTCGTTCGTTCGTTCGTTGCTTGCCGCCAGACCTCAGATCAGGCAAGGCTACCCGCTGAATTTAAGCATATTAATAAGCGGAGGAAAAGAAACTAACAAGGATTCCCCCAGTAACGGCGAGTGAAGCGGGAAGAGCTCAAATTTGAAATCTCCGATGCCTGCATCGGCGAGTTGTAGTTGCGAGAAGCACTTTCTAGGCGGAAGGGCCCTGCCTAAGTTGCTTGGAACAGCACGTCGCAGAGGGTGACAACCCCGTCTGCAGAATTCAGTGAATCATCGAATCTTTGAACGCAAATGGCGCTCTTGGGTTCTCCCAGGAGCATGTCTGTCTGAGTGTCTTTTTCGTTGAATGACATTCGCACGATGTGGCCGTGTCATGCACTGGCGTTTCGTGCGGCGTTGAGGTTCGCGGCCTTGCTATTCTTAGGCCGCGTGCCTTTAAATGGAGGAGGAAGATGGGCTCAAGGTCCGGTGCAGTCGCATGCGGATTCAGTTCATGTGCCGCATGTGACTGCTGCACCGGGGAATATTGTCCTCGGCCCTCTACCTCGTGACCTTTAGCACGACGCTCGTTCGTTCGTTGCTTGCCGCCAGACCTCAGATCAGGCAAGGCTACCCGCTGAATTTAAGCATATTAATAAGCGGAGGAAAAGAAACTAACAAGGATTCCCCCAGTAACGGCGAGTGAAGCGGGAAGAGCTCAAATTTGAAATCTCCGATGCCTGCATCGGCGAGTTGTAGTTGCGAGAAGCACTTTCTAGGCGGAAGGGCCCTGCCTAAGTTGCTTGGAACAGCACGTCGCAGAGGGTGACAACCCCGTCT
>AB441397.1 Diploastrea heliopora_Scleractinia
ACTACCGATTGAATGGTTTAGTGAGGCCTTCTGACTGGCGCCGATACTCTGGCAACAGAGCGCCGGATGCCGGAAAGTTGGTCAAACTTGATCATTTAGAGGAAGTAAAAGTCGTAACAAGGTTTCCGTAGGTGAACCTGCGGAAGGATCATTACCGATACAATCCAAGAACAACTCCGTTGTTTGCCCTGTGAACCGTACCGAACCATTCAGGGGTCGGCCGAGCCGTTAAATGGCGGTCGGACGCGAGAGAGAGGTGATCATGATGATCATCATCATCGCGGCCGCTCCGCCAGCCCCGCCAGTGTTTTTCACAGTGTACGTGTCTACTGTCTGATGGTACGACGGCGGTGGTCGCCGATTGGTGGAAAAAAATGCCAGAGACAACTTTTGACGGTGGATCTCTTGGCTCACGCATCGATGAAGAACGCAGCCAGCTGCGATAAGTAGTGTGAATTGCAGAATTCAGTGAATCATCGAATCTTTGAACGCAAATGGCGCTCTTGGGTTCTCCCAGGGAGCATGTCTGTCTGAGTGTCGGATATCATCCATCGCATGCACGCCTTGTGTGCGTGCTTGCGGCGTTGAGGCGTCACGGCCGCCAGCTCTAGGGCTCTAGGGCTCTAGGTAGGGGGGGGCCGTGTCCCTTGAAAGACAGAGAGACTCGTGGGTGGCTCGTGGGTTTCCCTGCAGCAGCACACCGGCGGAGGCTAAAAGTCTTACTTGTCCTTCGCGTGCTGGCCAGGACCCCGCCGCGCGGGAGTCGCGGAGGAGGCGAACCGACGCTTTTTTGGTCGGTCGGGCAAACTAACTGTCTTGACCTCAGATCAGGCAAGGCTACCCGCTGAATTTAAGCATATTAATAAGCGGAGGAAAAGAAACTAACAAGGATTCCCCCAGTAACGGCGAGTGAAGCGGGAAGAGCTCAAATTTGAAATCTCCGATGCTTGCATCGGCGAGTTGTAGTTGCGAGAAGCACTTTCTAGGCGGATCGGTGGTGCCTAAGTTGCTTGGAACAGCACGTCGCAGAGGGTGACAACCCCGTCTGTGGCGGCACCGGCCGCTGACGATGTGCTTTCGAA
>HE648544.1 Acanthastrea maxima_Scleractinia
TTAGTGAGGCCTTCTGACTGGCGCCGATACTCTGGCAACAGAGCGCCGGATGCCGGAAAGTTGGTCAAACTTGATCATTTAGAGGAAGTAAAAGTCGTAACAAGGTTTCCGTAGGTGAACCTGCGGAAGGATCATTACCGATGTAGTATCATCCATGACCATACACCACACAGGTTGGTGGTTTGCCGTGTGAACCGTACTAACTACTTTTAGGGGTCGGCCGGCCAGGCCGTTAAATGGCGAATCGGACGTGACGCCCGGCCGTCCGCCTTTAGGGTTAGGTCTAGGTCTTCTAGGTCTAGGTCTAGGTCGCGTCTAGGTCGCGGCCGCCTCGCCAGCCCCGCCTGCGGTTTTTTCTCAACGTACGCGTCTGATAAAGTGTCTTCTTCCGTCTGCCAGACGGAGGAGGAAAGAGAAAGCAAAAAGCGAGAGAGACAACTTTTGACGGTGGATCTCTTGGCTCACGCATCGATGAAGAACGCAGCCAGCTGCGATAAGTAGTGTGAATTGCAGAATTCAGTGAATCATCGAATCTTTGAACGCAAATGGCGCTCTTGGGTTCTCCCAGGAGCATGTCTGTCTGAGTGTCGGATATCATCCATCGCAGGCAAATGCTTGCGGCGTTGAGGCGTCACGGCCGCCGGGAGTCGGTCGGCCGTGTCCCTTGAAAGGCAGAGAGACTCGCTGCGGCGGTTTTCCGTGGGTTACGTTACGTTACGTTTCCCGCGGCGCATCAGCGGAGGCCAAAAGCGTCGGCAGTCCTCCGCGGGATGTATGCCGCCCCGCCGTCAGAGTCGCACGGGCGAAAGGTGTGTGTGTGTCAAGCACATCCCTCTCTTTCTCTTGACCTCAGATCAGGCAAGGCTACCCGCTGAATTTAAGCATATTAATAAGCGGAGGAAAAGAAACTAACAAGGATTCCCTCAGTAACGGCGAGTGAAGCGGGATGAGCTCAAATTTGAAATCTCCGGTGCTTGCATCGGCGAGTTGTAATTGCGAGAAGCACTTTCTAGGCGGATCGGCCGTGCCTAAGTTGCTTGGAACAGCACGTCGCAGAGGGTGACAACCCCGTCTGTG
>AB214395.1 Pocillopora damicornis_Scleractinia
GGAAGTAAAAGTCGTAACAAGGTTTCCGTAGGTGAACCTGCGGAAGGATCATTACCGAAAGAGAGATACGTAGTTTTAGTACTACGAGTTCTTCTACCCTGGGAACCGGTGGAAAAAATTATCATTAGGGGTCGGCTGGTTCCGTTAAAAGGAGAGGGCCGCGAGGCGTCGCTCGGACTGCCGTGCTAGGTGACTTTGGTGGAGATGGATGGAGACTGTTCAGTGGGATCGTAGCGTGACCGTGCGGTGTGGCGTAGGACGCTTCGTGCGCCGCGTCGGTGCCTGCCTACGTTTCTCGTTGTGTGCGTCTTTTTCTCTCTCTCCGTGTCTATCTAGTGCGTGCACTCGATGTGCCGCGGCGCGGTCGGCTCCTGCCCCGCAGACGTTTGACAGACGGTTTGGTTCAAAGAACTGAGCACAGAGATACCTGTARAGTGGATCTATAGAGAAAAAAAAAAGTTTGACAACTTTTGACGGTGGATCTCTAGGCTCACGCATCGATGAAGAACGCAGCCAGCTGCGATAAGTAGTGTGAATTGCAAAATTCAGTGAATCATCGAATCTTTGAACGCAAATGGCGCTCTTGGGTTCTCCCAGGAGCATGTCTGTCTGAGTGTCTATTCAAACAACCATCGTGCGAATCCGCGTGCGCGCGTCCGCCTGGTCCCCGTCTGTAGCGGATGGGGCCGGGACGCGCCCGCCGTGAACGGGTTCGTGCGGCGTTGAGGCGCCCGCCGTGAACGGGTTCGTGCGGCGTTGAGGGTCGCGGTCGAGATGACCGGTCGTGCGCTAGCCTTGGTGCTCGGCCCGACCGGCCGGTTTACCGCGTCCCTTGAAATTCAGGGAGAAAGATCCGCCAAGCGACATCCGGTGTCGCGCGGGGATCATAGAACAAGATACCCTAAACGGCCACGGCTCTATCGCTTTGACGGAACAAATCTTTCTCCATTCGATTCTTTTTTCTGCTGCCGCCGGGTAGCGGTGGCGGCATCTCAAAGGAAAAAAGGAATCGCCTTCCAGACCTCAGATCAGGCAAGGCTACCCGCTGAATTTAAGCATATCAATAAGCGGAGGA
>HE648542.1 Acanthastrea maxima_Scleractinia
TTAGTGAGGCCTTCTGACTGGCGCCGATACTCTGGCAACAGAGCGCCGGATGCCGGAAAGTTGGTCAAACTTGATCATTTAGAGGAAGTAAAAGTCGTAACAAGGTTTCCGTAGGTGAACCTGCGGAAGGATCATTACCGATGTAGTATCATCCATGACCATACACCACACAGGTTGGTGGTTTGCCGTGTGAACCGTACTAACTACTTTTAGGGGTCGGCCGGCCAGGCCGTTAAATGGCGAATCGGACGTGACGCCCGGCCGTCCGCCTTTAGGGTTAGGTCTAGGTCTTCTAGGTCTAGGTCTAGGTCGCGTCTAGGTCGCGGCCGCCTCGCCAGCCCCGCCTGCGGTTTTTTCTCAACGTACGCGTCTGATAAAGTGTCTTCTTCCGTCTGCCAGACGGAGGAGGAAAGAGAAAGCAAAAAGCGAGAGAGACAACTTTTGACGGTGGATCTCTTGGCTCACGCATCGATGAAGAACGCAGCCAGCTGCGATAAGTAGTGTGAATTGCAGAATTCAGTGAATCATCGAATCTTTGAACGCAAATGGCGCTCTTGGGTTCTCCCAGGAGCATGTCTGTCTGAGTGTCGGATATCATCCATCGCAGGCAAATGCTTGCGGCGTTGAGGCGTCACGGCCGCCGGGAGTCGGTCGGCCGTGTCCCTTGAAAGGCAGAGAGACTCGCTGCGGCGGTTTTCCGTGGGTTACGTTACGTTTCCCGCGGCGCATCAGCGGAGGCCAAAAGCGTCGGCAGTCCTCCGCGGGATGTATGCCGCCCCGCCGTCAGAGTCGCACGGGCGAAAGGTGTGTGTGTGTCAAGCACATCCCTCTCTTTCTCTTGACCTCAGATCAGGCAAGGCTACCCGCTGAATTTAAGCATATTAATAAGCGGAGGAAAAGAAACTAACAAGGATTCCCTCAGTAACGGCGAGTGAAGCGGGATGAGCTCAAATTTGAAATCTCCGGTGCTTGCATCGGCGAGTTGTAATTGCGAGAAGCACTTTCTAGGCGGATCGGCCGTGCACTAGTTGCTTGGAACAGCACGTCGCAGAGGGTGACAACCCCGTCTGTG
>KY867595.1 Pseudodiploria strigosa_Scleractinia
GATTGAATGGTTTAGTGAGGCCTCCCGACTGGCGCCGATGCCCTGGCAACAGAGCGCCGGATCCGCCGGAAAGTTGGTCAAACTTGATCATTTAGAGGAAGTAAAAGTCGTAACAAGGTTTCCGTAGGTGAACCTGCGGAAGGATCATTACCGAGATATGATTGTGACCGCGACCGCATATGGTCAATGTCTCTTTTTGTGTGAACCGGTTGTTTAAGCATCTTAGAGGTCGGCAGAATTGCCGTTAAATGGCGATGGCACACTTGCATTGGTGTTCTTGCGCTGTCCCCTTACGGGTGGAGGCCTTTTTGGTCCCCATAAAGCCTTTTGGTCCCCATAAAGCCTTTTGGTCCCCATAAGGCCTTATGTCCCCACAAGGCCTTTTGGTCCCCGTAAGGGCATTGCATTGGTGCTATTGCGCTGTCCCCGTAGGGGTGGAGGCCTTTTGGTCCCCATAAAGCCTTTTGGTCCCCATAAAGCCTTTTGGTCCCCATAAGGCCTTTATGTCCCCACAAGGTCCCCGTAAGGGTAGGGCATTGCATTGGTGCTCTTGCGCTGCACCGTGTCTTGTCCTTCGCCAGCCTCACCAGTGTTGTAATCGTACCGTGGCTCGTCTGATTTCCTGCAGCCCCCAGGGCTGTCGAATTGTACAAAATCTGAGACAACTTTTGACGGTGGATCTCTTGGCTCACGCATCGATGAAGAACGCAGCCAGCTGCGATAAGTAGTGTGAATTGCAGAATTCAGTGAATCATCGAATCTTTGAACGCAAATGGCGCTCTTGGGTTCTCCCAGGAGCATGTCTGTCTGAGTGTCGGATACCGTGAACTTCGCGAGCACATCGCGGCGTTGAGGAGTCACGGCACACGTCGGGCCGTGTCCCTCGAAAGGCAGAGAGACTCGCTGCTGTACTCGGCTTGCTCGCAGCACACCAGCGGAGGCCAAAAGTTTCCTTCGCGTGCTACGGTGTAGTCGAGGCGGCACCCGTCGCACACCGGTGAAATACACCACACTCGACCTCAGATCAGGCAAGGCTACCCGCTGAATTTAAGCATATCAAATAAGCGGAGGA
>HE648543.1 Acanthastrea maxima_Scleractinia
CGATACTCTGGCAACAGAGCGCCGGATGCCGGAAAGTTGGTCAAACTTGATCATTTAGAGGAAGTAAAAGTCGTAACAAGGTTTCCGTAGGTGAACCTGCGGAAGGATCATTACCGATCTAGTATCATCCATGACCATACACCACACAGGTTGGTGGTTTGCCGTGTGAACCGTACTTACTACTTTTAGGGGTCGGCCGGCCAGGCCGTTAAATGGCGAATCGGACGTGACGCCCGGCCGTCCGCCTTTAGGGTTAGGTCTAGGTCTTGTAGGTCTAGGTCTAGGTCTTCTAGGTCTAGGTCTAGGTCGCGGCCGCCTCGCCAGCCCCGCCTGCGGTTTTTTTTTCTCAACGTACGCGTCTGATAAAGTGTCTTCTTCCGTCTGCCAGACGGAGGAGGAAAGAGAAAGCAAAAAAGCGAGAGAGACAACTTTTGACGGTGGATCTCTTGGCTCACGCATCGATGAAGAACGCAGCCAGCTGCGATAAGTAGTGTGAATTGCAGAATTCAGTGAATCATCGAATCTTTGAACGCAAATGGCGCTCTTGGGTTCTCCCAGGAGCATGTCTGTCTGAGTGTCGGATATCATCCATCGCAGGCAAATGCTTGCGGCGTTGAGGCGTCACGGCCGCCGGGAGTCGGTCGGCCGTGTCCCTTGAAAGGCAGAGAGACTCGCTGCGGCGGTTTTCCGTGGGTTACGTACGTTACGTTTCCCGCGGCGCATCAGCGGAGGCCAAAAGCGTCGGCAGTCCTCCGCGGGATGTATGCCGCCTGGATGCCGCCGCCGTCAGAGTCGCACGGGCGAAAGGTGTGTGTGTGTCAAGCACATCCCTCTCTTTCTCTTGACCTCAGATCAGGCAAGGCTACCCGCTGAATTTAAGCATATTAATAAGCGGAGGAAAAGAAACTAACAAGGATTCCCTCAGTAACGGCGAGTGAAGCGGGATGAGCTCAAATTTGAAATCTCCGGTGCTTGCATCGGCGAGTTGTAATTGCGAGAAGCACTTTCTAGGCGGATCGGCCGTGCCTAAGTTGCTTGGAACAGCACGTCGCAGAGGGTGACAACCCC
>AB441401.1 Acanthastrea echinat_Scleractinia
ACTACCGATTGAATGGTTTAGTGAGGCCTCCTGACTGGCGCCGATACTCTGGCAACAGAGCGCCGGATGCCGGAAAGTTGGTCAAACTTGATCATTTAGAGGAAGTAAAAGTCGTAACAAGGTTTCCGTAGGTGAACCTGCGGAAGGATCATTACCGATACCGTCCAAGAAAAAACAACTCTCTGCGTTGTTTTTTTGCCCTGTGAACCGTACCCAATCGTTTAGGGGTCGGCCTGGCCGTTAAATGGCGAGCGGACGCGAGGCAATGCTCGCGGCCGTCCTCGCCCGCCCCGCCTGTGTATTTTTTTTTAACGTACGTGTCTACGGTCTGATGTTGCGGCCTGTTAGGGCCGAGAGTTGGAAATGCGAGAGACAACTTTTGACGGTGGATCTCTTGGCTCACGCATCGATGAAGAACGCAGCCAGCTGCGATAAGTAGTGTGAATTGCAGAATTCAGTGAATCATCGAATCTTTGAACGCAAATGGCGCTCTTGGGTTCTCCCAGGAGCATGTCTGTCTGAGTGTCGGATATCATCCATCGCAAGCACGGTGCGCCAGCCGTGCTCGCGGCGTTGAGGCGTCACGGCCGCCGCACAGTGTCGGCCGTGTCCCTTGAAAGGCAGAGAGACTCGCCGCGGTCCGCGGGGTGTATTCATTCCCGCGGCGCACCAGCGGAGGCCAAAAGTGTTGGCAGTCCTTCGCGCGCCGCCGGGGCCCCGCCGCGCGAGTCGTCCAGGCGAGACATCTATCTATATTTCTTGACCTCAGATCAGGCAAGGCTACCCGCTGAATTTAAGCATATTAATAAGCGGAGGAAAAGAAACTAACAAGGATTCCCTCAGTAACGGCGAGTGAAGCGGGAAGAGCTCAAATTTGAAATCTCCGGTGCTTGCATCGGCGAGTTGTAATTGCGAGAAGCACTTTCTAGGCGGATCGGCCGTGCCTAAGCTGCTTGGAACAGCAGGTCGCAGAGGGTGACAACCCCGTCTGTGGCTCGGCCGGCCGCTGACGATGTGCTTTCGAAGAGTCGGGTTGCTTGGGACTGCCGCCCAAAGCAAGGGCG
>LM993346.1 Acanthastrea maxima_Scleractinia
TTCTGACTGGCGCCGATACTCTGGCAACAGAGCGCCGGATGCCGGAAAGTTGGTCAAACTTGATCATTTAGAGGAAGTAAAAGTCGTAACAAGGTTTCCGTAGGTGAACCTGCGGAAGGATCATTACCGATGTAGTATCATCCATGACCATACACCACACAGGTTGGTGGTTTGCCGTGTGAACCGTACTAACTACTTTTAGGGGTCGGCCGGCCAGGCCGTTAAATGGCGAATCGGACGTGACGCCCGGGCCGTCCGCCTTTAGGGTTAGGTCTAGGTCTTCTAGGTCTAGGTCTAGGTCGCGTCTAGGTCGCGGCCGCCTCGCCAGCCCCGCCTGCGGTTTTTTCTCAACGTACGCGTCTGATAAAGTGTCTTCTTCCGTCTGCCAGACGGAGGAGGAAAGAGAAAGCAAAAAGCGAGAGAGACAACTTTTGACGGTGGATCTCTTGGCTCACGCATCGATGAAGAACGCAGCCAGCTGCGATAAGTAGTGTGAATTGCAGAATTCAGTGAATCATCGAATCTTTGAACGCAAATGGCGCTCTTGGGTTCTCCCAGGAGCATGTCTGTCTGAGTGTCGGATATCATCCATCGCAGGCAAATGCTTGCGGCGTTGAGGCGTCACGGCCGCCGGGAGTCGGTCGGCCGTGTCCCTTGAAAGGCAGAGAGACTCGCTGCGGCGGTTTTCCGTGGGTTACGTTACGTTACGTTTCCCGCGGCGCATCAGCGGAGGCCAAAAGCGTCGGCAGTCCTCCGCGGGATGTATGCCGCCCCGCCGTCAGAGTCGCACGGGCGAAAGGTGTGTGTGTGTCAAGCACATCCCTCTCTTTCTCTTGACCTCAGATCAGGCAAGGCTACCCGCTGAATTTAAGCATATTAATAAGCGGAGGAAAAGAAACTAACAAGGATTCCCTCAGTAACGGCGAGTGAAGCGGGATGAGCTCAAATTTGAAATCTCCGGTGCTTGCATCGGCGAGTTGTAATTGCGAGAAGCACTTTCTAGGCGGATCGGCCGTGCCTAAGTTGCTTGGAACAGCACGTCGCAGA
>AB214385.1 Pocillopora damicornis_Scleractinia
GGAAGTAAAAGTCGTAACAAGGTTTCCGTAGGTGAACCTGCGGAAGGATCATTACCGAAAGAGAGATACGTAGTTTTAGTACTACGAGTTCTTCTACCCTGGGAACCAGTGGAAAAAATTATCATTAGGGGTCGGCTGGTTCCGTTAAAAGGAGAGGGCCGCGAGGCGTCGCTCGGACTGCCGTGCTAGGTGACTTTGGTGGAGATGGATGGATGGAGACTGCTCAGTGGGATCGTAGCGTGACCGTGCGGTGTGGCGTAGGACGCTTCGTGCGCCGCGTCGGTGCCTGCCTACGTTTCTCGTTGTGTGTGTCCTTTTCTCTCTCTCCGTGTCTATCTAGTGCGTGCACTCGATGTGCCGCGGCGCGGTCGGCTCCTGCCCCGCAGACGTTTGACAGACGATTTGGTTCAAAGAACTGAGCACAGAGATACCTGTAAAGTGGATCTATAGAGAAAAAAAAAAGTTTGACAACTTTTGACGGTGGATCTCTAGGCTCACGCATCGATGAAGAACGCAGCCAGCTGCGATAAGTAGTGTGAATTGCAGAATTCAGTGAATCATCGAATCTTTGAACGCAAATGGCGCTCTTGGGTTCTCCCAGGAGCATGTCTGTCTGAGTGTCTATTCAAACACCCATCGTGCGAATCCGCGTGCGCGCGTCCGCCTGGTCCCCGTCTGTAGCGGATGGGGCCGGGACGCGCCCGCCGTGAACGGGTTCGTGCGGCGTTGAGGGTCGCGGTCGAGATGACCGGTCGTGTGCTAGCCTTGGTGCTCGGCCCGACCGGTCGGTTTACCGCGTCCCTTGAAATTCAGGGAGAAAGATCCGCCAAGCGACATCCGGTGTCGCGCGGGGATCATAGAACAAGATACCCTAAACGGCCACGGCTCTATCGCTTTGACGGAACAAATCTTTCTCCATTCGATTCTTTTTTCTGCTGCCGCCGGGTAGCGGTGGCGGCATCTCAAAGGAAAAAAGGAATCGCCTTCCAGACCTCAGATCAGGCAAGGCTACCCGCTGAATTTAAGCATATCAATAAGCGGAGGA
>HG965427.1 Turbinaria mesenterina_Scleractinia
ACTACCGATTGAATGGTTTAGTGAGGCCTTCTGACTGGCGCCGATACTCTGGCAACAGAGCGCCGGATGCCGGGAAGTTGGTCAAACTTGATCATTTAGAGGAAGTAAAAGTCGTAACAAGGTTTCCGTAGGTGAACCTGCGGAAGGATCATTACCGATAACAATCCAATCATAAAANNGNNTTTTTAACCTCTGTGAACTGTACACAATCTTTAGGGGGTCGGTGGCGCTTTTACCGTTAAATGGTCGTCGGTCCGTGCATTCGGCTTTCGGCCAGCCCCGCCANTTTCGTTTGTTGACACACTTNAATGTATTGCTCTGAAACATATCTGCCCGTTCNTTTTTTTTTTNNTTNNAANAAACNAAAAGACGGGCGNGTGACCAAANAANNTNNGGAGACAACTTTTAACGGTGGATCTCTAGGCTCACGTATCGATGAAGAACGCAGCCAGCTGCGATAAGTAGTGTGAATTGCAGAATTCAGTGNATCATTGAATCTTTGAACGCAAATGGCGCTCTTGGGTTCTCCCAGGAGCATGTCTGTCTGAGTGTCGGATATCATCTAACGCACTCGTTTGGTGTGCGGAATTGAGGCGTCACGGCGTTCTCTCTCGCCGTGTCCCTTGAAGGAAAGCGTGTTAGACTCGCATCGTGCGCGGTTTCAAAAAAACCTGCACTCCATGCGAAGGCTAAAGACATTATTTTGTCCTTCGNCTGGGTGCCGGTCCGCCAGCGCGAGTCGGCCGAAACTAAAGGTGACAAAAAACTTGAGATACATCTTGACCTCAGATCAGGCAAGGCTACCCGCTGAATTTAAGCATATTAATAAGCGGAGGAAAAGAAACTAACAAGGATTCCCCCAGTAACGGCGAGTGAAGCGGGAATAGCTCAAATTTGAAATCTCCGACGCTTGCGTCGGCGAATTGTAGTTACGAGAAGCACTTTCTCGGCGGATCGGGCGTGCCTAAGTTGCTTGGAACAGTACGTCGCAGAGGGTGACAACCCCGTCTGTGGCACGGCCGGCCGCTCACGATGTGCNTTCGAA
>AB214383.1 Pocillopora damicornis_Scleractinia
GGAAGTAAAAGTCGTAACAAGGTTTCCGTAGGTGAACCTGCGGAAGGATCATTACCGAAAGAGAGATACGTAGTTTTAGTACTACGAGTTCTTCTACCCTGGGAACCAGTGGAAAAAATTATCATTAGGGGTCGGCTGGTTCCGTTAAAAGGAGAGGGCCGCGAGGCGTCGCTCGGACTGCCGTGCTAGGTGACTTTGGTGGAGATGGATGGAGACTGCTCAGTGGGATCGTAGCGTGACCGTGCGGTGTGGCGTAGGACGCTTCGTGCGCCGCGTCGGTGCCTGCCTACGTTTCTCGTTGTGTGTGTCCTTTTCTCTCTCTCCGTGTCTATCTAGTGCGTGCACTCGATGTGCCGCGGCGCGGTCGGCTCCTGCCCCGCAGACGTTTGACAGACGATTTGGTTCAAAGAACTGAGCACAGAGATACCTGTAAAATGGATCTATAGAGAAAAAAAAAAGTTTGACAACTTTTGACGGTGGATCTCTAGGCTCACGCATCGATGAAGAACGCAGCCAGCTGCGATAAGTAGTGTGAATTGCAAAATTCAGTGAATCATCGAATCTTTGAACGCAAATGGCGCTCTTGGGTTCTCCCAGGAGCATGTCTGTCTGAGTGTCTATTCAAACACCCATCGTGCGAATCCGCGTGCGCCCGTCCGCCTGGTCCCCGTCTGTAGCGGATGGGGCCGGGACGCGCCCGCCGTGAACGGGTTCGTGCGGCGTTGAGGGTCGCGGTCGAGATGACCGGTCGTGTGCTAGCCTTGGTGCTCGGCCCGACCGGTCGGTTTACCGCGTCCCTTGAAATTCAGGGAGAAAGATCCGCCAAGCGACATCCGGTGTCGCGCGGGGATCATAGAACAAGATACCCTAAACGGCCACGGCTCTATCGCTTTGACGGAACAAATCTTTCTCCATTCGATTCTTTTTTCTGCTGCCGCCGGGTAGCGGTGGCGGCATCTCAAAGGAAAAAAGGAATCGCCTTCCAGACCTCAGATCAGGCAAGGCTACCCGCTGAATTTAAGCATATCAATAAGCGGAGGA
>HG965433.1 Turbinaria reniformis_Scleractinia
ACTACCGATTGAATGGTTTAGTGAGGCCTTCTGACTGGCGCCGATACTCTGGCAACAGAGCGCCGGATGCCGGGAAGTTGGTCAAACTTGATCATTTAGAGGAAGTAAAAGTCGTAACAAGGTTTCCGTAGGTGAACCTGCGGAAGGATCATTACCGATAACAATCCAATCATAAAAATGGATTTTTAACCTCTGTGAACTGTACACAATCTTTAGGGGTCGGTGGCGCTTTTACCGTTAAATGGTCGTCGGTCCGTGCATTCGGCTTTCGGCCAGCCCCGCCATTCTCGTTTGTTGACACACTTCAATGTATTGCTCTGAAACATATCTGCCCGTTCATTTTTTTTTTTTTTAAAGAAAAAAGACGGGCGAGTGACAAAGAACATGTGGAGACAACTTTTAACGGTGGATCTCTAGGCTCACGTATCGATGAAGAACGCAGCCAGCTGCGATAAGTAGTGTGAATTGCAGAATTCAGTGAATCATTGAATCTTTGAACGCAAATGGCGCTCTTGGGTTCTCCCAGGAGCATGTCTGTCTGAGTGTCGGATATCATCTAACGCACTCGTTTGGTGTGCGGAATTGAGGCGTCACGGCGTTCTCTCTCGCCGTGTCCCTTGAAGGAAAGCGTGTTAGACTCGCATCGTGCGCGGTTTCAAAAAAACCTGCACTCCATGCGAAGGCTAAAGACATTATTTTGTCCTTCGTCTGGGTGCCGGTCCGCCAGCGCGAGTCGGCCGAAAAGTAAAGGTGACAAAAAACTTGGCATACATCTTGACCTCAGATCAGGCAAGGCTACCCGCTGAATTTAAGCATATTAATAAGCGGAGGAAAAGAAACTAACAAGGATTCCCCCAGTAACGGCGAGTGAAGCGGGAATAGCTCAAATTTGAAATCTCCGACGCTTGCGTCGGCGAATTGTAGTTACGAGAAGCACTTTCTCGGCGGATCGGGCGCGCCTAAGTTGCTTGGAACAGTACGTCGCAGAGGGTGACAACCCCGTCTGTGGCACGGCCGGCCGCTCACGATGTGCTTTCGAA
>AB441416.1 Rhodactis bryoides_Scleractinia
ACTACCGATTGAATGGTTTAGTGAGGCCTCCTGACTGGCGCCGACGCTCTGGCAACAGAGGGTGGGATGCCGGGAAGTTGGTCAAACTTGATCATTTAGAGGAAGTAAAAGTCGTAACAAGGCTTCCGTAGGTGAACCTGCGGAAGGATCATTACCGTACGCATCCAAAAAAGTGGCACGACGAGTACCTTGTGAACCTGTTCGAACCAATTTAGTTGGGGGTCGGTCGGCGGACCGTTAAATGGTCTCCCTCTCTCGCTCGCTCGCTCGCCCGCCAGCAACTGGGCGACGGACGACGGACGACGGGAGAGGAGAGCCAGCCCCACAACAATGTGTTTGTGACGCAAAAACGTGTTTGTTTGTTTGCTTGAAGAAAGAGAGAGAAAGACGAAAACGAGAGACAACTTTTGACGGTGGATCTCTTGGCTCGCGCATCGATGAAGAACGCAGCCAGCTGCGATAAGTAGTGTGAATTGCAGAATTCAGTGAATCATCGAGTCTTTGAACGCAAATGGCGCTCTTGGGTTCTCCCAGGAGCATGTCTGTCTGAGTGTCGGATTTCAGTCTTGAACGCTCGCGTGCGTTGTTACGCGCGAGCGAGCGGCGTTGGGGTGTCACGAACGGATCTGCCAGGATCCGAGGCCGTGTCCCTCGAAGTGAAAACCCGAGACAGCAGCGCACGGGCGGTCTGTCGGAGAGGCTAAAGAGCAGCACTTTTGCCCTTTTCGACGGCCGCCCGCGCCACCACCAACACAGCTCCTTCTTGACCTCAGATCAGGCAAGGCTACCCGCTGAATTTAAGCATATTAATAAGCGGAGGAAAAGAAACTAACAAGGATTCCCCCAGTAACGGCGAGTGAAGCGGGAACGGCTCAAATTTGAAATCTCCGTTGCTTGCAACGGCGAATTGTAATTTCGAGAAGCGCTTTCTCGGCGGACCGGGCGCGCCTAAGTTGCTTGGAACGGCACGTCGCAGAGGGTGACAACCCCGTCTGTGGCGGGTCCGGCCGCTAACGATGTGCTTTCGAA
>JQ911566.1 Porites nigrescens_Scleractinia
CAATCCGGCATTTGAATGGTTTAGTGAGGCCTTCTGACTGGCGCCGCTACTCTGGCAACAGAGCGGCGGATGCCGGGAAGTTGGTCAAACTTGATCATTTAGAGGAAGTAAAAGTCGTAACAAGGTTTCCGTAGGTGAACCTGCGGAAGGATCATTACCGATCGAGGCATCCAAAACCTGTCATGGGTTTTCAGTGTGAATTGTGAAAACAATTTTTAGGGGTCGGCGAGATGCCGTTAAATGGCGCGTGGGCGTGTGCGACGCACACGTCCGCACGTCAGCCCCGCCATTGTTTTTGTCATCGAACTGTAACGTTTGGACTGAAAGTGAATACTAAAAAAAGAGAGACAACTTTTGACGGTGGATCTCTTGGCTCACGTATCGATGAAGAACGCAGCCAGCTGCGATAAGTAGTGTGAATTGCAGAATTCAGTGAATCATTGAATCTTTGAACGCAAATGGCGCTCTTGGGTTCTCCCAGGAGCATGTCTGTCTGAGTGTCGGATATCTTACGAAGCGATCGTGCATCGATTGTGGAATTGAGGTGTCACGGAGAGTGGAAACAACTCAGGCCGTGTCCCTCGAAAGGAGGCAGCTGCGGAGCCGCACGCGCTATTATTTCTTTTAATAGCGAGTGACCTCTATGAAAAAGTCATGGGTTCAGTGCGTAGGCTAAAATACAAATTCCTCCGTGCTACCATGATGTAGAGGTTTAGGGTCCCAGTTTTTGTTCATGTTTTTGAAACAACCTAAATCTTGACCTCAGATCAGGCAAGGCTACCCGCTGAATTTAAGCATATTAATAAGCGGAGGAAAAGAAACTAACAAGGATTCCCTCAGTAACAGCGAGTGAAGCGGGAACAGCTCAAATTTGAAATCTCCGACGCTTGCGTCGGCGAGTTGTAGTTGCGAGAAGCACTTTCTAGGCGGATCGGTGGTGCCTAAGTTGCTTGGAACAGTACGTCATAGAGGGTGACAACCCCGTCTGTGGCACGACCGGCCGCTCACGATGTGCTTTCGAAGAGTCCG
>AB441405.1 Physogyra lichtensteini_Scleractinia
ACTACCGATTGAATGGTTTAGTGAGGCCTCCTGACTGGCGCCGATGCTCTGGCGACAGAGCGCCGGATGCCGGAAAGTTGGTCAAACTTGATCATTTAGAGGAAGTAAAAGTCGTAACAAGGTTTCCGTAGGTGAACCTGCGGAAGGATCATTACCGATGCAGTCCGACAACTCCGTTGTTTACCTTGTGAACAGTACCTAACTCTTAGGGGTCGGCAAGTCCGTTAAATGGCGGTCGTACGTGTCTGCTGTCTGTTTGTTCCGAGAGAGGATTGCGGACGGACGCGGACGCTCTGCAGCCCCGACCGTGTTTTTAACACGAACGAAGTGGGCTTTACTGTACGTCTGATTTGGGTGGCCACTCCGTGCGTCACCGCGAGAGAGAGCAAAAACGAGATACAACTTTTGACGGTGGATCTCTTGGCTCACGCATCGATGAAGAACGCAGCCAGCTGCGATAAGTAGTGTGAATTGCAGAATTCAGTGAATCATCGAATCTTTGAACGCAAATGGCGCTCTTGGGTTCTCCCAGGAGCATGTCTGTCTGAGTGTCGGATATCATCCATCGCACCGCGGTGCGGCGTTGAGGCGTCACGGCCGGACGGTTACCGTACCGTGTCCCCTTGAAGGCAAGAGAGACCCGCGTGGCTCGGGCCGGTCCCCGGCAGACACGATCGCGGAGGCTAAAAGCTGTTTTGCCCTTCGCGTGCCGGTGCGACTGCCGTACCAGGGTCGGTCGGAGGAGCGAACGCTAAAGGCTCTTGACCTCAGATCAGCAAGGCTACCCGCTGAATTTAAGCATATTAATAAGCGGAGGAAAAGAAACTAACAAGGATTCCCTCAGTAACGGCGAGTGAAGCGGGACGAGCTCAAATTTGAAATCTCCGGTGCCTGCACCGGCGAGTTGTAGTTGCGAGAAGCACTTTCTAGGCGGATCGGTGGTGCCTAAGTTGCTTGGAACGGCATGTCGCAGAGGGTGACAACCCCGTCTGTGGCGCGGCCGGCCGCTGACGATGTGCTTTCGAA
>AB748677.1 Goniopora pendulus_Scleractinia
ACTACCGATTGAATGGTTTAGTGAGGCCTTCTGACTGGCGCCGCTACTCTGGCAACAGAGCGGCGGATGCCGGGAAGTTGGTCAAACTTGATCATTTAGAGGAAGTAAAAGTCGTAACAAGGTTTCCGTAGGTGAACCTGCGGAAGGATCATTACCGATCGAGGCATCCAAAACCTGTCACTGGGTTTTCAGTGTGAATTGTCAATTCAATTTTTAGGGGTCGGCGAGATGCCGTTAAATGGCGCGTGGGCGTGTGCCACGCACACGTACGCACGTCAGCCCCGCCATTGTTTTTGTCATCGAACTGTAACGTTTGGACTGAAAGTGAATACGAAAAAAAGAGAGACAACTTTTGACGGTGGATCTCTTGGCTCACGTATCGATGAAGAACGCAGCCAGCTGCGATAAGTAGTGTGAATTGCAGAATTCAGTGAATCATTGAATCTTTGAACGCAAATGGCGCTCTTGGGTTCTCCCAGGAGCATGTCTGTCTGAGTGTCGGATATCTTACGAAGCGATCGTGCATCGATTGCGGAATTGAGGTGTCACGGAGAGTGGAAACAACTCAGGCCGTGTCCCTCGAAAGGAGGCAGCTGCGGAGCCGCACGCGCTATTATTTTTTTTAATAGCGAGTGACCTCTATGAAAAAGTCATGGGTTCAGTGCGTAGGCTAAAATACAAATTCCTCCGTGCTACCATGATGTAGAGGTTTTGGGTCCCAGTTTTTGTTCATGTTTTTGAAACAAAACCTAAATCTTGACCTCAGATCAGGCAAGGCTACCCGCTGAATTTAAGCATATTAATAAGCGGAGGAAAAGAAACTAACAAGGATTCCCTCAGTAACAGCGAGTGAAGCGGGAACAGCTCAAATTTGAAATCTCCGACGCTTGCGTCGGCGAGTTGTAGTTGCGAGAAGCACTTTCTAGGCGGATCGGTGGTGCCTAAGTTGCTTGGAACAGTACGTCATAGAGGGTGACAACCCCGTCTGTGGCACGACCGGCCGCTCACGATGTGCTTTCGAA
>AB441412.1 Madracis myriaster_Scleractinia
ACTACCGATTGAATGGTTTAGTGAGGCCTTCTGACTGGCGCCGACACTCTGGCGACAGAGAGTCGAATGCCGGAAAGTTGGTCAAACTTGATCATTTAGAGGAAGTAAAAGTCGTAACAAGGTTTCCGTAGGTGAACCTGCGGAAGGATCATTACCGATACGTGTCCAAATCAAGTCTTCGACTTGTACCGTGTGAACTCGAGCAAACTTTTAGGGGTCGGCAAGTCCGTTAAATGGCGGTCGGACGCAGGAGCGCTGAGGTTCTGCGGCCGCCCGTCCAGCCCCGCCAGTGTTTTTTTACCAACATGCTTAACAGAGTCTGAAGGCTGCGCTCGTGCGCGGCGCGGGTTTGCGCCCCGCCGCGCAGAGCGAGACGAAAAAAGATTGACAACTTTTGACGGTGGATCTCTTGGCTCACGCATCGATGAAGAACGCAGCCAGCTGCGATAAGTAGTGTGAATTGCAGAATTCAGTGAATCATCGAATCTTTGAACGCAAATGGCGCTCTTGGGTTCTCCCAGGAGCATGTCTGTCTGAGTGTCGGATATCACCCATCGCACTTGAGTGCGCGGAGTTGAGGCGTCATGGCCGCCGGCTGTCGCGGGCAGGCCGTGTCCCTCGAAAGGCAGAGAGACCCGCCGTGACTGGGGCTTCTTCCCGGCACAGCAGCGGAGGCTAAAACTCGTTTTGCCCTTCGCGTGCCCGGCGAAGACCTCGGGTCGCACCTGGGTCGCAGGCGAACTCACACATACATCTTGACCTCAGATCAGGCAAGGCTACCCGCTGAATTTAAGCATATTAATAAGCGGAGGAAAAGAAACTAACAAGGATTCCCCTAGTAACGGCGAGTGAAGCGGGAAGAGCTCAAATTTGAAATCTCCGATGCTTGCATCGGCGAGTTGTAGTTGCGAGAAGCACTTTCTAGGCGGATCGGCACTGCCTAAGTTGCTTGGAACAGCACGTCACAGAGGGTGACAACCCCGTCTGTGGCAGTGGCGGCCGCTGACGATGTGCTTTCGAA
>AB748678.1 Goniopora pendulus_Scleractinia
ACTACCGATTGAATGGTTTAGTGAGGCCTTCTGACTGGCGCCGCTACTCTGGCAACAGAGCGGCGGATGCCGGGAAGTTGGTCAAACTTGATCATTTAGAGGAAGTAAAAGTCGTAACAAGGTTTCCGTAGGTGAACCTGCGGAAGGATCATTACCGATCGAGGCATCCAAAACCTGTCACTGGGTTTTCAGTGTGAATTGTCAATTCAATTTTTAGGGGTCGGCGAGATGCCGTTAAATGGCGCGTGGGCGTGTGCCACGCACACGTACGCACGTCAGCCCCGCCATTGTTTTTGTCATCGAACTGTAACGTTTGGACTGAAAGTGAATACGAAAAAAAGAGAGACAACTTTTGACGGTGGATCTCTTGGCTCACGTATCGATGAAGAACGCAGCCAGCTGCGATAAGTAGTGTGAATTGCAGAATTCAGTGAATCATTGAATCTTTGAACGCAAATGGCGCTCTTGGGTTCTCCCAGGAGCATGTCTGTCTGAGTGTCGGATATCTTACGAAGCGATCGTGCATCGATTGCGGAATTGAGGTGTCACGGAGAGTGGAAACAACTCAGGCCGTGTCCCTCGAAAGGAGGCAGCTGCGGAGCCGCACGCGCTATTATTTTTTTTTAATAGCGAGTGACCTCTATGAAAAAGTCATGGGTTCAGTGCGTAGGCTAAAATACAAATTCCTCCGTGCTACCATGATGTGGAGGTTGTGGTTCCCAGTTTTTGTTGATGTTTTTGAAACAACCTAAATCTTGACCTCAGATCAGGCAAGGCTACCCGCTGAATTTAAGCATATTAATAAGCGGAGGAAAAGAAACTAACAAGGATTCCCTCAGTAACAGCGAGTGAAGCGGGAACAGCTCAAATTTGAAATCTCCGACGCTTGCGTCGGCGAGTTGTAGTTGCGAGAAGCACTTTCTAGGCGGATCGGTGGTGCCTAAGTTGCTTGGAACAGTACGTCATAGAGGGTGACAACCCCGTCTGTGGCACGACCGGCCGCTCACGATGTGCTTTCGAA
>AB748679.1 Goniopora pendulus_Scleractinia
ACTACCGATTGAATGGTTTAGTGAGGCCTTCTGACTGGCGCCGCTACTCTGGCAACAGAGCGGCGGATGCCGGGAAGTTGGTCAAACTTGATCATTTAGAGGAAGTAAAAGTCGTAACAAGGTTTCCGTAGGTGAACCTGCGGAAGGATCATTACCGATCGAGGCATCCAAAACCTGTCACTGGGTTTTCAGTGTGAATTGTCAATTCAATTTTTAGGGGTCGGCGAGATGCCGTTAAATGGCGCGTGGGCGTGTGCCACGCACACGTACGCACGTCAGCCCCGCCATTGTTTTTGTCATCGAACTGTAACGTTTGGACTGAAAGTGAATACGAAAAAAAGAGAGACAACTTTTGACGGTGGATCTCTTGGCTCACGTATCGATGAAGAACGCAGCCAGCTGCGATAAGTAGTGTGAATTGCAGAATTCAGTGAATCATTGAATCTTTGAACGCAAATGGCGCTCTTGGGTTCTCCCAGGAGCATGTCTGTCTGAGTGTCGGATATCTTACGAAGCGATCGTGCATCGATTGCGGAATTGAGGTGTCACGGAGAGTGGAAACAACTCAGGCCGTGTCCCTCGAAAGGAGGCAGCTGCGGAGCCGCACGCGCTATTATTTTTTTAATAGCGAGTGACCTCTATGAAAAAGTCATGGGTTCAGTGCGTAGGCTAAAATACAAATTCCTCCGTGCTACCATGATGTAGAGGTTTTGGGTCCCAGTTTTTGTTCATGTTTTTGAAACAAAACCTAAATCTTGACCTCAGATCAGGCAAGGCTACCCGCTGAATTTAAGCATATTAATAAGCGGAGGAAAAGAAACTAACAAGGATTCCCTCAGTAACAGCGAGTGAAGCGGGAACAGCTCAAATTTGAAATCTCCGACGCTTGCGTCGGCGAGTTGTAGTTGCGAGAAGCACTTTCTAGGCGGATCGGTGGTGCCTAAGTTGCTTGGAACAGTACGTCATAGAGGGTGACAACCCCGTCTGTGGCACGACCGGCCGCTCACGATGTGCTTTCGAA
>AB748680.1 Goniopora pendulus_Scleractinia
ACTACCGATTGAATGGTTTAGTGAGGCCTTCTGACTGGCGCCGCTACTCTGGCAACAGAGCGGCGGATGCCGGGAAGTTGGTCAAACTTGATCATTTAGAGGAAGTAAAAGTCGTAACAAGGTTTCCGTAGGTGAACCTGCGGAAGGATCATTACCGATCGACGCATCCAAAACCTGTCACTGGGTTTTCAGTGTGAATTGTCAATTCAATTTTTAGGGGTCGGCGAGATGCCGTTAAATGGCGCGTGGGCGTGTGCGACGCACACGTCCGCACGTCAGCCCCGCCATTGTTTTTGTCATCGAACTGTAACGTTTGGACTGAAAGTGAATAAGAAAAAAAGAGAGACGACTTTTGACGGTGGATCTCTTGGCTCACGTATCGATGAAGAACGCAGCCAGCTGCGATAAGTAGTGTGAATTGCAGAATTCAGTGAATCATTGAATCTTTGAACGCAAATGGCGCTCTTGGGTTCTCCCAGGAGCATGTCTGTCTGAGTGTCGGATATCTTACGAAGCGATCGTGCATCGATTGCGGAATTGAGGTGTCACGGAGAGTGGAAACAACTCAGGCCGTGTCCCTCGAAAGGAGGCAGCTGCGGAGCCGCACGCGCTATTATTTTTTTAATAGCGAGTGACCTCTATGAAAAAGTCATGGGTTCAGTGCGTAGGCTAAAATACAAATTCCTCCGTGCTACCATGATGTAGAGGTTTTGGGTCCCAGTTTTTGTTCATGTTTTTGAAACAAAACCTAAATCTTGACCTCAGATCAGGCAAGGCTACCCGCTGAATTTAAGCATATTAATAAGCGGAGGAAAAGAAACTAACAAGGATTCCCTCAGTAACAGCGAGTGAAGCGGGAACAGCTCAAATTTGAAATCTCCGACGCTTGCGTCGGCGAGTTGTAGTTGCGAGAAGCACTTTCTAGGCGGATCGGTGTTGCCTAAGTTGCTTGGAACAGTACGTCATAGAGGGTGACAACCCCGTCTGTGGCACGACCGGCCGCTCACGATGTGCTTTCGAA
>AB906950.1 Goniopora cf. cellulosa_Scleractinia
ACTACCGATTGAATGGTTTAGTGAGGCCTTCTGACTGGCGCCGCTACTCTGGCAACAGAGCGGCGGATGCCGGGAAGTTGGTCAAACTTGATCATTTAGAGGAAGTAAAAGTCGTAACAAGGTTTCCGTAGGTGAACCTGCGGAAGGATCATTACCGATCGAGGCATCCAAAACCTGTCATGGGTTTTCAGTGTGAATTGTCAATTCAATTTTTAGGGGTCGGCGAGATGCCGTTAAATGGCGCGTGGGCGTGTGCGACGCACACGTCCGCACGTCTGCCCCGCCATTGTTTTTGTCATCGAACTGTAACGTTTGGACTGAAAGTGAATACGAAAAAAAAGAGAGACAACTTTTGACGGTGGATCTCTTGGCTCACGTATCGATGAAGAACGCAGCCAGCTGCGATAAGTAGTGTGAATTGCAGAATTCAGTGAATCATTGAATCTTTGAACGCAAATGGCGCTCTTGGGTTCTCCCAGGAGCATGTCTGTCTGAGTGTCGGATATCTTACGAAGCGATCGTGCATCGATTGCGGAATTGAGGTGTCACGGAGAGTGGAAACAACTCAGGCCGTGTCCCTCGAAAGGAGGCAGCTGCGGAGCCGCACGCGCTATTATTTTTTTTAATAGCGAGTGACCTCTATGAAAAAGTCATGGGTTCAGTGCGTAGGCTAAAATACAAATTCCTCCGTGCTACCATGATGTAGAGGTTTTGGGTCCCAGTTTTTGTTCATGTTTTTGAAACAAACCTAAATCTTGACCTCAGATCAGGCAAGGCTACCCGCTGAATTTAAGCATATTAATAAGCGGAGGAAAAGAAACTAACAAGGATTCCCTCAGTAACAGCGAGTGAAGCGGGAACAGCTCAAATTTGAAATCTCCGACGCTTGCGTCGGCGAGTTGTAGTTGCGAGAAGCACTTTCTAGGCGGATCGGTGGTGCCTAAGTTGCTTGGAACAGTACGTCATAGAGGGTGACAACCCCGTCTGTGGCACGACCGGCCGCTCACGATGTGCTTTCGAA
>AB441414.1 Goniopora columna_Scleractinia
ACTACCGATTGAATGGTTTAGTGAGGCCTTCTGACTGGCGCCGCTACTCTGGCAACAGAGCGGCGGATGCCGGGAAGTTGGTCAAACTTGATCATTTAGAGGAAGTAAAAGTCGTAACAAGGTTTCCGTAGGTGAACCTGCGGAAGGATCATTACCGATCGAGGCATCCAAAACCTGTCATGGGTTTTCAGTGTGAATTGTAAATTCAATTTTTAGGGGTCGGCGAGATGCCGTTAAATGGCGCGTGGGCGTGTGCGACGCACACGTCCGCACGTCAGCCCCGCCATTGTTTTTGTCATCGAACTGTAACGTTTGGACTGAAAGTGAATACGAAAAAAAAGAGAGACAACTTTTGACGGTGGATCTCTTGGCTCACGTATCGATGAAGAACGCAGCCAGCTGCGATAAGTAGTGTGAATTGCAGAATTCAGTGAATCATTGAATCTTTGAACGCAAATGGCGCTCTTGGGTTCTCCCAGGAGCATGTCTGTCTGAGTGTCGGATATCTTACGAAGCGATCGTGCATCGATTGCGGAATTGAGGTGTCACGGAGAGTGGAAACAACTCAGGCCGTGTCCCTCGAAAGGAGGCAGCTGCGGAGCCGCACGCGCTATTATTTTTTTTAATAGCGAGTGACCTCTATGAAAAAGTCATGGGTTCAGTGCGTAGGCTAAAATACAAATTCCTCCGTGCTACCATGATGTAGAGGTTTTGGGTCCCAGTTTTTGTTCATGTTTTTGAAACAACCTAAATCTTGACCTCAGATCAGGCAAGGCTACCCGCTGAATTTAAGCATATTAATAAGCGGAGGAAAAGAAACTAACAAGGATTCCCTCAGTAACAGCGAGTGAAGCGGGAACAGCTCAAATTTGAAATCTCCGACGCTTGCGTCGGCGACTTGTAGTTGCGAGAAGCACTTTCTAGGCGGATCGGTGGTGCCTAAGTTGCTTGGAACAGTACGTCATAGAGGGTGACAACCCCGTCTGTGGCACGACCGGCCGCTCACGATGTGCTTTCGAA
>JQ911548.1 Goniopora minor_Scleractinia
GGTACGGATGATGGATTAGTGAGGCCTTCTGACTGGCGCCGCTACTCATGGCAACAGAGCGGCGGATGCCGGGAAGTTGGTCAAACTTGATCATTTAGAGGAAGTAAAAGTCGTAACAAGGTTTCCGTAGGTGAACCTGCGGAAGGATCATTACCGATGTGAAAAATCCAAGGTTAAACATCATTAACCAGTGTGAACTGTGAAACAACTCTTTAGGGGTCGGCACAGGCGTGTGTCGTTAAATGGCGGATAGGTTCCTTCCGCCAGCCCCGCCATTGTGTTTATTATATCACTTTGAACGTTAAAGACTGAGAACTATGTATCATGCATTAAATGTATGAGAAAGAAGGAAAGAAAAATGAGAGACAACTTTTGACGGTGGATCTCTTGGCTCACGTATCGATGAAGAACGCAGCCAGCTGCGATATGTAGTGTGAATTGCAGAATTCAGTGAATCATTGAATCTTTGAACGCAAATGGCGCTCTTGGGTTCTCCCAGGAGCATGTCTGTCTGAGTGTCGGATTTTATCGAACGCACTCGTGAGTGCGGTATTGAGGTGTCACGGCGTGTTAGCAAGCAAGCATTAAATCGCCGTGTCCCTTGAAGGACAGCAGCATTGGACTCGCATTCTCTATTGAAACTTGAGTGCGAAGGCTAAAGATAATATTTTCCTTCGCCCAAACATGCAATAGCAGAAACAAGATCCAATCAAAGCGGTGAGTGACAATAAACATCAAATCTTGACCTCAGATCAGCAAGGCTACCCGCTGAATTTAAGCATATTAATAAGCGGAGGAAAAGAAACTAACAAGGATTCCCTCAGTAACGGCGAGTGAAGCGGGAATAGCTCAAATTTGAAATCTCCGACGCTTGCGTCGGCGAGTTGTAGTTGCGAGAAGCACTTTCTAGGCGGATCGGTCGTGCCTAAGTTGCTTGGAACAGTACGTCATAGAGGGTGACACCCCGTCTGTGGCTCGGCCGGCCGCTCACGATGTGCTTTCGAGAGTCAGTGCTGACGG
>AB906946.1 Goniopora burgosi_Scleractinia
ACTACCGATTGAATGGTTTAGTGAGGCCTTCTGACTGGCGCCGCTACTCTGGCAACAGAGCGGCGGATGCCGGGAAGTTGGTCAAACTTGATCATTTAGAGGAAGTAAAAGTCGTAACAAGGTTTCCGTAGGTGAACCTGCGGAAGGATCATTACCGATAGACGCATCCAAAACCTGCAATGGGTTTTCAGTGTGAATTGTCAATTCAATTTTTAGGGGTCGGCGAGATGCCGTTAAATGGCGCGTGGGCGTGTGCTTGACGCACGCGTTTGCACGTCAGCCCCGCCATTGTTTTTGTGTCATCAAACTGTAACGTCTTGACTGAAAGTGAATAAGCAATAAAGAGAGACAACTTTTGACGGTGGATCTCTTGGCTCACGTATCGATGAAGAACGCAGCCAGCTGCGATAAGTAGTGTGAATTGCAGAATTCAGTGAATCATTGAATCTTTGAACGCAAATGGCGCTCTTGGGTTCTCCCAGGAGCATGTCTGTCTGAGTGTCGGATATCTTACGAAGCGATCGTGCATCGATTGCGGAATTGAGGTGTCACGGTGAGTGAAAACAACTTGGGCCGTGTCCCTCGAAAGGAGGCAGCTGCGGAGCCGCACGCGCTATTATTTATTTAATAGCGAGTGACCTCTATGAAAAAGTCATGGGTTCAGTGCGTAGGCTAAAATAAAAATTCCTCCGTGCTACCATGATGTAGAGGTTCAGGGTCCCAGTTTTTATTTGTTTATTTTGTAAACAACCAAAATCTTGACCTCAGATCAGGCAAGGCTACCCGCTGAATTTAAGCATATTAATAAGCGGAGGAAAAGAAACTAACAAGGATTCCCTCAGTAACAGCGAGTGAAGCGGGAACAGCTCAAATTTGAAATCTCCGACCTTTGGGTCGGCGAGTTGTAGTTGCGAGAAGCACTTTCTAGGTGGACCGGTGGTGCCTAAGTTGCTTGGAACAGTACGTCATAGAGGGTGACAACCCCGTCTGTGGCACGACCGGCCGCTCACGATGTGCTTT
>AB906947.1 Goniopora cf. cellulosa_Scleractinia
ACTACCGATTGAATGGTTTAGTGAGGCCTTCTGACTGGCGCCGCTACTCTGGCAACAGAGCGGCGGATGCCGGGAAGTTGGTCAAACTTGATCATTTAGAGGAAGTAAAAGTCGTAACAAGGTTTCCGTAGGTGAACCTGCGGAAGGATCATTACCGATCGAGGCATCCAAAACCTGTCATGGGTTTTCAGTGTGAATTGTCAATTCAATTTTTAGGGGTCGGCGAGATGCCGTTAAATGGCGCGTGGGCGTGTGCGACGCACACGTCCGCACGTCTGCCCCGCCATTGTTTTTGTCATCGAACTGTAACGTTTGGACTGAAAGTGAATACGAAAAAAAAGAGAGACAACTTTTGACGGTGGATCTCTTGGCTCACGTATCGATGAAGAACGCAGCCAGCTGCGATAAGTAGTGTGAATTGCAGAATTCAGTGAATCATTGAATCTTTGAACGCAAATGGCGCTCTTGGGTTCTCCCAGGAGCATGTCTGTCTGAGTGTCGGATATCTTACGAAGCGATCGTGCATCGATTGCGGAATTGAGGTGTCACGGAGAGTGGAAACAACTCAGGCCGTGTCCCTCGAAAGGAGGCAGCTGCGGAGCCGCACGCGCTATTATTTTTTTTAATAGCGAGTGACCTCTATGAAAAAGTCATGGGTTCAGTGCGTAGGCTAAAATACAAATTCCTCCGTGCTACCATGATGTAGAGGTTGTGGGTCCCAGTTTTTGTTCATGTTTTTGAAACAACCTAAATCTTGACCTCAGATCAGGCAAGGCTACCCGCTGAATTTAAGCATATTAATAAGCGGAGGAAAAGAAACTAACAAGGATTCCCTCAGTAACAGCGAGTGAAGCGGGAACAGCTCAAATTTGAAATCTCCGACGCTTGCGTCGGCGAGTTGTAGTTGCGAGAAGCACTTTCTAGGCGGATCGGTGGTGCCTAAGTTGCTTGGAACAGTACGTCATAGAGGGTGACAACCCCGTCTGTGGCACGACCGGCCGCTCACGATGTGCTTTCGAA
>AB906948.1 Goniopora cf. cellulosa_Scleractinia
ACTACCGATTGAATGGTTTAGTGAGGCCTTCTGACTGGCGCCGCTACTCTGGCAACAGAGCGGCGGATGCCGGGAAGTTGGTCAAACTTGATCATTTAGAGGAAGTAAAAGTCGTAACAAGGTTTCCGTAGGTGAACCTGCGGAAGGATCATTACCGATCGAGGCATCCAAAACCTGTCATGGGTTTTCAGTGTGAATTGTCAATTCAATTTTTAGGGGTCGGCGAGATGCCGTTAAATGGCGCGTGGGCGTGTGCGACGCACACGTCCGCACGTCTGCCCCGCCATTGTTTTTGTCATCGAACTGTAACGTTTGGACTGAAAGTGAATACGAAAAAAAAGAGAGACAACTTTTGACGGTGGATCTCTTGGCTCACGTATCGATGAAGAACGCAGCCAGCTGCGATAAGTAGTGTGAATTGCAGAATTCAGTGAATCATTGAATCTTTGAACGCAAATGGCGCTCTTGGGTTCTCCCAGGAGCATGTCTGTCTGAGTGTCGGATATCTTACGAAGCGATCGTGCATCGATTGCGGAATTGAGGTGTCACGGAGAGTGGAAACAACTCAGGCCGTGTCCCTTGAAAGGAGGCAGCTGCGGAGCCGCACGCGCTATTATTTTTTTTAATAGCGAGTGACCTCTATGAAAAAGTCATGGGTTCAGTGCGTAGGCTAAAATACAAATTCCTCCGTGCTACCATGATGTAGAGATTGTGGTTCCCAGTTTTTGTTCATGTTTTTGAAACAACCTAAATCTTGACCTCAGATCAGGCAAGGCTACCCGCTGAATTTAAGCATATTAATAAGCGGAGGAAAAGAAACTAACAAGGATTCCCTCAGTAACAGCGAGTGAAGCGGGAACAGCTCAAATTTGAAATCTCCGACGCTTGCGTCGGCGAGTTGTAGTTGCGAGAAGCACTTTCTAGGCGGATCGGTGGTGCCTAAGTTGCTTGGAACAGTACGTCATAGAGGGTGACAACCCCGTCTGTGGCACGACCGGCCGCTCACGATGTGCTTTCGAA
>AB906994.1 Goniopora tenuidens_Scleractinia
TACCGATTGAATGGTTTAGTGAGGCCTTCTGACTGGCGCCGCTACTCTGGCAACAGAGCGGCGGATGCCGGGAAGTTGGTCAAACTTGATCATTTAGAGGAAGTAAAAGTCGTAACAAGGTTTCCGTAGGTGAACCTGCGGAAGGATCATTACCGATAGACGCATCCAAAACCTGCAATGGGTTTTCAGTGTGAATTGTCAATTCAATTTTTAGGGGTCGGCGAGATGCCGTTAAATGGCGCGTGGGCGTGTGCTTGACGCACGCGTTTGCACGTCAGCCCCGCCATTGTTTTTGTGTCATCAAACTGTAACGTCTTGACTGAAAGTGAATAAGCAATAAAGAGAGACAACTTTTGACGGTGGATCTCTTGGCTCACGTATCGATGAAGAACGCAGCCAGCTGCGATAAGTAGTGTGAATTGCAGAATTCAGTGAATCATTGAATCTTTGAACGCAAATGGCGCTCTTGGGTTCTCCCAGGAGCATGTCTGTCTGAGTGTCGGATATCTTACGAAGCGATCGTGCATCGATTGCGGAATTGAGGTGTCACGGTGAGTGAAAACAACTYGGGCCGTGTCCCTCGAAAGGAGGCAGCTGCGGAGCCGCACGCGCTATTATTTATTTAATAGCGAGTGACCTCTATGAAAAAGTCATGGGTTCAGTGCGTAGGCTAAAATAAAAATTCCTCCGTGCTACCATGATGTAGAGGTTCAGGGTCCCAGTTTTTATTTGTTTATTTTGTAAACAACCAAAATCTTGACCTCAGATCAGGCAAGGCTACCCGCTGAATTTAAGCATATTAATAAGCGGAGGAAAAGAAACTAACAAGGATTCCCTCAGTAACAGCGAGTGAAGCGGGAACAGCTCAAATTTGAAATCTCCGACCTTTGGGTCGGCGAGTTGTAGTTGCGAGAAGCACTTTCTAGGTGGACCGGTGGTGCCTAAGTTGCTTGGAACAGTACGTCATAGAGGGTGACAACCCCGTCTGTGGCACGACCGGCCGCTCACGATGTGCTTTCG
>AB748662.1 Goniopora stokesi_Scleractinia
ACTACCGATTGAATGGTTTAGTGAGGCCTTCTGACTGGCGCCGCTACTCTGGCAACAGAGCGGCGGATGCCGGGAAGTTGGTCAAACTTGATCATTTAGAGGAAGTAAAAGTCGTAACAAGGTTTCCGTAGGTGAACCTGCGGAAGGATCATTACCGATCGACGCATCCAAAACCTGCAATGGGTTTTCAGTGTGAATTGTCAATTCAATTTTTAGGGGTCGGCGAGATGCCGTTAAATGGCGCGTGGGCGTGTGCGACGCACACGTGCGCACGTCAGCCCCGCCATTGTGTTTGTCATCAAACTGTAACGTTTTGACTGAAAGTGAATTAGCAAAAAAGAGAGACAACTTTTGACGGTGGATCTCTTGGCTCACGTATCGATGAAGAACGCAGCCAGCTGCGATAAGTAGTGTGAATTGCAGAATTCAGTGAATCATTGAATCTTTGAACGCAAATGGCGCTCTTGGGTTCTCCCAGGAGCATGTCTGTCTGAGTGTCGGATATCACACGAAGCGATCGTGCATCGATTGCGGAATTGAGGTGTCACGGAGAGTGAAAACAACTCAGGCCGTGTCCCTCGAAAGGAGGCAGCTGCGGAGCCGCACGCGCTATTGTTACCTTTAATAGCGAGTGACCTCTATGAAACAGTCATGGGTTCAGTGCGTAGGCTAAAATACAAATTCCTCCGTGCTACCATGATGTAGAGGTTCAGGGTCCCAGTTTTTGTTTATATTCTATAAACGACCAAATTCTTGACCTCAGATCAGGCAAGGCTACCCGCTGAATTTAAGCATATTAATAAGCGGAGGAAAAGAAACTAACAAGGATTCCCTCAGTAACAGCGAGTGAAGCGGGAACAGCTCAAATTTGAAATCTCCGGCGCTTGCGTCGGCGAGTTGTAGTTGCGAGAAGCACTTTCTAGGCGGATCGGTGGTGCCTAAGTCGCTTGGAACAGTACGTCATAGAGGGTGACAACCCCGTCCGTGGCACGACCGGCCGCTCACGATGTGCTTTCGAA
>AB748718.1 Goniopora cf. djiboutiensis_Scleractinia
ACTACCGATTGAATGGTTTAGTGAGGCCTTCTGACTGGCGCCGCTACTCTGGCAACAGAGCGGCGGATGCCGGGAAGTTGGTCAAACTTGATCATTTAGAGGAAGTAAAAGTCGTAACAAGGTTTCCGTAGGTGAACCTGCGGAAGGATCATTACCGATCGATGCATCCAAAACCTGCAATGGGTTTTCAGTGTGAACTGTCAATTCAATTTTTAGGGGTCGGCGAGATGCCGTTAAATGGCGCGTGGGCGTGTGCGACGCACACGTGCGCACGTCAGCCCCGCCATTGTTTTTGTGTCATCAAACTGTAACGTTTTGACTGAAATTGAATGAATAAAAGAGAGACAACTTTTGACGGTGGATCTCTTGGCTCACGTATCGATGAAGAACGCAGCCAGCTGCGATAAGTAGTGTGAATTGCAGAATTCAGTGAATCATTGAATCTTTGAACGCAAATGGCGCTCTTGGGTTCTCCCAGGAGCATGTCTGTCTGAGTGTCGGATATCTTACGAAGCGATCGTGCATCGATTGCGGAATTGAGGTGTCACGGAGAGTGATAACAACTCGGGCCGTGTCCCTCGAAAGGAGGCAGCTGCGGAGCCGCACGCGCTATTATTTGTTTAATGGCGAGTGACCTCTATGAAAAAAGTCATGGGTTCAGTGCGTAGGCTAAAATACAAATTCCTCCGTGCTACCATGATGTAGAGGTTCGGGGTCCCAGTTTCAGTTTACGTTATGTAAACGACAAAAATCTTGACCTCAGATCAGGCAAGGCTACCCGCTGAATTTAAGCATATTAATAAGCGGAGGAAAAGAAACTAACAAGGATTCCCTCAGTAACAGCGAGTGAAGCGGGAACAGCTCAAATTTGAAATCTCCGACGCTTGCGTCGGCGAGTTGTAGTTGCGAGAAGCACTTTCTAGGCGGATCGGTGGTGCCTAAGTTGCTTGGAACAGTACGTCATAGAGGGTGACAACCCCGTCTGTGGCACGACCGGCCGCTCACGATGTGCTTTCGAA
>AB748744.1 Goniopora lobata_Scleractinia
ACTACCGATTGAATGGTTTAGTGAGGCCTTCTGACTGGCGCCGCTACTCTGGCAACAGAGCGGCGGATGCCGGGAAGTTGGTCAAACTTGATCATTTAGAGGAAGTAAAAGTCGTAACAAGGTTTCCGTAGGTGAACCTGCGGAAGGATCATTACCGATCGATGCATCCAAAACCTGCAATGGGTTTTCAGTGTGAACTGTCAATTCAATTTTTAGGGGTCGGCGAGATGCCGTTAAATGGCGCGTGGGCGTGTGCGACGCACACGTGCGCACGTCAGCCCCGCCATTGTTTTTGTGTCATCAAACTGTAACGTTTTGACTGAAATTGAATGAATAAAAGAGAGACAACTTTTGACGGTGGATCTCTTGGCTCACGTATCGATGAAGAACGCAGCCAGCTGCGATAAGTAGTGTGAATTGCAGAATTCAGTGAATCATTGAATCTTTGAACGCAAATGGCGCTCTTGGGTTCTCCCAGGAGCATGTCTGTCTGAGTGTCGGATATCTTACGAAGCGATCGTGCATCGATTGCGGAATTGAGGTGTCACGGAGAGTGATGACAACTCGGGCCGTGTCCCTCGAAAGGAGGCAGCTGCGGAGCCGCACGCGCTATTATTTGTTTAATGGCGAGTGACCTCTATGAAAAAAGTCATGGGTTCAGTGCGTAGGCTAAAATACAAATTCCTCCGTGCTACCATGATGTAGAGGTTCGGGGTCCCAGTTTCAGTTTACGTTATGTAAACGACAAAAATCTTGACCTCAGATCAGGCAAGGCTACCCGCTGAATTTAAGCATATTAATAAGCGGAGGAAAAGAAACTAACAAGGATTCCCTCAGTAACAGCGAGTGAAGCGGGAACAGCTCAAATTTGAAATCTCCGACGCTTGCGTCGGCGAGTTGTAGTTGCGAGAAGCACTTTCTAGGCGGATCGGTGGTGCCTAAGTTGCTTGGAACAGTACGTCATAGAGGGTGACAACCCCGTCTGTGGCACGACCGGCCGCTCACGATGTGCTTTCGAA
>AB906949.1 Goniopora cf. cellulosa_Scleractinia
ACTACCGATTGAATGGTTTAGTGAGGCCTTCTGACTGGCGCCGCTACTCTGGCAACAGAGCGGCGGATGCCGGGAAGTTGGTCAAACTTGATCATTTAGAGGAAGTAAAAGTCGTAACAAGGTTTCCGTAGGTGAACCTGCGGAAGGATCATTACCGATCGAGGCATCCAAAACCTGTCATGGGTTTTCAGTGTGAATTGTCAATTCAATTTTTAGGGGTCGGCGAGATGCCGTTAAATGGCGCGTGGGCGTGTGCCACGCACACGTGCGCACGTCAGCCCCGCCATTGTTTTTGTCATCGAACTGTAACGTTTGGACTGAAAGTGAATACGAAAAAAGAGAGACAACTTTTGACGGTGGATCTCTTGGCTCACGTATCGATGAAGAACGCAGCCAGCTGCGATAAGTAGTGTGAATTGCAGAATTCAGTGAATCATTGAATCTTTGAACGCAAATGGCGCTCTTGGGTTCTCCCAGGAGCATGTCTGTCTGAGTGTCGGATATCTTACGAAGCGATCGTGCATCGATTGCGGAATTGAGGTGTCACGGAGAGTGGAAACAACTCAGGCCGTGTCCCTCGAAAGGAGGCAGCTGCGGAGCCGCACGCGCTATTATTTTTTTTAATAGCGAGTGACCTCTATGAAAAAGTCATGGGTTCAGTGCGTAGGCTAAAATACAAATTCCTCCGTGCTACCATGATGTAGAGGTTTTGGGTCCCAGTTTTTGTTCATGTTTTTGAAACAAACCTAAATCTTGACCTCAGATCAGGCAAGGCTACCCGCTGAATTTAAGCATATTAATAAGCGGAGGAAAAGAAACTAACAAGGATTCCCTCAGTAACAGCGAGTGAAGCGGGAACAGCTCAAATTTGAAATCTCCGACGCTTGCGTCGGCGAGTTGTAGTTGCGAGAAGCACTTTCTAGGCGGATCGGTGGTGCCTAAGTTGCTTGGAACAGTACGTCATAGAGGGTGACAACCCCGTCTGTGGCACGACCGGCCGCTCACGATGTGCTTTCGAA
>AB906951.1 Goniopora cf. cellulosa_Scleractinia
ACTACCGATTGAATGGTTTAGTGAGGCCTTCTGACTGGCGCCGCTACTTTGGCAACAGAGCGGCGGATGCCGGGAAGTTGGTCAAACTTGATCATTTAGAGGAAGTAAAAGTCGTAACAAGGTTTCCGTAGGTGAACCTGCGGAAGGATCATTACCGATCGAGGCATCCAAAACCTGTCATGGGTTTTCAGTGTGAATTGTCAATTCAATTTTTAGGGGTCGGCGAGATGCCGTTAAATGGCGCGTGGGCGTGTGCGACGCACACGTCCGCACGTCTGCCCCGCCATTGTTTTTGTCATCGAACTGTAACGTTTGGACTGAAAGTGAATACGAAAAAATGAGAGACAACTTTTGACGGTGGATCTCTTGGCTCACGTATCGATGAAGAACGCAGCCAGCTGCGATAAGTGGTGTGAATTGCAGAATTCAGTGAATCATTGAATCTTTGAACGCAAATGGCGCTCTTGGGTTCTCCCAGGAGCATGTCTGTCTGAGTGTCGGATATCTTACGAAGCGATCGTGCATCGATTGCGGAATTGAGGTGTCACGGAGAGTGGAAACAACTCAGGCCGTGTCCCTCGAAAGGAGGCAGCTGCGGAGCCGCACGCGCTATTATTTTTTTTAATAGCGAGTGACCTCTATGAAAAAGTCATGGGTTCAGTGCGTAGGCTAAAATACAAATTCCTCCGTGCTACCATGATGTACAGGTTGTGGGTCCCAGTTTTTGTTCATGTTTTTGAAACAACCTAAATCTTGACCTCAGATCAGGCAAGGCTACCCGCTGAATTTAAGCATATTAATAAGCGGAGGAAAAGAAACTAACAAGGATTCCCTCAGTAACAGCGAGTGAAGCGGGAACAGCTCAAATTTGAAATCTCCGACGCTTGCGTCGGCGAGTTGTAGTTGCGAGAAGCACTTTCTAGGCGGATCGGTGGTGCCTAAGTTGCTTGGAACAGTACGTCATAGAGGGTGACAACCCCGTCTGTGGCACGACCGGCCGCTCACGATGTGCTTTCGAA
>AB906993.1 Goniopora tenuidens_Scleractinia
CTACCGATTGAATGGTTTAGTGAGGCCTTCTGACTGGCGCCGCTACTCTGGCAACAGAGCGGCGGATGCCGGGAAGTTGGTCAAACTTGATCATTTAGAGGAAGTAAAAGTCGTAACAAGGTTTCCGTAGGTGAACCTGCGGAAGGATCATTACCGATAGACGCATCCAAAACCTGCAATGGGTTTTCAGTGTGAATTGTCAATTCAATTTTTAGGGGTCGGCGAGATGCCGTTAAATGGCGCGTGGGCGTGTGCTTGACGCACGCGTTTGCACGTCAGCCCCGCCATTGTTTTTGTGTCATCAAACTGTAACGTCTTGACTGAAAGTGAATAAGCAATAAAGAGAGACAACTTTTGACGGTGGATCTCTTGGCTCACGTATCGATGAAGAACGCAGCCAGCTGCGATAAGTAGTGTGAATTGCAGAATTCAGTGAATCATTGAATCTTTGAACGCAAATGGCGCTCTTGGGTTCTCCCAGGAGCATGTCTGTCTGAGTGTCGGATATCTTACGAAGCGATCGTGCATCGATTGCGGAATTGAGGTGTCACGGTGAGTGAAAACAACTTGGGCCGTGTCCCTCGAAAGGAGGCAGCTGCGGAGCCGCACGCGCTATTATTTATTTAATAGCGAGTGACCTCTATGAAAAAGTCATGGGTTCAGTGCGTAGGCTAAAATAAAAATTCCTCCGTGCTACCATGATGTAGAGGTTCAGGGTCCCAGTTTTTATTTGTTTATTTTGTAAACAACCAAAATCTTGACCTCAGATCAGGCAAGGCTACCCGCTGAATTTAAGCATATTAATAAGCGGAGGAAAAGAAACTAACAAGGATTCCCTCAGTAACAGCGAGTGAAGCGGGAACAGCTCAAATTTGAAATCTCCGACCTTTGGGTCGGCGAGTTGTAGTTGCGAGAAGCACTTTCTAGGTGGACCGGTGGTGCCTAAGTTGCTTGGAACAGTACGTCATAGAGGGTGACAACCCCGTCTGTGGCACGACCGGCCGCTCACGATGTGCTTT
>AB906996.1 Goniopora tenuidens_Scleractinia
TACCGATTGAATGGTTTAGTGAGGCCTTCTGACTGGCGCCGCTACTCTGGCAACAGAGCGGCGGATGCCGGGAAGTTGGTCAAACTTGATCATTTAGAGGAAGTAAAAGTCGTAACAAGGTTTCCGTAGGTGAACCTGCGGAAGGATCATTACCGATAGACGCATCCAAAACCTGCAATGGGTTTTCAGTGTGAATTGTCAATTCAATTTTTAGGGGTCGGCGAGATGCCGTTAAATGGCGCGTGGGCGTGTGCTTGACGCACGCGTTTGCACGTCAGCCCCGCCATTGTTTTTGTGTCATCAAACTGTAACGTATTGACTGAAAGTGAATAAGCAATAAAGAGAGACAACTTTTGACGGTGGATCTCTTGGCTCACGTATCGATGAAGAACGCAGCCAGCTGCGATAAGTAGTGTGAATTGCAGAATTCAGTGAATCATTGAATCTTTGAACGCAAATGGCGCTCTTGGGTTCTCCCAGGAGCATGTCTGTCTGAGTGTCGGATATCTTACGAAGCGATCGTGCATCGATTGCGGAATTGAGGTGTCACGGTGAGTGAAAACAACTCGGGCCGTGTCCCTCGAAAGGAGGCAGCTGCGGAGCCGCACGCGCTATTATTTGTTTAATAGCGAGTGACCTCTATGAAAAAGTCATGGGTTCAGTGCGTAGGCTAAAATACAAATTCCTCCGTGCTACCATGATGTAGAGGTTCAGGGTCCCAGTTTTTATTTGTTTGTTTTGTAAACAACCAAAATCTTGACCTCAGATCAGGCAAGGCTACCCGCTGAATTTAAGCATATTAATAAGCGGAGGAAAAGAAACTAACAAGGATTCCCTCAGTAACAGCGAGTGAAGCGGGAACAGCTCAAATTTGAAATCTCCGACCTTTGGGTCGGCGAGTTGTAGTTGCGAGAAGCACTTTCTAGGTGGACCGGTGGTGCCTAAGTTGCTTGGAACAGTACGTCATAGAGGGTGACAACCCCGTCTGTGGCACGACCGGCCGCTCACGATGTGCTTTC
>AB441408.1 Pavona cactus_Scleractinia
ACTACCGATTGAATGGTTTAGTGAGGCCTTCTGACTGGCGCCGCTACTGCGGCTCGTCCGTGGCGGTGGATGCCGGGAAGTTGGTCAAACTTGATCATTTAGAGGAAGTAAAAGTCGTAACAAGGTTTCCGTAGGTGAACCTGCGGAAGGATCATTACCGATACCGCGTCCAAAACAACTCTGTGTTGTTTACCGTGTGAATGGTACTTGCCTTTAGGGGTCGGCCTCGGTGCCGTTAAATGGCGGTCTGTGCGTCCGTGCTGTCGCTAAGTTAGTGCAGTGCGCGGCGGGCAGGCGGTCAGCCCCGACTTTGTTTTTTATCAAATCGAACTTTGTCAGTCTGAGAACCGTTTTGCTGGAAAGACAGCAACTGTAGAAAAACAAGGAGACAACTTTTAACGGTGGATCTCTTGGCTCACGCATCGATGAAGAACGCAGCCAGCTGCGATAAGTAGTGTGAATTGCAGAATTCAGTGAATCATCGAATCTTTGAACGCAAATGGCGCTCTTGGGTTCTCCCAGGAGCATGTCTGTCTGAGTGTCGGATACAACCCGAACGCACGTCCGCGTGCGGACTTGAGGCGTCACGGCGCGATACTTTGCCGCCGTGTCCCTTGAAAGACAGAGGGACTCGCATCGCAGTGCCGCGAAGCACTCTCCATGCGAAGGCTAAAAATCCATTTGGTCCTTGGCACTGGGCGGTGTGGTGACTGGACGGAGTCCGCAGAAGAGACGCTCACTCAATCATCTTGACCTCAGATCAGGCAAGGCTACCCGCTGAATTTAAGCATATTAATAAGCGGAGGAAAAGAAACTAACAAGGATTCCCCCAGTAACGGCGAGTGAAGCGGGAATAGCTCAAATTTGAAATCTCCGGCGCTTGCGTCGGCGAGTTGTAGTTGCGAGAAGCACTTTCTAGGCGGATCGGCTGCGCCTAAGTTGCTTGGAACAGCACGTCGCAGAGGGTGACAACCCCGTCTGTGGCGTGGCCGGCCGCTGACGATGCGCTTTCGAA
>JQ911592.1 Porites lutea_Scleractinia
TGGGTTAGTGAGGCCTTCTGACTGGCGCCGCTACTCTGGCAACAGAGCGGCGGATGCCGGGAAGTTGGTCAAACTTGATCATTTAGAGGAAGTAAAAGTCGTAACAAGGTTTCCGTAGGTGAACCTGCGGAAGGATCATTACCGATGTGAAAGAATCCAAGGTTAAACATCATTAACCAGTGTGAACTGTACAACAACTCTTTAGGGGTCGGCACAGGCGTGTGTCGTTAAATGGCGGATAGGTTCCTTCCGCCAGCCCCGCCATTGTGTTTATGATATCACTTTGAACGTTTAAGACTGAGAACGTATGTATCATGCATTAAATGTATGAGAAAGAAGGAAAGAAAAATGAGAGACAACTTTTGACGGTGGATCTCTTGGCTCACGTATCGATGAAGAACGCAGCCAGCTGCGATATGTAGTGTGAATTGCAGAATTCAGTGAATCATTGAATCTTTGAACGCAAATGGCGCTCTTGGGTTCTCCCAGGAGCATGTCTGTCTGAGTGTCGGATTTTATCGAACGCACTCGTGAGTGCGGTATTGAGGTGTCACGGCGTGTTAGCAAGCAAGCAAGCAAGCAAGCAAGCATTAAATCGCCGTGTCCCTTGAAGGACAGCAGCATTGGACTCGCATTCTCTATTGAAACTTGAGTGCGAAGGCTAAAGATAATATTTTCCTTCGCCCAAACATGCAATAGCAGAAACAAGATCCAATCAAAGCGGTGAGTGACAATAAACATCAAATCTTGACCTCAGATCAGGCAAGGCTACCCGCTGAATTTAAGCATATTAATAAGCGGAGGAAAAGAAACTAACAAGGATTCCCTCAGTAACGGCGAGTGAAGCGGGAATAGCTCAAATTTGAAATCTCCGACGCTTGCGTCGGCGAATTGTAGTTGCGAGAAGCACTTTCTAGGCGGATCGGTCGTGCCTAAGTTGCTTGGAACAGTACGTCATAGAGGGTGACAACCCCGTCTGTGGCTCGGCCGGCCGCTCACGATGWGCTTTCGAAGA
>AB748702.1 Goniopora djiboutiensis_Scleractinia
TACCGATTGAATGGTTTAGTGAGGCCTTCTGACTGGCGCCGCTACTCTGGCAACAGAGCGGCGGATGCCGGGAAGTTGGTCAAACTTGATCATTTAGAGGAAGTAAAAGTCGTAACAAGGTTTCCGTAGGTGAACCTGCGGAAGGATCATTACCGATCGATGCATCCAAAACCTGCAATGGGTTTTCAGTGTGAACTGTCAATTCAATTTTTAGGGGTCGGCGAGATGCCGTTAAATGGCGCGTGGGCGTGTGCGACGCACACGTGCGCACGTCAGCCCCGCCATTGTTTTTGTGTCATCAAACTGTAACGTTTTGACTGAAAGTGAATGAATAAAAGAGAGACAACTTTTGACGGTGGATCTCTTGGCTCACGTATCGATGAAGAACGCAGCCAGCTGCGATAAGTAGTGTGAATTGCAGAATTCAGTGAATCATTGAATCTTTGAACGCAAATGGCGCTCTTGGGTTCTCCCAGGAGCATGTCTGTCTGAGTGTCGGATATCTTACGAAGCGATCGTGCATCGATTGCGGAATTGAGGTGTCACGGAGAGTGATAACAACTCGGGCCGTGTCCCTCGAAAGGAGGCAGCTGCGGAGCCGCACGCGCTATTATTTGTTTAATGGCGAGTGACCTCTATGAAAAAAGTCATGGGTTCAGTGCGTAGGCTAAAATACAAATTCCTCCGTGCTACCATGATGTAGAGGTTCGGGGTCCCAGTTTCAGTTTACGTTATGTAAACGACAAAAATCTTGACCTCAGATCAGGCAAGGCTACCCGCTGAATTTAAGCATATTAATAAGCGGAGGAAAAGAAACTAACAAGGATTCCCTCAGTAACAGCGAGTGAAGCGGGAACAGCTCAAATTTGAAATCTCCGACGCTTGCGTCGGCGAGTTGTAGTTGCGAGAAGCACTTTCTAGGCGGATCGGTGGTGCCTAAGTTGCTTGGAACAGTACGTCATAGAGGGTGACAACCCCGTCTGTGGCACGACCGGCCGCTCACGATGTGCTTTCG
>AB748751.1 Goniopora cf. lobata_Scleractinia
ACTACCGATTGAATGGTTTAGTGAGGCCTTCTGACTGGCGCCGCTACTCTGGCAACAGAGCGGCGGATGCCGGGAAGTTGGTCAAACTTGATCATTTAGAGGAAGTAAAAGTCGTAACAAGGTTTCCGTAGGTGAACCTGCGGAAGGATCATTACCGATCGATGCATCCAAAACCTGCAATGGGTTTTCAGTGTGAACTGTCAATTCAATTTTTAGGGGTCGGCGAGATGCCGTTAAATGGCGCGTGGGCGTGTGCGACGCACACGTGCGCACGTCAGCCCCGCCATTGTTTTTGTGTCATCAAACTGTAACGTTTTGACTGAAAGTGAATAAATAAAAGAGAGACAACTTTTGACGGTGGATCTCTTGGCTCACGTATCGATGAAGAACGCAGCCAGCTGCGATAAGTAGTGTGAATTGCAGAATTCAGTGAATCATTGAATCTTTGAACGCAAATGGCGCTCTTGGGTTCTCCCAGGAGCATGTCTGTCTGAGTGTCGGATATCTTACGAAGCGATCGTGCATCGATTGCGGAATTGAGGTGTCACGGAGAGTGATAACAACTCGGGCCGTGTCCCTCGAAAGGAGGCAGCTGCGGAGCCGCACGCGCTATTATTTGTTTAATGGCGAGTGACCTCTATGAAAAAAGTCATGGGTTCAGTGCGTAGGCTAAAATACAAATTCCTCCGTGCTACCATGATGTAGAGGTTCGGGGTCCCAGTTTCAGTTTACGTTATGTAAAGGACAAAAATCTTGACCTCAGATCAGGCAAGGCTACCCGCTGAATTTAAGCATATTAATAAGCGGAGGAAAAGAAACTAACAAGGATTCCCTCAGTAACAGCGAGTGAAGCGGGAACAGCTCAAATTTGAAATCTCCGACGCTTGCGTCGGCGAGTTGTAGTTGCGAGAAGCACTTTCTAGGCGGATCGGTGGTGCCTAAGTTGCTTGGAACAGTACGTCATAGAGGGTGACAACCCCGTCTGTGGCACGACCGGCCGCTCACGATGTGCTTT
>AB906971.1 Goniopora cf. norfolkensis_Scleractinia
ACTACCGATTGAATGGTTTAGTGAGGCCTTCTGACTGGCGCCGCTACTCTGGCAACAGAGCGGCGGATGCCGGGAAGTTGGTCAAACTTGATCATTTAGAGGAAGTAAAAGTCGTAACAAGGTTTCCGTAGGTGAACCTGCGGAAGGATCATTACCGATCGAGGCATCCAAAACCTGCAATGGGTTTTCAGTGTGAATTGTCAATTCAATTTTTAGGGGTCGGCGAGATGCCGTTAAATGGCGCGTGCGCGTSTGCSACGCASACGTGCGCACGTCAGCCCCGCCATTGTTTTTTGTCATSAAACTGTAACGTTTTGACTGAAAGTGAAGAAATAAAAGAGAGACAACTTTTGACGGTGGATCTCTTGGCTCACGTATCGATGAAGAACGCAGCCAGCTGCGATAAGTAGTGTGAATTGCAGAATTCAGTGAATCATTGAATCTTTGAACGCAAATGGCGCTCTTGGGTTCTCCCAGGAGCATGTCTGTCTGAGTGTCGGATATSTTACGAAGCGATCGTGCATCGATTGCTGAATTGAGGTGTCACGGAGAGTGAAATGAACTCAGGCCGTGTCCCTCGAAAGGAGGCAGCTGCGGAGCCGCACGCGCTGTTATTTTGTTTAACAGCGAGTGACCTCTATGGAAAAGTCATGGGTTCAGTGCGTAGGCTAAAATACAAATTCCTCCGTGCTACCATGATGTAGAGGTTCAGGGTCCCAGTTTTTGTTTATAYTKTGTAAAYACCCAAAATCTTGACCTCAGATCAGGCAAGGCTACCCGCTGAATTTAAGCATATTAATAAGCGGAGGAAAAGAAACTAACAAGGATTCCCTCAGTAACAGCGAGTGAAGCGGGAACAGCTCAAATTTGAAATCTCCGACGCTTGCGTCGGCGAGTTGTAGTTGCGAGAAGCACTTTCTAGGCGGATCGGTGGTGCCTAATTTGCTTGGAACAGTACGTCATAGAGGGTGACAACCCCGTCTGTGGCACGACCGGCCGCTCACGATGTGCTTT
>AB441396.1 Diploastrea heliopora_Scleractinia
CCGATTGAATGGTTTAGTGAGGCCTCCTGACGGGCGCCGATACTCTGGCAACAGAGCGCCGGATGCCGGAAAGTTGGTCAAACTTGATCATTTAGAGGAAGTAGAAGTCGTAACAAGGTTTCCGTAGGTGAACCTGCGGAAGGATCATTACCGATGCAATCCAAAAACAACTCCGTTGTTTGCTCTGTGAACTGTACCAAACCATTTAGGGGTCAGTCCGGGCCGTTAAATGGCCATCGGACGCGCAACCGCGTGGCCGCCTCGCCTGCCCCGCCTGTGTTTTTCCTGTCGCCAATGTACGTGTCTATTGTCTGATGTGACTGTGACGGCGTCCGCCGACCGGCGGTTCGCCCGAAAGTTGGAAAGAAAAATGCCAGAGACAACTTTTGACGGTGGATCTCTTGGCTCACGCATCGGTGAAGAACGTGGCCAGCTGCAATAAGTAGTTTGAATTGCAGAATTCAGTGAATCATCGAATCTTTGAACGCAAATGGCGCTCTTGGGTTCTCCCAGGAGCATGTCTGTCTGAGTGTCGGATATCATCCATCACAGGCAAAAACTTGCCGGCGGCGTTGAGGCGTCACGGCCACCCAGTGGGAGCGCCGTGTCCCTTGAAAGGCAGAGAGTCTCACTGCGGTTGCCGAGTTTTTCCCGCGGCACACCAGCGGAGGCTAAAAGTGTGACCAGTCCCTTGCGTGCCTCGGGTGCCCGCCGCTCGAGTGGCGGAGGCGAAGCATACCTTCTTGACCTCAGATCAGGCAAGGCTACCCGCTGAATTTAAGCATATTAATAAGCGGAGGAAAAGAAACTAATAAGGATTCCCTCGGTAACGGCGAGTGAAGCGGGAAGAGCTCAAATTTGAAATCTCCGATGCCTGCATCGGCGAGTTATAGTTGCGAGAAGCACTTTCTAGGTGGATCGGCGGTGCCTAAGTTGCTTGGAACAGCAGGTCGCAGAGGGTGACAACCCCGTCTGTGGCTCCGCCGGCCGCTGACGATGTGCTTTCGTA
[truncated: 152,864 more chars]
