# Supplementary material for: Genome Size, rDNA Copy, and qPCR Assays for Symbiodiniaceae
Source: Front Microbiol. 2020 May 26;11:847. doi: 10.3389/fmicb.2020.00847 (PMC7264167; doi:10.3389/fmicb.2020.00847)
Supplement: Supplementary file 9 [file Data_Sheet_2.zip › Supplementary File S2.txt]

Supplementary File S2:  Symbiodiniaceae ITS2 database used for Illumina sequences annotation


>A136_DQ865210
AACCAATGGCCTCTTGAACGTGCATTGCGCTCTTGGGATATGCCTGAGAGCATGTCTGCTTCAGTGCTTCTTATATCCACTTGTTGCTGCTGCTCTTTCGTTAAAGGGCAGCGTGGGTGCATGCTACTGCTTTGCAGCACTGGCATGCGTAGATTTGCTGCTTGCTCACTGGTTCGATTGATCACTTCATCAAATCTTGTCAGTGTTGCAAGTCTTGCGTATGTGTTTTGACACATCCTAGCATGAAGTCAGACAA
>A133_DQ174725
AACCAATGGCCTCTTGAACGTGCATTGCGCTCTTGGGATATGCCTGAGAGCATGTCTGCTTCAGTGCTTCTACTTTCCATTGATCCTGCTGCACCTTGCATGAAGGGCAGCGCTGCTGCATGCTACTGCATCACAGCACTGGCATGCTGAGTATCAAGGTTTGCTTGCTGATTTGACTTATCAACATGTCTGGTCCCGTCAGGGAAGCAAACTAACCAATGGTGTTCAAAAGCACATCCTAGCATGAAGTCAGACAA
>A115_AF180123
AACCAATGGCCTCTTGAACGTGCAATGCGCTCTTGGGATGCCTGAGAGCATGTCTGCTTCAGTGCTTCTACTCTCTATGTGTCCTTGCTCTCTCCCATTGAGAGCAGTACTCCTGCATGCTACTGCACTGCTGCACTGGCATTCTCAATATCAAGGCTTGCCCACTGGCTTGAACTGATCATCCTTGTCTTTCAGACTGGGTCACATAGGAAATAGTGTTTACAACACTTCCTAGCATGAAGTCAGGCAA
>A117_AF201746
AACCAATGGCCTCTTGAACGTGCATTGCGCTCTTGGGATATGCCTGAGAGCATGTCTGCTTCAGTGCTTCTAACTCTCTATGTGTCCTGCTGCTCTCTCCCTTTGAGAGCAGTGCTGCTGCATGCTACTGCGCTGCTGCACTGGCATGCTCAATATCATGTTTTGCCCACTGGTTTGACTGATCATCATCTTGTCTTGCAGATGGGGTAAAATAGGGAACAGCGTTTGCAACACTTCCTAGCATGAAGTCAGACAA
>A134_DQ174723
AACCAATGGCCTCTTGAACGTGCATTGCGCTCTTGGGATATGCCTGAGAGCATGTCTGCTTCAGTGCTTCTAACTCTCTATGTGTCCTGCTGCTCTCTCCCTTTGAGAGCAGTGCTGCTGCATGCTACTGCGCTGCTGCACTGGCATGCTCAATATCATGTTTTGCCCACTGGTTTGACTGATCATCATCTTGTCTTGCAGATGGGGTAAAATGGGGAACAGTGTTTGCAACACTTCCTAGCATGAAGTCAGACAA
>A114_AF184941
AACCAATGGCCTCTTGAACGTGCATTGCGCTCTTGGGATATGCCTGAGAGCATGTCTGCTTCAGTGCTTCTAACTCTCTATGTGTCCTGCTGCTCTCTCCCTTTGAGAGCAGTGCTGCTGCATGCTACTGCGCTGCTGCACTGGCATGCTCAATATCATGTTTTGCCCACTGGTTTGACTGATCATCATCTTGTCTTGCAGATGGGGTAAAATAGGGAACAGTGTTTGCAACACTTCCTAGCATGAAGTCAGACAA
>A135_DQ174727
AACCAATGGCCTCTTGAACGTGCATTGCGCTCTTGGGATATGCCTGAGAGCATGTCTGCTTCAGTGCTTCTCACTCTCTATGTGTCCTGCTGCTCTCTCCCTTTGAGAGCAGTGCTGCTGCATGCTACTGCGCTGCTGCACTGGCATGCTCAATATCAAGTTTTGCCCACTGGTTTGACTGATCATCATCTTGTCTTGCAGATTGGGTAAAATAGGAAATAGTGTTTGCAACACTTCCTAGCATGAAGTCAGACAA
>A2_AF333506
AACCAATGGCCTCTTGAACGTGCATTGCGCTCTTGGGATATGCCTGAGAGCATGTCTGCTTCAGTGCTTCTAACTCTCTATGTGTCCTGCTGCTCTCTCCCTTTGAGAGCAGTGCTGCTGCATGCTACTGCGCTGCTGCACTGGCATGCTCAATATCAAGTTTTGCCCACTGGTTTGACTTGATCATCATCTTGTCTTGCAGATTGGGTAAAATAGGAAATAGTGTTTGCAACACTTCCTAGCATGAAGTCAGACAA
>A101_AF427468
AACCAATGGCCTCTTGAACGTGCATTGCGCTCTTGGGATATGCCTGAGAGCATGTCTGCTTCAGTGCTTCTAACTCTCTATGTGTCCTGCTGCTCTCTCCCTTTGAGAGCAGTGCTGCTGCATGCTACTGCGCTGCTGCACTGGCATGCTCAATATCAAGTTTTGCCCACTGGTTTGACTGATCATCATCTTGTCTTGCAGATTGGGTAAAATAGGAAATAGTGTTTGCAACACTTCCTAGCATGAAGTCAGACAA
>A113_AF184948
AACCAATGGCCTCTTGAACGTGCATTGCGCTCTTGGGATATGCCTGAGAGCATGTCTGCTTCAGTGCTTCTACTTTTCCTATTCCTGCTGCTCCTTTCAAGGGGTGGTGCTGTTGTGTGCTACTGCATACTTTGCATTGGCATGCTCAGTATTAAGCATTGCCCACTGGGTTGACTGATCAACGTTTCATGTCTTTTTCAGTCGGGCAACTCAACACCTGGTGTCTTGAACACTTCCTAGCATGAAGTCAGACAA
>A112_AF184949
AACCAATGGCCTCTTGAACGTGCATTGCGCTCTTGGGATATGCCTGAGAGCATGTCTGCTTCAGTGCTTCTACTTTTCCTATTCCTGCTGCTCCTTTCAAGGGGTGGTGCTGCTGTGTGCTACTGCATACTTTGCATTGGCATGCTCAGTATTAAGCATTGCCCGCTGGGTTGACTGATCAACGTTTCATGTCTTCTTCAGTCGGGTAAATCAACACCTGGTGTCTTGAACACTTCCTAGCATGAAGTCAGACAA
>A123_EF378618
AACCAATGTTGAACTGGTTTTGGGGATATGCTGACAGCATGTGCATGCTACAGTGCTTCTGCTTTCATTTTCTGCTGCTCTTGTTATCCGGAGCAGTGTTGCTGCAAGCTTCTGCAAGTGGCACTGGCATGCTAAATATCGTTTTGCTTGCTGTTGTGAGTGATCAACATCTCATGTCGTTTCAGTTGTCGAAACAAAAGCTATGGTGCATAGCACAATCCCACCTGAATCAGACAA
>A137_EF378621
AACCAATGGCCTGTTGAACGTCCAGAAAACCGAGCATTGCCCATGCTTCTTCTTTCATTTTCTGCTGCTCTTGTTATCCGGAGCAGTGTTGCTGCAAGCTTCTGCAAGTGGCACTGGCATGCTAAATATCGTTTTGCTTGCTGTTGTGACTGATCAACATCTCATGTCGTTTCAGTTGGCGAAACAAAAGCTCATGTGTGTTCTTAACACTTCCTAGCATGAAGTCAGACAA
>A11_EU449041
AACCAATGGCCTCTTGAACGTGCATTGCGCTCTTGGGATATGCCTGAGAGCATGTCTGCTTCAGTGCTTCTACTATCTTTTCTGCTGCTCTTGTTGTCAGGAGCAGTGCTGCTGCATGCTTCTGCAATTGGCACTGGCATGCTAAGTACCAAGTTTCGCTTGCTGTTGTGACAGATCAACATCTCATGTCGTTTCAGTTGATGAAACAAGGCTTGCGTGTTCCAACACTTCCTAGCATGAAGTCAGACAA
>A121_DQ174722
AACCAATGGCCTCTTGAACGTGCATTGCGCTCTTGGGATATGCCTGAGAGCATGTCTGCTTCAGTGCTTCTATTTCCATTTTCTGCTGCTCTTGTTACCAGGAGCAGTGCTGCTGCATGCTTCTGCAACTAGCACTGGCATGCTAAGTATCAAGTTTTGCTTGCTGTTGTGACTGATCAACATCTCATGTCGTTTCAGTTGGCGAAACAAAGGCTTGTGTGTTCCAACACTTCCTAGCATGAAGTCAGACAA
>A15b_EU792886
AATCAATGGCCTCTTGAACGTGCATTGCGCTCTTGGGATATGCTTGAGAGCATGTCTGCTTCAGTGCTTCTACTTTCTTCTCTGGTGCTCTTGTTATCATGAGCAGTGCTGCTGCATGCTTCTGCAATTGGCACTGGCATGCTAAGTACCAAGTTTTGCTTGCTGTTGTGACTGATCAACATCTCATGTCGTTTCAGTTAGCGAAACAAAGGCTTGTGTGTTCCAACACTTCCTAGCATGAAGTCAGATAA
>A15a_EU792885
AACCAATGGCCTCTTGAACGTGCATTGCGCTCTTGGGATATGCTTGAGAGCATGTCTGCTTCAGTGCTTCTACTTTCTTCTCTGGTGCTCTTGTTATCATGAGCAGTGCTGCTGCATGCTTCTGCAATTGGCACTGGCATGCTAAGTACCAAGTTTTGCTTGCTGTTGTGACTGATCAACATCTCATGTCGTTTCAGTTGGCGAAACAAAGGCTTGTGTGTTCCAACACTTCCTAGCATGAAGTCAGATAA
>A15c_EU792887
AACCAATGGCCTCTTGAACGTGCATTGCGCTCTTGGGATATGCTTGAGAGCATGTCTGCTTCAGTGCTTCTACTTTCTTCTCTGGTGCTCTTGTTATCATGAGCAGTGCTGCTGCATGCTTCTGCAATTGGCACTGGCATGCTAAGTACCAAGTTTTGCTTGCTGTTGTGACTGATCAACATCTCATGTCGTTTCAGTTAGCGAAACAAAGGCTTGTGTGCTCCAACACTTCCTAGCATGAAGTCAGATAA
>A15_EU792884
AACCAATGGCCTCTTGAACGTGCATTGCGCTCTTGGGATATGCTTGAGAGCATGTCTGCTTCAGTGCTTCTACTTTCTTCTCTGGTGCTCTTGTTATCATGAGCAGTGCTGCTGCATGCTTCTGCAATTGGCACTGGCATGCTAAGTACCAAGTTTTGCTTGCTGTTGTGACTGATCAACATCTCATGTCGTTTCAGTTAGCGAAACAAAGGCTTGTGTGTTCCAACACTTCCTAGCATGAAGTCAGATAA
>A147_EU074937
AACCAATGGCCTCTTGAACGTGCATTGCGCTCTTGGGATATGCCCGAGAGCATGTCTGCTTCAGTGCTTCTACTTTCTTTTCTGCTGCTCTTGTTATCAGGAGCAGTGCTGCTGCATGCTTCTGCAATTGGCACTGGCATGCTAAGTACCAAGTTTCGCTTGCTGTTGTGACTGATCAACATCTCATGTCGTTTCAGTTGGCGAAACAAAGGCTTGTGCGTTCCAACACTTCCTAGCATGAAGTCAGACAA
>A154_EU074860
AACCAATGGCCTCTTGAACGTGCATTGCGCTCCCGGGATATGCCTGAGAGCATGTCTGCTTCAGTGCTTCTACTTTCTTTTCTGCTGCTCTTGTTATCAGGAGCAGTGCTGCTGCATGCTTCTGCAATTGGCACTGGCATGCTAAGTACCAAGTTTCGCTTGCTGTTGTGACTGATCAACATCTCATGTCGTTTCAGTTGGCGAAACAAAGGCTTGTGTGTTCCAACACTTCCTAGCATGAAGTCAGACAA
>A146_EU074936
CACCAATGGCCTCTTGAACGTGCATTGCGCTCTTGGGATATGCCTGAGAGCATGTCTGCTTCAGTGCTTCTACTTTCTTTTCTGCTGCTCTTGTTATCAGGAGCAGTGCTGCTGCATGCTTCTGCAATTGGCACTGGCATGCTAAGTACCAAGTTTCGCTTGCTGTTGTGACTGATCAACATCTCATGTCGTTTCAGTTGGCGAAACAAAGGCTTGTGTGTTCCAGCACTTCCTAGCATGAAGTCAGACAA
>A150_EU074928
AACCAATGGCCTCTTGAACGTGCATTGCGCTCTTGGGATATGCCTGAGAGCATGTCTGCTTCAGTGCTTCTACTTTCCTTTCTGCTGCTCTTGTTATCAGGAGCAGTGCTGCTGCATGCTTCTGCAATTGGCACTGGCATGCTAAGTACCAAGTTTCGCTTGCTGTTGTGACTGATCAACATCTCATGTCGTTTCAGTTGGCGAAACAAAGGCTTGTGTGTTCCAGCACTTCCTAGCATGAAGTCAGACAA
>A116_AF183575
AACCAATGGCCTCTTGAACGTGCATTGCGCTCTTGGGATATGCCTGAGAGCATGTCTGCTTCAGTGCTTCTACTTTCTTTTCTGCTGCTCTTGTTATCAGGAGCAGTGCTGCTGCATGCTTCTGCAATTGGCACTGGCATGCTAAGTACCAAGTTTCGCTCGCTGTTGTGACTGATCAACATCTCATGTCGTTTCAGTTGGCGAAACAAAGGCTTGTGTGTTCCAGCACTTCCTAGCATGAAGTCAGACAA
>A141_EU074931
AACCAATGGCCTCTTGAACGTGCATTGCGCTCTTGGGATATGCCTGAGAGCATGTCTGCTTCAGTGCTTCTACTTTCTTTTCTGCTGCTCTTGTTATCAGGAGCAGTGCTGCTGCATGCTTCTGCAATTGGCACTGGCATGCTAAGTACCAAGTTTCGCTTGCTGTTGTGACTGATCAACATCTCATGTCGTTTCAGTTGGCGAAACAAAGGCTTGTGTGTTCCAGCACTTCCTAGCATGAAGTCAGACAA
>A5_AF333508
AACCAATGGCCTCTTGAACGTGCATTGCGCTCTTGGGATATGCCTGAGAGCATGTCTGCTTCAGTGCTTCTACTTTCATTTTCTGCTGCTCTTGTTATCAGGAGCAGTGCTGCTGCATGCTTCTGCAATGGGCACTGGCATGCTAAGTACCAAGTTTTGCTTGCTGTTGTGACTGATCAACATCTCATGTCGTTTCAGTTGGCGAAACAAAGGCTTGTGTGTTCCAACACTTCCTAGCATGAAGTCAGACAA
>A3b_EU449043
AACCAATGGCCTCTTGAACGTGCATTGCGCTCTTGGGATATGCCTGAGAGCATGTCTGCTTCAGTGCTTCTACTTTCTTTTCTGCTGCTCTTGTTATCAGGAGCAGTGCTGCTGCATGCTTCTGCAATTGGCACTGGCATGCTAAGTACCAAGTTTTGCTTGCTGTTGTGACTGATCAACATCTCATGTCGTTTCAGTTGGCGAAACAAAGGCTTGTGTGTTCCAACACTTCCTAGCATGAAGTCAGACAA
>A151_EU074925
AACCAATGGCCTCTTGAACGTGCATTGCGCTCTTGGGATATGCCTGAGAGCATGTCTGCTTCAGTGCTTCTACTTTCTTTTCTGCTGCTCCTGTTATCAGGAGCAGTGCTGCTGCATGCTTCTGCAATTGGCACTGGCATGCTAAGTACCAAGTTTCGCTTGCTGTTGTGACTGATCAACATCTCATGTCGTTTCAGTTGGCGAAACAAAGGCTTGTGTGTTCCAACACTTCCTAGCATGAAGTCAGACAA
>A152_EU074927
AACCAATGGCCTCTTGAACGTGCATTGCGCTCTTGGGATATGCCTGAGAGCATGTCTGCTTCAGTGCTTCTACTTTCTTTTCTGCTGCTCTTGTTATCAGGAGCAGTGCTGCTGCATGCTTCTGCAATTGGCACTGGCATGCTAAGTACCAAGTTTCGCTTGCTGTTGTGACTGATCAACATCTCATTTCGTTTCAGTTGGCGAAACAAAGGCTTGTGTGTTCCAACACTTCCTAGCATGAAGTCAGACAA
>A149_EU074929
AACCAATGGCCTCTTGAACGTGCATTGCGCTCTTGGGATATGCCTGAGAGCATGTCTGCTTCAGTGCTTCTACTTTCTTTTCTGCTGCTCTTGTTACCAGGAGCAGTGCTGCTGCATGCTTCTGCAATTGGCACTGGCATGCTAAGTACCAAGTTTCGCTTGCTGTTGTGACTGATCAACATCTCATGTCGTTTCAGTTGGCGAAACAAAGGCTTGTGTGTTCCAACACTTCCTAGCATGAAGTCAGACAA
>A140_EU074930
AACCAATGGCCTCTTGAACATGCATTGCGCTCTTGGGATATGCCTGAGAGCATGTCTGCTTCAGTGCTTCTACTTTCTTTTCTGCTGCTCTTGTTATCAGGAGCAGTGCTGCTGCATGCTTCTGCAATTGGCACTGGCATGCTAAGTACCAAGTTTCGCTTGCTGTTGTGACTGATCAACATCTCATGTCGTTTCAGTTGGCGAAACAAAGGCTTGTGTGTTCCAACACTTCCTAGCATGAAGTCAGACAA
>A142_EU074932
AACCAATGGCCTCTTGAACGTGCATTGCGCTCTTGGGATATGCCTGAGAGCATGTCTGCTTCAGTGCTTCTACTTTCTTTTCTGCTGCTCTTGTTATCAGGAGCAGTGCTGCTGCATGCTTCTGCAATTGGCACTGGCATGCTAAGTACCAAGTTTCGCTTGCTGTTGTGACTGATCAACATCTCATGTCGTTTCAGTTGGCGAAACAAAGGCTTGTGTGTTCCAACACTTCCTGGCATGAAGTCAGACAA
>A143_EU074933
AACCAATGGCCTCTTGAACGTGCATTGCGCTCTTGGGATATGCCTGAGAGCATGTCTGCTTCAGTGCTTCTACTTTCTTTTCTGCTGCTCTTGTTATCAGGAGCAGTGCTGCTGCATGCTTCTGCAATTGGTACTGGCATGCTAAGTACCAAGTTTCGCTTGCTGTTGTGACTGATCAACATCTCATGTCGTTTCAGTTGGCGAAACAAAGGCTTGTGTGTTCCAACACTTCCTAGCATGAAGTCAGACAA
>A144_EU074934
AACCAATGGCCTCTTGAACGTGCTTTGCGCTCTTGGGATATGCCTGAGAGCATGTCTGCTTCAGTGCTTCTACTTTCTTTTCTGCTGCTCTTGTTATCAGGAGCAGTGCTGCTGCATGCTTCTGCAATTGGCACTGGCATGCTAAGTACCAAGTTTCGCTTGCTGTTGTGACTGATCAACATCTCATGTCGTTTCAGTTGGCGAAACAAAGGCTTGTGTGTTCCAACACTTCCTAGCATGAAGTCAGACAA
>A145_EU074935
AACCAATGGCCTCTTGAACGTGCATTGCGCTCTTGGGATATGCCTGAGAGCATGTCTGCTTCAGTGCTTCTACTTTCTTTTCTGCTGCTCTTGTTATCAGGAGCAGTGCTGCTGCATGCTTCTGCAATTGGCACTGGCATGCTAAGTACCAAGTTTCGCTTGCTGTTGTGACTGATCAACATCTCATGTCGTTTCAGTTGGCGAAACAAAGGCTTGTGTGCTCCAACACTTCCTAGCATGAAGTCAGACAA
>A148_EU074938
AACCAATGGCCTCTTGAACGTGCATTGCGCTCTTGGGATATGCCTGAGAGCATGTCTGCTTCAGTGCTTCTACTTTCTTTTCTGCTGCTCTTGTTATCAGGAGCAGTGCTGCTGCATGCTTCTGCAATTGGCACTGGCATGCTAAGTACCAAGTTTCGCTAGCTGTTGTGACTGATCAACATCTCATGTCGTTTCAGTTGGCGAAACAAAGGCTTGTGTGTTCCAACACTTCCTAGCATGAAGTCAGACAA
>A155_EU074856
AACCAATGGCCTCTTGAACGTGCATTGCGCTCTTGGGATATGCCTGAGAGCATGTCTGCTTCAGTGCTTCTACTTTCTTTTCTGCTGCTCTTGTTATCAGGAGCAGTGCTGCTGCATGCTTCTGCAATTGGCACTGGCATGCTAAGTACCGAGTTTCGCTTGCTGTTGTGACTGATCAACATCTCATGTCGTTTCAGTTGGCGAAACAAAGGCTTGTGTGTTCCAACACTTCCTAGCATGAAGTCAGACAA
>A156_EU074859
AACCAATGGCCTCTTGAATGTGCATTGCGCTCTTGGGATATGCCTGAGAGCATGTCTGCTTCAGTGCTTCTACTTTCTTTTCTGCTGCTCTTGTTATCAGGAGCAGTGCTGCTGCATGCTTCTGCAATTGGCACTGGCATGCTAAGTACCAAGTTTCGCTTGCTGTTGTGACTGATCAACATCTCATGTCGTTTCAGTTGGCGAAACAAAGGCTTGTGTGTTCCAACACTTCCTAGCATGAAGTCAGACAA
>A139_EU074962
AACCAATGGCCTCTTGAACGTGCATTGCGCTCTTGGGGTATGCCTGAGAGCATGTCTGCTTCAGTGCTTCTACTTTCTTTTCTGCTGCTCTTGTTATCAGGAGCAGTGCTGCTGCATGCTTCTGCAATTGGCACTGGCATGCTAAGTACCAAGTTTCGCTTGCTGTTGTGACTGATCAACATCTCATGTCGTTTCAGTTGGCGAAACAAAGGCTTGTGTGTTCCAACACTTCCTAGCATGAAGTCAGACAA
>A3_AF333507
AACCAATGGCCTCTTGAACGTGCATTGCGCTCTTGGGATATGCCTGAGAGCATGTCTGCTTCAGTGCTTCTACTTTCTTTTCTGCTGCTCTTGTTATCAGGAGCAGTGCTGCTGCATGCTTCTGCAATTGGCACTGGCATGCTAAGTACCAAGTTTCGCTTGCTGTTGTGACTGATCAACATCTCATGTCGTTTCAGTTGGCGAAACAAAGGCTTGTGTGTTCCAACACTTCCTAGCATGAAGTCAGACAA
>A8_AY258468
AACCAATGGCCTCTTGAACGTGCATTGCGCTCTTGAGATATGCCTGAGAGCATGTCTGCTTCAGTGCTTCTACTTTCTTTTCTGCTGCTCTTGTTATCATGAGCAGTGCTGCTGCATGCTTCTGCAATTGGCACTGGCATGCTAAGTATCAAGTTTTGCTTGCTGTTGTGACTGATCAACATCTCATGTCGTTTCAGTTGGCGAAACAAAGGCTTGTGTGTTCCAACACTTCCTAGCATGAAGTCAGATAA
>A7_AY239360
AACCAATGGCCTCTTGAACGTGCATTGCGCTCTTGGGATATGCCTGAGAGCATGTCTGCTTCAGTGCTTCTACTTTCTTTTCTGCTGCTCTTGTTATCATGAGCAGTGCTGCTGCATGCTTCTGCAATTGGCACTGGCATGCTAAATACCAAGTTTTGCTTGCTGTTGTGACTGATCAACATCTCATGTCGTTTCAGTTGGCGAAACAAAGGCTTGTGTGTTCCAACACTTCCTAGCATGAAGTCAGATAA
>A16_EU792888
AACCAATGGCCTCTTGAACGTGCATTGCGCTCTTGGGATATGCCTGAGAGCATGTCTGCTTCAGTGCTTCTACTTTCTTTTCTGCTGCTCTTGTTATCATGAGCAGTGCTGCTGCATGCTTCTGCAATTGGCACTGGCATGCTAGGTACCAAGTTTTGCTTGCTGTTGTGACTGATCAACATCTCATGTCGTTTCAGTTGGCGAAACAAAGGCTTGTGTGTTCCAACACTTCCTAGCATGAAGTCAGATAA
>A4.3_FN429763
AACCAATGGCCTCTTGAACGTGCATTGCGCTCTTGGGATATGCCTGACAGCATGTCTGCTTCAGTGCTTCTACTTTCATTTTCTGCTGCTCTTGTTATCGGGAGCAGTGTTGCTGCATGCTTCTGCAAAAGGCACTGGCATGCTAAGTATCAAGTTTTGCTTGCTGTTCTGACTGATCAACATCTCATGTCGTTTCAGTTGGCGAAACAAAAAAGCTGAAGTGTGTTCTTAACACTTCCTAGCATGAATTCAGACAA
>A120_AF180122
AACCAAGGCCTCTTGAACGTGCATTGCGCTCTTGGGATGCCTGAGAGCATGTCTGCTTCAGTGCTTCTAACTTTCATTTTCTTGCTCTTGTTATCGGGAGCAGTGTTGCTGCATGCTTCTGCAAAAGGCACTGGCATGCTAAGTATCAAGTTTTGCTTGCTGTTCTGACTGATCAACCTCATGTCGTTTCAGTTGGCGAAACAAAAGCTGAAGTGTGTTCTTAACACTTCCTAGCATGAAGTCAGACAA
>A4.2_FN429761
AACCAATGGCCTCTTGAACGTGCGCTCTTGGGATATGCCTGAGAGCATGTCTGCTTCAGTGCTTCTACTTTCATTTTCTGCTGCTCTTGTTATCGGGAGCAGTGTTGCTGCATGCTTCTGCAAAAGGCACTGGCATGCTAAGTATCAAGTTTTGCTTGCTGTTCTGACTGATCAACATCTCATGTCGTTTCAGTTGGCGAAACAAAAGCTGAAGTGTGTTCTTAACACTTCCTAGCATGAAGTCAGACAA
>A4_AF333509
AACCAATGGCCTCTTGAACGTGCATTGCGCTCTTGGGATATGCCTGAGAGCATGTCTGCTTCAGTGCTTCTACTTTCATTTTCTGCTGCTCTTGTTATCGGGAGCAGTGTTGCTGCATGCTTCTGCAAAAGGCACTGGCATGCTAAGTATCAAGTTTTGCTTGCTGTTCTGACTGATCAACATCTCATGTCGTTTCAGTTGGCGAAACAAAAGCTGAAGTGTGTTCTTAACACTTCCTAGCATGAAGTCAGACAA
>A4.1_FN429760
AACCAATGGCCTCTTGAACGTGCATTGCGCTCTTGGGATGCCTGAGAGCATGTCTGCTTCAGTGCTTCTACTTTCATTTTCTGCTGCTCTTGTTATCGGGAGCAGTGTTGCTGCATGCTTCTGCAAAAGGCACTGGCATGCTAAGTATCAAGTTTTGCTTGCTGTTCTGACTGATCAACATCTCATGTCGTTTCAGTTGGCGAAACAAAAGCTGAAGTGTGTTCTTAACACTTCCTAGCATGAAGTCAGACAA
>A4a_AF499778
AACCAATGGCCTCTTGAACGTGCATTGCGCTCTTGGGATATGCCTGAGAGCATGTCTGCTTCAGTGCTTCTACTTTCATTTGCTGCTGCTCTTGTTATCGGGAGCAGTGTTGCTGCATGCTTCTGCAAAAGGCACTGGCATGCTAAGTATCAAGTTTTGCTTGCTGTTCTGACTGATCAACATCTCATGTCGTTTCAGTTGGCGAAACAAAAGCTGAAGTGTGTTCTTAACACTTCCTAGCATGAAGTCAGACAA
>A138_EF378620
AACCAATGGCCTCTTGAACGTGCATTGCGTGTCTTGCAGATATGCCTGAGAGCATGTCTGCTTCAGTGCTTCTTCTTTCATTTTCTGCTGCTCTTGTTATCCGGAGCAGTGTTGCTGCAAGCTTCTGCAAGTGGCACTGGCATGCTAAATATCGTTTTGCTTGCTGTTGTGACTGATCAACATCTCATGTCGTTTCAGTTGGCGAAACAAAAGCTCATGTGTGTTCTTACCACTTCCTAGCATGAAGTCAGACAA
>A122_EF378619
AACCAATGGCCTCCGTGAACGTGCATTGCGCTCTTGGGATATGCCTGAGAGCATGTCTGCTTCAGTGCTTCTTCTTTCATTTTCTGCTGCTCTTGTTATCCGGAGCAGTGTTGCTGCAAGCTTCTGCAAGTGGCACTGGCATGCTAAATATCGTTTTGCTTGCTGTTGTGACTGATCAACATCTCATGTCGTTTCAGTTGGCGAAACAAAAGCTCATGTGTGTTCTTAACACTTCCTAGCATGAAGTCAGACAA
>A10_EU792882
AACCAATGGCCTCTTGAACGTGCATTGCGCTCTTGGGATATGCCTGAGAGCATGTCTGCTTCAGTGCTTCTTCTTTCATTTTCTGCTGCTCTTGTTATCCGGAGCAGTGTTGCTGCAAGCTTCTGCAAGTGGCACTGGCATGCTAAATATCGTTTTGCTTGCTGTTGTGACTGATCAACATCTCATGTCGTTTCAGTTGGCGAAACAAAAGCTCATGTGTGTTCTTAACACTTCCTAGCATGAAGTCAGACAA
>A9_EU449028
AACCAATGGCCTCTTGAACGTGCATTGTGCTCTTGGGATATGCCTGAGAGCATGTCTGCTTCAGTGCTTCTACTTTCATTTTCTGCTGGTCTTGTTATCAGGAGCAGTGTTGCTGCGTGCTTCTGCAAGTGGCACTGGCATGCTAAATATCAAGTTTTGCTTGCTGTTGTGACTGATCAACATCTCATGTCGTTTCAGTTGGCGAAACAAAAGCTCATGTGTGTTCTTAACACTTCCTAGCATGAAGTCAGACAA
>A105_AB207202
AACCAATGGCCTCTTGAACGTGCATTGTGCTCTTGGGATATGCCTGAGAGCATGTCTGCTTCAGTGCTTCTACTTTCATTTTCTGCTGCTCTTGTTATCAGGAGCAGTGTTGCTGCATGCTTCTGCAAGTGGCACTGGCATGCTAAACATCAAGTTTTGCTTGCTGTTGTGACTGATCAACATCTCAAGTCGTTTCAGTTGGCGAAACAAAAGCTCATGTGTGTTCTTAACACTTCCTAGCATGAAGTCAGACAA
>A119_AF180121
AACCAATGGCCTCTTGAACGTGCATTGCGCTCTTGGGATGCCTGAGAGCATGTCTGCTTCAGTGCTTCTAACTTTCATTTTCTTGCTCTTGTTATTAGGAGCAGTGTTGCTGCATGCTTCTGCAAGTGGCACTGGCATGCTAAATATCAAGTTTTGCTTGCCGTTGTGACTGATCAACCTCATGTCGTTTCAGTTGGCGAAACAAAAGCTCATGTGTGTTCTTAACACTTCCTAGCATGAAGTCAGACAA
>A12_EU792883
AACCAATGGCCTCTTGAACGTGTATTGCGCTCTTGGGATATGCCTGAGAGCATGTCTGCTTCAGTGCTTCTACTTTCATTTTCTGCTGCTCTTGCTATCAGGAGCAGTGTTGCTGCATGCTTCTGCAAGCGGCACTGGCATGCTAAATATCAAGTTTTGCTTGCTGTTGTGACTGATCAACATCTCATGTCGTTTCAGTTGGCGAAACAAAAGCTCATGTGTGTTCTTAACACTTCCTAGCATGAAGTCAGACAA
>A104_AB207203
AACCAATGGCCTCTTGAACGTGCATTGCGCTCTTGGGATATGCCTGAGAGCATGTCTGCTTCAGTGCTTCTACTTTCATTTTCTGCTGCTCTTGTTATCAGGAGCAGTGTTGCCGCATGCTTCTGCAAGTGGCACTGGCATGCTGAATATCAAGTTTTGCTTGCTGTTGTGACTGATCAACATCTCATGTCGTTTCAGTTGGCGAAACAAAAGCTCATGTGTGTTCTTAACACTTCCTAGCATGAAGTCAGACAA
>A1a_EU449030
AACCAATGGCCTCTTGAACGTGCATTGCGCTCTTGGGATATGCCTGAGAGCATGTCTGCTTCAGTGCTTCTACTTTCATTTTCTGCTGCTCTTGTTATCAGGAGCAGTGTTGCTGCATGCTTCTACAAGTGGCACTGGCATGCTAAATATCAAGTTTTGCTTGCTGTTGTGACTGATCAACATCTCATGTCGTTTCAGTTGGCGAAACAAAAGCTCATGTGTGTTCTTAACACTTCCTAGCATGAAGTCAGACAA
>A1.3_HE578976
AACCAATGGCCTCTTGAACGTGCATTGCGCTCTTGGGATATGCCTGAGAGCATGTCTGCTTCAGTGCTTCTACTTTCATTTCCTGCTGCTCTTGTTATCAGGAGCAGTGTTGCTGCATGCTTCTGCAAGTGGCACTGGCATGCTAAATATCAAGTTTTGCTTGCTGTTGTGACTGATCAACATCTCATGTCGTTTCAGTTGGCGAAACAAAAGCTCATGTGTGTTCTTAACACTTCCTAGCATGAAGTCAGACAA
>A1.4_HE578977
AACCAATGGCCTCTTGAACGTGCATTGCGCTCTTGGGATATGCCTGAGAGCATGTCTGCTTCAGTGCTTCTACTTTCATTTTCTGCTGCTCTTGTCATCAGGAGCAGTGTTGCTGCATGCTTCTGCAAGTGGCACTGGCATGCTAAATATCAAGTTTTGCTTGCTGTTGTGACTGATCAACATCTCATGTCGTTTCAGTTGGCGAAACAAAAGCTCATGTGTGTTCTTAACACTTCCTAGCATGAAGTCAGACAA
>A1.1/A13_AF333504
AACCAATGGCCTCTTGAACGTGCATTGCGCTCTTGGGATATGCCTGAGAGCATGTCTGCTTCAGTGCTTCTACTTTCATCTTCTGCTGCTCTTGTTATCAGGAGCAGTGTTGCTGCATGCTTCTGCAAGTGGCACTGGCATGCTAAATATCAAGTTTTGCTTGCTGTTGTGACTGATCAACATCTCATGTCGTTTCAGTTGGCGAAACAAAAGCTCATGTGTGTTCTTAACACTTCCTAGCATGAAGTCAGACAA
>A110_AB190282
AACCAATGGCCTCTTGAACGTGCATTGCGCTCTTGGGATATGCCTGAGAGCATGTCTGCTTCAGTGCTTCTACTTTCATTTTCTGCTGCTCTTGTTATCAGGAGCAGTGTTGCTGCATGCTTCTGCAAGTGGCACTGGCATGCTAAATATCAAGTTTTGCTTGTTGTTGTGACTGATCAACATCTCATGTCGTTTCAGTTGGCGAAACAAAAGCTCATGTGTGTTCTTAACACTTCCTAGCATGAAGTCAGACAA
>A103_AB207206
AACCAATGGCCTCTTGAACGTGCATTGCGCTCTTGGGATATGCCTGAGAGCATGTCTGCTTCAGTGCTTCTACTTTCATTTTCTGCTGCTCTTGTTATCAGGAGCAGTGTTGCTGCATGCTTCTGCAAGTGGCACTGGCGTGCTAAATATCAAGTTTTGCTTGCTGTTGTGACTGATCAACATCTCATGTCGTTTCAGTTGGCGAAACAAAAGCTCATGTGTGTTCTTAACACTTCCTAGCATGAAGTCAGACAA
>A130_EF656428
AACCAATGGCCTCTTGAACGTGCATTGCGCTCTTGGGATATGCCTGAGAGCACGTCTGCTTCAGTGCTTCTACTTTCATTTTCTGCTGCTCTTGTTATCAGGAGCAGTGTTGCTGCATGCTTCTGCAAGTGGCACTGGCATGCTAAATATCAAGTTTTGCTTGCTGTTGTGACTGATCAACATCTCATGTCGTTTCAGTTGGCGAAACAAAAGCTCATGTGTGTTCTTAACACTTCCTAGCATGAAGTCAGACAA
>A127_EF656429
AACCAATGGCCTCTTGAACGTGCATTGCGCTCTTGGGATATGCCTGAGAGCATGTCTGCTTCAGTGCTTCTACTTTCATTTTCTGCTGCTCTTGTTATCAGGAGCAGTGTTGCTGCATGCTTCTGCAAGTGGCACTGGCATGCTAAATGTCAAGTTTTGCTTGCTGTTGTGACTGATCAACATCTCATGTCGTTTCAGTTGGCGAAACAAAAGCTCATGTGTGTTCTTAACACTTCCTAGCATGAAGTCAGACAA
>A128_EF656430
AACCAATGGCCTCTTGAACGTGTATTGCGCTCTTGGGATATGCCTGAGAGCATGTCTGCTTCAGTGCTTCTACTTTCATTTTCTGCTGCTCTTGTTATCAGGAGCAGTGTTGCTGCATGCTTCTGCAAGTGGCACTGGCATGCTAAATATCAAGTTTTGCTTGCTGTTGTGACTGATCAACATCTCATGTCGTTTCAGTTGGCGAAACAAAAGCTCATGTGTGTTCTTAACACTTCCTAGCATGAAGTCAGACAA
>A129_EF656431
AACCAATGGCCTCTTGAACGTGCATTGCGCTCTTGGGATATGCCTGAGAGCATGTCTGCTTCAGTGCTTCTACTTACATTTTCTGCTGCTCTTGTTATCAGGAGCAGTGTTGCTGCATGCTTCTGCAAGTGGCACTGGCATGCTAAATATCAAGTTTTGCTTGCTGTTGTGACTGATCAACATCTCATGTCGTTTCAGTTGGCGAAACAAAAGCTCATGTGTGTTCTTAACACTTCCTAGCATGAAGTCAGACAA
>A131_EF656432
AACCAATGGCCTCTTGAACGTGCATTGCGCTCTTGGGATATGCCTGAGAGCATGTCTGCTTCAGTGCTTCTACTTTCATTTTCTGCTGCTCTTGTTATCAGGAGCGGTGTTGCTGCATGCTTCTGCAAGTGGCACTGGCATGCTAAATATCAAGTTTTGCTTGCTGTTGTGACTGATCAACATCTCATGTCGTTTCAGTTGGCGAAACAAAAGCTCATGTGTGTTCTTAACACTTCCTAGCATGAAGTCAGACAA
>A118_AF180120
AACCAATGGCCTCTTGAACGTGCATTGCGCTCTTGGGATGCCTGAGAGCATGTCTGCTTCAGTGCTTCTACTTTCATTTTCTTGCTCTTGTTATCAGGAGCAGTGTTGCTGCATGCTTCTGCAAGTGGCACTGGCATGCTAAATATCAAGTTTTGCTTGCTGTTGTGACTGATCAACCTCATGTCGTTTCAGTTGGCGAAACAAAAGCTCATGTGTGTTCTTAACACTTCCTAGCATGAAGTCAGACAA
>A1_AF333505
AACCAATGGCCTCTTGAACGTGCATTGCGCTCTTGGGATATGCCTGAGAGCATGTCTGCTTCAGTGCTTCTACTTTCATTTTCTGCTGCTCTTGTTATCAGGAGCAGTGTTGCTGCATGCTTCTGCAAGTGGCACTGGCATGCTAAATATCAAGTTTTGCTTGCTGTTGTGACTGATCAACATCTCATGTCGTTTCAGTTGGCGAAACAAAAGCTCATGTGTGTTCTTAACACTTCCTAGCATGAAGTCAGACAA
>A107_AB207199
AACCAATGGCCTCTTGAACGTGCATTGCGCTCTTGGGATATGCCTGAGAGCATGTCTGCTTCAGTGCTTCTACTTTCATTTTCTGCCGCTCTTGTTATCAGGAGCAGTGTTGCTGCATGCTTCTGCAAGTGGCACTGGCTTGCTGAATATCAAGTTTTGCTTGCTGTTGTGACTGATCAACATCTCATGTCGTTTCAGTTGGCGAAACAAAAGCTCATGTGTGTTCTTAACACTTCCTAGCATGAAGTCAGACAA
>A111_AB190280
AACCAATGGCCTCTTGAACGTGCATTGCGCTCTTGGGATATGCCTGAGAGCATGTCTGCTTCAGTGCTTCTACTTTCATTTTCTGCTGCTCTTGTTATCAGGAGCAGTGTTGCTGCATGCTTCTGCAAGTGGCACTGGCTTGCTGAATATCAAGTTTTGCTTGCTGTTGTGACTGATCAACATCTCATGTCGTTTCAGTTGGCGAAACAAAAGCTCATGTGTGTTCTTAACACTTCCTAGCATGAAGTCAGACAA
>A108_AB207197
AACCAATGGCCTCTTGAACGTGCATTGCGCTCTTGGGATATGCCTGAGAGCATGTCTGCTTCAGTGCTTCTACTTTCATTTTCCGCTGCTCTTGTTATCAGGAGCAGTGTTGCTGCATGCTTCTGCAAGTGGCACTGGCATGCTGAATATCAAGTTTTGCTTGCTGTTGTGACTGATCAACATCTCATGTCGTTTCAGTTGGCGAAACAAAAGCTCATGTGTGTTCTTAACACTTCCTAGCATAAGTCAGACAA
>A106_AB207200
AACCAATGGCCTCTTGAACGTGCATTGCGCTCTTGGGATATGCCTGAGAGCATGTCTGCTTCAGTGCTTCTACTTTCATTTTCTGCTGCTCTTGTTATCAGGAGCAGTGTTGCTGCATGCTTCTGCAAGTGGCACTGGCATGCTGAATATCAAGTTTTGCTTGCTGTTGTGACTGATCAACATCTCATGTCGTTTCAGTTGGCGAAACAAAAGCTCATGAGTGTTCCTAACACTTCCTAGCATGAAGTCAGACAA
>A102_AB207209
AACCAATGGCCTCTTGAACGTGCATTGCGCTCTTGGGATATGCCTGAGAGCATGTCTGCTTCAGTGCTTCTACTTTCATTTTCTGCTGCTCTTGTTATCAGGAGCAGTGTTGCTGCATGCTTCTGCAAGTGGCACTGGCATGCTGAATATCAAGTTTTGCTTGCTGTTGTGACTGATCAACATCTCATGTCGTTTCAGTTGGCGAAACAAAAGCTCATGTGTGTTCTTAACACTTCCTAGCATGAAGTCAGACAA
>A109_AB190285
AACCAATGGCCTCTTGAACGTGCATTGCGCTCTTGGGATATGCCTGAGAGCATGTCTGCTTCAGTGCTTCTACTTTCATTTTCTGCTGCTCTTGTTATCAGGAGCAGTGTTGCTGCATGCTTCTGCAAGTGGCACTGGCATGCTGAATATCAAGTTTTGCTTGCTGTTGTGACTGATCAACATCTCATGTCGTTTCAGTTGGCGAAACAAAAGCTCATGTGTGTTCCTAACACTTCCTAGCATGAAGTCAGACAA
>B4_AF333510
AACCGATGGCCTCCTGAACGCGCATTGCGCTCTCGGGATTTCCTGAGAGCACGTCTGCTTCAGTGCTTAGCCTTATTTACTTGTGCTTGCAAGCAGCATGTGTGCACTGCTGCTTTGCTTTCCAACAAGTCACTGGCGTGTAGTGGCTTGTTTGCTGCCTGGCCCATGCGCCAAGCTTGAGCGTACTGTTGTTCCAAGCTTATGCCTGCCTGGTGTAGCTTGCATCATGCTGCTCAAGCGCGCAGCTGTCGGGATGCTGGTGCATGCCCTTAGCATGAAGTCAGAC
>B23_EU449079
AATCGATGGGCTCCTGAACGCGCATTGCGCTCTCGGGATTCCCTGAGAGCAGGTCTGCTTCAGTGCTTAGCATTTATCTACCTCTGCTTGCAAGCAGCATGTCTACACTGCTGCTTCGCTTTCCAACAAGTCATCGATCGTGTGTGTGTTCGTAAATGGCTTGTTTGCTGCCTGGCCCATGCGCCAAGTTTGAGCGTACTGTTGTTCCAAGCTTAGCTTGCATCGTACAGCTCAAGCGCGCAGCTGTTGGGATGCTGATGCATGCCCTTAGCATGAAGTCAGAC
>B30_GU907644
AATCGATGGGCTCCTGAACGCGCATTGCGCTCTCGGGATTCCCTGAGAGCAGGTCTGCTTCAGTGCTTAGCATTTATCTACCTCTGCTTGCAAGCAGCATGTCTACACTGCTGCTTCGGTTTCCAACAAGTCATCGATCGTGTGTGTATTCGTAAATGGCTTGTTTGCTGCCTGGCCCATGCGCCAAGTTTGAGCGTACTGTTGTTCCAAGCTTAGCTTGCATCGTACAGCTCAAGCGCGCAGCTGTTGGGATGCTGATGCATGCCCTTAGCATGAAGTCAGAC
>B11_AY239361
AACCGATGGCCTCCTGAACGCGCATTGCGCTCTCGGGATTTCCTGAGAGCAGGTCTGCTTCAGTGCTTAGCATTATCTACCTGTGCTTGCAAGCAGCATGTATGTCTGCACACTGCTGTTTCGCTTTCCAACAAGTCATCGATCGCTTTTGTGTTCGTAAATGGCTTGTTCGCTGCCTGGCCCATGCGCCAAGCTTGAGCGTACTGTTGTTCCAAGCTTTGCTTGCATCGTGCTGCTCAAGCGCGCAGCTGTCGGGATGCTGATGCATGCCCTTAGCATGAAGTCAGAC
>B17_AY258470
AACCGATGGCCTCCTGAACGCGCATTGCGCTCTCGGGATTTCCTGAGAGCAGGTCTGCTTCAGTGCCTAGCATTATCTACCTGTGCTTGCAAGCAGCATGTATGTCTGCATTGCTGCTTCGCTTTCCAACAAGTCATCGATCGCTTTTGTGTTCGTAAATGGCTTGTTTGCTGCCTGGCCCATGCGCCAAGCTTGAGCGTACTGTTGTTCCAAGCCTTGCTTGGATCGTGCAGCTCAAGCGCGCAGCTGTCGGGATGCTGATGCATGCCCTTAGCATGAAGTCAGAC
>B1k_GU907638
AACCGATGGCCTCATCGCTTTGTGTTCGTAAATGGCTTGTTTGCTGCCTGGCCCATGCGCCAAGCTTGAGCATACTGTTGTTCCAAGCTTTGCTTGCATCGTCCAGCTCAAGCGCGCAGCTGTCGGGATGCTGATGCATGCCCTTAGCATGAAGTCAGAC
>B1.V_Green2014
AACCGATGGCCTCCTGAACGCGCATTGCGCTCTCGGGGATTTCCTGAGAGCAGGTCTGCTTCAGTGCTTAGCATTATCTACCTGTGCTTGCAAGCAGCATGTATGTCTGCATTGCTGCTTCGCTTTCCAACAAGTCATCGATCGTCTTTTGTGTTCGTAAATGGCTTGTTTGCTGCCTGGCCCATGCGCCAAGCTTGAGCGTACTGTTGTTCCAAGTCTTTGCTTGCATCGTGCAGCTCAAGCGCGCAGCTGGTCGGGATGCTGATGCATCGTCCCTTAGCATAGAAGTCAGAC
>B1b_AF499780
AACCGATGGCCTCCTGAACGCGCATTGCGCTCTCGGGATTTCCTGAGAGCAGGTCTGCTTCAGTGCTTAGCATTATCTACCTGTGCTTGCGAGCAGCGTATGTCTGCATTGCTGCTTCGCTTTCCAACAAGTCATCGATCGCTTCGTAAATGGCTTGTTTGCTGCCTGGCCCACGTGCCAAGCTTGAGCGTACTGTTGTTCCAAGCTTTGCTTGCATCGTGCAGCTCAAGCGCGCAGCTGTCGGGATGCTGATGCATGCCCTTAGCATGAAGTCAGAC
>B16_AY258469
AACCGATGGCCTCCTGAACGCGCATTGCGCTCTCGGGATTTCCTGAGAGCAGGTCGGCTTCAGTGCTTAGCATTATCTACCTGTGCTTGCAAGCAGCATGTATGTCTGCATTGCTGCTTCGCTTTCCAACAAGTCATCGCTCGCTTTTGTGTTCGTAAATGGCTTGTTTGCTGCCTGGCCCATGCGCCAAGCTTGAGCGTACTGTTGTTCCAAGCTTTGCTTGCATCGTGCAGCTCAAGCGCGCAGCTGTCGGGATGCTGATGCATGCCCTTAGCATGAAGTCAGAC
>B31a_GU907646
AACCGATGGCCTCCTGAACGCGCATTGCGCTCTCGGGATTTCCTGAGAGCAGGTCTGCTTCAGTGCTTAGCATTATCTACCTGTGCTTGCAAGCAGCATGCATGTCTGCATTGCTGCTTCGCTTTCCAACAAGTCATCGATCGCTTTTGTGTTCGTAAATGGCTTGTTTGCTGCCTGGCCCATGCGCCAAGCTTGAGCGTACTGTTGTTCCAAGCTTTGCTTGCATCGTGCACCTCAAGCGCGCAGCTGTCGGGATGCTGATGCATGCCCTTAGCATGAAGTCAGAC
>B32_GU907647
AACCGATGGCCTCCTGAACGCGCATTGCGCTCTCGGGATTTCCTGAGAGCAGGTCTGCTTCAGTGCTTAGCATTATCTACCTGTGCTTGCAAGCAGCATGCATGTCTGCATTGCTGCTTCGCTTTCCAACAAGTCATCGATCGCTTTTGTGTTCGTAAATGGCTTGTTTGCTGCCTGGCCCATGCGCCAAGCTTGAGCGTACTATTGTTCCAAGCTTTGCTTGCATCGTGCAGCTCAAGCGCGCAGCTGTCGGGATGCTGATGCATGCCCTTAGCATGAAGTCAGAC
>B31_GU907645
AACCGATGGCCTCCTGAACGCGCATTGCGCTCTCGGGATTTCCTGAGAGCAGGTCTGCTTCAGTGCTTAGCATTATCTACCTGTGCTTGCAAGCAGCATGCATGTCTGCATTGCTGCTTCGCTTTCCAACAAGTCATCGATCGCTTTTGTGTTCGTAAATGGCTTGTTTGCTGCCTGGCCCATGCGCCAAGCTTGAGCGTACTGTTGTTCCAAGCTTTGCTTGCATCGTGCAGCTCAAGCGCGCAGCTGTCGGGATGCTGATGCATGCCCTTAGCATGAAGTCAGAC
>B1j_GU907637
AACCGATGGCCTCCTGAACGCGCATTGCGCTCTAGGGATTTCCTGAGAGCAGGTCTGCTTCAGTGCTTAGCATTATCTACCTGTGCTTGCAAGCAGCATGTATGTCTGCATTGCTGCTTCGCTTTCCAACAAGTCATCGATCGCTTTTGTGTTCGTAAATGGCTTGTTTGCTGCCTGGCCCATGCGCCAAGCTTGAGCGTACTGTTGTTCCAAGCTTTGCTTGCATCGTGCAGCTCAAGCGTGCAGCTGTCGGGATGCTGATGCATGCCCTTAGCATGAAGTCAGAC
>B37_GU907650
AACCGATGGCCTCCTGAACGCGCATTGCGCTCTCGGGATTTCCTGAGAGCAGGTCTGCTTCAGTGCTTTTAGCATTATCTACCTGTGCTTGCAAGCAGCATGTATGTCTGCATTGCTGCTTCGCTTTCCAACAAGTCATCGATCGCTTTTGTGTTCGTAAATGGCTTGTTTGCTGCCTGGCCCATGCGCCAAGCTTGAGCGTACTGTTGTTCCAAGCTTTGCTTGCATCGTGCAGCTCAAGCGTGCAGCTGTCGGGATGCTGATGCATGCCCTTAGCATGAAGTCAGAC
>B5a_AF499782
AACCGATAGCCTCCTGAACGCGCATTGCGCTCTCGGGATTTCCTGAGAGCAGGTCTGCTTCAGTGCTTAGCATTATCTACCTGTGCTTGCAAGCAGCATGTATGTCTGCACTGCTGCTTCGCTTTCCAACAAGTCATCGATCGCTTTTGTGTTCGTAAATGGCTTGTTTGCTGCCTGGCCCATGCGCCAAGCTTGAGCGTACTGTTGTTCCAAGCTTTGCTTGCATCGTGCAGCTCAAGCGCGCAGCTGTCGGGATGCTGATGCATGCCCTTAGCATGAAGTCAGAC
>B5_AF499781
AACCGATGGCCTCCTGAACGCGCATTGCGCTCTCGGGATTTCCTGAGAGCAGGTCTGCTTCAGTGCTTAGCATTATCTACCTGTGCTTGCAAGCAGCATGTATGTCTGCACTGCTGCTTCGCTTTCCAACAAGTCATCGATCGCTTTTGTGTTCGTAAATGGCTTGTTTGCTGCCTGGCCCATGCGCCAAGCTTGAGCGTACTGTTGTTCCAAGCTTTGCTTGCATCGTGCAGCTCAAGCGCGCAGCTGTCGGGATGCTGATGCATGCCCTTAGCATGAAGTCAGAC
>B24_GU907643
AACCGATGGCCTCCTGAGAGCAGGTCTGCTTCAGTGCTTAGCATTATCTACCTGTGCTTGCAAGCAGCATGTATGTCTGCATTGCTGCTTCGCTTTCCAACAAGTCATCGATCGCTTTTGTGTTTGTAAATGGCTTGTTTGCTGCCTGGCCCATGCGCCAAGCTTGAGCGTACTGTTGTTCCAAGCTTTGCTTGCATCGTGCAGCTCAAGCGCGCAGCTGTCGGGATGCTGATGCATGCCCTTAGCATGAAGTCAGAC
>B117_AF180124
AACCGATGCCCTCCTGAACGCGCATTGCGCTCTCGGGATTCCTGAGAGCAGGTCTGCTTCAGTGCTTAGCATTATCTATGTGCTTGCAAGCAGCATGTATGTCTGCATTGCTGCTTCGCTCCAACAAGTCATCGATCGCTTTTGTGTTCGTAAATGGCTTGTTTGCTGTGGCCCATGCGCCAAGCTTGAGCGTACTGTTGTTCCAAGTTGCTTGCATCGTGCAGCTCAAGCGCGCAGCTGTGGATGCTGATGCATGCCCTTAGCATGAAGTCAGAC
>B10_AF499787
AACCGATGGCCTCCTGAACGCGCATTGCGCTCTCGGGATTTCCTGAGAGCAGGTCTGCTTTAGTGCTTAGCATTATCTACCTGTGCTTGCAAGCAGCATGTATGTCTGCATTGCTGCTTCGCTTTCCAACAAGTCATCGATCGCTTTTGTGTTCGTAAATGGCTTGTTTGCTGCCTGGCCCATGCGCCAAGCTTGAGCGTGCTGTTGTTCCAAGCTTTGCTTGCATCGTGCAGCTCAAGCGCGCAGCTGTCGGGATGCTGATGCATGCCCTTAGCATGAAGTCAGAC
>B20_GU907642
AACCGATGGCCTCCTGAACGCGCATTGCGCTCTCGGGATTTCCTGAGAGCAGGTCTGCTTCAGTGCTTAGCATTATCTACCTGTGCTTGCAAGCAGCATGTATGTCTGCATTGCTGCTTCGCTTTCCAACAAGTCATCGATCGCTTTTGTGCGATCGTAAATGGCTTGTTTGCTGCCTGGCCCATGCGCCAAGCTTGAGCGTACTGTTGTTCCAAGCTTTGCTTGCATCGTGCAGCTCAAGCGCGCAGCGTCGGGATGCTGATGCATGCCCTTAGCATGAAGTCAGAC
>B1m_GU907640
AACCGATGGCCTCCTGAACGCGCATTGCGCTCTCGGGATTTCCTGAGAGCAGGTCTGCTTCAGTGCTTAGCATTATCTACCTGTGCTTGCAAGCAGCATGTATGTCTGCATTGCTGCTTCGCTTTCCGACAAGTCATCGATCGCTTTTGTGTTCGTAAATGGCTTGTTTGCTGCCTGGCCCATGCGCCAAGCTTGAGCGTACTGTTGTTCCAAGCTTTGCTTGCATCGTGCAGCTCAAGCGCGCAGCTGTCGGGATGCTGATGCATGCCCTTAGCATGAAGTCAGAC
>B34_GU907649
AACCCATGGCCTCCTGAACGCGCATTGCGCTCTCGGGATTTCCTGAGAGCAGGTCTGCTTCAGTGCTTAGCATTATCTACCTGTGCTTGCAAGCAGCATGTATGTCTGCATTGCTGCTTCGCTTTCCAACAAGTCATCGATCGCTTTTGTGTTCGTAAATGGCTTGTTTGCTGCCTGGCCCATGCGCCAAGCTTGAGCGTACTGTTGTTCCAAGCTTTGCTTGCATCGTGCAGCTCAAGCGCGCAGCTGTCGGGATGCTGATGCATGCCCTTAGCATGAAGTCAGAC
>B1d_GU907633
AACCGATGGCCTCCTGAACGCGCATTGCGCTCTCGGGATTTCCTGAGAGCAGGTCTGCTTCAGTGCTTAGCATTATCTACCTGTGCTTGCAAGCAGCATGTATGTCTGCATTGCTGCTTCGCTTTCCAACAAGTCATTGATCGCTTTTGTGTTCGTAAATGGCTTGTTTGCTGCCTGGCCCATGCGCCAAGCTTGAGCGTACTGTTGTTCCAAGCTTTGCTTGCATCGTGCAGCTCAAGCGCGCAGCTGTCGGGATGCTGATGCATGCCCTTAGCATGAAGTCAGAC
>B1e_GU907634
AACCGATGGCCTCCTGAACGCGCATTGCGCTCTCGGGATTTCCTGAGAGCAGGTCTGCTTCAGTGCTTAGCATTATCTACCTGTGCTTGCAAGCAGCATGTATGTCTGCATTGCTGCTTCGCTTTCCAACAAGTCATCAATCGCTTTTGTGTTCGTAAATGGCTTGTTTGCTGCCTGGCCCATGCGCCAAGCTTGAGCGTACTGTTGTTCCAAGCTTTGCTTGCATCGTGCAGCTCAAGCGCGCAGCTGTCGGGATGCTGATGCATGCCCTTAGCATGAAGTCAGAC
>B1i_GU907636
AACCGATGGCCTCCTGAACGCGCATTGCGCTCTCGGGATTTCCTGAGAGCAGGTCTGCTTCAGTGCTTAGCATTATCTACCTGTGCTTGCAAGCAGCATGTATGTCTGCATTGCTGCTTCGCTTTCCAACACGTCATCGATCGCTTTTGTGTTCGTAAATGGCTTGTTTGCTGCCTGGCCCATGCGCCAAGCTTGAGCGTACTGTTGTTCCAAGCTTTGCTTGCATCGTGCAGCTCAAGCGCGCAGCTGTCGGGATGCTGATGCATGCCCTTAGCATGAAGTCAGAC
>B1g_GU907635
AACCGATGGCCTCCTGAACGCGCATTGCGCTCTCGGGATTTCCTGAGAGCAGGTCTGCTTCAGTGCTTAGCATTATCTACCTGTGCTTGCAAGCAGCATGTATGTCTGCATTGCTGCTTCGCTTTCCAACAAGTCATCGACCGCTTTTGTGTTCGTAAATGGCTTGTTTGCTGCCTGGCCCCACGCGCCAAGCTTGAGCGTACTGTTGTTCCAAGCTTTGCTTGCATCGTGCAGCTCAAGCGCGCAGCTGTCGGGATGCTGATGCATGCCCTTAGCATGAAGTCAGAC
>B123_EU074872
AACCGATGGCCTCCTGAACGCGCATTGCGCTCTCGGGATTTCCTGAGAGCAGGTCTGCTTCAGTGCTTAGCATTATCTACCTGTGCTTGCAAGCAGCATGTATGTCTGCATTGCTGCTTCGCTTTCCAACAAGTCATCGATCGCTTTTGTGTTCGTAAATGGCTTGTTTGCTGCCTGGCCCATGCGCCAAGCTTGAGCGTACTGTTGTTCCATGCTTTGCTCGCATCGTGCAGCTCAAGCGCGCAGCTGTCGGGATGCTGATGCATGCCCTTAGCATGAAGTCAGAC
>B8_AF499785
AACCGATGGCCTCCTGAACGCGCATTGCGCTCTCGGGATTTCCTGAGAGCAGGTCTGCTTCAGTGCTTAGCATTATCTACCTGTGCTTGCAAGCAGCATGTATGTCTGCATTGCTGCTTCGCTTTCCCAACAAGTCATCGATCGCTTTTGTGTTCGTAAATGGCTTGTTTGCTGCCTGGCCCACGCGCCAAGCTTGAGCGTACTGTTGTTCCAAGCTTTGCTTGCATCGTGCAGCTCAAGCGCGCAGCTGTCGGGATGCTGATGCATGCCCTTAGCATGAAGTCAGAC
>B1l_GU907639
AACCGATGGCCTCCTGAACGCGCATTGCGCTCTCGGGATTTCCTGAGAGCAGGTCTGCTTCAGTGCTTAGCATTATCTACCTGTGCTTGCAAGCAGCATGTATGTCTGCATTGCTGCTTCGCTTTCCAACAAGTCATCGATCGCTTTTGTGTTCGTAAATGGCTTGTTTGCTGCCTGGCCCACGCGCCAAGCTTGAGCGTACTGTTGTTCCAAGCTTTGCTTGCATCGTGCAGCTCAAGCGCGCAGCTGTCGGGATGCTGATGCATGCCCTTAGCATGAAGTCAGAC
>B1a_AF499779
AACCGATGGCCTCCTGAACGCGCATTGCGCTCTCGGGATTTCCTGAGAGCAGGTCTGCTTCAGTGCTTAGCATTATCTACCTGTGCTTGCAAGCAGCATGTATGTCTGCATTGCTGCTTCGCTTTCCAACAAGCCATCGATCGCTTTTGTGTTCGTAAATGGCTTGTTTGCTGCCTGGCCCATGCGCCAAGCTTGAGCGTACTGTTGTTCCAAGCTTTGCTTGCATCGTGCAGCTCAAGCGCGCAGCTGTCGGGATGCTGATGCATGCCCTTAGCATGAAGTCAGAC
>B14_AY239362
AACCGATGGACCTCCTGAACGCGCACTGCGCTCTCGGGATTTCCTGAGAGCAGGTCTGCTTCAGTGCTTAGCATTATCTACCTGTGCTTGCAAGCAGCATGTATGTCTGCATTGCTGCTTCGCTTTCCAACAAGTCATCGATCGCTTTTGTGTTCGTAAATGGCTTGTTTGCTGCCTGGCCCATGCGCCAAGCTTGAGCGTACTGTTGTTCCAAGCTTTGCTTGCATCGTGCAGCTCAAGCGCGCAGCTGTCGGGATGCTGATGCATGCCCTTAGCATGAAGTCAGAC
>B125_EU074865
AACCGATGGCCTCCTGAACGCGCATTGCGCTCTCGGGATTTCCTGAGAGCAGGTCTGCTTCAGTGCTTAGCATTATCTACCTGTGCTTGCAAGCAGCATGTATGTCTGCATTGCTGCTTCGCTTTCCAACAAGTCATCGATCGCTTTTGTGTTCGTAAATGGCTTGTTTGCTGCCTGGCCCATGCGCCAAGCTTGAGCGTACTGTTGTTCCAAGCTTTGCTTGCATCGTGCAGCTCAAGCGCGCGGCTGTCGGGATGCTGATGCATGCCCTTAGCATGAAGTCAGAC
>B122_EU074871
AACCGATGGCCTCCTGAACGCGCATTGCGCTCTCGGGATTTCCTGAGAGCAGGTCTGCTTCAGTGCTTAGCATTATCTACCTGTGCTTGCAAGCAGCATGAATGTCTGCATTGCTGCTTCGCTTTCCAACAAGTCATCGATCGCTTTTGTGTTCGTAAATGGCTTGTTTGCTGCCTGGCCCATGCGCCAAGCTTGAGCGTACTGTTGTTCCAAGCTTTGCTTGCATCGTGCAGCTCAAGCGCGCAGCTGTCGGGATGCTGATGCATGCCCTTAGCATGAAGTCAGAC
>B124_EU074874
AACCGATGGCCTCCTGAACGCGCATTGCGCTCTCGGGATTTCCTGAGAGCAGGTCTGCTTCAGTGCTTAGCATTATCTACCTGTGCTTGCAAGCAGCATGTATGTCTGCATTGCTGCTTCGCTTTCCAACAAGTCATCGATCGCTTTTGTGTTCGTAAATGGCTTGTTTGCTGCCTGGCCCATGCGCCAAGCTTGAGCGTACTGTTGTTCCAAGCTTTGCTTGCATCGTGCAGCTCAAGCGCGCAGCTGTCGGGATGCTGATGCATGCCCTTGGCATGAAGTCAGAC
>B1.VII_Green2014
AACCGATGGCCTCCTGAACGCGCATTGCGCTCTCGGGACAGGTCTGCTTCAGTGCTTAGCATTATCTACCTGTGCTTGCAAGCAGCATGTATGTCTGCATTGCTGCTTCGCTTTCCAACAAGTCATCGATCGCTTTTGTGTTCGTAAATGGCTTGTTTGCTGCCTGGCCCATGCGCCAAGCTTGAGCGTACTGCTGTTCCAAGCTTTGCTTGCATCGTGCAGCTCAAGCGCGCAGCTGTCGGGATGCTGATGCATGCCCTTAGCATGAAGTCAGAC
>B1.III_Green2014
AACCGATGGCCTCCTGAACGCGCATTGCGCTCTCGGGATTTCCTGAGAGCAGGTCTGCTTCAGTGCTTAGCATTATCTACCTGTGCTTGCAAGCAGCATGTATGTCTGCATTGCTGCTTCGCTTTCCAACAAGTCATCGATCGCTTTTGTGTTCGTAAATGGCTTGTTTGCTGCCTGGCCCATGCGCCAAGCTTGAGCGTGCTTTGCTTGCATCGTGCAGCTCAAGCGCGCAGCTGTCGGGATGCTGATGCATGCCCTTAGCATGAAGTCAGAC
>B1_AF333511
AACCGATGGCCTCCTGAACGCGCATTGCGCTCTCGGGATTTCCTGAGAGCAGGTCTGCTTCAGTGCTTAGCATTATCTACCTGTGCTTGCAAGCAGCATGTATGTCTGCATTGCTGCTTCGCTTTCCAACAAGTCATCGATCGCTTTTGTGTTCGTAAATGGCTTGTTTGCTGCCTGGCCCATGCGCCAAGCTTGAGCGTACTGTTGTTCCAAGCTTTGCTTGCATCGTGCAGCTCAAGCGCGCAGCTGTCGGGATGCTGATGCATGCCCTTAGCATGAAGTCAGAC
>B1.IV_Green2014
AACCGATGGCCTCCTGAACGCGCATTGCGCTCTCGGGATTTCCTGAGAGCAGGTCTGCTTCAGTGCTTAGCATTATCTACCTGTGCTTGCAAGCAGCATGTATGTCTGCATTGCTGCTTCGCTTTCCAACAAGTCATCGATCGCTTTCGATGGCTTTTGTGTTCGTAAATGGCTTGTTTGCTGCCTGGCCCATGCGCCAAGCTTGAGCGTACTGTTGTTCCAAGCTTTGCTTGCATCGTGCAGCTCAAGCGCGCAGCTGTCGGGATGCTGATGCATGCCCTTAGCATGAAGTCAGAC
>B121_EU074870
AACCGATGGCCTCCTGAACGCGCATTGCGCTCTCGGGATTTCCTGAGAGCAGGTCTGCTTCAGTGCTTAGCATTGTCTACCTGTGCTTGCAAGCAGCATGTATGTCTGCATTGCTGCTTCGCTTTCCAACAAGTCATCGATCGCTTTTGTGTTCGTAAATGGCTTGTTTGCTGCCTGGCCCATGCGCCAAGCTTGAGCGTACTGTTGTTCCAAGCTTTGCTTGCATCGTGCAGCTCAAGCGCGCAGCTGTCGGGATGCTGATGCATGCCCTTAGCATGAAGTCAGAC
>B7_AF499784
AACCGATGGCCTCCTGAACGCGCATTGCGCTCTCGGGATTTCCTGAGAGCAGGTCTGCTTCAGTGCTTAGCATTCTCTACCTGTGCTTGCAAGCAGCATGTATGTCTGCATTGCTGCTTCGCTTTCCAACAAGTCATCGATCGCTTTTGTGTTCGTAAATGGCTTGTTTGCTGCCTGGCCCATGCGCCAAGCTTGAGCGTACTGTTGTTCCAAGCTTTGCTTGCATCGTGCAGCTCAAGCGCGCAGCTGTCGGGATGCTGATGCATGCCCTTAGCATGAAGTCAGAC
>B1.VI_Green2014
AACCGATGGCCTCCTGAACGCGCATTGCGCTCTCGGGATTTCCTGAGAGCAGGTCTGCTTCAGTGCTTAGCATGTGCTTGCAAGCAGCATGTATGTCTGCATTGCTGCTTCGCTTTCCAACAAGTCATCGATCGCTTTTTGTGTTCGTAAATGGCTTGTTTGCTGCCTGGCCCATGCGCCAAGCTTGAGCGTACTGTTGTTCCAAGCTTTGCTTGCATCGTGCAGCTCAAGCGCGCAGCTGTCGGGATGCTGATGCATGCCCTTAGCATGAAGTCAGAC
>B3_AF333514
AACCGATGGCCTCCTGAACGCGCATTGCGCTCTCGGGATTTCCTGAGAGCAGGTCTGCTTCAGTGCTTAGCATTATCTACCTCTGCTTGCAAGCAGCATGTCTACACTGCTGCTTTGCTTTCCAAGAAGTCATCGATCGCGTTTGTGTTCGTAAATGGCTTGTTTGCTGCCTGGCCCATGCGCCAAGTTTGAGCGTACTGTTGTTCCAAGCTTAGCTTGCATCGTACAGCTCAAGCGCGCAGCTGTTGGGATGCTGATGCATGCCCTTAGCATGAAGTCAGAC
>B9_AF499786
AACCGATGGCCTCCTGAACGTGCATTGCGCTCTCGGGGTTTCCTGAGAGCAGGTCTGCTTCAGTGCTTAGCATTATCTACCTGTGCTTGCAAGCAGCATGTCTACACTGCTGCTTCGCTTTCCAACAAGTCATCGATCGCGTTTGTGTTCGTAAATGGCTTGTTTGCTGCCTGGCCCATGCGCCAAGCTTGAGCGTACTGTTGTTCCAAGCTTAGCTTGCATCGTATAGCTCAAGCGCGCAGCTGTTGGGATGCTGATGCATGCCCTTAGCATGAAGTCAGAC
>B19a_JN558055
AACCGATGGCCTCCTGAACGCGCATTGCGCTCTCGGGATTTCCTGAGAGCAGGTCTGCTTCAGTGCTTAGCATTATCTACCTCTGCTTGCAAGCAGCATGTATACACTGCTGCTTCGCTTTCCAACAAGTCATCGATCGCGTTTGTGTTCGTAAATGGCTTGTTTGCTGCCTGGCCCATGCGCCAAGCTTGAGCGTACATCGTACGTACAGCTCAAGCGCGCAGCTGTTGGGATGCTGATGCATGCCCTTAGCATGAAGTCAGAC
>B119_EU099825
AACCGATGGCCTCCTGAACGCGCATTGCGCTCTCGGGATTTCCTGAGAGCAGGTCTGCTTCAGTGCTTTTAGCATTTATCTACCTGTGCTTGCAAGCAGCGCTTCGCTTTCCAACAAGTCATCGATCGCGTTTGTGTTCGTAAGTGGCTTGTTTGCTGCCTGGCCCATGCGCCAAGCTTGAGCGTACCGTACTGTTGTTCCAAGCTTTGCTTGCATCGTACAGCTCAAGCGCGCAGCTGTTGGGATGCTGATGCATGCCCCTTAGCATGAAGTCAGAC
>B21_DQ865213
AACCGATGGCCTCCTGAACGCGCATTGCGCTCTCGGGATTTCCTGAGAGCAGGTCTGCTTCAGTGCTTAGCATTATCTACCTGTGCTTGCAAGCAGCATGTCTACACTGCTGCTTCGCTTTCCAACAAATCATCGCGTTTGTGTTCGTAAATGGCTTGTTTGCTGCCTGGCCCATGCGCCAAGCTTGAGCGTAGTGTTGTTCCAAGCTTAGCTTGCATCGTACAGCTCAAGCGCGCAGCTGTTGGGATGCTGATGCATGCCCTTAGCATGAAGTCAGAC
>B18_AY258471
AACCGATGGCCTCCTGAACGCGCATTGCGCTCTCGGGATTTCCTGAGAGCAGGTCTGCTTCAGTGCTTAGCATTATCTACCTGTGCTTGCAAGCAGCATGTCTACACTGCTGCTTCGCTTTCCAACAAGTCATCGATCGCATTTGTGTTCGTAAATGGCTTGTTTGCTGCCTGGCCCATGCGCCAAGTTTGAGCGTACTGTTGTTCCAAGCTTAGCTTGCATCGTACAGCTCAAGCGCGCAGCTGTTGGGATGCTGATGCATGCCCTTAGCATGAAGTCAGAC
>B18a_AY258472
AACCGATGGCCTCCTGAACGCGCATTGCGCTCTCGGGATTTCCTGAGAGCAGGTCTGCTTCAGTGCTTAGCATTATCTACCTGTGCTTGCAAGCAGCATATCTACACTGCTGCTTCGCTTTCCAACAAGTCATCGATCGCATTTGTGTTCGTAAATGGCTTGTTTGCTGCCTGGCCCATGCGCCAAGTTTGAGCGTACTGTTGTTCCAAGCTTAGCTTGCATCGTACAGCTCAAGCGCGCAGCTGTTGGGATGCTGATGCATGCCCTTAGCATGAAGTCAGAC
>B33_GU907648
AACCGATGGCCTCCTGAACGCGCATTGCGCTCTCGGGATTTCCTGAGAGCAGGTCTGCTTCAGTGCTTAGCATTATCTACCTGTGCTTGCAAGCAGCATGTCCACACTGCTGCTTCGCTTTCCAACAAGTCATCGATCGCGTTTGTGTTCGTAAATGGCTTGTTTGCTGCCTGGCCCATGCGCCAAGCTTGAGCGTACTGTTGTTCCAAGCTTAGCTTGCATTGTACAGCTCAAGCGCGCAGCTGTTGGGATGCTGATGCATGCCCTTAGCATGAAGTCAGAC
>B6_AF499783
AACCGATGGCCTCCTGAACGCGCATTGCGCTCTCGGGATTTCCTGAGAGCAGGTCTGCTTCAGTGCTTAGCATTATCTACCTGTGCTTGCAAGCAGCATGTCTACACTGCTGCTTCGCTTTCCAACAAGTCATCGATCGCGTTTGTGTTCGTAAATGGCTTGTTTGCTGCCTGGCCCATGCGCCAAGCTTGAGCGTACTGTTGTTCCAAGCTTAGCTTGCTTGCATCGTACAGCTCAAGCGCGCAGCTGTTGGGATGCTGATGCATGCCCTTTAGCATGAAGTCAGAC
>B19_DQ865212
AACCGATGGCCTCCTGAACGCGCATTGCGCTCTCGGGATTTCCTGAGAGCAGGTCTGCTTCAGTGCTTAGCATTATCTACCTGTGCTTGCAAGCAGCATGTCTACACTGCTGCTTCGCTTTCCAACAAGTCATCGATCGCGTTTGTGTTCGTAAATGGCTTGTTTGCTGCCTGGCCCATGCGCCAAGCTTGAGCGTACTGTTGTTCCAAGCTTAGCTTGCATCGTACAGCTCAAGCGCGCAGCTGTTGGGATGCTGATGCATGCCCTTAGCATGAAGTCAGAC
>B2_AF333512
AACCGATGGCCTCCTGAACGCGCATTGCGCTCTCGGGATTTCCTGAGAGCAGGTCTGCTTCAGTGCTTAGCATTATCTACCTGTGCTTGCAAGCAGCATGTCTACACTGCTGCTTTGCTTTCCAACAAGTCATCGATCGCGTTTGTGTTCGTAAATGGCTTGTTTGCTGCCTGGCCCATGCGCCAAGCTTGAGCGTACTGTTGTTCCAAGCTTAGCTTGCATCGTACAGCTCAAGCGCGCAGCTGTTGGGATGCTGATGCATGCCCTTAGCATGAAGTCAGAC
>C3.21_HE579009
AACCAATGGCCTCCTGAACGTGCGTTGCACTCTNGGGATTTCNNNNNNNNNNNNNNNNTGCTTCAGTGCTTAACTTGCCCCAACTTTGCAAGCAGGATGTGTTTCTGCCTTGCGTTCTTATGAGCTATTGCCCTCTNNNNNNGAGCCAATGGCTTGTTAATTACTTGGTTCTTGCAAAATGCTTTGCGCGCTGTTATTCAAGTTTCTACCNTTCGTGGTTTTACTTGAGTGACGCTGCTCATGCTTGCAACCGCTGGGATGCAGGTGCATGCCTCTAGCATGAAGTCAGACAA
>C78_AY765413
AATCAATGGCCTCCTGAACGCGCGTTGCAGTCTTGGGATTTCCTGAGAGTATGTCTGCTTCAGTGCTTAACTTGCCCCAACTTTGCAAGCAGGATGTGTTTCTGTCTTGCGTTCGTATGAGCTATTGCCCTCTGAGCCAGTGGCTTGTTAATTGCTTGGTTCTTGCAACATGCTTTGCGCGCTGTTATTCAGGTTTCTACCTTCGCGGTTTTACTTGAGTGACACTGCTCATGCTTGCAACCGCTGGGATGGAGGTGCATGCCTCTAGCATGAAGTCAGACAA
>C33.1_AY258498
AATCAATGGCCTCCTGAACGTGCGTTGCACTCTCGGGATTTCCTGAGAGCATGTCTGCTTCAGTGCTTACCTTGCCCCAACTTTGCAAGCAGGATGTGTTTCTGCCTTGCGTTCTTATGAGTTATTGCCCTCTGAGGCAATGGCTTGTTAATTGCTTGGTTCTTGCAAAATGCTTTGCGCGCTGTTATTCAGGTTTCTACCTTCGTGGTTTTACTTGAGTGACGCTGCTCATGCTTGCAACCGCTGGGATGCAGGTGCATGCCTCTAGCATGAAATCAGACAA
>C34_AY258499
AACCAATGGCCTCCTGAACGTGCGTTGCACTCTCGGGATTTCCTGAGAGCATGTCTGCTTCAGTGCTTAACTTGCCCCAACTTTGCAAGCAGGATGTGTTTCTGCCTTGCGTTCTTATGAGTTATTGCCCTCTGAGGCAATGGCTTGTTAATTGCTTGGTTCTTGCAAAATACTTTGCGCGCTGTTATTCAGGTTTCTACCTTCGTGGTTTTACTTGAGTGACGCTGCTCATACTTGCAACCGCTGGGATGCAGGTGCATGCCTCTAGCATGAAGTCAGACAA
>C1131_DQ182650
AACCAATGGCGAAGGTGTGTTGCACCCTTGGGATTTCCTGAGAGTATGTCTGCTTCAGTGCTTAACTTGCCCCAACTTTGCAAGCAGGATGTGTTTCTGCCTTGCGTTCTTATGAGCTATTGCCTTCTGCGCCAATGGCTTGGTAATTGCTTGGTTCTTGCAGAACGCCTTGCGTGCTGTTATTCCAGTTTCTACCTTCGCGGTTTTACTTGAGTGACGCTGCTCATGCTTGCAACCGCTGGGATGCAGGTGCATGCCTCTAGCATGAAGTCAGACAA
>C1135_DQ182646
AACCAATGGCGAAGGTGTGTTGCACCTTTGGGATTTCCTGAGAGTATGTCTGCTTCAGTGCTTAACTTGCCCCAACTTTGCAAGCAGGATGTGTTTCTGCCTTGCGTTCTTGTGAGCTATTGCCTTCTGCGCCAATGGCTTGGTAATTGCTTGGTTCTTGCAGAACGCTTTGCGTGCTGTTATTCCAGTTTCTACCTTCGCGGTTTTACTTGAGTGACGCTGCTCATGCTTGCAACCGCTGGGATGCAGGTGCATGCCTCTAGCATGAAGTCAGACAA
>C1134_DQ182647
AACCAATGGCGAAGGTGTGTTGCACCTTTGGGATTTCCTGAGAGTATGTCTGCTTCAGTGCTTAACTTGCCCCAACTTTGCAAGCAGGATGTGTTTCTGCCTTGCGTTCTTATGAGCTATTGCCTTCTGCGCCAATGGCTTGGTAATTGCTTGATTCTTGCAGAACGCTTTGCGTGCTGTTATTCCAGTTTCTACCTTCGCGGTTTTACTTGAGTGACGCTGCTCATGCTTGCAACCGCTGGGATGCAGGTGCATGCCTCTAGCATGAAGTCAGACAA
>C1142_DQ182635
AACCAATGGCGAAGGTGTGTTGCACCTTTGGGATTTCCTGAGAGTATGTCTGCTTCAGTGCTTAACTTGCCCCAACTTTGCAAGCAGGATGTGTTTCTGCCTTGCGTTCTTATGAGCTATTGCCTTCTGCGCCAATGGCTTGGTAATTGCTTGGTTCTTGCAGAACGCTTTGCGTGCTGTTATTCCAGTTTCTACCTTCGCGGTTTTACTTGAGTGACGCTGCTCATGCTTGCAACCGCTGGGATGCAGGTGCATGCCTCTAGCATGAAGTCAGACAA
>C1136_DQ182644
AACCAATGGCGAAGGTGTGTTGCACCCTTGGGATTTCCTGAGAGTATGTCTGCTTCAGTGCTTAACTTGCCCCAACTTTGCAAGCAGGATGTGTTTCTGCCTTGCGTTCTTATGAGCTATTGCCTTCTGCGCCAATGGCTTGGTAATTGCTTGGTTCTTGCAGAACGCTTTGCGTGCTGTTATCATTTTCTACCTTCGCGGTTCTACTTGAGTGACGCTGCTCATGCTTGCAACCGCTGGGATGCAGGTGCATGCCTCTAGCATGAAGTCAGGCAA
>C1111_DQ182645
AACCAATGGCGAAGGTGTGTTGCACCCTTGGGATTTCCTGAGAGTATGTCTGCTTCAGTGCTTAACTTGCCCCAACTTTGCAGGCAGGATGTGTTTCTGCCTTGCGTTCTTATGAGCTATTGCCTTCTGCGCCAATGGCTTGGTAATTGCTTGGTTCTTGCAGAACGCTTTGCGTGCTGTTATCATTTTCTACCTTCGCGGTTTTACTTGAGTGACGCTGCTCATGCTTGCAACCGCTGGGATGCAGGTGCATGCCCCTAGCATGAAGTCAGACAA
>C1236_EF473656
AACTAATGGCGAAGGTGTGTTGCACCCTTGGGATTTCCTGAGAGTATGTCTGCTTCAGTGCTTAACTTGCCCCAACTTTGCAAGCAGGATGTGTTTCTGCCTTGCGTTCTTATGAGCTATTGCCTTCTGCGCCAATGGCTTGGTAATTGCTTGGTTCTTGCAGAACGCTTTGCGTGCTGTTATCATTTTCTACCTTCGCGGTTTTACTTGAGTGACGCTGCTCATGCTTGCAACCGCTGGGATGCAGGTGCATGCCTCTAGCATGAAGTCAGACAA
>C1138_DQ182642
AACCAATGGCGAAGGTGTGTTGCACCCTTGGGATTTCCTGAGAGTATGTCTGCTTCAGTGCTTAACTTGCCCCAACTTTGCAAGCAGGATGTGTTTCTGCCTTGCGTTCCTATGAGCTATTGCCTTCTGCGCCAATGGCTTGGTAATTGCTTGGTTCTTGCAGAACGCTTTGCGTGCTGTTATCATTTTCTACCTTCGCGGTTTTACTTGAGTGACGCTGCTCATGCTTGCAACCGCTGGGATGCAGGTGCATGCCTCTAGCATGAAGTCAGACAA
>C1137_DQ182643
AACCAATGGCGAAGGTGTGTTGCACCCTTGGGATTTCCTGAGAGTATGTCTGCTTCAGTGCTTAACTTGCCCCAACTTTGCAAGCAGGATGTGTTTCTGCCTTGCGTTCTTATGAGCTATTGCCTTCTGCGCCAATGGCTTGGTAATTGCTTGGTTCTTGCAGAACGCTTTGCGTGCTGTTATCATTTTCTACCTTCGCGGTTTTACTTGAGTGACGCTGCTCATGCTTGCAACCGCTGGGATGTAGGTGCATGCCTCTAGCATGAAGTCAGACAA
>C1133_DQ182648
AACCAATGGCGAAGGTGTGTTGCACCCTTGGGATTTCCTGAGAGTATGTCTGCTTCAGTGCTTAACTTGCCCCAACTTTGCAAGCAGGATGTGTTTCCGCCTTGCGTTCTTATGAGCTATTGCCTTCTGCGCCAATGGCTTGGTAATTGCTTGGTTCTTGCAGAACGCTTTGCGTGCTGTTATCATTTTCTACCTTCGCGGTTTTACTTGAGTGACGCTGCTCATGCTTGCAACCGCTGGGATGCAGGTGCATGCCTCTAGCATGAAGTCAGACAA
>C1132_DQ182649
AACCAATGGCGAAGGTGTGTTGCACCCTTGGGATTTCCTGAGAGTATGTCTGCTTCAGTGCTTAACTCGCCCCAACTTTGCAAGCAGGATGTGTTTCTGCCTTGCGTTCTTATGAGCTATTGCCTTCTGCGCCAATGGCTTGGTAATTGCTTGGTTCTTGCAGAACGCTTTGCGTGCTGTTATCATTTTCTACCTTCGCGGTTTTACTTGAGTGACGCTGCTCATGCTTGCAACCGCTGGGATGCAGGTGCATGCCTCTAGCATGAAGTCAGACAA
>C1143_DQ182634
AACCAATGGCGAAGGTGTGTTGCACCCTTGGGATTTCCTGAGAGTATGTCTGCTTCAGTGCTTAACTTGCCCCAACTTTGCAAGCAGGATGTGTTTCTGCCTTGCGTTCTTATGAGCTATTGCCTTCTGCGCCAATGGCTTGGTAATTGCTTGGTTCTTGCAGAACGCTTTGCGTGCTGTTATCATTTTCTACCTTCGCGGTTTTACTTGAGTGACGCTGCTCATGCTTGCAACCGCTGGGATGCAGGTGCATGCCTCTAGCATGAAGTCAGACAA
>C1139_DQ182639
AACCAATGGCGAACGTGTGTTGCACCCTTGGCATTTCCTGAGAGTATGTCTGCTTCAGTGCTTAACTTGCCCCAACTTTGCAAGCAGGATATGTTTCTGCCTTGCGTTCTTATGAGCTATTGCCTTCTGCGCCAATGGCTTGGTAATTGCTTGGTTCTTGCAAAACGCTTTGCGTGCTGTTATTCCAGTTTCTACCTTCGCGGTTTTACTTGAGTGACGCTGCTCATGCTTGCAACCGCTGGGATGCAGGTGCATGCCTCTAGCATGAAGTCAGACAA
>C15.28_KC597687
AACCAATGGCCTCCTGAACGTGCGTTGCACCCTTGGGATTTCCTGAGAGTATGTCTGCTTCAGTGCTTAACTTGCCCCAACTTTGCAAGCAGGATGTGTTTCTGCCTTGCGTTCTTATGAGCTACTGGCTTCTGCGCCAATGGCTTGGTAATTGCTTGGTTCTTGCAAAACGCTTTGCGTGCTGTTATTCCAGTTTCTACCTTCGCGGTTTTACTTGAGTGACGCTGCTCATGCTTGCAACCGCTGGGATGCAGGTGCATGCCTCTAGCATGAAGTCAGACAA
>C1141_DQ182636
AACCAATGGCGAACGTGTGTTGCACCCTTGGGATTTCCTGAGAGTATGTCTGCTTCAGTGCTTAACTTGCCCCAACTTTGCAAGCAGGATGTGTTTCTGCCTTGCGTTCTTATGAGCTACTGCCTTCTGCGCCAATGGCTTGGTAATTGCTTGGTTCTTGCAAAACGCTTTGCGTGCTGTTATTCCAGTTTCTACCTTCGCGGTTTTACTTGAGTGACGCTGCTCATGCTTGCAACCGCTGGGATGCAGGTGCATGCCTCTAGCATGAAGTCAGACAA
>C1144_DQ182637
AACCAATGGCGAACGTGTGTTGCACCCTTGGGATTTCCTGAGAGTATGTCTGCTTCAGTGCTTAACTTGCCCCAACTTTGCAAGCAGGATGTGTTTCTGCCTTGCGTTCTTATGAGCTACTGGCTTCTGCGCCAATGGCTTGGTAATTGCTTGGTTCTTGCAAAACGCTTTGCGTGCTGTTATTCCAGTTTCTACCTTCGCGGTTTTACTTGAGTGACGCTGCTCATGCTTGCAACCGCTGGGATGCAGGTGCATGCCTCTAGCATGAAGTCAGACAA
>C1122_DQ182654
AACCAATGGCGAACGTGTGTTGCACCCTTGGGATTTCCTGAGAGTATGTCTGCTTCAGTGCTTAACTTGCCCCAACTTTGCAAGCAGGATGTGTTTCTGCCTTGCGTTCTTATGAGCTATTGCCTTCTGCGCCAATGGCTTGGTTATTGCTTGGTTCTTGCAAAACGCTTTGCGTGCTGTTATTCCAGTTTCTACCTTCGCGGTTTTACTTGAGTGACGCTGCTCATGCTTGCAACCGCTGGGATGCAGGTGCATGCCTCTAGCATGAAGTCAGACAA
>C1127_DQ182652
AACCAATGGCGAACGTGTGTTGCACCCTTGGGATTTCCTGAGAGTATGTCTGCTTCAGTGCTTAACTTGCTCCAACTTTGCAAGCAGGATGTGTTTCTGCCTTGCGTTCTTATGAGCTATTGCCTTCTGCGCCAATGGCTTGGTAATTGCTTGGTTCTTGCAAAACGCTTTGCGTGCTGTTATTCCAGTTTCTACCTTCGCGGTTTTACTTGAGTGACGCTGCTCATGCTTGCAACCGCTGGGATGCAGGTGCATGCCTCTAGCATGAAGTCAGACAA
>C15.29_KC597690
AACCAATGGCCTCCTGAACGTGCGTTGCACCCTTGGGATTTCCTGAGAGTATGTCTGCTTCAGTGCTTAACTTGCCCCAACTTTGCAAGCAGGATGTGTTTCTGCCTTGCGTTCTTATGAGCTATTGCCTTCTGCGCCAATGGCTTGTTAATTGCTTGGTTCTTGCAAAATGCTTTGCGCGCTGTTATTCAAGTTTCTACCTTCGCGGTTTTACTTGAGTGACGCTGCGCATGCTTGCAACCGCTGGGATGCAGGTGCATGCCTCTAGCATGAAGAATCACTA
>C15.30_JX394114
AACCAATGGCCTCCTGAACGTGCGTTGCACCCTTGGGATTTCCTGAGAGTATGTCTGCTTCAGTGCTTAACTTGCCCCAACTTTGCAAGCAGGATGTGTTTCTGCCTTGCGTTCTTATGAGCTATTGCCTTCTGCGCCAATGGCTTGTTAATTGCTTGGTTCTTGCAAAATGCTTTGCGCGCTGTTATTCACGTTTCTACCTTCCCGGTTTTACCTGAGTGCCGCTGCTCACGCTTGCAACCGCTGGGATGCAGGTGCATGCCTCTAGCATGAAGTCAGACAA
>C15.26_KC597686
AACCAATGGCCTCCTGAACGTGCGTTGCACCCTTGGGATTTCCTGAGAGTATGTCTGCTTCAGTGCTTAACTTGCCCCAACTTTGCAAGCAGGATGTGTTTCTGCCTTGCGTTCTCATGAGCTATTGCCTTCTGCGCCAATGGCTTGTTAATTGTTTGGTTCTTGCAAAATGCTTTGTGCGCTGTTATTCAAGTTTCTACCTTCGCGGTTTTACTTGAGTGACGCTGCTCATGCTTGCAACCGCTGGGATGCAGGTGCATGCCTCTAGCATGAAGTCAGATAA
>C15.15_HE579021
AACCAATGGCCTCCTGAACGTGCGTTGCACCCTTGGGATTTCCCNGANGANGTATGTCTGCTTCAGTGCTTAACTTGCCCCAACTTTGCAAGCAGGATGTGTTTCTGCCTTGCGTTCTTATGAGCTATTGCCTTCTNNNNNNGCGCCAATGGCTTGTTAATTGCTTGGTTCTTGCAAAATGCTTTGCGCGCTGTTATTCAAGTTTCTACCNTTCGCGGTTTTACTTGAGTGACGCTGCTCATGCTTGCAACCGCTGGGATGCAGGTGCATGCCTCTAGCATGAAGTCAGACAA
>C15.17_HE579023
AACCAATGGCCTCCTGAACGTGCGTTGCACCCTTGGGATTTCCNTGANGANGTATGTCTGCTTCAGTGCTTAACTTGCCCCAACTTTGCAAGCAGGAANTGTTTCTGCCTTGCGTTCTTATGAGCTATTGCCTTCTNNNNNNGCGCCAATGGCTTGTTAATTGCTTGGTTCTTGCAAAATGCTTTGCGCGCTGTTATTCAAGTTTCTACCNTTCGCGGTTTTACTTGAGTGACGCTGCTCATGCTTGCAACCGCTGGGATGCAGGTGCATGCCTCTAGCATGAAGTCAGACAA
>C15.18_HE579024
AACCAATGGCCTCCTGAACGTGCGTTGCACCCTTGGGATTTCCNTGANGANGTATGTCTGCTTCAGTGCTTAACTTGCCCCAACTTTGCAAGCAGGATGTGTTTCTGCCTTGCGTTCTTATGAGCTATTGCCTTCTNNNNNNGCGCCAATGGCTTGTTAATTGCTTGGTTCTTGCAAAATGCTTTGCGCGCTGTTACTCAAGTTTCTACCNTTCGCGGTTTTACTTGAGTGACGCTGCTCATGCTTGCAACCGCTGGGATGCAGGTGCATGCCTCTAGCATGAAGTCAGGCAA
>C15.16_HE579022
AACCAATGGCCTCCTGAACGTGCATTGCACCCTTGGGATTTCCNTGANGANGTATGTCTGCTTCAGTGCTTAACCTGCCCCAACTTTGCAAGCAGGATGTGTTTCTGCCTTGCGTTCTTATGAGCTATTGCCTTCTNNNNNNGCGCCAATGGCTTGTTAATTGCTTGGTTCTTGCAAAATGCTTTGCGCGCTGTTATTCAAGTTTCTACCNTTCGCGGTTTTACTTGAGTGACGCTGCTCATGCTTGCAACCGCTGGGATGCAGGTGCATGCCTCTAGCATGAAGTCAGACAA
>C15.12_HE579018
AACCAATGGCCTCCTGAACGTGCGTTGCACCCTTGGGATTTCCNTGANGANGTATGTCCGCTTCAGTGCTTAACTTGCCCCAACTTTGCAAGCAGGATGTGTTTCTGCCTTGCGTTCTTATGAGCTATTGCCTTCTNNNNNNGCGCCAATGGCTTGTTAATTGCTTGGTTCTTGCAAAATGCTTTGCGCGCTGTTATTCAAGTTTCTACCNTTCGCGGTTTTACTTGAGTGACGCTGCTCATGCTTGCAACCGCTGGGATGCAGGTGCATGCCTCTAGCATGAAGTCAGACAA
>C15.13_HE579019
AACCAATGGTCTCCTGAACGTGCGTTGCACCCTTGGGATTTCCNTGANGANGTATGTCCGCTTCAGTGCTTAACTTGCCCCAACTTTGCAAGCAGGATGTGTTTCTGCCTTGCGTTCTTATGAGCTATTGCCTTCTNNNNNNGCGCCAATGGCTTGTTAATTGCTTGGTTCTTGCAAAATGCTTTGCGCGCTGTTATTCAAGTTTCTACCNTTCGCGGTTTTACTTGAGTGACGCTGCTCATGCTTGCAACCGCTGGGATGCAGGTGCATGCCTCTAGCATGAAGTCAGACAA
>C15.8_HE579016
AACCAATGGCCTCCTGAACGTGCGTTGCACCCTTGGGATTTCCNTGANGANGTATGTTTGCTTCAGTGCTTAACTTGCCCCAACTTTGCAAGCAGGATGTGTTTCTGCCTTGCGTTCTTATGAGCTATTGCCTTCTNNNNNNGCGCCAATGGCTTGTTAATTGCTTGGTTCTTGCAAAATGCTTTGCGCGCTGTTATTCAAGTTTCTACCNTTCGCGGTTTTACTTGAGTGACGCTGCTCATGCTTGCAACCGCTGGGATGCAGGTGCATGCCTCTAGCATGAAGTCAGACAA
>C15.7_HE579015
AACCAATGGCCTCCTGAACGTGCGTTGCACCCTTGGGATTTCCNTGANGANGTATGTCTGCTTCAGTGCTTAACTTGCCCCAACTTTGCAAGCAGGATGTGTTTCTGCCTTGCGCTCTTATGAGCTATTGCCTTCTNNNNNNGCGCCAATGGCTTGTTAATTGCTTGGTTCTTGCAAAATGCTTTGCGCGCTGTTATTCAAGTTTCTACCNTTCGCGGTTTTACTTGAGTGACGCTGCTCATGCTTGCAACCGCTGGGATGCAGGTGCATGCCTCTAGCATGAAGTCAGACAA
>C15.19_HE579025
AACCAATGGCCTCCTGAACGTGCGTTGCACCCTTGGGATTTCCNTGANGANGTATGTCTGCTTCAGTGCTTAACTTGCCCCAACTTTGCAAGCAGGATGTGTTTCTGCCTTGCGTTCTTATGAGCTATTGCCTTCTNNNNNNGCGCCAATGGCTTGTTAATTGCTTGGTTCTTGCAAAATGCTTTGCGCGCTGTTATTCAAGTCTCTACCNTTCGCGGTTTTACTTGAGTGACGCTGCTCATGCTTGCAACCGCTGGGATGCAGGTGCATGCCTCTAGCATGAAGTCAGACAA
>C15.14_HE579020
AACCAATGGCCTCCTGAACGTGCGTTGCACCCTTGGGATTTCCNTGANGANGTATGTCTGCTTCAGTGCTTAACTTGCCCCAACTTTGCAAGCAGGATGTGTTTCTGCCATGCGTTCTTATGAGCTATTGCCTTCTNNNNNNGCGCCAATGGCTTGTTAATTGCTTGGTTCTTGCAAAATGCTTTGCGCGCTGTTATTCAAGTTTCTACCCTTCGCGGTTTTACTTGAGTGACGCTGCTCATGCTTGCAACCGCTGGGATGCAGGTGCATGCCTCTAGCATGAAGTCAGACAA
>C15.20_HE579026
AACCAATGGCCTCCTGAACGTGCGTTGCACCCTTGGGATTTCCNTGANGANGTATGTCTGCTTCAGTGCTTAACTTGCCCCAACTTTGCAAGCAGGATGTGTTTCTGCCTTGCGTTCTTATGAGCTATTGCCTTCTNNNNNNGCGCCAATGGCTTGTTAATTGCTTGGTTCTTGCAAAATGCTTTGCGCGCTGTTATTCAAGTTTCTACCCTTCGCGGTTTTACTTGAGTGACGCTGCTCATGCTTGCAACCGCTGGGATGCAGGTGCATGCCTCTAGCATGAAGTCAGACAA
>C1086_DQ182656
AACCAATGGCCTCCTGAACGTGCGTTGCACCCTTGGGATTTCCTGAGAGTATGTCTGCTTCAGTGCTTAACTTGCCCCAACTTTGCAAGCAGGATGTGTTTCTGCCTTGCGTTCTTATGAGCTATTGCCTTCTGCGCCAATGGCTTGTTAATTGCTTGGTTCTTGCAAAATGCTTTGCGCGCTGTTATTCAAGTTGGAACCTTCGCGGTTTTACTTGAGTGACGCTGCTCATGCTTGCAACCGCTGGGATGCAGGTGCATGCCTCTAGCATGAAGTCAGATAA
>C15.25_KC597685
AACCAATGGCCTCCTGAACGTGCGTTGCACCCTTGGGATTTCCTGAGAGTATGTCTGCTTCAGTGCTTAACTTGCCCCAACTTTGCAAGCAGGATGTGTTTCTGCCTTGCGTTCTTATGAGCTATTGCCTTCTGCGCCAATGGCTTGTTAATTGCTTGGTTCTTGCAAAATGCTTTGCGCGCTGTTATTCAAGTTGGAACCTTCGCGGTTTTACTTGAGTGACGCTGCTCATGCTTGCAACCGCTGGGATGCAGGTGCATGCCTCTAGCATGAAGTCAGACAA
>C1118_AF180127
AACCAATGCCCTCCTGAACGTGCGTTGCACCCTTGGGATTCCTGAGAGTATGTCTGCTTCAGTGCTTAACTTGCCCCATTTGCAAGCAGGATGTGTTTCTGCCTTGCGTTCTATGAGCTATTGCCTTCTGCGCCAATGGCTTGTTAATTGTGGTTCTTCCAAAATGCTTTGCGCGCTGTTATTCAAGTTTCTACTCGCGGTTTTACTTGAGTGACGCTGCTCATGCTTGCAACCGCGGATGCAGGTGCATGCCTCTAGCATGAAGTCAGACAA
>C1098_DQ182641
AAGCAATGGCCTCCTGAACGTGCGTTGCACCCTTGGGATTTCCTGAGAGTATGTCTGCTTCAGTGCTTAACTTGCCCCAACTTTGCAAGCAGGATGTGTTTCTGCCTTGCGTGCTTATGAGCTATTGCCTTCTGCGCCAATGGCTTGTTAATTGCTTGGTTCTTGCAAAATGCTTTGCGCGCTGTTATTCAAGTTTCTACCTTCACTTTTACTTGAGTGACGCTGCTCATGCTTGCAACCGCTGGGATGCAGGTGCATGCCTCTAGCATGAAGTCAGACAA
>C1129_DQ182651
AACCAATGGCGAAGGTGTGTTGCACCCTTGGGATTTCCTGAGAGTATGTCTGCTTCAGTGCTTAACTTGCCCCAACTTTGCAAGCAGGATGTGTTTCTGCCTTGCGTTCTTATGAGCTATTGCCTTCTGCGCCAATGGCTTGGTAATTGCTTGGTTCTTGCAAAATGCTTTGCGCGCTGTTATTCAAGTTTCTACCTTCGCGGTTTTACTTGAGTGACGCTGCTCATGCTTGCAACCGCTGGGATGCAGGTGCATGCCTCTAGCATGAAGTCAGACAA
>C15.21_KC597683
AAGCAATGGCCTCCTGAACGTGCGTTGCACCCTTGGGATTTCCTGAGAGTATGTCTGCTTCAGTGCTTAACTTGCCCCAACTTTGCAAGCAGGATAGGTTTCTGCCTTGCGTTCTTATGACCTATTGCCTTCTGCGCCAATGGCTTGTTAATTGCTTGGTTCTTGCAAAATGCTTTGCGCGCTGTTATTCAAGTTTCTACCTTCGCGGTTTTACTTGAGTGACGCTGCTCATGCTTGCAACCGCTGGGATGCAGGTGCATGCCTCTAGCATGAAGTCAGACAA
>C56_AY589760
AACCAATGGCCTCCTGAACGTACGTTGCACCCTTGGGATTTCCTGAGAGTATGTCTGCTTCAGTGCTTAACTTGCCCCAACTTTGCAAGCAGGATGTGTTTCTGCCTTGCGTTCTTATGAGCTATTGCCTTCTGCGCCAATGGCTTGTTAATTGCTTGGTTCTTGCAAAATGCTTTGCGCGCTGCTATTCACGTTTCTACCTTCGCGGTTTTACTTGAGTGACGCTGCTCATGCTTGCAACCGCTGGGATGCAGGTGCATGCCTCTAGCATGAAGTCAGACAA
>C1140_DQ182638
AACCAATGGCGAACGTGTGTTGCACCCTTGGGATTTCCTGAGAGTATGTCTGCTTCAGTGCTTAACTTGCCCCAACTTTGCAAGCAGGATGTGTTTCTGCCTTGCGTTCTTATGAGCTACTGGCTTCTGCGCCAATGGCTTGTTAATTGCTTGGTTCTTGCAAAATGCTTTGCGCGCTGTTATTCAAGTTTCTACCTTCGCGGTTTTACTTGAGTGACGCTGCTCATGCTTGCAACCGCTGGGATGCAGGTGCATGCCTCTAGCATGAAGTCAGACAA
>C1126_DQ182653
AACCAATGGCGAACGTGTGTTGCACCCTTGGGATTTCCTGAGAGTATGTCTGCTTCAGTGCTTAACTTGCCCCAACTTTGCAAGCAGGATGTGTTTCTGCCTTGCGTTCTTATGAGCTACTGGCTTCTGCGCCAGTGGCTTGTTAATTGCTTGGTTCTTGCAAAATGCTTTGCGCGCTGTTATTCAAGTTTCTACCTTCGCGGTTTTACTTGAGTGACGCTGCTCATGCTTGCAACCGCTGGGATGCAGGTGCATGCCTCTAGCATGAAGTCAGACAA
>C15c_AY258492
AACCAATGGCCTCCTGAACGTGCCTTGCACCCTTGGGATTTCCTGAGAGTATGTCTGCTTCAGTGCTTAACTTGCCCCAACTTTGCAAGCAGGATGTGTTTCTGCCTTGCGTTCTTATGAGCTATTGACTTCTGCGCCAATGGCTTGTTAATTGCTTGGTTCTTGCAAAATGCTTTGCGCGCTGTTATTCAAGTTTCTACCTTCGCGGTTTTACTTGAGTGACGCTGCTCATGCTTGCAACCGCTGGGATGCAGGTGCATGCCTCTAGCATGAAGTCAGACAA
>C15d_AY258493
AACCAATGGCCTCCTGAACGTGCCTTGCACCCTTGGGATTTCCTGAGAGTATGTCTGCTTCAGTGCTTAACTTGCCCCAACTTTGCAAGCAGGATGTGTTTCTGCCTTGCGTTCTTATGAGCTATTGACTTCTGCGCCAATGGCTTGTTAATTGCTTGGTTCTTGCAAAATGCTTTGCGCACTGTTATTCAAGTTTCTACCTTCGCGGTTTTACTTGAGTGACGCTGCTCATGCTTGCAACCGCTGGGATGCAGGTGCATGCCTCTAGCATGAAGTCAGACAA
>C15.27_KC597689
AACCAATGGCCTCCTGAACGTGCGTTGCACCCTTGGGATTTCCTGAGAGTATGTCTGCTTCAGTGCTTAACTTGCCCCAACTTTGCAAGCAGGATGTGTTTCTGCTTTGCGTTCTTATGAGCTATTGCCTTCTGCGCCAATGGCTTGTTAATTGCTTGGTTCTTGCAAAATGTTTTGCGCGCTGTTATTCAAGTTTCTACCTTCGCGGTTTTACTTGAGTGACGCTGCTCATGCTTGCAACCGCTGGGATGCAGGTGCATGCCTCTAGCATGAAGTCAGACAA
>C1101_AB253787
AACCAATGGCCTCCTAAACGTGCGTTGCACCCTTGGGATTTCCTGAGAGTATGTCTGCTTCAGTGCTTAACTTGCCCCAACTTTGCAAGCAGGATGTGTTTCTGCCTTGCGTTCTTATGAGCTATTGCCTTCTGCGCCAATGGCTTGTTAATTGCTTGGTTCTTGCAAAATGCTTTGCGCGCTGTTATTCAAGTTTCTACCTTCGCGGTTTTACTTGAGTGACGCTGCTCATGCTTGCAACCGCTGGGATGCAGGTGCATGCCTCTAGCATGGAGTCAGACAA
>C1083_AY237300
AACCAATGGCCTCCTGAACGTGCGTTGCACCCTTGGGATTTCCTGAGAGTATGTCTGCTTCAGTGCTTAACTTGCCCCAACTTTGCAAGCAGGATGTGTTTCTGCCTTGCGTTCTTATGAGCTATTGCCTTCTGCGCCAATGGCTTGTTAATTGCTTGGATCTTGCAAAATGCTTTGCGCGCTGGTATTCAAGTTTCTACCTTCGCGGTTTTACTTGAGTGACGCTGCTCATGCTTGCAACCGCTGGGATGCAGGTGCATGCCTCTAGCATGAAGTCAGACAA
>C1088_DQ182640
AACCAATGGCCTCCTGAACGTGCGTTGCACCCTTGGGATTTCCTGAGAGTATGTCTGCTTCAGTGCTTAACTTGCCCCAACTTTGCAAGCAGGATGTGTTTCTGCCTTGTGTTCTTATGAGCTATTGCCTTCTGCGCCAATGGCTTGTTAATTGCTTGGTTCTTGCAAAATGCTTTGCGCGCTGTTATTCAAGTTTCTACCTTCGCGGTTTTACTTGAGTGACGGTGCTCATGCTTGCAACCGCTGGGATGCAGGTGCATGCCTCTAGCATGAAGTCAGACAA
>C93a_AM748563
AACCAATGGCCTCCTGAACGTGCGTTGCACTCTTGGGATTTCCTGAGAGTATGTCTGCTTCAGTGCTTAACTTGCCCCAACTTTGCAAGCAGGATGTGTTTCTGCCTTGCGTTCTTATGAGCTATTGCCTTTTGCGCCAATGGCTTGTTAATTGCTTGGTTCTTGCAAAATGCTTTGCGCGCTGTTATTCAAGTTTCTACCTTCGCGGTTTTACTTGAGTGACGCTGCTCATGCTTGCAACCGCTGGGATGCAGGTGCATGCCTCTAGCATGAAGTCAGACAA
>C1094_AJ291514
AACCAATGGCCTCCTGAACGTGCGTTGCACCCTTGGGATTTCCTGAGAGTATGTCTGCTTCAGTGCTTAACTTGCCCCAACTTTGCAAGCAGGATGTGTTTCTGCCTTGCGTTCTTATGAGCTATTGCCTTTTGCGCCAATGGCTTGTTAATTGCTTGGTTCTTGCAAAATGCTTTGCGCGCTGTTATTCAAGTTTCTACCTTCGCGGTTTTACTTGAGTGACGCTGCTCATGCTTGCAACCGCTGGGATGCAGGTGCATGCCTCTAGCATGAAGTCAGACCA
>C93_AM748562
AACCAATGGCCTCCTGAACGTGCGTTGCACTCTTGGGATTTCCTGAGAGTATGTCTGCTTCAGTGCTTAACTTGCCCCAACTTTGCAAGCAGGATGTGTTTCTGCCTTGCGTTCTTATGAGCTATTGCCTTTTGCGCCAATGGCTTGTTAATTGCTTGGTTCTTGCAAAATGCTTTGCGCGCTGTTATTCAAGTTTCTACCTTCGCGGTTTTACTTGAGTGACGCTGCTCATGCTTGCAACCGCTGGGATGCAGGTGCATGCCTCTAGCATGAAGTCAGACCA
>C15.6_FN563472
AAGCAATGGCCTCCTGAACGTGCGTTGCACCCTTGGGATTTCCTGAGAGTATGTCTGCTTCAGTGCTTAACTTGCCCCAACTTTGCAAGCAGGATGTGTTTCTGCCTTGCGTTCTTATGAGCTATTGCCTTCTGCGCCAATGGCTTGTTAATTGCTTGGTTCTTGCAAAATGCTTTGCGCGCTGTTATTCAAGTTTCTACCTTCGCGGTTTTACTTGAGTGACGCTGCTCATGCTTGCAACCGCTGGGATGCAGGTGCATGCCTCTAGCATGAAGTCAGACAA
>C15.5_FJ461512
AAGCAATGGCCTCCTGAACGTGCGTTGCACCCTTGGGATTTCCTGAGAGTATGTCTGCTTCAGTGCTTAACTTGCCCCAACTTTGCAAGCAGGATGCGTTTCTGCCTTGCGTTCTTATGAGCTATTGCCTTCTGCGCCAATGGCTTGTTAATTGCTTGGTTCTTGCAAAATGCTTTGCGCGCTGTTATTCAAGTTTCTACCTTCGTGGTTTTACTTGAGTGACGCTGCTCATGCTTGCAACCGCTGGGATGCAGGTGCATGCCTCTAGCATGAAGTCAGACAA
>C15.4_FJ461511
AAGCAATGGCCTCCTGAACGTGCGTTGCACCCTTGGGATTTCCTGAGAGTATGTCTGCTTCAGTGCTTAACTTGCCCCAACTTTGCAAGCAGGATGTGTTTCTGCCTTGCGTTCTTATGAGCTATTGCCTTCTGCGCCAATGGCTTGTTAATTGCTTGGTTCTTGCAAAATGCTTTGCGCGCTGTTATTCAAGTTTCTACCTTCGTGGTTTTACTTGAGTGACGCTGCTCATGCTTGCAACCGCTGGGATGCAGGTGCATGCCTCTAGCATGAAGTCAGACAA
>C15e_AY589742
AACCAATGGCCTCCTGAACGTGCGTTGCACCCTTGGGATTTCCTGAGAGTATGTCTGCTTCAGTGCTTAACTTGCCCCAACTTTGCAAGCAGGATGTGTTTCTGCCTTGCGTTCTTATGAGCTATTGCCTTCTGCGCCAATGGCTTGTTAATTGCTTGGTTCTTGCAAAATGCTTTGCGCGCTGTTATTCAAGTTTCTACCTTCGCGGTTTTACTTGAGTGACGTGCTCATGCTTGCAACCGCAGGGATGCAGGTGCATGCCTCTAGCATGAAGTCAGACAA
>C15.22_KC597695
AGCCAATGGCCTCCTGAACGTGCGTTGCACCCTTGGGATTTCCTGAGAGTATGTCTGCTTCAGTGCTTAACTTGCCCCAACTTTGCAAGCAGGATGTGTTTCTGCCTTGCGTTCTTATGAGCTATTGCCTTCTGCGCCAATGGCTTGTTAATTGCTTGGTTCTTGCAAAATGCTTTGCGCGCTGTTATTCAAGTTTCTACCTTCGCGGTTTTACTTGAGTGACGCTGCTCATGCTTGCAACCGCTGGGATGCAGGTGCATGCCTCTAGCATGAAGTCAGACAA
>C60_AY589764
AACCAATGGCCTCCTGAACGTGCGTTGCACCCTTGGGATTTCCTGAGAGTATGTCTGCTTCAGTGCTTAACTTGCCCCAACTTTGCAAGCAGGATGTGTTTCTGCCTTGCGTTCTTATGAGCTACTGCCTTCTGCGCCAATGGCTTGTTAATTGCTTGGTTCTTGCAAAATGCTTTGCGCGCTGTTATTCAAGTTTCTACCTTCGCGGTTTTACTTGAGTGACGCTGCTCATGCTTGCAACCGCTGGGATGCAGGTGCATGCCTCTAGCATGAAGTCAGACAA
>C15.1_FJ461508
AACCAATGGCCTCCTGAACGTGCGTTGCACCCTTGGGATTTCCTGAGAGTATGTCTGCTTCAGTGCTTAACTTGCCCCAACTTTGCAAGCAGGATGTGCTTCTGCCTTGCGTTCTTATGAGCTATTGCCTTCTGCGCCAATGGCTTGTTAATTGCTTGGTTCTTGCAAAATGCTTTGCGCGCTGTTATTCAAGTTTCTACCTTCGCGGTTTTACTTGAGTGACGCTGCTCATGCTTGCAACCGCTGGGATGCAGGTGCATGCCTCTAGCATGAAGTCAGACAA
>C15.2_FJ461509
AACCAATGGCTTCCTGAACGTGCGTTGCACCCTTGGGATTTCCTGAGAGTATGTCTGCTTCAGTGCTTAACTTGCCCCAACTTTGCAAGCAGGATGTGTTTCTGCCTTGCGTTCTTATGAGCTATTGCCTTCTGCGCCAATGGCTTGTTAATTGCTTGGTTCTTGCAAAATGCTTTGCGCGCTGTTATTCAAGTTTCTACCTTCGCGGTTTTACTTGAGTGACGCTGCTCATGCTTGCAACCGCTGGGATGCAGGTGCATGCCTCTAGCATGAAGTCAGACAA
>C15.9_FN563475
AACCAATGGCCTCCTGAACGTGCGTTGCACCCTTGGGATTTCCTGAGAGTATGTCTGCTTCAGTGCTTAACTTGCCCCAACTTTGCAAGCAGGATGTGTTTCTGCCTTGCGTTCTTATGAGCTATTGCCTTCTGCGCCAATGGCTTGTTAATTGCTTGGTTCTTGCAAAATGCTTTGCGCGCTGTTATTCAAGTTTCTACCTTTGCGGTTTTACTTGAGTGACGCTGCTCATGCTTGCAACCGCTGGGATGCAGGTGCATGCCTCTAGCATGAAGTCAGACAA
>C15.24_KC597696
AATCAATGGCCTCCTGAACGTGCGTTGCACCCTTGGGATTTCCTGAGAGTATGTCTGCTTCAGTGCTTAACTTGCCCCAACTTTGCAAGCAGGATCTGTTTCTGCCTTGCGTTCTTATGAGCTATTGCCTTCTGCGCCAATGGCTTGTTAATTGCTTGGTTCTTGCAAAATGCTTTGCGCGCTGTTATTCAAGTTTCTACCTTCGCGGTTTTACTTGAGTGACGCTGCTCATGCTTGCAACCGCTGGGATGCAGGTGCATGCCTCTAGCATGAAGTCAGACAA
>C15.3_FJ461510
AACCAATGGCTTCCTGAACGTGCGTTGCACCCTTGGGATTTCCTGAGAGTATGTCTGCTTCAGTGCTTAACTTGCCCCAACTTTGCAAGCAGGATGTGTTTCTGCCTTGCGTTCTTATGAGCTATTGCCTTCTGCGCCAATGGCTTGTTAATTGCTTGGTTCTTGCAAAATGCTTTGCGCGCTGTTATTCAAGTTTCTACCTTCGTGGTTTTACTTGAGTGACGCTGCTCATGCTTGCAACCGCTGGGATGCAGGTGCATGCCTCTAGCATGAAGTCAGACAA
>C1087_DQ182655
AACCAATGGCCTCCTGAACGTGCGTTGCACCCTTGGGATTTCCTGAGAGTATGTCTGCTTCAGTGCTTAACTTGCCCCAACTTTGCAAGCAGGATGTGTTTCTGCCTTGCGTTCTTATGAGCTATTGCCTTCTGCGCCAATGGCTTGTTAATTGCTTGGGTCTTGCAAAATGCTTTGCGCGCTGTTATTCAAGTTTCTACCTTCGCGGTTTTACTTGAGTGACGCTGCTCATGCTTGCAACCGCTGGGATGCAGGTGCATGCCTCTAGCATGAAGTCAGACAA
>C15.23_KC597697
AACCAATGGCCTCCTGAACGTGCGTTGCACCCTTGGGATTTCCTGAGAGTATGTCTGCTTCAGTGCTTAACTTGCCCCAACTTTGCAAGCAGGATGTGTTTCTGCCATGCGTTCTTATGAGCTATTGCCTTCTGCGCCAATGGCTTGTTAATTGCTTGGTTCTTGCAAAATGCTTTGCGCGCTGTTATTCAAGTTTCTACCCTTCGCGGTTTTACTTGAGTGACGCTGCTCATGCTTGCAACCGCTGGGATGCAGGTGCATGCCTCTAGCATGAAGTCAGACAA
>C19_AY258479
AACCAATGGCCTCCTGAACGTGCGTTGCACCCTTGGGATTTCCTGAGAGTATGTCTGCTTCAGTGCTTAACTTGCTCCAACTTTGCAAGCAGGATGTGTTTCTGCCTTGCGTTCTTATGAGCTATTGCCTTCTGGCCAATGGCTTGTTAATTGCTTGGTTCTTGCAAAATGCTTTGCGCGCTGTTATTCAAGTTTCTACCTTCGCGGTTTTACTTGAGTGACGCTGCTCATGCTTGCAACCGCTGGGATGCAGGTGCATGCCTCTAGCATGAAGTCAGACAA
>C1233_EU118166
AATCAATGGCCTCCTGAACGTGCGTTGCACCCTTGGGATTTCCTGAGAGTATGTCTGCTTCAGTGCTTAACTTGCCCCAACTTTGCAAGCAGGATGTGTTTCTGCCTTGCGTTCTTATGAGCTATTGCCTTCTGCGCCAATGGCTTGTTAATTGCTTGGTTCTTGCAAAATGCTTTGCGCGCTGTTATTCAAGTTTCTACCTTCGCGGTTTTACTTGAGTGACGCTGCTCATGCTTGCAACCGCTGGGATGCAGGTGCATGCCTCTAGCATGAAGTCAGACAA
>C15b_AY258491
AACCAATGGCCTCCTGAACGTGCGTTGCACCCTTGGGATTTCCTGAGAGTCTGTCTGCTTCAGTGCTTAACTTGCCCCAACTTTGCAAGCAGGATGTGTTTCTGCCTTGCGTTCTTATGAGCTATTGCCTTCTGCGCCAATGGCTTGTTAATTGCTTGGTTCTTGCAAAATGCTTTGCGCGCTGTTATTCAAGTTTCTACCTTCGCGGTTTTACTTGAGTGACGCTGCTCATGCTTGCAACCGCTGGGATGCAGGTGCATGCCTCTAGCATGAAGTCAGACAA
>C15a_AY258476
AACCAATGGCCTCCTGAACGTGCGTTGCACCCTTGGGATTTCCTGAGAGTATGTCTGCTTCAGTGCTTAACTTGCCCCAACTTTGCAAGCAGGATGTGTTTCTGCCTTGCGTTCTTATGAGCTATTGCCTTCTGCGCCAATGGCTTGTTAATTGCTTGGTTCTTGCAAAATGCTTTGCGCGCTGTTATTCAAGTTTCTACCTTCGTGGTTTTACTTGAGTGACGCTGCTCATGCTTGCAACCGCTGGGATGCAGGTGCATGCCTCTAGCATGAAGTCAGACAA
>C1051_AF195153
AACCAATGGCCTCCTGAACGTGCGTTGCACTCTTGGGATTTCCTGAGAGTATGTCTGCTTCAGTGCTTAACTTGCCCCAACTTTGCAAGCAGGATGTGTTTCTGCCTTGCGTTCTTATGAGCTATTGCCTTCTGCGCCAATGGCTTGTTAATTGCTTGGTTCTTGCAAAATGCTTTGCGCGCTGTTATTCAAGTTTCTACCTTCGCGGTTTTACTTGAGTGACGCTGCTCATGCTTGCAACCGCTGGGATGCAGGTGCATGCCTCTAGCATGAAGTCAGACAA
>C2_AF333518
AACCAATGGCCTCCTGAACGTGCGTTGCACTCTTGGGATTTCCTGAGAGTATGTCTGCTTCAGTGCTTAACTTGCCCCAACTTTGCAAGCAGGATGTGTTTCTGCCTTGCGTTCTTATGAGCTATTGCCTTCTGCGCCAATGGCTTGTTAATTGCTTGGTTCTTGCAAAATGCTTTGCGCGCTGTTATTCAAGTTTCTACCTTCGCGGTTTTACTTGAGTGACGCTGCTCATGCTTGCAACCGCTTGGGATGCAGGTGCATGCCTCTAGCATGAAGTCAGACAA
>C15f_AY589743
AACCAATGGCCTCCTGAACGTGCGTTGCACCCTTGGGATTTCCTGAGAGTATGTCTGCTTCAGTGCTTAACTTGCCCCAACTTTGCAAGCAGGATGTGTTTCTGCCTTGCGTTCTTATGAGCTATTGCCTTCTGCGCCCAATGGCTTGTTAATTGCTTGGTTCTTGCAAAATGCTTTGCGCGCTGTTATTCAAGTTTCTACCTTCGCGGTTTTACTTGAGTGACGCTGCTCATGCTTGCAACCGCTGGGATGCAGGTGCATGCCTCTAGCATGAAGTCAGACAA
>C55_AY589759
AACCAATGGCCTCCTGAACGTGCGTTGCACCCTTGGGATTTCCTGAGAGTATGTCTGCTTCAGTGCTTAACTTGCCCCAACTTTGCAAGCAGGATGTGTTTCTGCCTTGCGTTCTTATGAGCTATTGCCTTCTGCGCCAATGGCTTGTTAATTGCTTGGTTCTTGCAAAATGCTTTGCGCGCTGTTATTCAAGTTTCTTTCTACCTTCGCGGTTTTACTTGAGTGACGCTGCTCATGCTTGCAACCGCTGGGATGCAGGTGCATGCCTCTAGCATGAAGTCAGACAA
>C15_AY239369
AACCAATGGCCTCCTGAACGTGCGTTGCACCCTTGGGATTTCCTGAGAGTATGTCTGCTTCAGTGCTTAACTTGCCCCAACTTTGCAAGCAGGATGTGTTTCTGCCTTGCGTTCTTATGAGCTATTGCCTTCTGCGCCAATGGCTTGTTAATTGCTTGGTTCTTGCAAAATGCTTTGCGCGCTGTTATTCAAGTTTCTACCTTCGCGGTTTTACTTGAGTGACGCTGCTCATGCTTGCAACCGCTGGGATGCAGGTGCATGCCTCTAGCATGAAGTCAGACAA
>C1.10_HE578983
AACCAATGGCCTCCTGAACGTGCGTTGCACTCTTGGGATTTCCNTGANGANGTATGTCTGCTTCAGTGCTTAACTTGCCCCAACTTTGCAAGCAGGATGTGTTTCTGCCTTGCGTTCTTATGAGCTATTGCCCTCTNNNNNNGAGCCAATGGCTTGTTAATTGCTTGGTTCTTGCAAANNNNNNNGCGCGCTGTTATTCAGGTTTCTACCNTTCGTGGTTTTACTTGAGTGACGCTGCTCATGCTTGCAACCGCTGGGATGCAGGTGCATGCCTCTAGCATGAAGTCAGACAA
>C1043_DQ072721
AACCAATGGCCTCCTGAACGTGCGTTGCACTCTTGGGATTTCCTGAGAGTATGTCTGCTTCAGTGCTTAACTTGCCCCAACTTTGCAAGCAGGATGTGTTTCTGCCTTGCGTTCTTATGAGCTATTGCCCTCTGAGCCAATGGCTTGTTACTTGCTTGGTTCTTGCAAAATGCTTTGCGCGCTGTTATTCAAGTTTCTACCTTCGTGGTTTTACTTGAGTGACGCTGCTCATGCTTGCAACCGCTGGGATGCAGGTGCATGCCTCTAGCAGTAAGACNCGCAA
>C1195_EU099821
AATCAATGGCCCCCTGAACGGGTGTTGCACTCTTGGGATTTCCTGAGAGTATGTCTGCTTCAGTGCTTAACTTGCCCCAACTTTGCAAGCAGGATGTGTTTCTGCCTTGCGTACTTATGAACTATTGCCCTCTGAGTCAATGGCTTGTTAATTGCTTGGTTCTTGCAAAATGCTTTGTGCGCTGTTATTCACGTTTCTACCTTCGTGGTTTTACTTGAGTGACGCTGCTCATGCTTGCAACCGCTGGGATGCTGGGATGCAGGTGCATGCCTCTAGCATGAAGTCAGACAA
>C32.1_JF683335
AACCAATGGCCTCCTGAACGTGCGTTGCACTCTTGGGATTTCCTGAGAGTATGTCTGCTTCAGTGCTTAACTTGCCCCAACTTTGCAAGCATTTCTGCCTTGCGTTTTTATGAGCTATTGCCCTCTGAGCCAATGGCTTGTTAATTGCTTGGTTCTTGCAAAATGCTTTGCGCGCTGTTATAAACCACGAAGGTAGAAACTTGATGCTTGAGTGACGCTGCTCATGCTTGCAACCGCTGGGTTGCAGGTGCATGCCTCTAGCATGAAGTCAGACAA
>C32.2_JF683336
AACCAATGGCCTCCTGAACGTGCGTTGCACTCTTGGGATTTCCTGAGAGTATGTCTGCTTCAGTGCTTAACTTGCCCCAACTTTGCAAGCATTTCTGCCTTGCGTTTTTATGAGCTATTGCCCTCTGAGCCAATGGCTTGTTAATTGCTTGGTTCTTGCAAAATGCTTTGCGCGCTGTTATAAACCACGAAGGTAGAAACTTGATACTTGAGTGACGCTGCTCATGCTTGCAACCGCTGGGATGCAGGTGCATGCCTCTAGCATGAAGTCAGACAA
>C79_AY765414
AACCAATGGCCTCCTGAACGTGCGTGGCACTCTTGGGATTTCCTGAGAGTATGTCTGCTTCAGTGCTTAACTTGCCCCAACTTTGCAAGCAGGATGTGTTTCTGCCTTGCGTTCTTATGAGCTATTGGCCTCTGAGCCAATGGCTTGTTAATTACTTGGTTCTTGCAAAATGCTTTGCGCGCTGTTATTCAAGTTTCTACCTTCGTGGTTTTACTTGAGTGACACTGCTCATGCTTGCGACCGCTGGGATGCAGGTGCATGCCTCTAGCATGAAGTCGGACAA
>C69_AY589773
AACCAATGGCCTCCTGAACGTGCGTTGCACTCTTGGGATTTCCTGAGAGAATGTCTGCTTCAGTGCTTAACTTGCCCCAACTTTGCAAGCAGGATGTGTTTCTGCCTTGCGTTCTTATGAGCTATTGCCCTCTGAGCCAATGGCTTGTTAATTCCTTGGTTCTTGCAAAATGCTTTGCGCGCTGTTACTCAGATTTCTACCTGAGTGACGCTGCTCATGCTTGCAAACCGCTGGGATGCAGGTGCATGCCTCTAGCATGAAGTCAGACAA
>C69a_AY686648
AATCAATGGCCTCCTGAACGTGCGTTGCACTCTTGGGATTTCCTGAGAGAATGTCTGCTTCAGTGCTTAACTTGCCCCAACTTTGCAAGCAGGATGTGTTTCTGCCTTGCGTTCTTATGAGCTATTGCCCTCTGAGCCAATGGCTTGTTAATTCCTTGGTTCTTGCAAAATGCTTTGCGCGCTGTTACTCAGATTTCTACCTGAGTGACGCTGCTCATGCTTGCAAACCGCTGGGATGCAGGTGCATGCCTCTAGCATGAAGTCAGACAA
>C73_AY765408
AACCAGTGGCCTCCTGAACGTGCGTTGCACTCTTGGGATTTCCTGAGAGTATGTCTGCTTCAGCGCTTAACTTGCCCCAACTTTGCAAGCATTTCTGCCTTGCGTTCTTATGAGCTATTGCCCTCTGAGCCAATGGCTTGTTAATTGCTTGGTTCTTGCAAAATGCCTTGCGCGCACTGTTATTCAAGCTTCTACCTTCGTGGTTTTACTTGAGTGATGACGCTGCTCATGCTTGCAACCGCTGGGATGCAGGTGCATGCCTCTAGCATGAAGTCAGACAA
>C59_AY589763
AACCAATGGCCTCCTGAACGTGCGTTGCACTCTTGGGATTTCCTGAGAGTATGTCTGCTTCAGTGCTTAACTTGCCCCAACTTTGCAAGCAGGATGTGTTTCTGCCTTTGCGCTCTTATGAGCTATTGCCCTCTGAGCCAATGGCTTGTTAATTGCTTGGTTCTTGCAAACTGCTTTGCGCGTTGTTATTCAGGTTTCTACCTTCGTGGTTTTACTTGAGTGACGGTGCTCATTGCTTGCAACCGCTGGGATGCAGGTGCATGCCTCTAGCATGAAGTCAGACAA
>C1aa_HM185739
AACCAATGGCCTCCTGAACGTGCGTTGCACTCTTGGGATTTCCTGAGAGTATGTCTGCTTCAGTGCTTAACTTCCAACTTTGCAAGCAGGATGTGTTTCTGCCTTGCGTGCTTATGAGCTATTGCCCTCTGAGCCAATGGTTTGTGAATCGCTTGGTTCTTGCAAAATGCTTTGCGCGCTGTTATTCAGGTATCTACCTTCGTGGTTTTACTTGAGTGACGCTGCTCATGCTTGCAACCGCTGGGATGCAGGTGCATGCCTCTAGCATGAAGTCAGACAA
>C1107_DQ335359
AACCAATCGCCTCCTGAACGTGCGTTGCACTCTTGGGATTTCCTGAAAGTATGTCTGCTTCAGTGCTTAACTTGCCCCAACTTTGCAAGCAGGATGTGTTTCTGCCTTGCGTTCTTACGAACTATTGCCCTCTGAACCAATGGCTTGTTAATTGCTTGGTTCTTGCAAAATGCTTTGCGCGCTGTTATTCAAGTTTCTACCTTCGTGGTTTTACTTGAGTGACGCTGCTCATGCTTGCAACCGCTGGGATGCAGGTGCATGCCTCTAGCATGAAGTCAGAAA
>C81_GU907657
AACCAATGGCCTCCTGAACGTGCGTTGCACTCTTGGGATTTCTTTCCTGAGAGTATGTCTGCTTCAGTGCTTAACTTGCCCCAAATTTGCAAGCAGGATGTGTTTCTGCCTTGTGTTCTTATGAGCTATTGCCCTCTGAGCCAATGGCTTGTTAATTGCTTGGTTCTTGCAAAATGCTTTGCGCGCTGTTATTCAAGTTTCTACCGCTGCTCATGCTTGCAACCGCTGGGATGCAGGTGCATGCTTCTAGCATGAAGTCAGACAA
>C64_AY589768
AACCAATGGCCTCCTGAACGTGCGTTGCACTCTTGGGATTTCCTGAGAGTATGTCTGCTTCAGTGCTTAACTTGCCCCAACTTTGCAAGCAGGATGTGTTTCTGCCTTGTGTTCTTATGAGCTATTGCCCTCTGAGCCAATGGCTTGTTAATTGCTTGGTTCTTGCAAAATGCTTTGTGCGCTGTTATTCAAGTTTCTACTTTCGTGGTTTTACTTGAGTGACGCTGCTCATGCTTGCAACCGCTGGGATGCAGGTGCATGCCTCTAGCATGAAGTCAGACAA
>C38a_AY258483
AACCAATGGCCTCCTGAACGTGCGTTGCACTCTTGGGATTTCCTGAGAGTATGTCTGCTTCAGTGCTTAACTTGCCCCAACTTTGCAAGCAGGATGTGTTTCTGCCTTGTGTTCTTATGAGCTATTGCCCTCTGAGCCAATGGCTTGTTAATTGCTTGGTTCTTGCAAAATGCTTTGCGCGCTGTTATTCAAGTTTCTACCCTTTGTGGTTTTACTTGAGTGACGCTGCTCATGCTTGCAACCGCTGGGATGCAGGTGCATGCCTCTAGCATGAAGTCAGACAA
>C1200_EU099800
AACCAATGGCCTCCTGAACGTGCGTTGCACTCTTGGGATTTCCTGAGAGTATGTCTGCTTCAGTGCTTAACTTGCCCCAACTTTGCAAGCAGGATGTGTTTCTGCCTTGTGTTCTTATGAGCTATTGCCCTCTGAGCCAATGGCTTGTTAATTGCTTGGTTCTTGCAAAATGCTTTGCGCGCTGTTATTCAAGTGTGGTTTTACTTGAGTGACGCTGCTCATGCTTGCAACCGCTGGGATGCAGGTGCATGCCTCTAGCATGAAGTCAGACAA
>C1h_AY258473
AACCAATGGCCTCCTGAACGTGCGTTGCACTCTTGGGATTTCCTGAGAGTATGTCTGCTTCAGTGCTTAACTTGCCCCAACTTTGCAAGCAGGATGTGTTTCTGCCTTGTGTTCTTATGAGCTATTGCCCTCTGAGCCAATGGCTTGTTAATTGCTTGGTTCTTGCAAAATGCTTTGCGCGCTGTTATTCAGGTTTCTACCTTCGTGGTTTTACTTGAGTGACGCTGCTCATGCTTGCAACCGCTGGGATGCAGGTGCATGCCTCTAGCATGAAGTCAGACAA
>C38_AY258482
AACCAATGGCCTCCTGAACGTGCGTTGCACTCTTGGGATTTCCTGAGAGTATGTCTGCTTCAGTGCTTAACTTGCCCCAACTTTGCAAGCAGGATGTGTTTCTGCCTTGTGTTCTTATGAGCTATTGCCCTCTGAGCCAATGGCTTGTTAATTGCTTGGTTCTTGCAAAATGCTTTGCGCGCTGTTATTCAAGTTTCTACCTTCGTGGTTTTACTTGAGTGACGCTGCACATGCTTGCAACCGCTGGGATGCAGGTGCATGCCTCTAGCATGAAGTCAGACAA
>C1202_EU099799
AACCAATGGCCGCCTGAACGTGCGTTGCACTCTTGGGATTTCCTGAGAGTATGTCTGCTTCAGTGCTTAACTTGCCCCAACTTTGCAAGCAGGATGTGTTTCTGCCTTGTGTTCTTATGAGCTATTGCCCTCTGAGCCAATGGCTTGTTAATTGCTTGGTTCTTGCAAAATGCTTTGCGCGCTGTTATTCAAGTTTCTACCTTCGTGGTTTTACTTGAGTGACGCTGCTCATGCTTGCAACCGCTGGGATGCAGGTGCATGCCTCTAGCATGAAGTCAGACAA
>C7_AF499797
AACCAATGGCCTCCTGAACGTGCGTTGCACTCTTGGGATTTCCTGAGAGTATGTCTGCTTCAGTGCTTAACTTGCCCCAACTTTGCAAGCAGGATGTGTTTCTGCCTTGTGTTCTTATGAGCTATTGCCCTCTGAGCCAATGGCTTGTTAATTGCTTGGTTCTTGCAAAATGCTTTGCGCGCTGTTATTCAAGTTTCTACCTTCGTGGTTTTACTTGAGTGACGCTGCTCATGCTTGCAACCGCTGGGATGCAGGTGCATGCCTCTAGCATGAAGTCAGACAA
>C12_AF499801
AACCAATGGCCTCCTGAACGTGCGTTGCACTCTTGGGATTTCCTGAGAGTATGTCTCTGCTTCAGTGCTTAACTTGCCCCAACTTTGCAAGCAGGATGTGTTTCTGCCTTGTGTTCTTATGAGCTATTGCCCTCTGAGCCAATGGCTTGTTAATTGCTTGGTTCTTGCAAAATGCTTTGCGCGCTGTTATTCAAGTTTCTACCTTCGTGGTTTTACTTGAGTGACGCTGCTCATGCTTGCAACCGCTGGGATGCAGGTGCATGCCTCTAGCATGAAGTCAGACAA
>C1102_DQ335400
AACCAATCGCCTCCTGAACGTGCGCTGCACTCTTGGGATTTCCTGAGAGTATGTCTGCTTCAGTGCTTAACTTGCCCCAACTTTGCAAGCAGGATGTGTTTCTGCCTTGCGTTCTTACGAGCTATTGCCCTCTGAGCCAATGGCTTGTTAATTGCTTGGTTCTTGCAAAATGCTTTGCGCGCTGTTATTCAAGTTTCTACCTTCGTGGTTTTACTTGAGTGACGCTGCTCATGCTTGCAACCGCTGGGATGCAGGTGCATGCCTCTAGCACGAAGTCAGACAA
>C1069_DQ335375
AACCAATCGCCTCCTGAACGTGCGTTGCACTCTTGGGATTTCCTGAGAGTATGTCTGCTTCAGTGCTTAACTTGCCCCAACTTTGCAAGCAGGATGTGTTTCTGCCTTGCGTTCTTACGTGCTATTGCCCTCTGAGCCAATGGCTTGTTAATTGCTTGGTTCTTGCAAAATGCTTTGCGCGCTGTTATTCAAGTTTCTACCTTCGTGGTTTTACTTGAGCGACGCTGCTCATGCTTGCAACCGCTGGGATGCAGGTGCATGCCTCTAGCATGAAGTCAGACAA
>C1073_DQ335332
AACCAATCGCCTCCTGAACGTGCGTTGCACTCTTGGGATTTCCTGAGAGTATGTCTGCTTCAGTGCTTAACTTGCCCCAACTTTGCAAGCAGGATGTGTTTCTGCCTTGCGTTCTTACGGGCTATTGCCCTCTGAGCCAATGGCTTGTTAATTGCTTGGTTCTTGCAAAATGCTTTGCGCGCTGTTATTCAAGTTTCTACCTTCGTGGTTTTACTTGAGTGACGCTGCTCATGCTTGCAACCGCTGGGATGCAGGTGCATGCCTCTAGCATGAAGTCAGACAA
>C1066_DQ335382
AACCAATCGCCTCCTGAACGTGCGTTGCACTCTTGGGATTTCCTGAGAGTATGTCTGCTTCAGTGCTTAACTTGCCCCAACTTTGCAAGCAGGATGTGTTTCTGCCTTGCGTTCTTACGGGCTATTGCCCTCTGAGCCAATGGCTTGTTAATTGCTTGGTTCTTGCAAAATGCTTTGCGCGCTGTTATTTAAGTTTCTACCTTCGTGGTTTTACTTGAGTGACGCTGCTCATGCTTGCAACCGCTGGGATGCAGGTGCATGCCTCTAGCATGAAGTCAGACAA
>C1031_DQ335352
AACCAATGGCCTCCTGAACGTGCGTTGCACTCTTGGGATTTCCTGAGAGTATGTCTGCTTCAGTGCTTTACTTGCCCCAACTTTGCAAGCAGGATGTGTTTCTGCCTTGCGTTCTTACGAGCTATTGCCCTCTGAGCCAATGGCTTGTTAATTGCTTGGTTCTTGCAAAATGCTTTGCGCGCTGTTATTCAAGTTTCTACCTTCGTGGTTTTACTTGAGTGACGCTGCTCATGCTTGCAACCGCTGGGATGCAGGTGCATGCCTCTAGCATGAAGTCAGACAA
>C1026_DQ335366
AACCAATGGCCTCCTGAACGTGCGTTGCACTCTTGGGATTTCCTGAGAGTATGTCTGCTTCAGTGCTTTACTTGCCCCAACTTTGCAAGCAGGATGTGTTTCTGCCTTGCGTTCTTATGAGCTATTGCCCTCTGAGCCAATGGCTTGTTAATTGCTTGGTTCTTGCAAAATGCTTTGCGCGCTGTTATTCAAGTTTCTACCTTCGTGGTTTTACTTGAGTGACGCTGCTCATGCTTGCAACCGCTGGGATGCAGGTGCATGCCTCTAGCATGAAGTCAGACAA
>C70_AY589774
AACCAATGGCCTCCTGAACGTGCGTTGCACTCTTGGGATTTCCTGAGAGTATGTCTGCTTCAGTGCTTAACTTGCCCCAACTTTGCAAGCAGGATGTGTTTCTGCCTTGCGTTCTTACGAGCTATTGCCCTCTGAGCCAATGGCTTGTTAATTGCTTGGTTCTTGCAAAATGCTTTGCGCGCTGTTATTCAAGTTTCTACCTTCGTGGTTTTACTTGAGTGACGCTGCTCATGCTTGCAACCGCTGGGATGCAGGTGCATGCCTCTAGCATGAAGTCAGACAA
>C1082_AB190267
AACCAATCGCCTCCTGAACGTGCGTTGCACTCTTGGGATTTCCTGAGAGTATGTCTGCTTCAGTGCTTAACTTGCCCCAACTTTGCAAGCAGGATGTGTTTCTGCCTTGCGTTCTTACGAGCTATTGCCCTCTGAGCCAATGGCTTGTTAATTGCTAGGTTCTTGCAAAATGCTTTGCGCGCTGTTATTCAAGTTTCTACCTTCGTGGTTTTACTTGAGTGACGCTGCTCATGCTTGCAACCGCTGGGATGCAGGTGCATGCCTCTAGCATGAAGTCAGACAA
>C1078_AB190271
AACCAATCGCCTCCTGAACGTGCGTTGCACTCTTGGGATTTCCTGAGAGTATGTCTGCTTCAGTGCTTAACTTGCCCCAACTTTGCAAGCAGGATGTGTTTCTGCCTTGCGTTCTTACGAGCTATTGCCCTTTGAGCCAATGGCTTGTTAATTGCTTGGTTCTTGCAAAATGCTTTGCGCGCTGTTATTCAAGTTTCTACCTTCGTGGTTTTACTTGAGTGACGCTGCTCATGCTTGCAACCGCTGGGATGCAGGTGCATGCCTCTAGCATGAAGTCAGACAA
>C1090_AB207191
AACCAATCGCCTCCTGAACGTGCGTTGCACTCTTGGGATTTCCTGAGAGTATGTCTGCTTCAGTGCTTAACTTGCCCCAACTTTGCAAGCAGGATGTGTTTCTGCCTTGCGTTCTTACGAGCTATTGCCCTCTGAGCCAATGGCTTGTTAATTGCTTGGTTCTTGCAAAATGCTTTGCGCGCTGTTATTCAAGTTTCTACCTTCGTGGTTTTACCTGAGTGACGCTGCTCATGCTTGCAACCGCTGGGATGCAGGTGCATGCCTCTAGCATGAAGTCAGACAA
>C1071_DQ335302
AACCAATCGCCTCCTGAACGTGCGTTGCACTCTTGGGATTTCCTGAGAGTATGTCTGCTTCAGTGCTTAACTTGCCCCAACTTTGCAAGCAGGATGTGTTTCTGCCTTGCGTTCTTACGAGCTATTGCCCTCTGAGCCAATGGCTTGTTAATTGCTTGGTTCTTGCAAAATGCTTTGCGCGCTGTTATTCAAGTTTCTACCTTCGTGGTTTTACTCGAGTGACGCTGCTCATGCTTGCAACCGCTGGGATGCAGGTGCATGCCTCTAGCATGAAGTCAGACAA
>C1075_DQ335328
AACCAATCGCCTCCTGAACGTGCGTTGCACTCTTGGGATTTCCTGAGAGTATGTCTGCTTCAGTGCTTAACTTGCCCCAACTTTGCAAGCAGGATGTGTTTCTGCCTTGCGTTCTTACGAGCTATTGCCCTCTGAGCCAATGGCTTGTTAATTGCTTGGTTCTTGCAAAATGCTTTGCGCGCTGTTATTCAAGTTTCTACCTTCGTGGTTCTACTTGAGTGACGCTGCTCATGCTTGCAACCGCTGGGATGCAGGTGCATGCCTCTAGCATGAAGTCAGACAA
>C1068_DQ335379
AACCAATCGCCTCCTGAACGTGCGTTGCACTCTTGGGATTTCCTGAGAGTATGTCTGCTTCAGTGCTTAACTTGCCCCAACTTTGCAAGCAGGATGTGTTTCTGCCTTGCGTTCTTACGAGCTATTGCCCTCTGAGCCAATGGCTTGTTAATTGCTTGGTTCTTGCAAAATGCTTTGCGCGCTGTTATTCAAGTTTCTACCTTCGTGGTTTTACTTGAGTGACGCTGCCCATGCTTGCAACCGCTGGGATGCAGGTGCATGCCTCTAGCATGAAGTCAGACAA
>C1064_DQ335395
AACCAATCGCCTCCTGAACGTGCGTTGCACTCTTGGGATTTCCTGAGAGTATGTCTGCTTCAGTGCTTAACTTGCCCCAACTTTGCAAGCAGGATGTGTTTCTGCCTTGCGTTCTTACGAGCTATTGCCCTCTGAGCCAATGGCTTGTTAATTGCTTGGTTCTTGCAAAATGCTTTGCGCGCTGTTATTCAAGTTTCTACCTTCGTGGTTTTACTTGAGTGACGCTGCTCATGCTTGCAACCGCTGGGATGCAAGTGCATGCCTCTAGCATGAAGTCAGACAA
>C1063_DQ335403
AACCAATCGCCTCCTGAACGTGCGTTGCACTCTTGGGATTTCCTGAGAGTATGTCTGCTTCAGTGCTTAACTTGCCCCAACTTTGCAAGCAGGATGTGTTTCTGCCTTGCGTTCTTACGAGCCATTGCCCTCTGAGCCAATGGCTTGTTAATTGCTTGGTTCTTGCAAAATGCTTTGCGCGCTGTTATTCAAGTTTCTACCTTCGTGGTTTTACTTGAGTGACGCTGCTCATGCTTGCAACCGCTGGGATGCAGGTGCATGCCTCTAGCATGAAGTCAGACAA
>C62_AY589766
AACCAATCGCCTCCTGAACGTGCGTTGCACTCTTGGGATTTCCTGAGAGTATGTCTGCTTCAGTGCTTAACTTGCCCCAACTTTGCAAGCAGGATGTGTTTCTGCCTTGCGTTCTTACGAGCTATTGCCCTCTGAGCCAATGGCTTGTTAATTGCTTGGTTCTTGCAAAATGCTTTGCGCGCTGTTATTCAAGTTTCTACCTTCGTGGTTTTACTTGAGTGACGCTGCTCATGCTTGCAACCGCTGGGATGCAGGTGCATGCCTCTAGCATGAAGTCAGACAA
>C1077_DQ335316
AACCAATCGCCTCCTGAACGTGCGTTGCACTCTTGGGATTTCCTGAGAGTATGTCTGCTTCAGTGCTTAACTTGCCCCAACTTTGCAAGCAGGATGTGTTTCTGCCTTGCGTTCTTACGAGCTATTGCCCTCTTGAGCCAATGGCTTGTTAATTGCTTGGTTCTTGCAAAATGCTTTGCGCGCTGTTATTCAAGTTTCTACCTTCGTGGTTTTACTTGAGTGACGCTGCTCATGCTTGCAACCGCTGGGATGCAGGTGCATGCCTCTAGCATGAAGTCAGACAA
>C1109_DQ335338
AACCAATCGCCTCCTGAACGTGCGTTGCACTCTTGGGTTTTCCTGAGAGTATGTCTGCTTCAGTGCTTAACTTGCCCCAACTTTGCAAGCAGGATGTGTTTCTGCCTTGCGTTCTTACGAGCTATTGCCCTCTGAGCCAATGGCTTGTTAATTGCTTGGTTCTTGCAAAATGCTTTGCGCGCTGTTATTCAAGTTTCTACCTTCGTGGTTTTACTTGAGTGACGCTGCTCATGCTTGCAACCGCTGGGATGCAGGTGCATGCCTCTAGCATGAAGTCAGACAA
>C1110_DQ335340
AACCAATCGCCTCCTGAACGTGCGTTGCACTCTTGGGTTTTCCTGAGAGTATGTCTGCTTCAGTGCTTAACTTGCCCCAACTTTGCGAGCAGGATGTGTTTCTGCCTTGCGTTCTTACGAGCTATTGCCCTCTGAGCCAATGGCTTGTTAATTGCTTGGTTCTTGCAAAATGCTTTGCGCGCTGTTATTCAAGTTTCTACCTTCGTGGTTTTACTTGAGTGACGCTGCTCATGCTTGCAACCGCTGGGATGCAGGTGCATGCCTCTAGCATGAAGTCAGACAA
>C1106_DQ335339
AACCAATCGCCTCCTGAACGTGCGTTGCACTCTTGGGTTTTCCTGAGAGTATGTCTGCTTCAGTGCTTAACTTGCCCCAACTTTGCAAGCAGGATGTGTTTCTGCCTTGCGTTCTTACGAGCTATTGCCCTCTGAGCCAATGGCTTGTTAATTGCTTGGTTCTTGCAAAATGCTTTGCGCGCTGTTATTCAAGTTTTTACCTTCGTGGTTTTACTTGAGTGACGCTGCTCATGCTTGCAACCGCTGGGATGCAGGTGCATGCCTCTAGCATGAAGTCAGACAC
>C1112_DQ335319
AACCAATTGCCTCCTGAACGTGCGTTGCACTCTTGGGTTTTCCTGAGAGTATGTCTGCTTCAGTGCTTAACTTGCCCCAACTTTGCAAGCAGGATGTGTTTCTGCCTTGCGTTCTTACGAGCTATTGCCCTCTGAGCCAATGGCTTGTTAATTGCTTGGTTCTTGCAAAATGCTTTGCGCGCTGTTATTCAAGTTTTTACCTTCGTGGTTTTACTTGAGTGACGCTGCTCATGCTTGCAACCGCTGGGATGCAGGTGCATGCCTCTAGCATGAAGTCAGACAA
>C1108_DQ335351
AACCAATCGCCTCCTGAACGTGCGTTGCACTCTTGGGTTTTCCTGAGAGTATGTCTGCTTCAGTGCTTAACTTGCCCCAACTTTGCAAGCAGGATGTGTTTCTGCCTTGCGTTCTTACGAGCTATTGCCCTCTGAGCCAATGGCTTGTTAATTGCTTGGTTCTTGCAAAATGCTTTGCGCGCTGTTATTCAAGTTTTTACCTTCGTGGTTTTACTTGAGTGACGCTGCTCATGCTTGCAACCGCTGGGATGCAGGTGCATGCCTCTAGCATGAGGTCAGACAA
>C1105_DQ335394
AACCAATCGCCTCCTGAACGTGCGTTGCACTCTTGGGTTTTCCTGAGAGTATGTCTGCTTCAGTGCTTAACTTGCCCCAACTTTGCAAGCAGGATGTGTTTCTGCCTTGCGTTCTTACGAGCTATTGCCCTCTGAGCCAATGGCTTGTTAATTGCTTGGTTCTTGCAAAATGCTTTGCGCGCTGTTATTCAAGTTTTTACCTTCGTGGTTTTACTTGAGTGACGCTGCTCATGCTTGCAACCGCTGGGATGCAGGTGCATGCCTCTAGCATGAAGTCAGACAA
>C1121_DQ335378
AACCAATCGCCTCCTGAACATGCGTTGCACTCTTGGGTTTTCCTGAGAGTATGTCTGCTTCAGTGCTTACCTTGCCCCAACTTTGCAAGCAGGATGTGTTTCTGCCTTGCGTTCTTACGAGCTATTGCCCTCTGAGCCAATGGCTTGTTAATTGCTTGGTTCTTGCAAAATGCTTTGCGCGCTGTTATTCAAGTTTTTACCTTCGTGGTTTTACTTGAGTGACGCTGCTCATGCTTGCAACCGCTGGGATGCAGGTGCATGCCTCTAGCATGAAGTCAGACAA
>C1116_AB190268
AACCAATCGCCTCCTGAACATGCGTTGCACTCTTGGGATTTCCTGAGAGTATGTCTGCTTCAGTGCTTACCTTGCCCCAACTTTGCAAGCAGGATGTGTTTCTGCCTTGCGTTCTTACGAGCTATTGCCCTCTGAGCCAATGGCTTGTTAATTGCTTGGTTCTTGCAAAATGCTTTGCGCGCTGTTATTCAAGTTTCTACCTTCGTGGTTTTACTTGAGTGACGCTGCTCATGCTTGCAACCGCTGGGATGCAGGTGCATGCCTCTAGCATGAAGTCAGACAA
>C1115_AB190273
AACCAATCGCCTCCTGAACATGCGTTGCACTCTTGGGATTTCCTGAGAGTATGTCTGCTTCAGTGCTTACCTTGCCCCAACTTTGCAAGCAGGATGTGTTTCTGCCTTGCGTTCTTACGAGCTATTGCCCTCTGAGCCAATGGCTTGTTAATTGCTTGGTTCTTGCAAAATGCTTTGCGCGCTGTTATTCAAGTTTTTACCTTCGTGGTTTTACTTGAGTGACGCTGCTCATGCTTGCAACCGCTGGGATGCAGGTGCATGCCTCTAGCATGAAGTCAGACAA
>C1124_DQ335323
AACCAATCGCCTCCTGAACATGCGTTGCACTCTTGGGTTTTCCTGAGAGTATGTCTGCTTCAGTGCTTAACTTGCCCCAACTTTGCAAGCAGGATGTGTTTCTGCCTTGCGTTCTTACGAGCTATTGCCCTCTGAGCCAATGGCTTGTTAATTGCTTGGTTCTTGCAAAATGCTTTGCGCGCTGTTATTCAAGTTTTTACCTTCGTGGTTTTACTTGAGTGACGCTGCTCATGCTTGCAACCGCTGGGATGCAGGTGCATGCCTCTAGCATGAAGTCAGGCAA
>C1120_DQ335398
AACCAATCGCCTCCTGAACATGCGTTGCACTCTTGGGTTTTCCTGAGAGTATGTCTGCTTCAGTGCTTAACTTGCCCCAACTTTGCAAGCAGGATGTGTTTCTGCCTTGCGTTCTTACGAGCTATTGCCCTCTGAGCCAATGGCTTGTTAATTGCTTGGTTCTTGCAAAATGCTTTGCACGCTGTTATTCAAGTTTTTACCTTCGTGGTTTTACTTGAGTGACGCTGCTCATGCTTGCAACCGCTGGGATGCAGGTGCATGCCTCTAGCATGAAGTCAGACAA
>C1119_DQ335404
AACCAATCGCCTCCTGAACATGCGTTGCACTCTTGGGTTTTCCTGAGAGTATGTCTGCTTCAGTGCTTAACTTGCCCCAACTTTGCAAGCAGGATGTGTTTCTGCCTTGCGTTCTTACGAGCTATTGCCCTCTGAGCCAATGGCTTGTTAATTGCTTGGTTCTTGCAAAATGCTTTGCGCGCTGTTATTCAAGTTTTTACCTTCGTGGTTTCACTTGAGTGACGCTGCTCATGCTTGCAACCGCTGGGATGCAGGTGCATGCCTCTAGCATGAAGTCAGACAA
>C1123_DQ335363
AACCAATCGCCTCCTGAACATGCGTTGCACTCTTGGGTTTTCCTGAGAGTATGTCTGCTTCAGTGCTTAACTTGCCCCAACTTTGCAAGCAGGATGTGTTTCTGCCTTGCGTTCTTACGAGCTATTGCCCTCTGAGCCAATGGCTTGTTAATTGCTTGGTTCTTGCAAAATGCTTTGCGCGCTGTTATTCAAGTTTTTACCTTCGTGGTTTTACTTGAGTGACGCTGCTCATGCTTGCAACCGCTGGGATGCAGGTGCATGCCTCTAGCATGAAGTCAGACAA
>C1091_AB207186
AACCAATGGCCTCCTGAACGTGCGTTGCACTCTTGGGATTTCCTGGGAGTATGTCTGCTTCAGTGCTTAACTTGCCCCAACTTTGCAAGCAGGATGTGTTTCTGCCTTGCGTTCTTACGAGCTATTGCCCTCTGAGCCAATGGCTTGTTAATTGCTTGGTTCTTGCAAAATGCTTTGCGCGCTGTTATTCAAGTTTTTACCTTCGTGGTTTTACTTGAGTGACGCTGCTCATGCTTGCAACCGCTGGGATGCAGGTGCATGCCTCTAGCATGAAGTCAGACAA
>C1067_DQ335381
AACCAATCGCCTCCTGAACGTGCGTTGCACTCTTGGGATTTCCTGAGAGTATGTCTGCTTCAGTGCTTAACTTGCCCCAACTTTGCAATCAGGATGTGTTTCTGCCTTGCGTTCTTATGAGCTATTGCCCTCTGAGCCAATGGCTTGTTAATTGCTTGGTTCTTGCAAGATGCTTTGCGCGCTGTTATTCAAGTTTCTACCTTCGTGGTTTTACTTGAGTGACCCTGCTCATGCTTGCAACCGCTGGGATGCAGGTGCATGCCTCTAGCATGAAGTCAGACAA
>C1023_DQ335330
AACCAATGGCCTCCTGAACGTGCGTTGCACTCTTGGGATTTCCTGAGAGTATGTCTGCTTCAGTGCTTAACTTGCCCCAACTTTGCAATCAGGATGTGTTTCTGCCTTGCGTTCTTATGAGCTATTGCCCACTGAGCCAATGGCTTGTTAATTGCTTGGTTCTTGCAAAATGCTTTGCGCGCTGCTCATGCTTGCAACCGCTGGGATGCAGGTGCATGCCTCTAGCATGAAGTCAGACAA
>C1020_DQ335392
AACCAATGGCCTCCTGAACGTGCGTTGCACTCTTGGGATTTCCTGAGAGTATGTCTGCTTCAGTGCTTAACTCGCCCCAACTTTGCAATCAGGATGTGTTTCTGCCTTGCGTTCTTATGAGCTATTGCCCTCTGAGCCAATGGCTTGTTAATTGCTTGGTTCTTGCAAAATGCTTTGCGCGCTGTTATTCAAGTTTCTACCTTCGTGGTTTTACTTGAGTGACGCTGCTCATGCTTGCAACCGCTGGGATGCAGGTGCATGCCTCTAGCATGAAGTCAGACAA
>C1018_DQ335408
AACCAATGGCCTCCTGAACGTGCGTTGCACTCTTGGGATTTCCTGAGAGTATGTCTGCTTCAGTGCTTAACTTGCCCCAACTTTGCAATCAGGATGTGTTTCTGCCTTGCGTTCTTATGAGCTATTGCCCTCTGAGCCAATGGCTTGTTAATTGCTTGGTTCTTGCAAAATGCTTTGCGCGCTGTTATTCAAGTTTCTACCTTCGTGGTGTTACTTGAGTGACGCTGCTCATGCTTGCAACCGCTGGGATGCAGGTGCATGCCTCTAGCATGAAGTCAGACAA
>C48_AY589753
AACCAATGGCCTCCTGAACGTGCGTTGCACTCTTGGGATTTCCTGAGAGTATGTCTGCTTCAGTGCTTAACTTGCCCCAACTTTGCAAGCAGGATGTGTTTCTGCCTTGCGTTCTTATGAGCTATTGCCCTCTGAGCCAATGGCTTGTTAATTGCTTGGTTCTTGCAAAATGCTTTGCGCGTGCTGTTATTCAAGTTTTTACCTTCGTGGTTTTACTTGAGTGACGCTGCTCATGCTTGCAACCGCTGGGATGCAGGTGCATGCCTCTAGCATGAAGTCAGACAA
>C1074_DQ335329
AACCAATGGCCTCCTAAACGTGCGTTGCACTCTTGGGATTTCCTGAGAGTATGTCTGCTTCAGTGCTTAACTTGCCCCAACTTTGCAATCAGGATGTGTTTCTGCCTTGCGTTCTTATGAGCTATTGCCCTCTGAGCCAATGGCTTGTTAATTGCTTGGTTCTTGCAAAATGCTTTGCGCGCTGTTATTCAAGTTTCTACCTTCGTGGTTTTACTTGAGTGACGCTGCTCATGCTTGCAACCGCTGGGATGCAGGTGCATGCCTCTAGCATGAAGTCAGACAA
>C1030_DQ335353
AACCAATGGCCTCCTGAACGTGCGTTGCACTCTTGGGATGTCCTGAGAGTATGTCTGCTTCAGTGCTTAACTTGCCCCAACTTTGCAATCAGGATGTGTTTCTGCCTTGCGTTCTTATGAGCTATTGCCCTCTGAGCCAATGGCTTGTTAATTGCTTGGTTCTTGCAAAATGCTTTGCGCGCTGTTATTCAAGTTTCTACCTTCGTGGTTTTACTTGAGTGACGCTGCTCATGCTTGCAACCGCTGGGATGCAGGTGCATGCCTCTAGCATGAAGTCAGACAA
>C1022_DQ335331
AACCAATGGCCTCCTGAACGTGCGTTGCACTCTTGGGATTTCCTGAGAGTATGTCTGCTTCAGTGCTTAACTTGCCCCAACTTTACAATCAGGATGTGTTTCTGCCTTGCGTTCTTATGAGCTATTGCCCTCTGAGCCAATGGCTTGTTAATTGCTTGGTTCTTGCAAAATGCTTTGCGCGCTGTTATTCAAGTTTCTACCTTCGTGGTTTTACTTGAGTGACGCTGCTCATGCTTGCAACCGCTGGGATGCAGGTGCATGCCTCTAGCATGAAGTCAGACAA
>C1027_DQ335360
AACCAATGGCCTCCTGAACGTGCGTTGCACTCTTGGGATTTCCTGAGAGTATGTCTGCTTCAGTGCTTAACTTGCTCCAACTTTGCAATCAGGATGTGTTTCTGCCTTGCGTTCTTATGAGCTATTGCCCTCTGAGCCAATGGCTTGTTAATTGCTTGGTTCTTGCAAAATGCTTTGCGCGCTGTTATTCAAGTTTCTACCTTCGTGGTTTTACTTGAGTGACGCTGCTCATGCTTGCAACCGCTGGGATGCAGGTGCATGCCTCTAGCATGAAGTCAGACAA
>C1072_DQ335344
AACCAATCGCCTCCTGAACGTGCGTTGCACTCTTGGGATTTCCTGAGAGTATGTCTGCTTCAGTGCTTAACTTGCCCCAACTTTGCAATCAGGATGTGTTTCTGCCTTGCGTTCTTATGAGCTATTGCCCTCTGAGCCAATGGCTTGTTAATTGCTTGGTTCTTGCAAAATGCTTTGCGCGCTGTTATTCAAGTTTCTACCTTCGTGGTTTTACTTGAGTGACGCTGCTCATGCTTGCAACCGCTGGGATGCAGGTGCATGCCTCTAGCATGAAGTCAGACAA
>C1039_AB190274
AACCAATGGCCTCCTGAACGTGCGTTGCACTCTTGGGATTTCCTGAGAGTATGTCTGCTTCAGTGCTTAACTTGCCCCAACTTTGCAATCAGGATGTGTTTCTGCCTTGCGTTCTTATGAGCTATTGCCCTCTGAGCCAATGGCTTGTTAATTGCTTGGTTCTTGCAAAATGCTTTGCGCGCTGTTATTCAAGTTTTTACCTTCGTGGTTTTACTTGAGTGACGCTGCTCATGCTTGCAACCGCTGGGATGCAGGTGCATGCCTCTAGCATGAAGTCAGACAA
>C1033_DQ335350
AACCAATGGCCTCCTGAACGTGCGTTGCACTCTTGGGATTTCCTGAGAGTATGTCTGCTTCAGTGCTTAACTTGCCCCAACTTTGCAATCAGGATGTGTTTCTGCCTTGCGTTCTTATGAGCTATTGCCCTCTGAGCCAATGGCTTGTTAATTGCTTGGTTCTTGCAAAATGCTTTGCGCGCTGTTATTCAAGTTTCTACCTTCGTGGTTTTACTTGAGTGACGCTGCTCATGCTTGCAACCGCTGGGATGCAGGTGCATGCCTCTAGCATGACATGAAGTCAGACAA
>C1019_DQ335407
AACCAATGGCCTCCTGAACGTGCGTTGCACTCTTGGGATTTCCTGAGAGTATGTCTGCTTCAGTGCTTAACTTGCCCCAACTTTGCAATCAGGATGTGTTTCTGCCTTGCGTTCTTATGAGCTATTGCCCTCTGAGCCAATGGCTTGTTAATTGCTTGGTTCTTGCAAAATGCTTTGCGCGCTGTTATTCAAGTTTCTACCTTCGTGGTTTTACTTGAGTGACGCTGCTCATGCTTGCAACCGCTGGGATGCAGGTGCATGCCTCTAGCATGAAGTCAGACAA
>C17.2.1_KC597684
AACCAATGGCCTCCTGAACGTGGGTTGCACTCTTGGGATTTCCTGAGAGCATGTCTGCTTCAGCGCTTAACTTGCCCCAACTTTGCAAGCATCTTTTGCCTTGCGTTCTTATGAGCTATTGCCCTCTCTGAGCCAATGGCTTGTTAATTGCTTGGTTCTTGCAAAATGCTTTGCGCGCTGTTATTCAAGTTTCTACCTTCGTGGTTTTACTTGAGTGACGCTGTTCATGCTTGCAACCGCTGGGATGCAGGTGCATGCCTCTAGCATGAAGTCAGACAA
>C32_AY258497
AACCAATGGCCTCCTGAACGTGCGTTGCACTCTTGGGATTTCCTGAGAGTATGTCTGCTTCAGCGCTTAACTTGCCCCAACTTTGCAAGCATTTCTGCCTTGCGTTTTTATGAGCTATTGCCCTCTGAGCCAATGGCTTGTTAATTGCTTGGTTCTTGCAAAATGCTTTGCGCGCTGTTATTCAAGTTTCTACCTTTGTGGTTTTACTTGAGTGACGCTGCTCATGCTTGCGACCGCTGGGATGCAGGTGCATGCCTCTAGCATGAAGTCAGACAA
>C1189_EU099831
AACCAATGGCCTCCTGAACGTGCGTTGCACTCTTGGGACTTCCTGAGAGTATGTCTGCTTCAGCGCTTAACTTGCCCCAACTTTGCAAGCATTTCTGCCTTGCGTTCTTATGAGCTATTGCCCTCTGAGCCAATGGCTTGTTAATTGCTTGGTTCTTGCAACATGCTTTGCGCGCTGTTATTCAAGTTTCTACCTTCGTGGTTTTACTTGAGTGACGCTGCTCATGCTTGCAACCGCTGGGATGCAGGTGCATGCCTCTAGCATGAAGTCAGACAA
>C1191_EU099833
AACCAATGGCCTCCTGAACGTGCGTTGCACTCTTGGGACTTCCTGAGAGTATGTCTGCTTCAGCGCTTAACTTGCCCCAACTTTGCAAGCATTTCTGCCTTGCGTTCTTATGAGCTATTGCCCTCTGAGCCAATGGCTTGTTAATTGCTTGGTTCTTGCAACATGCTTTGCGTGCTGTTATTCAAGTTTCTACCTTCGTGGTTTTACTTGAGTGACGCTGCTCATGCTTGCAACCGCTGGGATGCAGGTGCATGCCTCTAGCATGAAGTCAGACAA
>C1196_EU099819
GACCAATGGCCTCCTGAACGTGCGTTGCACTCTTGGGATTTCCTGAGAGTATGTCTGCTTCAGCGCTTAACTTGCCCCAACTTTGCAAGCATTTCTGCCTTGCGTTCTTATGAGCTATTGCCCTCTGAGCCAATGGCTTGTTAATTGCTTGGTTCTTGCAAAATGCTTTGCGCGCAGTTATTCAAGTTTCTACCTTCGTGGTTTTACTTGAGTGACGCTGCTCATGCTTGCAACCGCTGGGATGCAGGTGCATGCCTCTAGCATGAAGTCAGACAA
>C1192_EU099820
TACCAATGGCCTCCTGAACGTGCGTTGCACTCTTGGGATTTCCTGAGAGTATGTCTGCTTCAGCGCTTAACTTGCCCCAACTTTGCAAGCATTTCTGCCTTGCGTTCTTATGAGCTATTGCCCTCTGAGCCAATGGCTTGTTAATTGCTTGGTTCTTGCAAAATGCTTTGCGCGCAGTTATTCAAGTTTCTACCTTCGTGGTTTTACTTGAGTGACGCTGCTCATGCTTGCAACCGCTGGGATGCAGGTGCATGCCTCTAGCATGAAGTCAGACAA
>C17.1_JF683322
AACCAATGGCCTCCTGAACGTGCGTTGCACTCTTGGGATTTCCTGAGAGTATGTCTGCTTCAGCGCTTAACTTGCCCCAACTTTGCAAGCATTTCTGCCTTGCGTTCTTATGAGCTATTGCCCTCTGAACCAATGGCTTGTTAATTGCTTGGTTCTTGCAAAATGCTTTGCGCGCTGTTATTCAAGTTTCTACCTTCGTGGTTTTACTTGAGTGACGCTGCTCATGCTTGCAACCGCTGGGATGCAGGTGCATGCCTCTAGCATGAAGTCAGACAA
>C26.b2_FN827164
AACCAATGGCCTCCTGAACGTGCGTTGCACTCTTGGGATTTCCTGAGAGTATGTCTGCTTCAGCGCTTAACTTGCCTCAACTTTGCAAGCATTTCTGCCTTGCGTTCTTATGAGCTATTGCCTCTCTGAGCCAATGGCTTGTTAATTGCTTGGTTCTTGCAAAATGCTTTGCGCGCTGTTATTCAAGTTTCTACCTTCGTGGTTTTACTTGAGTGACGCTGCTCATGCTTGCAACCGCTGGGATGCAGGTGCATGCCTCTAGCATGAAGTCAGACAA
>C26.b3_FN827165
AATCAATGGCTTCCTGAACGTGCGTTGCACTCTTGGGATTTCCTGAGAGTATGTCTGCTTCAGCGCTTAACTTGCCCCAACTTTGCAAGCATTTCTGCCTTGCGTTCTTATGAGCTATTGCCTCTCTGAGCCAATGGCTTGTTAATTGCTTGGTTCTTGCAAAATGCTTTGCGCGCTGTTATTCAAGTTTCTACCTTCGTGGTTTTACTTGAGTGACGCTGCTCATGCTTGCAACCGCTGGGATGCAGGTGCATGCCTCTAGCATGAAGTCAGACAA
>C31.9_HQ630879
AACCAATGGCCTCCTGAACGTGGGTTGCACTCTTGGGATTTCCTGAGAGTATGTCTGCTTCAGCGCTTAACTTGCCCCAACTTTGCAAGCATCTTCTGCCTTGCGTTCTTATGAGCTATTGCCCTCTCTGAGCCAATGGCTTGTTAATTGCTTGGTTCTTGCAAAATGCTTTGCGCGCTGTTATTCAAGTTTCTACCTTCGTGGTTTTACTTGAGTGACGCTGCTCATGCTTGCAACCGCTGGGATGCAGGTGCATGCCTCTAGCATGAAGTCAGACAA
>C31a_AY589746
AATCAATGGCCTCCTGAACGTGCGTTGCACTCTTGGGATTTCCTGAGAGTATGTCTGCTTCAGCGCTTAACTTGCCCCAACTTTGCAAGCACTCTTCTGCCTTGCGTTCTTATGAGCTATTGCCCTCTCTGAGCCAATGGCTTGTTAATTGCTTGGTTCTTGCAAAATGCTTTGCGCGCTGTTATTCAAGTTTCTACCTTCGTGGTTTTACTTGAGTGACGCTGCTCATGCTTGCAACCGCTGGGATGCAGGTGCATGCCTCTAGCATGAAGTCAGACAA
>C30_AY589745
AACCAATGGCCTCCTGAACGTGCGTTGCACTCTTGGGATTTCCTGAGAGTATGTCTGCTTCAGCGCTTAACTTGCCCCAACTTTGCAAGCACTCTTCTGCCTTGCGTTCTTATGAGCTATTGCCCTCTCTGAGCCAATGGCTTGTTAATTGCTTGGTTCTTGCAAAATGCTTTGCGCGCTATTATTCAAGTTTCTACCTTCGTGGTTTTACTTGAGTGACGCTGCTCATGCTTGCAACCGCTGGGATGCAGGTGCATGCCTCTAGCATGAAGTCAGACAA
>C31.1_HQ630876
AACCAATGGCCTCCTGAACGTGCGTTGCACTCTTGGGATTTCCTGAGAGTATGTCTGCTTCAGCGCTTAACTTGCCCCAACTTTGCAAGCACTCTTCTGCCTTGCGTTCTTATGAGCTATTGCCCTCTCTGAGCCAATGGCTTGTTAATTGCTTGATTCTTGCAAAATGCTTTGCGCGCTGTTATTCAAGTTTCTACCTTCGTGGTTTTACTTGAGTGACGCTGCTCATGCTTGCAACCGCTGGGATGCAGGTGCATGCCTCTAGCATGAAGTCAGACAA
>C31.5_HQ630877
AACCAATGGCCTCCTGAACGTGCGTTGCACTCTTGGGATTTCCTGAGAGTATGTCTGCTTCAGCGCTTAACTTGCCCCAACTTTGCAAGCACTCTTCTGCCTTGCGTTCTTATGAGCTATTGCCCTCTCTGAGCCAATGGCTTGTTAATTGCTTGGTTCTTGCAAAATGCTTTGCGCGCTGTTATTCAAGTTTCTACTTTCGTGGTTTTACTTGAGTGACGCTGCTCATGCTTGCAACCGCTGGGATGCAGGTGCATGCCTCTAGCATGAAGTCAGACAA
>C31.6_HQ630878
AACCAATGGCCTCCTGAACGTGCGTTGCACTCTTGGGATTTCCTGAGAGTATGTCTGCTTCAGCGCTTAACTTGCCCCAACTTTGCAAGCACTCTTCTGCCTTGCGTTCTTATGAGCTATTGCCCTCTCTGAGCCAATGGCTTGTTAATTGCTTGGTTCTTGCAAAATGCTTTGCGCGCTGTTATTCAAGTTTCTACCTTCGTGGTTTTACTTGAGTGACGCTGCTCATGCTTGCAACCGCTGGGATGCGGGTGCATGCCTCTAGCATGAAGTCAGACAA
>C31.2_JF683332
AACCAATGGCCTCCTGAACGTGCGTTGCACTCTTGGGATTTCCTGAGAGTATGTCTGCTTCAGCGCTTAACTTGCCCCAACTTTGCAAGCACTCTTCTGCCTTGCGTTCTTATGAGCTATTGCCCTCTCTGAGCCAATGGCTTGTTAATTGCTTGGTTCTTGCAAAATGCTTTGCGCGCTGTTATTCAAGGTTCTACCTTCGTGGTTTTACTTGAGTGACGCTGCTCATGCTTGCAACCGCTGGGATGCAGGTGCATGCCTCTAGCATGAAGTCAGACAA
>C31.3_JF683333
AACCAATGGCCTCCTGAACGTGCGTTGCACTCTTGGGATTTCCTGAGAGTATGTCTGCTTCAGCGCTTAACTTGCCCCAACTTTGCAAGCACTCTTCTGCCTTGCGTTCTTATGAGCTATTGCCCTCTCTGAGCCAATGGCTTGTTAATTGCTTGGTTCTTGCAAAATGCTTTGCACGCTGTTATTCAAGTTTCTACCTTCGTGGTTTTACTTGAGTGACGCTGCTCATGCTTGCAACCGCTGGGATGCAGGTGCATGCCTCTAGCATGAAGTCAGACAA
>C35a_AY258501
AATCAATGGCCTCCTGAACGTGCGTTGCACTCTTGGGATTTCCTGAGAGTATGTCTGCTTCAGCGCTTAACTTGCCCCAACTTTGCAAGCATTTCTGCCTTGCGTTCTTATGAGCTATTGCCTCTCTGAGCCAATGGCTTGTTAATTGCTTGGTTCTTGCAAAATGCTTTGCGCGCTGTTATTCAAGTTTCTACCTTCGTGGTTTTACTTGAGTGACGCTGCTCATGCTTGCAACCGCTGGGATGCAGGTGCATGCCTCTAGCATGAAGTCAGACAA
>C35.2_AY258500
AACCAATGGCCTCCTGAACGTGCGTTGCACTCTTGGGATTTCCTGAGAGTATGTCTGCTTCAGCGCTTAACTTGCCCCAACTTTGCAAGCATTTCTGCCTTGCGTTCTTATGAGCTATTGCCTCTCTGAGCCAATGGCTTGTTAATTGCTTGGTTCTTGCAAAATGCTTTGCGCGCTGTTATTCAAGTTTCTACCTTCGTGGTTTTACTTGAGTGACGCTGCTCATGCTTGCAACCGCTGGGATGCAGGTGCATGCCTCTAGCATGAAGTCAGACAA
>C17_AY239370
AACCAATGGCCTCCTGAACGTGCGTTGCACTCTTGGGATTTCCTGAGAGTATGTCTGCTTCAGCGCTTAACTTGCCCCAACTTTGCAAGCATTTCTGCCTTGCGTTCTTATGAGCTATTGCCCTCTGAGCCAATGGCTTGTTAATTGCTTGGTTCTTGCAAAATGCTTTGCGCGCTGTTATTCAAGTTTCTACCTTCGTGGTTTTACTTGAGTGACGCTGCTCATGCTTGCAACCGCTGGGATGCAGGTGCATGCCTCTAGCATGAAGTCAGACAA
>C17.2_FJ461513
AACCAATGGCCTCCTGAACGTGCGTTGCACTCTTGGGATTTCCTGAGAGTATGTCTGCTTCAGCGCTTAACTTGCCCCAACTTTGCAAGCATTTCTGCCTTGCGTTCTTATGAGCTATTGCCCTCTCTGAGCCAATGGCTTGTTAATTGCTTGGTTCTTGCAAAATGCTTTGCGCGCTGTTATTCAAGTTTCTACCTTCGTGGTTTTACTTGAGTGACGCTGCTCATGCTTGCAACCGCTGGGATGCAGGTGCATGCCTCTAGCATGAAGTCAGACAA
>C31.10_HQ630880
AACCAATGGCCTCCTGAACGTGCGTTGCACTCTTGGGATTTCCTGAGAGTATGTCTGCTTCAGCGCTTAACTTGCCCCAACTTTGCAAGCATCTTCTGCCTTGCGTTCTTATGAGCTATTGCCCTCTCTGAGCCAATGGCTTGTTAATTGCTTGGTTCTTGCAAAATGCTTTGCGCGCTGTTATTCAAGTTTCTACCTTCGTGGTTTTACTTGAGTGACGCTGCTCATGCTTGCAACCGCTGGGATGCAGGTGCATGCCTCTAGCATGAAGTCAGACAA
>C31.4_JF683334
AACCAATGGCCTCCTGAACGTGCGTTGCACTCTTGCTTGGGATTTCCTGAGAGTATGTCTGCTTCAGCGCTTAACTTGCCCCAACTTTGCAAGCACTCTTCTGCCTTGCGTTCTTATGAGCTATTGCCCTCTCTGAGCCAATGGCTTGTTAATTGCTTGGTTCTTGCAAAATGCTTTGCGCGCTGTTATTCAAGTTTCTACCTTCGTGGTTTTACTTGAGTGACGCTGCTCATGCTTGCAACCGCTGGGATGCAGGTGCATGCCTCTAGCATGAAGTCAGACAA
>C31_AY258496
AACCAATGGCCTCCTGAACGTGCGTTGCACTCTTGGGATTTCCTGAGAGTATGTCTGCTTCAGCGCTTAACTTGCCCCAACTTTGCAAGCACTCTTCTGCCTTGCGTTCTTATGAGCTATTGCCCTCTCTGAGCCAATGGCTTGTTAATTGCTTGGTTCTTGCAAAATGCTTTGCGCGCTGTTATTCAAGTTTCTACCTTCGTGGTTTTACTTGAGTGACGCTGCTCATGCTTGCAACCGCTGGGATGCAGGTGCATGCCTCTAGCATGAAGTCAGACAA
>C3.22_HE579010
AACCAATGGCCTCCTGAACGTGCGTTGCACTCTTGGGATTTCCNTGAAGAAGTATGTCTGCTTCAGTGCTTAACTTGCCCCAACTTTGCAAGCAGGATGTGTTTCTGCCTTGCGTTCTTATGAGCTATTGCCCTCTNNNNNNGAGCCAATGGCTTGTTAATTGCTTGGTTTTTGCAAAATGCTTTGCGCGCTGTTATTCAAGTTTCTACCNTTCGTGGTTTTACTTGAGTGACGCTGCTCATGCTTGCAACCGCTGGGATGCAGGTGCGTGCCTCTAGCATGAAGTCAGACAA
>C1.19_HE578992
AACCAATGGCCTCCTGAACGTGCGTTGCACTCTTGGGATTNCCCTGANGANGTATGTCTGCTTCAGTGCTTAACTTGCCCCAACTTTGCAAGCAGGATGTGTTTCTGCCTTGCGTTCTTATGAGCTATTGCCCTCTNNNNNNGAGCCAATGGCTTGTTAATTGCTTGGTTCTTGCAAAATGCTTTGCGCGCTGTTATTCAGGTTTCTACCNTTCGTGGTTTTACTTGAGTGACGCTGCTCATGCTTGCAACCGCTGGGATGCAGGTGCATGCCTCTAGCATGAAGTCAGACAA
>C1.18_HE578991
AACCAATGGCCTCCTGAACGTGCGTTGCACTCTTGGGATTTCCCNGANGANGTATGTCTGCTTCAGTGCTTAACTTGCCCCAACTTTGCAAGCAGGATGTGTTTCTGCCTTGCGTTCTTATGAGCTATTGCCCTCTNNNNNNGAGCCAATGGCTTGTTAATTGCTTGGTTCTTGCAAAATGCTTTGCGCGCTGTTATTCAGGTTTCTACCNTTCGTGGTTTTACTTGAGTGACGCTGCTCATGCTTGCAACCGCTGGGATGCAGGTGCATGCCTCTAGCATGAAGTCAGACAA
>C1b.1_HE578997
AACCAATGGCCTCCTGAACGTGCGTTGCATTCTTGGGATTTCCNTGANGANGTATGTCTGCTTCAGTGCTTAACTTGCCCCAACTTTGCAAGCAGNATGTGTTTCTGCCTTGCGTTCTTATGAGCTATTGCCCTCTNNNNNNGAGCCAATGGCTTGTTAATTGCTTGGTTCTTGCAAAATGCTTTGCGCGCTGTTATTCAGGTTTCTACCNTTCGTGGTTTTACTTGAGTGACGCTGCTCATGCTTGCAACCGCTGGGATGCAGGTGCATGCCTCTAGCATGAAGTCAGACAA
>C1b.2_HE578998
AACCAATGGCCTCCTGAACGTGCGCTGCACTCTTGGGATTTCCNTGANGANGTATGTCTGCTTCAGTGCTTAACTTGCCCCAACTTTGCAAGCAGNATGTGTTTCTGCCTTGCGTTCTTATGAGCTATTGCCCTCTNNNNNNGAGCCAATGGCTTGTTAATTGCTTGGTTCTTGCAAAATGCTTTGCGCGCTGTTATTCAGGTTTCTACCNTTCGTGGTTTTACTTGAGTGACGCTGCTCATGCTTGCAACCGCTGGGATGCAGGTGCATGCCTCTAGCATGAAGTCAGACAA
>C1b.3_HE578999
AACCAATGGCCTCCTGAACGTGCGTTGCACTCTTGGGATTTCCNTGANGANGTATGTCTGCCTCAGTGCTTAACTTGCCCCAACTTTGCAAGCAGNATGTGTTTCTGCCTTGCGTTCTTATGAGCTATTGCCCTCTNNNNNNGAGCCAATGGCTTGTTAATTGCTTGGTTCTTGCAAAATGCTTTGCGCGCTGTTATTCAGGTTTCTACCNTTCGTGGTTTTACTTGAGTGACGCTGCTCATGCTTGCAACCGCTGGGATGCAGGTGCATGCCTCTAGCATGAAGTCAGACAA
>C1.20_HE578993
AACCAATGGCCTCCTGAACGTGCGTTGCACTCTTGGGATTTCCNTGANGANGTATGTCTGCTTCAGTGCTTAACTTGCCCCAACTTTGCAAGCAGGATGTGTTTCTGCCCTGCGTTCTTATGAGCTATTGCCCTCTNNNNNNGAGCCAATGGCTTGTTAATTGCTTGGTTCTTGCAAAATGCTTTGCACGCTGTTATTCAGGTTTCTACCNTTCGTGGTTTTATTTGAGTGACGCTGCTCATGCTTGCAACCGCTGGGATGCAGGTGCATGCCTCTAGCATGAAGTCAGACAA
>C1.22_HE578995
AACCAATGGCCTCCTGAACGTGCGTTGCACTCTTGGGACTTCCNTGANGANGTATGTCTGCTTCAGTGCTTAACTTGCCCCAACTTTGCAAGCAGGATGTGTTTCTGCCCTGCGTTCTTATGAGCTATTGCCCTCTNNNNNNGAGCCAATGGCTTGTTAATTGCTTGGTTCTTGCAAAATGCTTTGCACGCTGTTATTCAGGTTTCTACCNTTCGTGGTTTTATTTGAGTGACGCTGCTCATGCTTGCAACCGCTGGGATGCAGGTGCATGCCTCTAGCATGAAGTCAGACAA
>C3.17_HE579005
AACCAATGGCCTCCCGAACGTGCGTTGCACTCTTGGGATTTCCNTGANGANGTATGTCTGCTTCAGTGCTTAACTTGCCCCAACTTTGCAAGCAGGATGTGTTTCTGCCTTGCGTTCTTATGAGCTATTGCCCTCTNNNNNNGAGCCAATGGCTTGTTAATTGCTTGGTTCTTGCAAAATGCTTTGCGCGCTGTTATTCAAGTTTCTACCNTTCGTGGTTTTACTTGAGTGACGCTGCTCATGCTTGCAACCGCTGGGATGCAGGTGCATGCCTCTAGCATGAAGTCAGACAA
>C3.18_HE579006
AACCAATGGCGTCCTGAACGTGCGTTGCACTCTTGGGATTTCCNTGANGANGTATGTCTGCTTCAGTGCTTAACTTGCCCCAACTTTGCAAGCAGGATGTGTTTCTGCCTTGCGTTCTTATGAGCTATTGCCCTCTNNNNNNGAGCCAATGGCTTGTTAATTGCTTGGTTCTTGCAAAATGCTTTGCGCGCTGTTATTCAAGTTTCTACCNTTCGTGGTTTTACTTGAGTGACGCTGCTCATGCTTGCAACCGCTGGGATGCAGGTGCATGCCTCTAGCATGAAGTCAGACAA
>C3.19_HE579007
AACCAATGGCCTCCTGAACGTGCGTTGCACTCTTGGGATTTCCNTGANGANGTATGTCTGCTTCAGTGCTTAACTTGCCCCAACTTTGCAAGCAGGATGTGTTTCTGCCTTGCGTTCTTATGAGCTATTGCCCTCTNNNNNNGAGCCAATGGCTTGTTAATTGCTTGGTTCTTGCAAAATGCTTTGCGCGCTGTTATTCAAGTTTCTACCNTTCGTGGTTTTACTTGAGTGACGCTGCTCATGCTTGCAACCGCTGGGATGCAGGTGCAAGCCTCTAGCATGAAGTCAGACAA
>C3.20_HE579008
AACCAATGGCCTCCTGAACGTGCGTTGCACTCTTGGGATTTCCNTGANGANGTATGCCTGCTTCAGTGCTTAACTTGCCCCAACTTTGCAAGCAGGATGTGTTTCTGCCTTGCGTTCTTATGAGCTATTGCCCTCTNNNNNNGAGCCAATGGCTTGTTAATTGCTTGGTTCTTGCAAAATGCTTTGCGCGCTGTTATTCAAGTTTCTACCNTTCGTGGTTTTACTTGAGTGACGCTGCTCATGCTTGCAACCGCTGGGATGCAGGTGCATGCCTCTAGCATGAAGTCAGACAA
>C3_HE579001
AACCAATGGCCTCCTGAACGTGCGTTGCACTCTTGGGATTTCCNTGANGANGTATGTCTGCTTCAGTGCTTAACTTGCCCCAACTTTGCAAGCAGGATGTGTTTCTGCCTTGCGTTCTTATGAGCTATTGCCCTCTNNNNNNGAGCCAATGGCTTGTTAATTGCTTGGTTCTTGCAAAATGCTTTGCGCGCTGTTATTCAAGTTTCTACCNTTCGTGGTTTTACTTGAGTGACGCTGCTCATGCTTGCAACCGCTGGGATGCAGGTGCATGCCTCTAGCATGAAGTCAGACAA
>C1.11_HE578984
AACCAATGGCCTCCTGAACGTGCGTTGCACTCTTGGGATTTCCNTGANGANGTATGTCTGCTTCAGTGCTTAACTTGCCCCAACTTTGCAAGCAGGATGTGTTTCTGCCTTGCGTTCTTATGAACTATTGCCCTCTNNNNNNGAGCCAATGGCTTGTTAATTGCTTGGTTCTTGCAAAATGCTTTGCGCGCTGTTATTCAGGTTTCTACCNTTCGTGGTTTTACTTGAGTGACGCTGCTCATGCTTGCAACCGCTGGGATGCAGGTGCATGCCTCTAGCATGAAGTCAGACAA
>C1.12_HE578985
AACCAATGGCCTCCTGAACGTGCGTTGCACTCTTGGGATTTCCNTGANGANGTATGTCTGCTTCAGTGCTTAACTTGCCCCAACTTTGCAAGCAGGATGTGTTTCTGCCCTGCGTTCTTATGAGCTATTGCCCTCTNNNNNNGAGCCAATGGCTTGTTAATTGCTTGGTTCTTGCAAAATGCTTTGCGCGCTGTTATTCAGGTTTCTACCNTTCGTGGTTTTACTTGAGTGACGCTGCTCATGCTTGCAACCGCTGGGATGCAGGTGCATGCCTCTAGCATGAAGTCAGACAA
>C1.13_HE578986
AACCAATGGCCTCCTGAACGTGCGTTGCACTCTTGGGATTTCCNTGANGANGTATGTCTGCTTCAGTGCTTAACTTGCCCCAACTTTGCAAGCAGGATGTGTTTCTGCCTTGCGTTCTTATGAGCTATTGCCCTCTNNNNNNGAGCCAATGGCTTGTTAATTGCTTGGTTCTTGCAAAATGCTTTGCGCGCTGTTATTCAGGTTTCTACCNTTCGTGGTTTTATTTGAGTGACGCTGCTCATGCTTGCAACCGCTGGGATGCAGGTGCATGCCTCTAGCATGAAGTCAGACAA
>C1.14_HE578987
AACCAATGGCCTCCTGAACGTGCGTTGCACTCTTGGGATTTCCNTGANGANGTATGTCTGCTTCAGTGCTTAACTTGCCCCAACTTTGCAAGCAGGATGTGTTTCTGCCTTGCGTTCTTATGAGCTATTGCCCTCTNNNNNNGAGCCAATGGCTTGTTAATTGCTTGGTTCTTGCAAAATGCTTTGCGCGCTGTTATTCAGGTTTCTACCNTTCGTGGTTTTACTTGGGTGACGCTGCTCATGCTTGCAACCGCTGGGATGCAGGTGCATGCCTCTAGCATGAAGTCAGACAA
>C1.15_HE578988
AACCAATGGCCTCCTGAACGTGCGTTGCACTCTTGGGATTTCCNTGANGANGTATGTCTGCTTCAGTGCTTAACTTGCCCCAACTTTGCAAGCAGGATGTGCTTCTGCCTTGCGTTCTTATGAGCTATTGCCCTCTNNNNNNGAGCCAATGGCTTGTTAATTGCTTGGTTCTTGCAAAATGCTTTGCGCGCTGTTATTCAGGTTTCTACCNTTCGTGGTTTTACTTGAGTGACGCTGCTCATGCTTGCAACCGCTGGGATGCAGGTGCATGCCTCTAGCATGAAGTCAGACAA
>C1.17_HE578990
AACCAATGGCCTCCTGAACGTGCGTTGCACTCTTGGGATTTCCNTGANGANGTATGTCTGCTTCAGTGCTTAACTTGCCCCAACTTTGCAAGCAGGATGTGTTTCTGCCTTGCGTTCTTATGAGCTATTGCCCTCTNNNNNNGAGCCAATGGCTTGTTAATTGCCTGGTTCTTGCAAAATGCTTTGCGCGCTGTTATTCAGGTTTCTACCNTTCGTGGTTTTACTTGAGTGACGCTGCTCATGCTTGCAACCGCTGGGATGCAGGTGCATGCCTCTAGCATGAAGTCAGACAA
>C1_HE578979
AACCAATGGCCTCCTGAACGTGCGTTGCACTCTTGGGATTTCCNTGANGANGTATGTCTGCTTCAGTGCTTAACTTGCCCCAACTTTGCAAGCAGGATGTGTTTCTGCCTTGCGTTCTTATGAGCTATTGCCCTCTNNNNNNGAGCCAATGGCTTGTTAATTGCTTGGTTCTTGCAAAATGCTTTGCGCGCTGTTATTCAGGTTTCTACCNTTCGTGGTTTTACTTGAGTGACGCTGCTCATGCTTGCAACCGCTGGGATGCAGGTGCATGCCTCTAGCATGAAGTCAGACAA
>C1194_EU099826
AACCAATGGTCTCCTCAACGTGCGTTGCACTCTTGGGATTTCCTGAGAGTATGTCTGCTTCAGTGCTTAACTTGCCCCAACTTTGCAAGCAGATGTGTTTCTGCCTTGCGTTCTTATGAGCTATTGCCCTCTGAGCCAATGGCTTGTTAATTGCTTGGTTCTTGCAAAATGCTTTGCGCGCTGTTATTCAGGTTTCTGCCTTCGTGGTTTTACTTGAGTGACGCTGCTCATGCTTGCAATTGCTGGGATGCAGGTGCATGCCTCTAGCATGAAGTCAGACAA
>C8b_AY258475
AACCAATGGCCTCCTGAACGTGCGTTGCACTCTTGGGATTTCCTGAGAGTGTGTCTGCTTCAGTCCTTAACTTGCCCCAACTTTGCAAGCAGGATGTGTTTCTGCCTTGCGTTCTTATGAGCTATTGCCCTCTGAGCCAATGGCTTGTGAATTGCTTGGTTCTTGCAAAATGCTTTGCGCGCTGTTATCAGGTTTCTACCTTCGTGGTTTCACTTGAGTGACGCTGCTCATGCTTGCAACCGCTGGGATGCAGGTGCATGCCTCTAGCCTGAAGTCAGACAA
>C8_AY239367
AACCAATGGCCTCCTGAACGTGCGTTGCACTCTTGGGATTTCCTGAGAGTATGTCTGCTTCAGTCCTTAACTTGCCCCAACTTTGCAAGCAGGATGTGTTTCTGCCTTGCGTTCTTATGAGCTATTGCCCTCTGAGCCAATGGCTTGTGAATTGCTTGGTTCTTGCAAAATGCTTTGCGCGCTGTTATTCAGGTTTCTACCTTCGTGGTTTCACTTGAGTGACGCTGCTCATGCTTGCAACCGCTGGGATGCAGGTGCATGCCTCTAGCCTGAAGTCAGACAA
>C8a_AY239368
AACCAATGGCCTCCTGAACGTGCGTTGCACTCTTGGGATTTCCTGAGAGTATGTCTGCTTCAGTCCTTAACTAGCCCCAACTTTGCAAGCAGGATGTGTTTCTGCCTTGCGTTCTTATGAGCTATTGCCCTCTGAGCCAATGGCTTGTGAATTGCTTGGTTCTTGCAAAATGCTTTGCGCGCTGTTATTCAGGTTTCTACCTTCGTGGTTTCACTTGAGTGACGCTGCTCATGCTTGCAACCGCTGGGATGCAGGTGCATGCCTCTAGCCTGAAGTCAGACAA
>C54a_AY765406
AATCAATGGCCTCCTGAACGTGCGTTGCACTCTTGGGATTTCCTGAGAGTATGTCTGCTTCAGTGCTTAACTTGCCCCAACTTTGCAAGCAGGATGTGTTTCTGCCTTGCGTTCTTATGAGCTATTGCCCTCTGAGCCAATGGCTTGTTACTTGCTTGGTTCTTGCAAAATGCTTTGCGCGCTGTTATTCAAGTTTCTACCTTCGTGGTTTTACTTGAGTGACACTGCTCATGCTTGCAACCGCTGGGATGCAGGTGCATGCCTCTAGCATGAAGTCAGACAA
>C3ff_HM185740
AATCAATGGCCTCCTGAACGTGCGTTGCACTCTTGGGATTTCCTGAGAGTATGTCTGCTTCAGTGCTTAACTTGCCCCAACTTTGCAAGCAGGATGTGTTTCTGCCTTGCGTGCTTATGAGCTATTGCCCTCTGAGCCAATGGCTTGTTACTTGCTTGGTTCTTGCAAAATGCTTTGCGCGCTGTTATTCAAGTTTCTACCTTCGTGGTTTTACTTGAGTGACGCTGCTCATGCTTGCAACCGCTGGGATGCAGGTGCATGCCTCTAGCATGAAGTCAGACAA
>C35.1_AY765401
AACCAATGGCCTCCTGAACGTGCGTTGCACTCTTGGGATTTCCTGAGAGTATGTCTGCTTCAGTGCTTACCTTGCCCCAACTTTGCAAGCAGGATGTGTTTCTGCCTTGCGTTCTTATGAGCTATTGGCCTCTGAGCCAATGGCTTGTTAATTGCTTGGTTCTTGCAAAATGCTTTGCGCGCTGTTATTCAAGTGTCTACCTTCGTGGTTTTACTTGAGTGACACTGCTCATGCTTGCAACCGCTGGGATGCAGGTGCATGCCTCTAGCATGAAGTCAGACAA
>C35.3_EF541145
AACCAATGGCCTCCTGAACGTGCGTTGCACTCTTGGGATTTCCTGAGAGTATGTCTGCTTCAGTGCTTAACTTGCCCCAACTTTGCAAGCAGGATGTGTTTCTGCCTTGCGTTCTTATGAGCTATTGGCCTCTGAGCCAATGGCTTGTTAATTGCTTGGTTCTTGCAAAATGCTTTGCGCGCTGTTATTCAAGTGTCTACCTTCGTGGTTTTACTTGAGTGACACTGCTCATGCTTGCAACCGCTGGGATGCAGGTGCATGCCTCTAGCATGAAGTCAGACAA
>C1055_DQ480640
AACCAATGGCCTCCTGAACGTGCGTTGCACTCTTGGGATTTCCTGAGGGTATGTCTGCTTCAGTGCTTAACTTGCCCCAACTTTGCAAGCAGGATGTGTTTCTGCCTTGCGTTCTTATGAGCTATTGCCCTCTGAGCCAATGGCTTGTTCATTGCTTGGTTCTTGCAAAATGCTTTGCGCGCTGTTATTCAGGTTTCTACCTTCGTGGTTTTACTTGAGTGATGCTGCTCATGCTTGCAACCGCTGGGATGCAGGGTGCATGCCTCTAGCATGAAGTCAGACAA
>C1004_DQ480635
AACCAATGGCCTCCTGAACGTGCGTTGCACTCTTGGGATTTCCTGAGAGTATGTCTGCTTCAGTGCTTAACTTGCCCCAACTTTGCAAGCAGGATGTGTTTCTGCCTTGCGTTCTTATGAGCTATTGCCCTCTGAGCCAATGGCTTGTTAATTGCTTGGGTCTTGCAAAATGCTTTGCGCGCTGTTATTCAGGTTTCTACCTTCATGGTTTTACTTGAGTGACGCTGCTCATGCTTGCAACCGCTGGGATGCAGGTGCATGCCTCTAGCTTGAAGTCAGACAA
>C1061_AY186568
AACCAATGGCCTCCTGAACGTGCGTTGTACTCTTGGGATTTCCTGAGAGTATGTCTGCTTCAGTGCTTAACTTGCCCCAACTTTGCAAGCAGGATGTGTTTCTGCCTTGCGTTCTTATGAGCTATTGCCCTCTGAGCCAATGGCTTGTTAATTGCTTGGTTCTTGCAAAATGCTTTGCGCGCTGTTATTCAGGTTTCTACCTTCATGGTTTTACTTGAGTGACGCTGCTCATGCTTGCAACCGCTGGGATGCAGGTGCATGCCTCTAGCTTGAAGTCAGACAA
>C1053_AY186569
AACCAATGGCCTCCTGAACGTGCGTTGCACTCTTGGGATTTCCTGAGAGTATGTCTGCTTCAGTGCTTAACTTGCCCCAACTTTGCAAGCAGGATGTGTTTCTGCCTTGCGTTCTTATGAGCTATTGCCCTCTGAGCCAATGGCTTGTTAATTGCTTGGTTCTTGCAAAATGCTTTGCGCGCTGTTATTCAGGTTTCTACCTTCATGGTTTTACTTGAGTGACGCTGCTCATGCCTGCAACCGCTGGGATGCAGGTGCATGCCTCTAGCTTGAAGTCAGACAA
>C1003_DQ480639
AACCAATGGCCTCCTGAACGTGCGTTGCACTCTTGGGATTTCCTGAGAGTATGTCTGCTTCAGTGCTTAACTTGCCCCAACTTTGCAAGCAGGATGTGTTTCTGCCTTGCGTTCTTATGAGCTATTGCCCTCTGAGCCAATGGCTTGTTAATTGCTTGGTTCTTGCAAAATGCTTTGCGCGCTGTTATTCAGGTTTCTACCTTCATGGTTTTACTTGAGTGACGCTGCTCATGCTTGCAACCGCTGGGATGCAGGTGCATGCCTCTAGCTTGAAGTCAGACAA
>C21.13_FJ461515
AACCAATGGCTTCGTGAACGTGCGTTGCACTCTTGGGATTTCCTGAGAGTATGTCTGCTTCAGTGCTTAACTTGCCCCAACTTTGCAAGCATTTCTGCTTTGCGTTCTTATGAGCTATTGCCCTCTGAGCCAATGGCTTGTTAATTGCTTGGTTCTTGCAAAATGCTTTGCGCGCTGTTATTCAAGTTTCTACCTTCGTGGTTTTACTTGAGTGACGCTGCTCATGCTTGCAACCGCTGAGATGCAGGTGCATGCCTCTAGCATGAAGTCAGACAA
>C52_AY589757
AGCCAATGGCCTCCTGAACGTGCGTTGCACTCTTGGGATTTCCTGAGAGTATGTCTGCTTCAGTGCTTAACTTGCCCCAACTTTGCAAGCAGGATGTGTTTCTGCCTTGCGTTCTTACGAGCTATTGCCCTCTGAGCCAATGGCTTGTTAATTGCTTGGTTCTTGCAAAATGCTTTGCGCGCTGTTATTCAAGTTTCTACCTTCGTGGTTTACTTGAGTGACGCTACTCATGCTTGCAACCGCTGGGATGCAGGTGCATGCCTCTAGCATGAAGTCAGACAA
>C1201_EU099793
AACCAATGGCCTCCTGAACGTGCGTTGCACTCTTGGGATTTCCTGAGAGTATGTCTGCTTCAGTGCTTAACTTGCCCCAACTTTGCAAGCAGGATGTGTTTCTGCCTTGCGTTCTTATGAGCTATTGCCCTCTGAGCCAATGGCTTGTTAATTGCTTGGTTCTTGCAAAATGCTTTGCGCGCTGTTATTCAGGTTTCTACCTTCGTGGTTTTACTTGAGTGACGCTGCTCATGCTTGCAACCGGCTGGGATGCAGGTGCATGCCTCTAGCAGAAGAGAGAACAA
>C14_AY589741
AATCAATGGCCTCCTGAACGTGCGTTGCACTCTTGGGATTTCCTGAGAGTATGTCTGCTTCAGTGCTTAACTTGCCCCAACTTTGCAAGCAGGATGTGTTCTGCCTTGCGTTCTTATGAGTTATTGTCCTCTGAGCCAATGGCTTGTGAATTGCTTGGTTCTTGCAAAATGCTTTGCGCGCTGTTATTCAGGTTTCTACCTTCGTGGTTTTACTTGAGTGACGCTGCTCATGCTTGCAACCGCTGGGATGCAGGTGCATGCCTCTAGCATGAAGTCAGACAA
>C43_AY589749
AATCAATGGCCTCCTGAACGTGCGTTGCACTCTTGGGATTTCCTGAGAGTATGTCTGCTTCAGTGCTTAACTTGCCCCAACTTTGCAAGCAGGATGTGTTTCTGCCTTGCGTTCTTATGAGTTATTGTCCTCTGAGCCAATGGCTTGTGAATTGCTTGGTTCTTGCAAAATGCTTTGCGCGCTGTTATTCAGGTTTCTACCTTCGTGGTTTTACTTGAGTGACGCTGCTCATGCTTGCAACCGCTGGGATGCAGGTGCATGCCTCTAGCATGAAGTCAGACAA
>C50_AY589755
AACCAATGGCCTCCTGAATGTGCGTTGCACTCTTGGGATTTCCTGAGAGTATGTCTGCTTCAGTGCTTAACTTGCCCCAACTTTGCAAGCAGGATGTGTTTCTGCCTTGCGTTCTTATGAGCTATTGCCCTCTGAGCCAATGGCTTGTTAATTGCTTGGTTCTTGCAAAATGCTTTGCGCGCTGTTATTCAAGTTTCTACCTTCGTGGTTTTACTTGAGTGACACTGCTCATGCTTGCAACCGCTGGGATGCAGGTGCATGCCTCTAGCATGAAGTCAGACAA
>C1m_AY765398
AGCCAATGGCCTCCTGAACGTGCGTTGCACTCTTGGGATTTCCTGAGAGTATGTCTGCTTCAGTGCTTAACTTGCCCCAACTTTGCAAGCAGGATGTGTTTCTGCCTTGCGTTCTTACGAGCTATTGCCCTCTGAGCCAATGGCTTGTTAATTGCTTGGTTCTTGCAAAATGCTTTGCGCGCTGTTATTCAGGTTTCTACCTTCGTGGTTTTACTTGAGTGACGCTGCTCATGCTTGCAACCGCTGGGATGCAGGTGCATGCCTCTAGCATGAAGTCAGACAA
>C82_GU907658
AACCAATGGCCTCCTGAACGTGCGTTGCACTCTTGGGATTTCCTGAGAGTATGTCTGCTTCAGTGCTTAACTTGCCTCAATTTTGCAAGCAGGATGTGTTTCTGCCTTGCGTTCTTATGAGCCATTGCCCTCTGAGCCAATGGCTTGTGAATTGCTTGGTTCTTGCAAAATGCTTTGCGCGCTGTTATTCAGGTTTCTACCTTCGTGGTTTTACTTGAGTGACGCTGCTCATGCTTGCAACCGCTGGGATGCAGGTGCATGCCTCTAGCATGAAGTCAGACAA
>C45a_AY765404
AACCAATGGCCTCCTGAACGTGCGTTGCACTCTTGGGATTTCCTGAGAGTATGTCTGCTTCAGTGCTTAACTTGCTCCAACTTTGCAAGCAGGATGTGTTTCTGCCTTGCGTTCTTATGAGCTATTGCCCTCTGAGCCAATGGCTTGTGAATTGCTTGGTTCTTGCAAAATACTTTGTGCGCTGTTATTCAGGTTTCTACCTTCGTGGTTTTACTTGAGTGACGCTGCTCATGCTTGCAACCGCTGGGATGCAGGTGCATGCCTCTAGCATGAAGTCAGACAA
>C9_AF499798
AACCAATGGCCTCCTGAACGTGCGTTGCACTCTTGGGATTTCCTGAGAGTATGTCTGCTTCAGTGCTTAACTTGCCCCAACTTTGCAAGCAGGATGTGTTTCTGCCTTGCATTCCTATGAGCTATTGCCCTCTGAGCCAATGGCTTGTGAATTGCTTGGTTCTTGCAAAATGCTTTGCGCGCTGTTATTCAGGTTTCTACCTTCGTGGTTTTACTTGAGTGACGCTGCTCATGCTTGCAACCGCTGGGATGCAGGTGCATGCCTCTAGCATGAAGTCAGACAA
>C23_AY239375
AACCAATGGCCTCCTGAACGTGCGTTGCACTCTTGGGATTTCCTGAGAGTATGTCTGCTTCAGTGCTTAACTTGCCCCAACTTTGCAAGCAGGATGTGTGTCTGCCTTGCGTTCTTATGCGCTATTGCCCTCTGAGCCAATGGCTTGTTAATTGCTTGGTTCTTGCAAAATGCTTTGCGCGCTGTTATTCAGGTTTCTACCTTCGTGGTTTTACTTGAGTGACGCTGCTCATGCTTGCAACCGCTGGGATGCAGGTGCATGCCTCTAGCATGAAGTCAGACAA
>C37_AY258481
AACCAATGGCCTCCTGAACGTGCGTTGCACTCTTGGGATTTCCTGAGAGTATGTCTGCTTCAGTGCTTAACTTGTCCCAACTTTGCAAGCAGGATGTGTTTCTGCCTTGCGTTCTTATGAGCTATTGCCCTCTGAGCCAATGGCTTGTTAATTACTTGGTTCTTGCAAAATGCTTTGCGCGCTGTTATTCAGGTTTCTACCTTCGTGGTTTTACTTGAGTGACGCTGCTCGTGCTTGCAACCGCTGGGATGCAGGTGCATGCCTCTAGCATGAAGTCAGACAA
>C1048_DQ068026
AACCAATGGCCTCCTGAACGTGCGTTGCACTCTTGGGATTTCCTGAGAGTATGTCTGCTTCAGTGCTTAACTTGCCCCAACTTTGCAAGCAGGATGTGTTTCTGCCTTGCGTTCTTATGAGCTATTGCCCTCTGAGCCAATGGCTTGTGAATTGCTTGGTTCTTGCAAAATGCTTTGCGCGCTGTTATTCAGGTTTCTACCTTCGTGTTTTTACTTGAGTGACGCTGCTCATGCTTGCAACCGCTGGGATGCAGGTGCATGCCTCTAGCGTGAAGTCAGACAA
>C1.v1b_FJ919244
AACCAATGGCCTCCTGAACGTGCGTTGCACTCTTGGGATTTCCTGAGAGTATGTCTGCTTCAGTGCTTAACTTGCCCCAACTTTGCAAGCAGGATGTGTTTCTGCCTTGCGTTCTTATGAGCTATTGCCCTCTGAGCCAATGGCTTGTTAATTGCTTGGTTCTTGCAAAATGCTTTGCGCGCTGTTATTCAGGTTTCTACCTTCGTGGTTTTACTTGAGTGACGTTGCTCATGCTTGCAACCGCTGGGATGCAGGTGCATGCCTCTAGCATGAAGTCAGATAA
>C1.v1a_FJ919243
AACCAATGGCCTCCTGAACGTGCGTTGCACTCTTGGGATTTCCTGAGAGTATGTCTGCTTCAGTGCTTAACTTGCCCCAACTTTGCAAGCAGGATGTGTTTCTGCCTTGCGTTCTTATGAGCTATTGCCCTCTGAGCCAATGGCTTGTTAATTGCTTGGTTCTTGCAAAATGCTTTGCGCGCTGTTATTCAGGTTTCTACCTTCGTGGTTTTACTTGAGTGACGCTGCTCATGCTTGCAACCGCTGGGATGCAGGTGCATGCCTCTAGCATGAAGTCAGATAA
>C1085_AY624605
AACCAATGGCCTCCTGAATGTGCGTTGCACTCTTGGGATTTCCTGAGAGTATGTCTGCTTCAGTGCTTAACTTGCCCCAACTTTGCAAGCAGGATGTGTTTCTGCCTTGCGTTCTTATGAGTTATTGCCCTCTGAGCCAATGGCTTGTTAATTGCTTGGTTCTTGCAAAATGCTTTGCGCGCTGTTATTCAAGTTTCTACCTTCGTGGTTTTACTTGAGTGACGCTGCTCATGCTTGCAACCGCTGGGATGCAGGTGCATGCCTCTAGCATGAAGTCAGACAA
>C1224_EU074890
AACCAATGGCCTCCTGAACGTGCGTTGCACTCTTGGGATTTCCTGAGAGTATGTCTGCTTCAGTGCTTAACTTGCCCCAACTTTGCAAGCAGGATGTGTTTCTGCCTTGCGTTCTTATGAGCTATTGCCCTCTGAGCCAATGGCTTGTTAATTGCCTGGTTCTTGCAAAATGCTTTGCGCGCTGTTATTCAGGTTTCTACCTTCGTGGTTTTACTTGAGTGACGCTGCTCATGCTTGCAACCGCTGGGATGCGGGTGCATGCCTCTAGCATGAAGTCAGACAA
>C1225_EU074893
AACCAATGGCCTCCTGAACGTGCGTTGCACTCTTGGGATTTCCTGAGAGTATGTCTGCTTCAGTGCTTAACTTGCCCCAACTTTGCAAGCAGGATGTATTTCTGCCTTGCGTTCTTATGAGCTATTGCCCTCTGAGCCAATGGCTTGTTAATTGCTTGGTTCTTGCAAAATGCTTTGCGCGCTGTTATTCAGGTTTCTACCTTCGTGGTTTTACTTGAGTGGCGCTGCTCATGCTTGCAACCGCTGGGATGCAGGTGCATGCCTCTAGCATGAAGTCAGACAA
>C42b_AY765403
AATCAATGGCCTCCTGAACGTGCGGTGCACTCTTGGGATTTCCTGAGAGTATGTCTGCTTCAGTGCTTAACTTGCCCCAACTTTGCAAGCAGGATGTGTTTCTGCCTTGCGTTCTTATGCGCTATTGCCCTCTGAGCCAATGGCTTGTGAATTGCTTGGTTCTTGCAAAATGCTTTGCGCGCTGTTATTCAGGTTTCTACCTTCGTGGTTTTACTTGAGTGACGCTGCTCATGCTTGCAACCGCTGGGATGCAGGTGCATGCCTCTAGCATGAAGTCAGACAA
>C42_AY258487
AATCAATGGCCTCCTGAACGTGCGTTGCACTCTTGGGATTTCCTGAGAGTATGTCTGCTTCAGTGCTTAACTTGCCCCAACTTTGCAAGCAGGATGTGTTTCTGCCTTGCGTTCTTATGCGCTATTGCCCTCTGAGCCAATGGCTTGTGAATTGCTTGGTTCTTGCAAAATGCTTTGCGCGCTGTTATTCAGGTTTCTACCTTCGTGGTTTTACTTGAGTGACGCTGCTCATGCTTGCAACCGCTGGGATGCAGGTGCATGCCTCTAGCATGAAGTCAGACAA
>C1p_GU907652
AATCAATGGCCTCCTGAACGTGCGTTGCACTCTTGGGATTTCCTGAGAGTATGTCTGCTTCAGTGCTTAACTTGCCCCAACTTTGCAAGCAGGATGTGTTTCTGCCTTGCGTTCTTATGAGCTATTGCCCTCTGAGCCAATGGCTTGTTAATTGCTTGGTTCTTGCAAAATGCTTTGCGCGCTGTTATTCAGGTTTCTACCTTCGTGGTTTTACTTGAGTGACGCTGCTCATGCTTGCAACCGCTGGGATGCAGGTGCATGCCTCTAGCATGAAGTCAGACAA
>C1d_AY258488
AATCAATGGCCTCCTGAACGTGCGTTGCACTCTTGGGATTTCCTGAGAGTATGTCTGCTTCAGTGCTTAACTTGCCCCAACTTTGCAAGCAGGATGTGTTTCTGCCTTGCGTTCTTATGAGCTATTGCCCTCTGAGCCAATGGCTTGTGAATTGCTTGGTTCTTGCAAAATGCTTTGCGCGCGGTTATTCAGGTTTCTACCTTCGTGGTTTTACTTGAGTGACGCTGCTCATGCTTGCAACCGCTGGGATGCAGGTGCATGCCTCTAGCATGAAGTCAGACAA
>C42_AY765402
AATCAATGGCCTCCTGAACGTGCGTTGCACTCTTGGGATTTCCTGAGAGTATGTCTGCTTCAGTGCTTAACTTGCCCCAACTTTGCAAGCAGGATGTGTTTCTGCCTTGCGTTCTTATGAGCTATTGCCCTCTGAGCCAATGGCTTGTGAATTGCTTGGTTCTTGCAAAATGCTTTGCGCGCTGTTATTCAGGTTTCTACCTTCGTGGTTTTACTTGAGTGACGCTGCTCATGCTTGCAACCGCTGGGATGCAGGTGCATGCCTCTAGCATGAAGTCAGACAA
>C21.12_FJ461514
AACCAATGGCTTCGTGAACGTGCGTTGCACTCTTGGGATTTCCTGAGAGTATGTCTGCTTCAGTGCTTAACTTGCCCCAACTTTGCAAGCATTTCTGCCTTGCGTTCTTATGAGCTATTGCCCTCTGAGCCAATGGCTTGTTAATTGCTTGGTTCTTGCAAAATGCTTTGCGCGCTGTTATTCAAGTTTCTACCTTCGTGGTTTTACTTGAGTGACGCTGCTCATGCTTGCAACCGCTGGGATGCAGGTGCATGCCTCTAGCATGAAGTCAGACAA
>C1229_EU074888
AACCAATGGCCTCCTGAATGTGCGTTGCACTCTTGGGATTTCCTGAGAGTATGTCTGCTTCAGTGCTTAACTTGCCCCAACTTTGCAAGCAGGATGTGTTTCTGCCTTGCGTTCTTATGAGCTGTTGCCAATGGCTTGTTAATTGCTTGGTTCTTGCAAAATGCTTTGCGCGCTGTTATTCAGGTTTCTACCTTCGTGGTTTTACTTGAGTGACGCTGCTCATGCTTGCAACCGCTGGGATGCAGGTGCATGCCTCTAGCATGAAGTCAGACAA
>C1230_EU074889
AACCAATGGCCTCCTGAACGTGCGTTGCACTCTTGGGATTTCCTGAGAGTATGTCTGCTTCAGTGCTTAACTTGCCCCAACTTTGCAAGCAGGATGTGTTTCTGCCTTGCGTTCTTATGAGCTGTTGCCAATGGCTTGTTAATTGCTTGGTTCTTGCAAAATGCTTTGCGCGCTGTTATTCAGGTTTCTACCTTCGTGGTTTTACTTGAGTGACGCTGCTCATGCTTGCAACCGCTGGGATGCAGGTGCATGCCTCTAGCATGAAGTCAGACAA
>C1057_DQ480619
AACCAATGGCCTCCTGAACGTGCGTTGCACTCTTGGGATTTTCTGAGAGTATGTCTGCTTCAGTGCTTAACTTGCCCCAACTTTGCAAGCAGGATGTGTTTCTGCCTTGCGTTCTTATGAGCTATTGCCCTCTGAGCCAATGGCTTGTTAATTGCTTGGTTCTTGCAAAATGCTTTGCGCGCTGTTATTCAGGTTTCTACCTTCGTAGTTTTACTTGAGTGACGCTGCTCATGCTTGCAACCGCTGGGATGCAGGTGCATGCCTCTAGCATGAAGTCAGACAA
>C72_AY765407
AAGCAATGGCCTCCTGAACGTGCGTTGCACTCTTGGGATTTCCTGAGAGTATGTCTGCTTCAGTGCTTAACTTGCCCCAACTTTGCAAGCAGGATGTGTTTCTGCCTTGCGTTCTTATGAGCTATTGCCCTCCAATGGCTTGTTAATTGCTTGGTTCTTGCAAAATGCTTTGCGCGCTGTTATTCAGGTTTCTACCTTCGTGGTTTTACTTGAGTGACGCTGCTCATGCTTGCAACCGCTGGGATGCAGGTGCATGCCTCTAGCATGAAGTCAGACAA
>C93_AJ621536
AACCAATGGCCTCCTGAACGTGCGTTGCACCCTTGGGATTTCCTGAGAGTATGTCTGCTTCAGTGCTTAACTTGCCCCAACTTTGCAAGCAGGATGTGTTTCTGCCTTGCGTTCTTATGAGCTATTGCCCTCTGAGCCAATGGCTTGTTAATTGCTTGGTTCTTGCAAAATGCTTTGCGCGCTGTTATTCAAGTTTCTACCTTCGTGGTTTTACTTGAGTGACGCTGCTCATGCTTGCAACCGCTGGGATGCAGGTGCATGCCTCTAGCATGAAGTCAGACAA
>C94_AJ621539
AACCAATGGCCTCCTGAACGTGCGTTGCACCCTTGGGATTTCCTGAGAGTATGTCTGCTTCAGTGCTTAACTTGCCCCAACTTTGCAAGCAGGATGTGTTTCTGCCTTGCGTTCTTATGAGCTATTGCCCTCTGAGCCAATGGCTTGTTAATTGCTTGGTTCTTGCAAAATGCTTTGCGCGCTGTTATTCAGGTTTCTACCTTCGTGGTTTTACTTGAGTGACGCTGCTCATGCTTGCAACCGCTGGGATGCAGGTGCATGCCTCTAGCATGAAGTCAGACAA
>C1g_AY589730
AACCAATGGCCTCCTGAACGTGCGTTGCACTCTTGGGATTTCCTGAGAGCATGTCTGCTTCAGTGCTTAACTTGCCCCAACTTTGCAAGCAGGATGTGTTTCTGCCTTGCGTTCTTATGAGCTATTGCCCTCTGAGCCAATGGCTTGTTAATTGCTTGGTTCTTGCAAAATGCTTTGCGCGCTGTTATTCAGGTTTCTACCTTCGTGGTTTTACTTGAGTGACGCTGCTCATGCTTGCAACCGCTGGGATGCAGGTGCATGCCTCTAGCATGAAGTCAGACAA
>C1i_AY589731
AACCAATGGCCTCCTGAACGTGCGTTGCACTCTTGGGATTTCCTGAGAGTATGTCTGCTTCAGTGCTTAACTTGCCCCAACTTTGCAAGCAGGATGTGTTTCTGCCTTGCGTTCTTATGAGCCATTGCCCTCTGAGCCAATGGCTTGTTAATTGCTTGGTTCTTGCAAAATGCTTTGCGCGCTGTTATTCAGGTTTCTACCTTCGCGGTTTTACTTGAGTGACGCTGCTCATGCTTGCAACCGCTGGGATGCAGGTGCATGCCTCTAGCATGAAGTCAGACAA
>C1j_AY589732
AACCAATGGCCTCCTGAACGTGCGTTGCACTCTTGGGATTTCCTGAGAGTATGTCTGCTTCAGTGCTTACCTTGCCCCAACTTTGCAAGCAGGATGTGTTTCTGCCTTGCGTTCTTATGAGCTATTGCCCTCTGAGCCAATGGCTTGTTAATTGCTTGGTTCTTGCAAAATGCTTTGCGCGCTGTTATTCAGGTTTCTACCTTCGTGGTTTTACTTGAGTGACGCTGCTCATGCTTGCAACCGCTGGGATGCAGGTGCATGCCTCTAGCATGAAGTCAGACAA
>C1005_DQ480633
AACCAATGGCCTCCTGAACGTGCGTTGCACTCTTGGGATTTCCTGAGAGTATGTCTGCTTCAGTGCTTAACTTGCCCCAACTTTGCAAGCAGGATGTGTTTCCGCCTTGCGTTCTTATGAGCTATTGCCCTCTGAGCCAATGGCTTGTTAATTGCTTGGTTCTTGCAAAATGCTTTGCGCGCTGTTATTCAGGTTTCTACCTTCGTGGTTTTACTTGAGTGACGCTGCTCATGCTTGCAACCGCTGGGATGCAGGTGCATGCCTCTAGCATGAAGTCAGACAA
>C1.7_FJ461494
AACCAATGGCCTCCTGAACGTGCGTTGCACTCTTGGGATTTCCTGAGAGTATGTCTGCTTCAGTGCTTAACTTGCCCCAACTTTGCAGGCAGGATGTGTTTCTGCCTTGCGTTCTTATGAGCTATTGCCCTCTGAGCCAATGGCTTGTTAATTGCTTGGTTCTTGCAAAATGCTTTGCGCGCTGTTATTCAGGTTTCTACCTTCGTGGTTTTACTTGAGTGACGCTGCTCATGCTTGCAACCGCTGGGATGCAGGTGCATGCCTCTAGCATGAAGTCAGACAA
>C1199_EU099802
AACCAATGGCCTCCTGAAGTGCGTTGCACTCTTGGGATTTCCTGAGAGTATGTCTGCTTCAGTGCTTAACTTGCCCCAACTTTGCAAGCAGGATGTGTTTCTGCCTTGCGTTCTTATGAGCTATTGCCCTCTGAGCCAATGGCTTGTTAATTGCTTGGTTCTTGCAAAATGCTTTGTGCGCTGTTACTCAGGTTTCTACCTTCGTGGTTTTACTTGAGTGACGCTGCTCATGCTTGCAACCGCTGGGATGCAGGTGCATGCCTCTAGCATGAAGTCAGACAA
>C1188_EU099838
AACCAATGGCCTCCTGAACGTGCGTTGCACTCTTGGGATTTCCTGAGAGTATGTCTGCTTCAGTGCTTAACTTGCCCCAACTTTGCAAGCAGGATGTGTTTCTGCCTTGCGTTCTTATGAGCTATTGCCCTCTGAGCCAATGGCTTGTTAATTGCTTGGTTCTTGCAAAATGCTTTGTGCGCTGTTACTCAGGTTTCTACCTTCGTGGTTTTACTTGAGTGACGCTGCTCATGCTTGCAACCGCTGGGATGCAGGTGCATGCCTCTAGCATGAAGTCAGACAA
>C1002_DQ838544
AACCAATGGCCTCCTGAACGTGCGTTGCACTCTTGGGATTTCCTGAGAGTATGTCTGCTTCAGTGCTTAACTTGCCCCAACTTTGCAAGCAGGATGTGTTTCTGCCTTGCGTTCTTATGAGCTATTGCCCTCTGAGCCAATGGCTTGTTAATTGCTTGGTTCTTGCAAAATGCTTTGTGCGCTGTTATTCAAGTTTCTACCTTCGTGGTTTTACTTGAGTGACGCTGCTCATGCTTGCAACCGCTGGGATGCAGGTGCATGCCTCTAGCATGAAGTCAGACAA
>C1198_EU099810
AACCAATGGCCTCCTGAACGTGCGTTGCACTCTTGGGATTTCCTGAGAGTATGTCTGCTTCAGTGCTTAACTTGCCCCAACTTTGCAAGCAGGATGTGTTTCTGCCTTGCGTTCTTATGAGCTATTGCCCTCTGAGCCAATGGCTTGTTAATTGCTTGGTTCTTGCAAAATGCTTTGCGCGCTGTTATTCAGGTTTCTACCTTCGTGGTTTTACTTGAGTGACGCTGCTCATGCTTGCAACCGCTGGGATGCAGGTGCATGCCTCTAGCATGAAGTCAAACAA
>C24_AY239376
AACCAATGGCCTCCTGAACGTGCGTTGCACTCTTGGGATTTCCTGAGAATATGTCTGCTTCAGTGCTTAACTTGCCCCAACTTTGCAAGCAGGATGTGTTTCTGCCTTGCGTTCTTATGAGCTATTGCCCTCTGAGCCAATGGCTTGTTAATTGCTTGGTTCTTGCAAAATGCTTTGCGCGCTGTTATTCAGGTTTCTACCTTCGTGATTTTACTTGAGTGACGCTGCTCATGCTTGCAACCGCTGGGATGCAGGTGCATGCCTCTAGCATGAAGTCAGACAA
>C18_AY258478
AACCAATGGCCTCCTGAACGTGCGTTGCACTCTTGGGATTTCCTGAGAGTATGTCTGCTTCAGTGCTTAACTTGCCCCAACTTTGCAAGCAGGATGTGTTTCTGCCTTGCGTTCTTATGAGCTATTGCCCTCTGAGCCAATGGCTTGTTAATTGCTTGGTTCTTGCAAAATGCGTTGCGCGCTGTTATTCAGGTTTCTACCTTCGTGGTTTTACTTGAGTGACGCTGCTCATGCTTGCAACCGCTGGGATGCAGGTGCATGCCTCTAGCATGAAGTCAGACAA
>C1f_AY258490
AACCAATGGCCTCCTGAACGTGCGTTGCACTCTTGGGATTTCCTGAGAGTATGTCTGCTTCAGTGCTTAACTTGCCCCAACTTTGCAAGCAGGATGTGTTTCTGCCTTGCATTCTTATGAGCTATTGCCCTCTGAGCCAATGGCTTGTTAATTGCTTGGTTCTTGCAAAATGCTTTGCGCGCTGTTATTCAGGTTTCTACCTTCGTGGTTTTACTTGAGTGACGCTGCTCATGCTTGCAACCGCTGGGATGCAGGTGCATGCCTCTAGCATGAAGTCAGACAA
>C1006_DQ480629
AACCAATGGCCTCCTGAACGTGCGTTGCACTCTTGGGATTTCCTGAGAGTATGTCTGCTTCAGTGCTTAACTTGCCCCAACTTTGCAAGCAGGATGTGTTTCTGCCTTGCGTTCTTATGAGCTATTGCCCTCTGAGTCAATGGCTTGTTAATTGCTTGGTTCTTGCAAAATGCTTTGCGCGCTGTTATTCAGGTTTCTACCTTCGTGGTTTTACTTGAGTGACGCTGCTCATGCTTGCAACCGCTGGGATGCAGGTGCATGCCTCTAGCATGAAGTCAGACAA
>C1010_DQ480607
AACCAATGGCCTCCTGAACGTGCGTTGCACTCTTGGGATTTCCTGAGAGTATGTCTGCTTCAGTGCTTAACTTGCCCCAACTTTGCAAGCGGGATGTGTTTCTGCCTTGCGTTCTTATGAGCTATTGCCCTCTGAGCCAATGGCTTGTTAATTGCTTGGTTCTTGCAAAATGCTTTGCGCGCTGTTATTCAGGTTTCTACCTTCGTGGTTTTACTTGAGTGACGCTGCTCATGCTTGCAACCGCTGGGATGCAGGTGCATGCCTCTAGCATGAAGTCAGACAA
>C1007_DQ480624
AACCAATGGCCTCCTGAACGTGCGTTGCACTCTTGGGATTTCCTGAGAGTATGTCTGCTTCAGTGCTTAACTTGCCCCAACTTTGCAAGCAGGATGTGTTTCTGCCTTGCGTTCTTATGAGCTATTGCCCTCTGAGCCAATGGCTTGTTAATTGCTTGGTTCTTGCAAAATGCTTTGCGCGCTGTTATTCAGGTTTCTACCTTCGTGGTTTTACTTGAGTGACGCTGCTCATGCCTGCAACCGCTGGGATGCAGGTGCATGCCTCTAGCATGAAGTCAGACGA
>C1011_DQ480605
AACCAATGGCCTCCTGAACGTGCGTTGCACTCTTGGGATTTCCTGAGAGTATGTCTGCTTCAGTGCTTAACTTGCCCCAACTTTGCAAGCAGGATGTGTTTCTGCCTTGCGTTCTTATGAGCTATTGCCCTCTGAGCCAATGGCTTGTTAATTACTTGGTTCTTGCAAAATGCTTTGCGCGCTGTTATTCAGGTTTCTACCTTCGTGGTTTTACTTGAGTGACGCTGCTCATGCTTGCAACCGCTGGGATGCAGGTGCATGCCTCTAGCATGAAGTCAGACAA
>C1009_DQ480608
AACCAATGGCCTCCTGAACGTGCGTTGCACTCTTGGGATTTCCTGAGAGTATGTCTGCTTCAGTGCTTAACTTGCCCCAACTTTGCAAGCAGGATGTGTTTCTGCCTTGCGTTCTTATGAGCTATTGCCCTCTGAGCCAATGGCTTGTTAATTGCTTGGTTCTTGAAAAATGCTTTGCGCGCTGTTATTCAGGTTTCTACCTTCGTGGTTTTACTTGAGTGACGCTGCTCATGCTTGCAACCGCTGGGATGCAGGTGCATGCCTCTAGCATGAAGTCAGACAA
>C1041_AY186548
AACCAATGGCCTCCTGAACGTGCGTTGCACTCTTGGGATTTCCTGAGAGTATGTCTGCTTCAGTGCTTAACTTGCCCCAACTTTGCAAGCAGGATGTGTTTCTGCCTTGCGTTCTTATGAGCTATTGCCCTCTGAGCCAATGGCTTGTTAATTGCTTGGTTCTTGCAAGATGCTTTGCGCGCTGTTATTCAGGTTTCTACCTTCGTGGTTTTACTTGAGTGACGCTGCTCATGCTTGCAACCGCTGGGATGCAGGTGCATGCCGCTAGCATGAAGTCAGACAA
>C1052_AY186570
AACCAATGGCCTCCTGAACGTGCGTTGCACTCTTGGGATTTCCTGAGAGTATGTCTGCTTCAGTGCTTAACTTGCCCCAACTTTGCAAGCAGGATGTGTTTCTGCCTTGCGTTCTTATGAGCTATTGCCCTCTGAGCCAATGGCTTGTTAATTGCTTGGTTCTTGCAAAATGCTTTGCGCGCTGTTATTCAGGTTTCTACCTTCGTGGTTTTACTTGAGTGACGCTGCCCATGCTTGCAACCGCTGGGATGCAGGTGCATGCCTCTAGCATGAAGTCAGACAA
>C1148_EU040178
AACCAATGGCCTCCTGAACGTGCGTTGCACTCTTGGGATTTCCTGAGAGTATGTCTGCTTCAGTGCTTAACTTGCCCCAACTTTGCAAGCAGGATGTGTTTCTGCCTTGCGTTCTTATGAGCTATTGCCCTCTGAGCCAATGGCTTGTTAATTGCTTGGTTCTTGCAAAATGCTTTGTGCGCTGTTATTCAGGTTTCTACCTTCGTGGTTTTACTTGAGTGACGCTGCTCATGCTTGCAACCGCTGGGATGCAGGTGCATGCCTCTAGCATGAAGTCAGACAA
>C1234_EU118165
AACCAATGGCCTCCCTGAACGTGCGTTGCACTCTTGGGATTTCCTGAGAGTATGTCTGCTTCAGTGCTTAACTTGCCCCAACTTTGCAAGCAGGATGTGTTTCTGCCTTGCGTTCTTATGAGCTATTGCCCTCTGAGCCAATGGCTTGTTAATTGCTTGGTTCTTGCAAAATGCTTTGTGCGCTGTTATTCAGGTTTCTACCTTCGTGGTTTTACTTGAGTGACGCTGCTCATGCTTGCAACCGCTGGGATGCAGGTGCATGCCTCTAGCATGAAGTCAGACAA
>C1.5_EF634157
AACCAATGGCCTCCTGAACGTGCGTTGCACTCTTGGGATTTCCTGAGAGTATGTCTGCTTCAGTGCTTAACTTGCCCCAACTTTGCAAGCAGGATGTGTTTCTGCCTTGCGTTCTTATGAGCTATTGCCCTCTGAGCCAATGGCTTGTTAATTGCTTGGTTCTTGCAAAATGCTTTGCGCGCTGTTATTCAGGTTTCTACCTTCGTGGTCTTACTTGAGTGACGCTGCTCATGCTTGCAACCGCTGGGATGCAGGTGCATGCCTCTAGCATGAAGTCAGACAA
>C1059_DQ480609
AACCAATGGCCTCCTGAACGTGCGTTGCACTCTTGGGATTTCTTGAGAGTATGTCTGCTTCAGTGCTTAACTTGCCCCAACTTTGCAAGCAGGATGTGTTTCTGCCTTGCGTTCTTATGAGCTATTGCCCTCTGAGCCAATGGCTTGTTAATTGCTTGGTTCTTGCAAAATGCTTTGCGCGCTGTTATTCAGGTTTCTACCTTCGTGGTTTTACTTGAGTGACGCTGCTCATGCTTGCAACCGCTGGGATGCAGGTGCATGCCTCTAGCATGAAGTCAGACAA
>C1228_EU074883
AACCAATGGCCTCCTGAACGTGCGTTGCACTCTTGGGATTTCCTGAGAGTATGTCTGCTTCAGTGCTTAACTTGCCCCAACTTTGCAAGCAGGATGTGTTTCTGCCTTGCGTTCTTATGAGCTATTGCCCTCTGAGCCAATGGCTTGTTAATTGCTTCGTTCTTGCAAAATGCTTTGCGCGCTGTTATTCAGGTTTCTACCTTCGTGGTTTTACTTGAGTGACGCTGCTCATGCTTGCAACCGCTGGGATGCAGGTGCATGCCTCTAGCATGAAGTCAGACAA
>C1208_EU074963
AACCAATGGCCTCCTGAACGTGCGTTGCACTCTTGGGATTTCCTGAGAGTATGTCTGCTTCAGTGCTTAACTTGCCCCAACTTTGCAAGCAGGATGTGTTTCTGCCTTGCGTTCTTATGAGCTATTGCCCTCTGAGCCAATGGCTTGTTAATTGCTTGGTTCTTGCAAAATGCTTTGCGCGCTGTTATTCAGGTTTCTACCTTCGTGGTTTTACTTGAGTGACGCTGCTCATGCTTGCAACCGCTGGGATGCAGGTACATGCCTCTAGCATGAAGTCAGACAA
>C1207_EU074964
AACCAATGGCCTCCTGAACGTGCGTTGCACTCTTGGGATTTCCTGAGAGTATGTCTGCTTCAGTGCTTAACTTGCCCCAACTTTGCAAGCAGGATGTGTTTCTGCCTTGCGTTCTTATGAGCTATTGCCCTCTGAGCCAATGGCTTGTTAATTGCTTGGTTCTTGCAAGATGCTTTGCGCGCTGTTATTCAGGTTTCTACCTTCGTGGTTTTACTTGAGTGACGCTGCTCATGCTTGCAACCGCTGGGATGCAGGTGCATGCCTCTAGCATGAAGTCAGACAA
>C1206_EU074965
AACCAATGGCCTCCTGAACGTGCGTTGCACTCTTGGGATTTCCTGAGAGTATGTCTGCTTCAGTGCTTAACTTGCCCCAACTTTGCAAGCAGGATGTGTTTCTGCCTTGCGTTCTTATGAGCTATTGCCCTCTGAGCCAATGGCTTGTTAATTGCTTGGTTCTTGCAAAATGCTTTGCGCGCTGTTATTCAGGTTTCTACCTTCGTGGTTTTACTTGAGTGACGCTGCTCATGTTTGCAACCGCTGGGATGCAGGTGCATGCCTCTAGCATGAAGTCAGACAA
>C1013_DQ480642
AACCAATGGCCTCCTGAACGTGCGTGGCACTCTTGGGATTTCCTGAGAGTATGTCTGCTTCAGTGCTTAACTTGCCCCAACTTTGCAAGCAGGATGTGTTTCTGCCTTGCGTTCTTATGAGCTATTGCCCTCTGAGCCAATGGCTTGTTAATTGCTTGGTTCTTGCAAAATGCTTTGCGCGCTGTTATTCAGGTTTCTACCTTCGTGGTTTTACTTGAGTGACACTGCTCATGCTTGCAACCGCTGGGATGCAGGTGCATGCCTCTAGCATGAAGTCAGACAA
>C80_GU907656
AACCAATGGCCTCCTGAACGTGCGTTGCACTCTTGGGATTTCCTGAGAGTATGTCTGCTTCAGTGCTTAACTTGCCCCAACTTTGCAAGCAGGATGTGTTTCTGCCTTGCGTTCTTATGAGCTATTGCCCTCTGAGCCAATGGCTTGTTAATTGCTTGGTTCTTGCAAAATGCTTTGCGCGCTGTTATTCAGGTTTCTACCTTCGCGGTTTTACTTGAGTGACGCTGCTCATGCTTGCAACCGCTTGCAACCGCTGGGATGCAGGTGCATGCCTCTAGCATGAAGTCAGACAA
>C1a_AF499788
AACCAATGGCCTCCTGAACGTGCGTTGCACTCTTGGGATTTCCTGAGAGTATGTCTGCTTCAGTGCTTAACTTGCCCCAACTTTGCAAGCAGGATGTGTTTCTGCCTTGCGTTCTTATGAGCTATTGCCCTCTGAGCCAATGGCTTGTTAATTGCTTGGTTCTTGCAAAATGCTTTGCGCGCTGTTATTCAGGTTTCTACCTTCGCGGTTTTACTTGAGTGACGCTGCTCATGCTTGCAACCGCTGGGATGCAGGTGCATGCCTCTAGCATGAAGTCAGACAA
>C41_AY258486
AACCAATGGCCTCCTGAACGTGCGTTGCACTCTTGGGATTTCCTGAGAGTATGTCTGCTTCAGTGCTTAACTTGCCCCAACTTTGCAAGCAGGATGTGTTTCTGCCTTGCGTTCTTATGAGCTATTGCCCTCTGAGCCAATGGCTTGTTAATTGCTTGGTTCTTGCAAAATGCTTTGCGCGCTGTTATTCAGGTTTCTACCTTCGTGATTTTACTTGAGTGACGCTGCTCATGCTTGCAACCGCTGGGATGCAGGTGCATGCCTCTAGCATGAAGTCAGACAA
>C39_AY258484
AACCAATGGCCTCCTGAACGTGCGTTGCACTCTTGGGATTTCCTGAGAGTATGTCTGCTTCAGTGCTTAACTTGCCCCAACTTTGCAAGCAGGATGTGTTTCTGCCTTGCGTTCTTATGAGCTATTGCCCTCTGAGCCAATGGCTTGTTAATTGCTTGGTTCTTGCAAAATGCTTTGCGCGCTGTTATTCAGGTTTTTACTTGAGTGACGCTGCTCATGCTTGCAACCGCTGGGATGCAGGTGCATGCCTCTAGCATGAAGTCAGACAA
>C1_AF333515
AACCAATGGCCTCCTGAACGTGCGTTGCACTCTTGGGATTTCCTGAGAGTATGTCTGCTTCAGTGCTTAACTTGCCCCAACTTTGCAAGCAGGATGTGTTTCTGCCTTGCGTTCTTATGAGCTATTGCCCTCTGAGCCAATGGCTTGTTAATTGCTTGGTTCTTGCAAAATGCTTTGCGCGCTGTTATTCAGGTTTCTACCTTCGTGGTTTTACTTGAGTGACGCTGCTCATGCTTGCAACCGCTGGGATGCAGGTGCATGCCTCTAGCATGAAGTCAGACAA
>C1054_AY186565
AACCAATGGCCTCCTGAACGTGCGTTGCACTCTTGGGATTTCCTGAGAGTATGTCTGCTTCAGTGCTTAACTTGCCCCAACTTTGCAAGCAGGATGTGTTTCTGCCTTGCGTTCTTATGAGCTATTGCCCTCTGAGCCAATGGCTTGTTAATTGCTTGGTTCTTGCAAAATGCTTTTGCGCGCTGTTATTCAGGTTTCTACCTTCGTGGTTTTACTTGAGTGACGCTGCTCATGCTTGCAACCGCTGGGATGCAGGTGCATGCCTCTAGCATGAAGTCAGACAA
>C1008_DQ480613
AACCAATGGCCTCCTGAACGTGCGTTGCACTCTTGGGATTTCCTGAGAGTATGTCTGCTTCAGTGCTTAACTTGCCCCAACTTTGCAAGCAGGATGTGTTTCTGCCTTGCGTTCTTATGAGCTATTGCCCTCTGAGCCAATGGCTTGTTAATTGCTTGGTTCTTGCAAAATGCTTTGCGCGCTGTTATTCAGGTTTCTACCTTCGTGGTTTTACTTGAGTGACGCTGCTCATGCTTGCAACCGCTGGGATGCAGGTGCATGCCTCTAGCATGAAGTCAGACGA
>C1103_AF427470
AACCAATGGCCTCCTGAAACGTGCGTTGCACTCTTGGGATTTCCTGAGAGTATGTCTGCTTCAGTGCTTAACTTGCCCCAACTTTGCAAGCAGGATGTGTTTCTGCCTTGCGTTCTTATGAGCTATTGCCCTCTGAGCCAATGGCTTGTTAATTGCTTGGTTCTTGCAAAATGCTTTGCGCGCTGTTATTCAGGTTTCTACCTTCGTGGTTTTACTTGAGTGACGCTGCTCATGCTTGCAACCGCTGGGATGCAGGTGCATGCCTCTAGCATGAAGTCAGACAA
>C1226_EU074881
AACCAAATGGCCTCCTGAACGTGCGTTGCACTCTTGGGATTTCCTGAGAGTATGTCTGCTTCAGTGCTTAACTTGCCCCAACTTTGCAAGCAGGATGTGTTTCTGCCTTGCGTTCTTATGAGCTATTGCCCTCTGAGCCAATGGCTTGTTAATTGCTTGGTTCTTGCAAAATGCTTTGCGCGCTGTTATTCAGGTTTCTACCTTCGTGGTTTTACTTGAGTGACGCTGCTCATGCTTGCAACCGCTGGGATGCAGGTGCATGCCTCTAGCATGAAGTCAGACAA
>C1b/C1e_AY239363
AACCAATGGCCTCCTGAACGTGCGTTGCACTCTTGGGATTTCCTGAGAGTATGTCTGCTTCAGTGCTTAACTTGCCCCAACTTTGCAAGCAGATGTGTTTCTGCCTTGCGTTCTTATGAGCTATTGCCCTCTGAGCCAATGGCTTGTTAATTGCTTGGTTCTTGCAAAATGCTTTGCGCGCTGTTATTCAGGTTTCTACCTTCGTGGTTTTACTTGAGTGACGCTGCTCATGCTTGCAACCGCTGGGATGCAGGTGCATGCCTCTAGCATGAAGTCAGACAA
>C1044_DQ068038
AACCAATGGCCTCCTGAACGTGCGTTGCACTCTTGGGATTTCCTGAGAGTATGTCTGCTTCAGTGCTTAACTTGCCCCAACTTTGCAAGCAGGATGTGTTTCTGCCTTGCGTTCTTATGAGCTATTGCCCTCTGAGCCAATGGCTTGTTAATTGCTTGGTTCTTGCAAAATGCTTTGCGCGCTGTTATTCAGGTTTCTACCTTCGTGGTTTTACTTGAGTGACGCTGCTCATGCTTGCAACCGCTGGGATGCAGGTGCATGCCTCTAGCATAAGTCAGACAA
>C1017_DQ174729
AACCAATGGCCTCCTGAACGTGCGTTGCACTCTTGGGATTTCCTGAGAGTATGTCTGCTTCAGTGCTTAACTTGCCCCAACTTTGCAAGCAGATGTGTTTCTGCCTTGCGTTCTTATGAGCTATTGCCCTCTGAGCCAATGGCTTGTTAATTGCTTGGTTCTTGCAAAATGCTTTGCGCGCTGTTATTCAGGTTTCTACCTTCGTGGTTTTACTTGAGTGACGCTGCTCATGCTTGCAACCGCTGGGATGCAGGTGCATGCCTCTAGCATGAAGTCAGTACAA
>C1.6_FJ461493
AACCAATGGCCTCCTGAACGCGCGTTGCACTCTTGGGATTTCCTGAGAGTATGTCTGCTTCAGTGCTTAACTTGCCCCAACTTTGCAAGCAGGATGTGTTTCTGCCTTGCGTTCTTATGAGCTATTGCCCTCTGAGCCAATGGCTTGTTAATTGCTTGGTTCTTGCAAAATGCTTTGCGCGCTGTTATTCAGGTTTCTACCTTCGTGGTTTTACTTGAGTGACGCTGCTCATGCTTGCAACCGCTGGGATGCAGGTGCATGCCTCTAGCATGAAGTCAGACAA
>C1060_DQ480600
AACCAATGGCCTCCTGAATGTGCGTTGCACTCTTGGGATTTCCTGAGAGTATGTCTGCTTCAGTGCTTAACTTGCCCCAACTTTGCAAGCAGGATGTGTTTCTGCCTTGCGTTCTTATGAGCTATTGCCCTCTGAGCCAATGGCTTGTTAATTGCTTGGTTCTTGCAAAATGCTTTGCGCGCTGTTATTCAGGTTTCTACCTTCGTGGTTTTACTTGAGTGACGCTGCTCATGCTTGCAACCGCTGGGATGCAGGTGCATGCCTCTAGCATGAAGTCAGACAA
>C1231_EU074878
AACCAATGGCCTCCTGAACGTGCGTTGCATTCTTGGGATTTCCTGAGAGTATGTCTGCTTCAGTGCTTAACTTGCCCCAACTTTGCAAGCAGGATGTGTTTCTGCCTTGCGTTCTTATGAGCTATTGCCCTCTGAGCCAATGGCTTGTTAATTGCTTGGTTCTTGCAAAATGCTTTGCGCGCTGTTATTCAGGTTTCTACCTTCGTGGTTTTACTTGAGTGACGCTGCTCATGCTTGCAACCGCTGGGATGCAGGTGCATGCCTCTAGCATGAAGTCAGACAA
>C1227_EU074882
AACCAATGGCCTCCTGAACGTGCGTGGCACTCTTGGGATTTCCTGAGAGTATGTCTGCTTCAGTGCTTAACTTGCCCCAACTTTGCAAGCAGGATGTGTTTCTGCCTTGCGTTCTTATGAGCTATTGCCCTCTGAGCCAATGGCTTGTTAATTGCTTGGTTCTTGCAAAATGCTTTGCGCGCTGTTATTCAGGTTTCTACCTTCGTGGTTTTACTTGAGTGACGCTGCTCATGCTTGCAACCGCTGGGATGCAGGTGCATGCCTCTAGCATGAAGTCAGACAA
>C1197_EU099814
AACCAACGGCCTCCTGAACGTGCGTTGCACTCTTGGGATTTCCTGAGAGTATGTCTGCTTCAGTGCTTAACTTGCCCCAACTTTGCAAGCAGGATGTGTTTCTGCCTTGCGTTCTTATGAGCTATTGCCCTCTGAGCCAATGGCTTGTTAATTGCTTGGTTCTTGCAAAATGCTTTGCGCGCTGTTATTCAGGTTTCTACCTTCGTGGTTTTACTTGAGTGACGCTGCTCATGCTTGCAACCGCTGGGATGCAGGTGCATGCCTCTAGCATGAAGTCAGACAA
>C1130_DQ480643
AACCAATCTTGGGATTTCCTGAGAGTATGTCTGCTTCAGTGCTTAACTTGCCCCAACTTTGCAAGCAGGATGTGTTTCTGCCTTGCGTTCTTATGAGCTATTGCCCTCTGAGCCAATGGCTTGTTAATTGCTTGGTTCTTGCAAAATGCTTTGCGCGCTGTTATTCAGGTTTCTACCTTCGTGGTTTTACTTGAGTGACGCTGCTCATGCTTGCAACCGCTGGGATGCAGGTGCATGCCTCTAGCATGAAGTCAGACAA
>C44a_AY589751
AACCAATGGCCTCCTGAACGTGCGTTGCACTCTTGGGATTTCCTGAGAGTATGTCTGCTTCAGTGCTTAACTTGCCCCAACTTTGCAAGCAGGATGTGTTTCTGCCTTGCGTTCTTATGAGCTATTGCCCTCTGAGCCAATGGCTTGTGAATTGCTTGGTTCTTGCAAAATGCTTTGTGCGCTGTTATTCAGGTTTCTACCTTCGTGGTTTTACTTGAGTGATGCTGCTCATGCTTGCAACCGCTGGGATGCAGGTGCATGCCTCTAGCATGAAGTCAGACAA
>C47_AY589752
AACCAATGGCCTCCTGAACGTGCGTTGCACTCTTGGGATTTCCTGAGAGTATGTCTGCTTCAGTGCTTAACTTGCCCCAACTTTGCAAGCAGGATGTGTTTCTGCCTTGCGTTCTTATGAGCTATTGCCCTCTGCGCCAATGGCTTGTGAATTGCTTGGTTCTTGCAAAATGCTTTGTGCGCTGTTATTCAGGTTTCTACCTTCGTGGTTTTACTTGAGTGACGCTGCTCATGCTTGCAACCGCTGGGATGCAGGTGCATGCCTCTAGCATGAAGTCAGACAA
>C44_AY589750
AACCAATGGCCTCCTGAACGTGCGTTGCACTCTTGGGATTTCCTGAGAGTATGTCTGCTTCAGTGCTTAACTTGCCCCAACTTTGCAAGCAGGATGTGTTTCTGCCTTGCGTTCTTATGAGCTATTGCCCTCTGAGCCAATGGCTTGTGAATTGCTTGGTTCTTGCAAAATGCTTTGTGCGCTGTTATTCAGGTTTCTACCTTCGTGGTTTTACTTGAGTGACGCTGCTCATGCTTGCAACCGCTGGGATGCAGGTGCATGCCTCTAGCATGAAGTCAGACAA
>C46a_AY765405
AACCAATGGCCTCCTGAACGTGCGTTGCACTCTTGGGATTTCCTGAGAGTATGTCTGCTTCAGTGCTTAACTTGCCCCAACTTTGCAAGCAGGACGTGTTTCTGCCTTGCGTTCTTATGAGCTATTGCCCTCTGAGCCAATGGCTTGTGAATTGCTTGGTTCTTGCAAAATGCTATGCGCGCTGTTATTCAGGTTTCTACCTTCGTGGTTTTACTTGAGTGACGCTGCTCATGCTTGCAACCGCTGGGATGCAGGTGCATGCCTCTAGCATGAAGTCAGACAA
>C46_EU449108
AACCAATGGCCTCCTGAACGTGCGTTGCACTCTTGGGATTTCCTGAGAGTATGTCTGCTTCAGTGCTTAACTTGCCCCAACTTTGCAAGCAGGATGTGTTTCTGCCTTGCGTTCTTATGAGCTATTGCCCTCTGAGCCAATGGCTTGTGAATTGCTTGGTTCTTGCAAAATGCTATGCGCGCTGTTATTCAGGTTTCTACCTTCGTGGTTTTACTTGAGTGACGCTGCTCATGCTTGCAACCGCTGGGATGCAGGTGCATGCCTCTAGCATGAAGTCAGACAA
>C3.12_FJ461507
AACCAATGGCCTCCTGAACGTGCGTTGCACTCTTGGGATTTCCTGAGAGTATGTCTGCTTCAGTGCTTAACTTGCCCCAACTTTGCAAGCAGGATGTGTTTCTGCCTTGCGTTCTTATGAGCTATTGCCCTCTGAGCCAATGGCTTGTGAATTGCTTGGTTCTTGCAAAATGCTTTGCGCGCTGTTATTCAAGTTTCTACCTTCGTGGTTTTACTTGAGTGACGCTGCTCATGCTTGCAACCGCTGGGATGCAGGTGCATGCCTCTAGCATGAAGTCAGACAA
>C1k_AY589733
AACCAATGGCCTCCTGAACGTGCGTTGCACTCTTGGGATTTCCTGAGAGTATGTCTGCTTCAGTGCTTAACTTGCCCCAACTTTGCAAGCAGGATGTGTTTCTGCCTTGCGTTCTTATGAGCTATTGCCCTCTGAGCCAATGGCTTGTGAATTGCTTGGTTCTTGCAAAATGCTTTGCGCGCTGTTATTCAGGTTTCTACCTTCGTGGTTTTACTTGAGTGACGCTGCTCATGCTTGCAACCGCTGGGATGCACGTGCATGCCTCTAGCATGAAGTCAGACAA
>C67_AY686647
AACCAATGGCCTCCTGAACGTGCGTTGCACTCTTGGGATTTCCTGAGAGTATGTCTGCTTCAGTGCTTAACTTGCCCCAACTTTGCAAGCAGGATGTGTTTCTGCCTTGCGTTCTTATGAGCTATTGCCCTCCGAGCCAATGGCTTGTGAATTGCTTGGTTCTTGCAAAATGCTTTGCGCGCTGTTATTCAGGTTTCTACCTTCGTGGTTTTACTTGAGTGACGCTGCTCATGCTTGCAACCGCTGGGATGCAGGTGCATGCCTCTAGCATGAAGTCAGACAA
>C45.3_FJ461522
AACCAATGGCCTCCTGAACGTGCGTTGCACTCTTGGGATTTCCTGAGAGTATGTCTGCTTCAGTGCTTAACTTGCCCCAACTTTGCAAGCAGGATGTGCTTCTGCCTTGCGTTCTTATGAGCTATTGCCCTCTGAGCCAATGGCTTGTGAATTGCTTGGTTCTTGCAAAATGCTTTGCGCGCTGTTATTCAGGTTTCTACCTTCGTGGTTTTACTTGAGTGACGCTGCTCATGCTTGCAACCGCTGGGATGCAGGTGCATGCCTCTAGCATGAAGTCAGACAA
>C82a_GU907659
AACCAATGGCCTCCTGAACGTGCGTTGCACTCTTGGGATTTCCTGAGAGTATGTCTGCTTCAGTGCTTAACTTGCCCCAACTTTGCAAGCAGGATGTGTTTCTGCCTTGCGTTCTTATGAGCCATTGCCCTCTGAGCCAATGGCTTGTGAATTGCTTGGTTCTTGCAAAATGCTTTGCGCGCTGTTATTCAGGTTTCTACCTTCGTGGTTTTACTTGAGTGACGCTGCTCATGCTTGCAACCGCTGGGATGCAGGTGCATGCCTCTAGCATGAAGTCAGACAA
>C10a_AY589739
AACCAATGGCCTCCTGAACGTGCGTTGCACTCTTGGGATTTCCTGAGAGTATGTCTGCTTCAGTGCTTAACTTGCCCCAACTTTGCAAGCAGGATGTGTTTCTGCCTTGCGTTCTTATGAGCTATTGCCCTCTGCGCCAATGGCTTGTGAATTGCTTGGTTCTTGCAAAATGCTTTGCCCGCTGTTATTCAGGTTTCTACCTTCGTGGTTTTACTTGAGTGACGCTGCTCATGCTTGCAACCGCTGGGATGCAGGTGCATGCCTCTAGCATGAAGTCAGACAA
>C10_AF499799
AACCAATGGCCTCCTGAACGTGCGTTGCACTCTTGGGATTTCCTGAGAGTATGTCTGCTTCAGTGCTTAACTTGCCCCAACTTTGCAAGCAGGATGTGTTTCTGCCTTGCGTTCTTATGAGCTATTGCCCTCTGAGCCAATGGCTTGTGAATTGCTTGGTTCTTGCAAAATGCTTTGCCCGCTGTTATTCAGGTTTCTACCTTCGTGGTTTTACTTGAGTGACGCTGCTCATGCTTGCAACCGCTGGGATGCAGGTGCATGCCTCTAGCATGAAGTCAGACAA
>C13_AY589740
AACCAATGGCCTCCTGAACGTGCGTTGCACTCTTGGGATTTCCTGAGAGTATGTCTGCTTCAGTGCTTAACTTGCCCCAACTTTGCAAATGCAAGCAGGATGTGTTTCTGCCTTGCGTTCTTATGAGCTATTGCCCTCTGAGCCAATGGCTTGTGAATTGCTTGGTTCTTGCAAAATGCTTTGCCCGCTGTTATTCAGGTTTCTACCTTCGTGGTTTTACTTGAGTGACGCTGCTCATGCTTGCAACCGCTGGGATGCAGGTGCATGCCTCTAGCATGAAGTCAGACAA
>C4_AF499794
AACCAATGGCCTCCTGAACGTGCGTTGCACTCTTGGGATTTCCTGAGAGTATGTTTGCTTCAGTGCTTAACTTGCCCCAACTTTGCAAGCAGGATGTGTTTCTGCCTTGCGTTCTTATGAGCTATTGCCCTCTGAGCCAATGGCTTGTGAATTGCTTGGTTCTTGCAAAATGCTTTGCGCGCTGTTATTCAGGTTTCTACCTTCGTGGTTTTACTTGAGTGACGCTGCTCATGCTTGCAACCGCTGGGATGCAGGTGCATGCCTCTAGCATGAAGTCAGACAA
>C1147_EF656433
AACCAATGGCCTCCTGAACGTGCGTTGCACTCTTGGGATTTCCTGAGAGTATGTCTGCTTCAGTGCTTAACTTGCCCCAACTTTGCAAGCAGGATGTGTTTCTGCCTTGCGTTCTTATGAGCTATTGCCCTCTGAGCCAATGGCTTGAGAATTGCTTGGTTCTTGCAAAATGCTTTGCGCGCTGTTATTCAGGTTTCTACCTTCGTGGTTTTACTTGAGTGACGCTGCTCATGCTTGCAACCGCTGGGATGCAGGTGCATGCCTCTAGCATGAAGTCAGACAA
>C1c/C45_AY239364
AACCAATGGCCTCCTGAACGTGCGTTGCACTCTTGGGATTTCCTGAGAGTATGTCTGCTTCAGTGCTTAACTTGCCCCAACTTTGCAAGCAGGATGTGTTTCTGCCTTGCGTTCTTATGAGCTATTGCCCTCTGAGCCAATGGCTTGTGAATTGCTTGGTTCTTGCAAAATGCTTTGCGCGCTGTTATTCAGGTTTCTACCTTCGTGGTTTTACTTGAGTGACGCTGCTCATGCTTGCAACCGCTGGGATGCAGGTGCATGCCTCTAGCATGAAGTCAGACAA
>C53_AY589758
AACCAATGGCCTCCTGAACGTGCGTTGCACTCTTAGTATTTCCTGAGAGTATGTCTGCTTCAGTGCTTACCTTGCCCCAACTTTGCAAGCAGGATGTGTTTCTGCCTTGCGTTCTTATGAGCTATTGCCCTCTGAGCCAATGGCTTGTTAATTGCTTGGTTGTTGCAAAATGCTTTGCGCGCTGTTACTCAAGTTTCTACCTTCGTGGGTTTACTGGAGTGACGCTGCTCATGCTTGCAACCGCTGGGATGCAGGTGCATGCCTCTAGCATGAAGTCAGACAA
>C1193_EU099827
AACCAATGGCCTCCTGAACGTGCGTTGCACTCTTGGGCTTTCCTGAGAGTATGTCTGCTTCAGTGCTTAACTTGTCCCAACTTTGCAAGCAGGACGTGTTTCTACCTTGCATTCTTATGAGCTATTGCCCTCTGAGCTAATGGCTTGTTAAATTGCTTGGTTCTTGCAAAATGCTTTGCGCGCTGTTATTCAAGTTTCTACCTTCGTGGTTTTATTTGAGTGACGCTGCTCATGCTTGCAACCGCTGGGATGCAGGTGCATGCCTCTAGCATGAAGTCAGACAA
>C25_AY239377
AATCAATGGCCTCCTGAACGTTCGTTGCACTCTTGGGATTTCCTGAGAGTATGTCTGCTTCAGTGCTTAACTTGCCCCAACTTTGCAAGCAGGATGTGTTTCTGCCTTGCGCTCTTATGAGTCATTGCCCTCTGAGCCAATGGCTTGTTAATTGCTTGGCTCTTGCAAAATGCTTTGCGCGCTGTTATTCACGTTTCTACCTTCGTGGTTTTACTTGAGTGACACGCTGCTCATGCTTGCAACCGCTGGGATGCAGGTGCATGCCTCTAGCATGAAGTCAGACAA
>C3q_GU907655
AACCAATGGCCTCCTGAACGTGCGTTGCACTCTTGGGATTTCCTGAGAGTATGTCTGCTTCAGTGCTTTAACTTGCCCCAACTTTGCAAGCATTTCTGCCTTGCGTTCATATGAGCTATTGCCCTCTGAGCCAATGGCTTGTTAATTACTTGGTTCTTGCGAAATGGTTTGTGCGCTGTTATTCAAGTTTCTACCTTTGTGGTTTTACTTGAGTGACGCTGCTCATGCTTGCAACCGCTGGGATGCAGGTGCATGCCTCTAGCATGAAGTCAGACAA
>C3k_AY589737
AACCAATGGCCTCCTGAATGTGCGTTGCACTCTTGGGATTTCCTGAGAGTATGTCTGCTTCAGTGCTTAACTTGCCCCAACTTTGCAAGCAGGATGTGTTTCTGCCTTGCGTTCGTATGAGCTGTTGCCCTCTGAGCCAATGGCTTGTTAATTGCTTGGTTCTTGCAAAATGCTTTGCGCGCTGTTATTCAAGTTTCTACCTTCGTGGTTTTACTTGAGTGATGCTGCTCATGCTTGCAACCGCTGGGATGCAGGTGCATGCCTCTAGCATGAAGTCAGACAA
>C3.23_HE579011
AACCAATGGCCTCCTGAATGTGCGTTGCACTCTTGGGATTTCCNTGANGANGTATGTCTGCTTCAGTGCTTAACTTGCCCCAACTTTGCAAGCAGGATGTGTTTCTGCCTTGCGTTCGTATGAGCTGTTGCCCTCTNNNNNNGAGCCAATGGCTTGTTAATTGCTTGGTTCTTGCAAAATGCTTTGCGCGCTGTTATTCAAGTTTCTACCNTTCGCGGTTTTACTTGAGTGATGCTGCTCATGCTTGCAACCGCTGGGATGCAGGTGCATGCCTCTAGCATGAAGTCAGACAA
>C3.24_HE579012
AACCAATGGCCTCCTGAATGTGCGTTGCACTCTTGGGATTTCCNTGANGANGTATGTCTGCTTCAGTGCTTAACTTGCCCCAACTTTGCAAGCAGGATGTGTTTCTGCCTTGCGTTCGTATGAGCTGTTGCCCTCTNNNNNNGAGCCAATGGCTTGTTAATTGCTTGGTTCTTGCAAAATGCTTTGCGTGCTGTTATTCAAGTTTCTACCNTTCGCGGTTTTACTTGAGTGATGCTGCTCATGCTTGCAACCGCTGGGATGCAGGTGCATGCCTCTAGCATGAAGTCAGACAA
>C74_AY765409
AACCAATGGCCTCCTGAACGTGCGTTGCACTCTTGGGATTTCCTGAGAGTATGTCTGCTTTAGTGCTTAACTTGCCCCAACTTTGCAAGCAGGATGTTTTTCTGCCTTGCGTTCTTATGAGCTATTGTCCTCTGCGCCAATGGCTTGTTAATTGCTTGGTGCTTGCAAAATGCTTTGCGCGCTGTTATTCAAGTTTCTACCTTCGTGGTTTTACTTGAGTGATGCTGCTCATGCTTGCAACCCGCTGGGATGCAGGTGCATGCCTCTAGCATGAAGTCAGACAA
>C1185_AB294629
TACCAATGGCCTCCTGAACGTGCGTTGCACTCTTGGGATTTCCTGAGAGTATGTCTGCTTCAGTGCTTAACTTGCCCCAACTTTGCAAGCAGGATGTTTTTCTGCCTTGCGTTCTTATGAGCTATTGTCCTCTGCGCCAATGGCTTGTTAATTGCTTGGTGCTTGCAAAATGCTTTGCGCGCTGTTATTCAAGTTTCTACCTTCGTGGTTTTACTTGAGTGACGCTGCTCATGCTTGCAACCCGCTGGGATGCAGGTGCATGCCTCTAGCATGAAGTCAGACAA
>C1184_AB294630
AACCAATGGCCTCCTGAACGTGCGTTGCACTCTTGGGATTTCCTGAGAGTATGTCTGCTTCAGTGCTTAACTTGCCCCAACTTTGCAAGCAGGATGTTTTTCTGCCTTGCGTTCTTATGAGCTATTGTCCTCTGCGCCAATGGCTTGTTAATTGCTTGGTGCTTGCAAAATGCTTTGCGCGCTGTTATTCAAGTTTCTACCTTCGTGGTTTTACTTGAGTGACGCTGCTCATGCTTGCAACCCGCTGGGATGCAGGTGCATGCCTCTAGCATGAAGTCAGACAC
>C1153_AB294625
AACCAATGGCCTCCTGAACGTGCGTTGCACTCTTGGGATTTCCTGAGAGTATGTCTGCTTCAGTGCTTAACTTGCCCCAACTTTGCAAGCAGGATGTTCTTCTGCCTTGCGTTCTTATGAGCTATTGTCCTCTGCGCCAATGGCTTGTTAATTGCTTGGTGCTTGCAAAATGCTTTGCGCGCTGTTATTCAAGTTTCTACCTTCGTGGTTTTACTTGAGTGACGCTGCTCATGCTTGCAACCCGCTGGGATGCAGGTGCATGCCTCTAGCATGAAGTCAGACAA
>C1154_AB294626
AACCAATGGCCTCCTGAACGTGCGTTGCACTCTTGGGATTTCCTGAGAGTATGTCTGCTTCAGTGCTTAACTTGCCCCAACTTTGCAAGCAGGATGTTTTTCTGCCTTGCGTTCTTATGAGCTATTGTCCTCTGCGCCAATGGCTTGTTAATTGCTTGGTGCTTGCAAAATGCTTTGCGTGCTGTTATTCAAGTTTCTACCTTCGTGGTTTTACTTGAGTGACGCTGCTCATGCTTGCAACCCGCTGGGATGCAGGTGCATGCCTCTAGCATGAAGTCAGACAA
>C1187_AB294627
AACCAATGGCCTCCTGAACGTGCGTTGCACTCTTGGGATTTCCTGAGAGTATGTCTGCTTCAGTACTTAACTTGCCCCAACTTTGCAAGCAGGATGTTTTTCTGCCTTGCGTTCTTATGAGCTATTGTCCTCTGCGCCAATGGCTTGTTAATTGCTTGGTGCTTGCAAAATGCTTTGCGCGCTGTTATTCAAGTTTCTACCTTCGTGGTTTTACTTGAGTGACGCTGCTCATGCTTGCAACCCGCTGGGATGCAGGTGCATGCCTCTAGCATGAAGTCAGACAA
>C1186_AB294628
AACCAATGGCCTCCTGAACGTGCGTTGCACTCTTGGGATTTCCTGAGAGTATGTCTGCTTCAGTGCTTAACTTGCCCCAACTTTGCAAGCAGGATGTTTTTCTGCCTTGCGTTCTTATGAGCTATTGTCCTCTGCGCCAATGGCTTGTTAATTGCTTGGTGCTTGCAAAATGCTTTGCGCGCTGTTATTCAAGTTTCTACCTTCGTGGTTTTACTTGAGTGACGCTGCTCATGCTTGCAACCCGCTGGGATGCAGGTGCTTGCCTCTAGCATGAAGTCAGACAA
>C57_AY589761
AACCAATGGCCTCCTGAACGTGCGTTGCACTCTTGGGATTTCCTGAGAGTATGTCTGCTTCAGTGCTTAACTTGCCCCAACTTTGCAAGCAGGATGTTTTTCTGCCTTGCGTTCTTATGAGCTATTGTCCTCTGTGCCAATGGCTTGTTAATTGCTTGGTGCTTGCAAAATGCTTTGCGCGCTGTTATTCAAGTTTCTACCTTCGTGGTTTTACTTGAGTGACGCTGCTCATGCTTGCAACCCGCTGGGATGCAGGTGCATGCCTCTAGCATGAAGTCAGACAA
>C66_AY589771
AACCAATGGCCTCCTGAACGTGCGTTGCACTCTTGGGATTTCCTGAGAGTATGTCTGCTTCAGTGCTTAACTTGCCCCAACTTTGCAAGCAGGATGTTTTTCTGCCTTGCGTTCTTATGAGCTATTGTCCTCTGCGCCAATGGCTTGTTAATTGCTTGGTGCTTGCAAAATGCTTTGCGCGCTGTTATTCAAGTTTCTACCTTCGTGGTTTTACTTGAGTGACGCTGCTCATGCTTGCAACCCGCTGGGATGCAGGTGCATGCCTCTAGCATGAAGTCAGACAA
>C61_AY589765
AACCAATGGCCTCCTGAACGTGCGTTGCACTCTTGGGATTTCCTGAGTGTATGTCTGCTTCAATGCTTAACTTGCCCCAACTTTGCAAGCATTTTTCTGCCTTGCGTTTTTATGAGCTATTGCCCTCTGAGCCAATGGCTTGTTAATTGCTTGGTTCTTGCAAAATGCTTTGTGCGCTGTTATTCAAGTTTCTACCGTCGTGGTTTTACTTGAGTGATGCTGCTCATGCTTGCAACCGCTGGATGCAGGTGCATGCCTCTAGCATGAAGTCAGACAA
>C21.22_KC597692
AACCAATGGCCTCCTGAACGTGCGTTGCACTCTTGGGATTTCCTGAGAGTATGTCTGCTTCAGTGCTTAACTTGCCCCAACTTTGCAAGCATTTCTGCCTTGCGTTCTTATGAGCTATTGCCCTCTGAGCCAAGGGCTTGTTAATTGCTTGGTTTTTGCAAAATGCTTTGCGCGCTGTTATTCAAGTTTCTACCTTCCTGGTTTTACTTGAGTGACGCTGCTCACGCTTGCAACCGCTGGGATGCAGGTGCGTGCCTCTAGCATGAAGTCAGACAA
>C51_AY589756
AAGCAATGGCCTCCTGAACGTGTGTTGCACTCTTGGGATTTCCTGAGAGTATGTCTGCTTCAGTGCTTAACTTGCCCCAACTTTGCAAACAGGATGTGTTTCTGCCTTGCGTTCTTATGAGCTATTGCCCTCTGAGCCAATGGCTTGTTAATTGCTTGGTTCTTGCAAAATGCTTTGCGCAATGTTATTCAAGTTTCTACCTTCGTGGTTTTACTTGAGTGACGCTGCTCATGCTTGCAACCGCTGGGATGCAGGTGCATGCCTCTAGCATGAAGTCAGACAA
>C1096_DQ068023
AACCAATGGCCTCCTGAACGTGCGTTGCACTCTTGGGATTTCCTGAGAGTACGTCTGCTTCAGTGCTTAACTTGCCCCAACTTTGCAAGCAGGATGTGTTTCTGCCTTGCGTTTTTATGAGCTATTGCCCTCTGAGCCAATGGCTTGTTAATTGCTTGGTTCTTGCAAAATGCTTTGCGCGCTGTTATTCAAGTTTCTACCTTCGTGGGTTTACTTGAGTGATGCCGTCATGCTTGCAACCGCTGGGATGCAGGTGCATGCCTCTACATGAAGTCAGACAA
>C21.19_HE579031
AACCAATGGCCTCCCGAACGTGCGTTGCACTCTTGGGATTTCCNTGANGANGTATGTCTGCTTCAGTGCTTAACTTGCCCCACCTTTGCAAGCANNNNNNNTTTCTGCCTTGCGTTCTTATGAGCTATTGCCCTCTNNNNNNGAGCCAATGGCTTGTTAATTGCTTGGTTCTTGCAAAATGCTTTGCGCGCTGTTATTCAAGTTTCTACCNTTCGTGGTTTTACTTGAGTGACGCTGCTCATGCTTGCAACCGCTGGGATGCAGGTGCATGCCTCTAGCATGAAGTCAGACAA
>C21.21_HE579033
AACCAATGGCCTCCCGAACGTGCGTTGCACTCTTGGGATTTCCNTGANGANGTATGTCTGCGTCAGTGCTTAACTTGCCCCACCTTTGCAAGCANNNNNNNTTTCTGCCTTGCGTTCTTATGAGCTATTGCCCTCTNNNNNNGAGCCAATGGCTTGTTAATTGCTTGGTTCTTGCAAAATGCTTTGTGCGCTGTTATTCAAGTTTCTACCNTTCGTGGTTTTACTTGAGTGACGCTGCTCATGCTTGCAACCGCTGGGATGCAGGTGCATGCCTCTAGCATGAAGTCAGACAA
>C21.20_HE579032
AACCAATGGCCTCCCGAACGTGCGTTGCACTCTTGGGATTTCCNTGANGANGTATGTCTGCTTCAGTGCTTAACTTGCCCCACCTTTGCAAGCANNNNNNNTTTCTGCCTTGCGTTCTTATGAGCTATTGCCCTCTNNNNNNGAGCCAATGGCTTGTTAATTGCTTGGTTCTTGCAAAATGCTTTGTGCGCTGTTATTCAAGTTTCTACCNTTCGTGGTTTTACTTGAGTGACGCTGCTCATGCTTGCAACCGCTGGGATGCAGGTGCATGCCTCTAGCATGAAGTCAGACAA
>C21.18_HE579030
AACCAATGGCCTCCCGAACGTGCGTTGCACTCTTGGGATTTCCNTGANGANGTATGTCTGCTTCAGTGCTTAACTTGCCCCAACTTTGCAAGCANNNNNNNTTTCTGCCTTGCGTTCTTATGAGCTATTGCCCTCTGAGTCTGAGCCAATGGCTTGTTAATTGCTTGGTTCTTGCAAAATGCTTTGCGCGCTGTTATTCAAGTTTCTACCNTTCGTGGTTTTACTTGAGTGACGCTGCTCATGCTTGCAACCGCTGGGATGCAGGTGCATGCCTCTAGCATGAAGTCAGACAA
>C76_AY765411
AATCAATGGCCTCCTGAACGTGCATTGCACTCTTGGGATTTCCTGAGAGTATGTCTGCTTCAGTGCTTAACTTGCCCCAACTTTGCAAGCAGGATGTGTTTCTGCCTTGCGTTCTTATGAGCTATTGCCCTCTGAGCTAATGGCTTGTTAATTGCTTGGTCTTGCAAAATGCTTTGCGCGCTTTATTCAAGTTTCTACCTTCGTGGTTTTACTTGAGTGACGCTGCTCATGCTTGCAACCGCTGGGATGCAGGTGCATGCCTCTAGCATGAAGTCAGACAA
>C77_AY765412
AAGCAATGGCCTCCTGAACGTGCGTTGCACTCTTGGGATTTCCTGAGAGTATGTCTGCTTCAGTGCTTAACTTGCCCCAACTTTGCAAGCAGGATGTGTTTCTGCCTTGCGTTCTTATGAGCTATTGCCCTCTGAGCTAATGGCTTGTTAATTGCTTGGTCTTGCAAAATGCTTTGCGCGCGCTGTCATTCAAGTTTCTACCTTCGTGGTTTTACTTGAGTGACGCTGCTCATGCTTGCAACCGCTGGGATGCAGGTGCATGCCTCTAGCATGAAGTCAGACAA
>C20_AY239371
AACCAATGGCCTCCTGAACGTGCGTTGCACTCTTGGGTTTTCCTGAGAGTATGTCTGCTTCAGTGCTTAACTTGCCCCAACTTTGCAAGCAGGATGTGTTTCTGCCTTGCGTTCTTATGAGCTATTGCTCTCTGAGCCAATGGCTTGTCAATTGCTTGGTTCTTGCAAAATGCTTTGCGCGCTGTTATTCAAGTTTCTACCTTCGTGGTTTTACTTGAGTGACGCTGCTCATGCTTGCAACCGCTGGGATGCAGGTGCATGCCTCTAGCATGAAGTCAGACAA
>C5_AF499795
AACCAATGGCCTCCTGAACGTGCGTTGCACTCTTGGGATTTCCTGAGAGTATGTCTTCTTCAGTGCTTAACTTGCCCCAACTTTGCAAGCAGGATATGTTTCTGCCTTGCGTTCTTATGAGCTATTGCCCTCTGCGCCAATGGCTTGTTAATTGCTTGGTTCTTGCAAAATGCTTTGCGCGCTGTTATTCAAGTTTCTACCCTCGCGGTTTTACTTGAGTGACGCTGCTCATGCTTGCAACCGCTGGGATGCAGGTGCATGCCTCTAGCATGAAGTCAGACAA
>C27/C30_AY239379
AACCAATGGCCTCCTGAACGTGCGTTGCACTCTTGGGATTTCCTGAGAGTATGTCTGCTTCAGTGCTTAACTTGCCCCAACTTTGCAAGCATTTCTGCCTTGCGTTCTTATGAGCTATTGCCCCTCTGAGCCGATGGCTTGTTAATTGCTTAGTTCTTGCAAAATGCTTTGCGCGCTGTTATTCAAGTTTCTACCTTCGTGGTTTTACTTGAGTGACGCTGCTCATGCTTGCAACCGCTGGGATGCAGGTGCATGCCTCTAGCATGAAGTCAGACAA
>C27.1_FJ461517
AACCAATGGCCTCCTGAACGTGCGTTGCACTCTTGGGATTTCCTGAGAGTATGTCTGCTTCAGTGCTTAACTTGCCCCAACTTTGCAAGCATTTCTGCCTTGCGTTCTTATGAGCTATTGCCCCTCTGAGCCGATGGCTTGTTAATTGCTTAGTTCTTGCAAAATGCTTTGCGCGCTGTTATTCAAGTTTCTACCTTCGTGGTTTTACTTGAGTGACGCTGCTCATGCTTGCAACCGCTGGGATGCAGGTGCATGCCTCTAGCATGAAGTTAGACAA
>C40a_AY589747
AACCAATGGCCTCCTGAACGTGCGTTGCACTCTTGGGATTTCCTGAGAGTATGTCTGCTTCAGTGCTTAACTTGCCCCAACTTTGCAAGCAGGATGTGTTTCTGCCTTGCATTCTTATGAGCTATTGCCCTCTGAGCCAATGGCTTGTTAATTGCTTGGTTCTGGCAAAATGCTTTGCGCGCTGTTATTCAAGTTTCTACCTTCGTGGTTTTACTTGAGTGACGCTGCTCATGCTTGCGACCGCTGGGATGCAGGTGCATGCCTCTAGCATGAAGTCAGACAA
>C40_AY258485
AACCAATGGCCTCCTGAACGTGCGTTGCACTCTTGGGATTTCCTGAGAGTATGTCTGCTTCAGTGCTTAACTTGCCCCAACTTTGCAAGCAGGATGTGTTTCTGCCTTGCGTTCTTATGAGCTATTGCCCTCTGAGCCAATGGCTTGTTAATTGCTTGGTTCTGGCAAAATGCTTTGCGCGCTGTTATTCAAGTTTCTACCTTCGTGGTTTTACTTGAGTGACGCTGCTCATGCTTGCGACCGCTGGGATGCAGGTGCATGCCTCTAGCATGAAGTCAGACAA
>C40b_AY589748
AACCAATGGCCTCCTGAACGTGCGTTGCACTCTTGGGATTTCCTGAGAGTATGTCTGCTTCAGTGCTTAACTTGCCCCAACTTTGCAAGCAGGATGTGTTTCTGCCTTGCGTTCTTATGAGCTATTGCCCTCTGAGCCAATGGCTTGGTTAATTGCTTGGTTCTGGCAAAATGCTTTGCGCGCTGTTATTCAAGTTTCTACCTTCGTGGTTTTACTTGAGTGACGCTGCTCATGCTTGCGACCGCTGGGATGCAGGTGCATGCCTCTAGCATGAAGTCAGACAA
>C16_AY258477
AACCAATGGCCTCCTGAACGTGCGTTGCACTCTTGGGATTTCCTGAGAGTATGTCTGCTTCAGTACTTAACTTGCCCCAACTTTGCAAGCAGGATGTGTTTCTGCCTTGCGTTCTTATGAGCTATTGCCCTCTGAGCCAATGGCTTGTTAATTGCTTGGTTCTTGCAAACTGCTTTGCGCGCTGTTATTCAAGTTTCTACCTTCGTGGTTTTACTTGAGTGACGCTGCTCATGCTTGCAACCGCTGGGATGCAGGTGCATGCCTCTAGCATGAAGTCAGACAA
>C16a_AY765399
AACCAATGGCCTCCTGAACGTGCGTTGCACTCTTGGGATTTCCTGAGAGTATGTCTGCTTCAGTACTTAACTTGCCCCAACTTTGCAAGCAGGATGTGTTTCTGCCTTGCGTTCTTATGAGCTATTGCCCTCTGAGCCAATGGCTTGTTAATTGCTTGGTTCTTGCAAACTGCTTTGCGCGCTGTTATTCAAGTTTCTACCTTCGTGGTTTTACTTGAGTAACGCTGCTCATGCTTGCAACCGCTGGGATGCAGGTGCATGCCTCTAGCATGAAGTCAGACAA
>C22_AY239373
AACCAATGGCCTCCTGAACGTGCGTTGCACTCTTGGGATTTCCTGAGAGTATGTCTGCTTCAGTGCTTAACTTGCCCCAACTTTGCAAGCAGGATGTGTTTCTGCCTTGCGTTCTTATGAGCTATTGCCCTCTGAGCCAATGGCTTGTTAATTGCTTGGTTCTTGCAAAATGCTTTGCGCGCTGTTATTCAAGTTTCTACCTTCGTGGTTTTACTTGAGTCTCTCATGCTTGCAACCGCTGGGATGCAGGTGCATGCCTCTAGCATGAAGTCAGACAA
>C22a_AY239374
AACCAATGGCCTCCTGAACGTGCGTTGCACTCTTGGGATTTCCTGAGAGTATGTCTGCTTCAGTGCTTAACTTGCCCCAACTTTGCAAGCAGGATGTGTTTCTGCCTTGCGTTCTTATGAGCTATTGCCCTCTGAGCCAATGGCTTGTTAATTGCTTGGTTCTTGCAAAATGCTTTGCGCGCTGTTATTCAAGTTTCCACCTTCGTGGTTTTACTTGAGTCTCTCATGCTTGCAACCGCTGGGATGCAGGTGCATGCCTCTAGCATGAAGTCAGACAA
>C21.1_JF683323
AACCAATGGCCTCCTGAACGTGCGCTGCACTCTTGGGATTTCCTGAGAGTATGTCTGCTTCAGTGCTTAACTTGCCCCAACTTTGCAAGCATTTCTGCCTTGCGTTCTTATGAGCTATTGCCCTCTGAGCCAATGGCTTGTTAATTGCTTGGTTCTTGCAAAATGCTTTGCGCGCTGTAATTCAAGTTTCTACCTTCGTGGTTTTACTTGAGTGATGCTGCTCATGCTTGCAACCGCTGGGATGCAGGTGCATGCCTCTAGCATGAAGTCAGACAA
>C21.3_JF683325
AACCAATGGCCTCCTGAACGTGCGTTGCACTCTTGGGATTTCCTGAGAGTATGTCTGCTTCAGTGCTTAACTTGCCCCAACTTTGCAAGCATGTCTGCCTTGCGTTCTTATGAGCTATTGCCCTCTGAGCCAATGGCTTGTTAATTGCTTGGTTCTTGCAAAATACTTTGCGCGCTGTTATTCAAGTTTCTACCTTCGTGGTTTTACTTGAGTGACGCTGCTCATGCTTGCAACCGCTGGGATGCAGGTGCATGCCTCTAGCATGAAGTCAGACAA
>C1232_EU118163
AACCAATGGCCTCCTGAATGTGCGTTGCACTCTTGGGATTTCCTGAGAGTATGTCTGCTTCAGTGCTTAACTTGCCCCAACTTTGCAAGCAGGATGTGTTTCTGCCTTGCGTTCGTATGAGCTATTGCCCTCTGAGCCAATGGCTTGTTAATTGCTTGGTTCTTGCAAAGTGCTTTGCGCGCTGTTATTCAAGTTTCTACCTTCGTGGTTTTACTTGAGTGACGCTGCTCATGCTTGCAACCGCTGGGATGCAGGTGCATGCCTCTAGCATGAAGTCAGACAA
>C21.17_HE579029
AACCAATGGCCTCCTGAACGTGCGTTGCACTCTTGGGATTTCCNTGANGANGTATGTCTGCTTCAGTGCTTAACTTGCCCCAACTTTGCAAGCATNANNNNTTTCTGCCTTGCGTTCTTATGAGCTATTGCCCTCTNNNNNNGAGCCAATGGCTTGTTAATTGCTTGGTTCTTGCAAAATGCTTTGCGCGCTGTTATTCAAGTTTCTACCNTTCGTGGTTTTACTTGAGTGACGCTGCTCATGCTTGCAACCGCTGGGATGCAGGTGCATGCCTCTAGCATGAAGTCAGACAA
>C3.14_HQ630872
AACCAATGGCCTCCTGAACGTACGTTGCACTCTTGGGATTTCCTGAGAGTATGTCTGCTTCAGTGCTTAACTTGCCCCAACTTTGCAAGCAGGATGTGTTTCTGCCTTGCGCTCTTATGAGCTATTGCCCTCTGAGCCAATGGCTTGTTAATTGCTTGGTTCTTGCAAAATGCTTTGCGCGCTGTTATTCAAGTTTCTACCTTCGTGGTTTTACTTGAGTGACGCTGCTCATGCTTGCAACCGCTGGGATGCAGGTGCATGCCTCTAGCATGAAGTCAGACAA
>C1167_AB294586
AACCAATGGCCTCCTGAACGTGCGTTGCACTCTTGGGATTTCCTGAGAGTATGTCTGCTTCAGTGCTTAACTTGCCCCAACTTTGCAAGCAGGATGTGTTTCTGCCATGCGTTCTTATGAGCTATTGCCCTCTGCGCCAATGGCTTGTTAATTGCTTGGTTCTTGCAAAATGCTTTGCACGCTGTTATTCAAGTTTCTACCTTCGCGGTTTTACTTGAGTGACGCTGCTCATGCTTGCAACCGCTGGGATGCAGGTGCATGCCTCTAGCATGAAGTCAGACAA
>C1164_AB294593
AACCAATGGCCTCCTGAACGTGCGTTGCACTCTTGGGATTTCCTGAGAGTATGTCTGCTTCAGTGCTTAACTTGCCCCAACTTTGCAAGCAGGATGTGTTTCTGCCTTGCGTTCTTATGAGCTATTGCCCTCTGCGCCAATGGCTTGTTAATTGCTTGGTTCTTGCAAAATGCTTTGCGCGCTGTTATTCAAGTTTCTACCTTCGCGGTTTTACTTGAGTGACGCTGCTCATGCTTGCAACCGCTGGGATGCAGGTGCTTGCCTCTAGCATGAAGTCGGACAA
>C1183_AB294631
AACCAATGGTCTCCTGAACGTGCGTTGCACTCTTGGGATTTCCTGAGAGTATGTCTGCTTCAGTGCTTAACTTGCCCCAACTTTGCAAGCAGGATGTGTTTCTGCCTTGCGTTCTTATGAGCTATTGCCCTCTGCGCCAATGGCTTGTTAATTGCTTGGTTCTTGCAAAATGCTTTGCGCGCTGTTATTCAAGCTTCTACCTTCGCGGTTTTACTTGAGTGACGCTGCTCATGCTTGCAACCGCTGGGATGCAGGTGCATGCCTCTAGCATGAAGTCAGACAA
>C3j_AY239366
AAGCAATGGCCTCCTGAACGTGCGTTGCACTCTTGGGATTTCCTGAGAGTATGTCTGCTTCAGTGTTTAACTTGCCCCAACTTTGCAAGCAGGATGTGTTTCTGCCTTGCGTTCTTATGAGCTATTGCCCTCTGAGCCAATGGCTTGTTAATTGCTTGGTTCTTGCAAAATGCTTTGCGCGCTGTTATTCAAGTTTCTACCTTCGTGGTTTTACTTGAGTGACGCTGCTCATGCTTGCAACCGCTGGGATGCAGGTGCATGCCTCTAGCATGAAGTCAGACAA
>C3t_EF541149
AACCAATGGCCTCCTGAACGTGCGTTGCACTCTTGGGATTTCCTGAGAGTATGTCTGCTTCAGTGCTTAACTTGCCCCAACTTTGCAAGCAGGATGTGTTTCTGCCTTGCGTTCTTATGAGCTATTGCCCTCTGAGCCAATGGCTTGTTACTTGCTTGGTTCTTGCAAAATGCTTTGCGCGCTGTTATTCAAGTTTCTACCTTCGTGGTTTTACTTGAGTGACGCTGCTCATGCTTGCAAACGCTGGGATGCAGGTGCATGCCTCTAGCATGAAGTCAGACAA
>C1159_AB294613
AACCAATGGCCTCCTGAACGTGCGTTGCACTCTTGGGATTTCCTGAGAGTATGTCTGCTTCAGTGCTTAACTTGCCCCAACCTTGCAAGCAGGATATGTTTCTGCCCTTGCGTTCTTATGAGCTATTGCCCTCTGCGCCAATGGCTTGTTAATTGCTTGGTTCTTGCAAAATGCTTTGCGCGCTGTTATTCAAGTTTCTACCTTCGTGGTTTTGCTTGAGTGACGCTGCTCATGCTTGCAACCGCTGGGATGCAGGTGCATGTCTCTAGCATGAAGTCAGACAA
>C1150_AB294622
AACCAATGGCCTCCTGAACGTGCGTTGCACTCTTGGGATTTCCTGAGAGTATGTCTGCTTCAGTGCTTAACTTGCCCCAACCTTGCAAGCAGGATATGTTTCTGCCCTTGCGTTCTTATGAGCTATTGCCCTCTGCGCCAATGGCTTGTTAATTGCTTGGTTCTTGCAAAATGCTTTGCGCGCTGTTATTCAAGTTTCTACCTTCGTGGTTTTGCTTGAGTGACGCTGCTCATGCTTGCAACCGCTGGGATGCAGGTGCATGCCTCTAGCATGAAGTCAGACAA
>C21.4_JF683326
AACCAATGGCCTCCTGAACGTGCGCTGCACTCTTGGGATTTCCTGAGAGTATGTCTGCTTCAGTGCTTAACTTGCCCCAACTTTGCAAGCATTTCTGCCTTGCGTTCTTATGAGCTATTGCCCTCTGAGCCAATGGCTTGTTAATTGCTTGGTTCTTGCAAAATGCTTTGCGCGCTGTTATTCAAGTTTCTACCTTCGTGGGTTTACTTGAGTGACGCTGCTCATGCTTGCAACCGCTGGGATGCAGGTGCATGCCTCTAGCATGAAGTCAGACAA
>C21.5_JF683327
AACCAATGGCCTCCTGAACGTGCGCTGCACTCTTGGGATTTCCTGAGAGTATGTCTGCTTCAGTGCTTAACTTGCCCCAACTTTGCAAGCATTTCTGCCTTGCGTTCTTATGAGCTATTGCCCTCTGAGCCAATGGCTTGTTAATTGCTTGGTTCTTGCAAAATGCTTTGCGCGCTGTTATTCAAGTTTCTACCTTCGTGGTTTTACTTGAGTGACGCTGCTCATGCTTGCAACCGCTGGGATGCAGGTGCATGCCTCTAGCATGAAGTCAGACAA
>C1070_DQ335349
AACCAATGGCCTCCTGAACGCGCGTTGCACTCTTGGGATTTCCTGAGAGTATGTCTGCTTCAGTGCTTGACTTGCCCCAACTTTGCAAGCAGGATGTGTTTCTGCCTTGCGTTCTTATGAGCTATTGCCCTCTGAGCCAATGGCTTGTTAATTGCTTGGTTCTTGCAAAATGCTTTGCGCGCTGTTATTCAAGTTTCTACCTTCGTGGTTTTACTTGAGTGACGCTGCTCATGCTTGCAACCGCTGGGATGCAGGTGCATGCCTCTAGCATGAAGTCAGACAA
>C21.6_HQ630873
AACCAATGGCCTCCTGAACGCGCGTTGCACTCTTGGGATTTCCTGAGAGTATGTCTGCTTCAGTGCTTAACTTGCCCCAACTTTGCAAGCATTTCTGCCTTGCGTTCTTATGAGCTATTGCCCTCTGAGCCAATGGCTTGTTAATTGCTTGGTTCTTGCAAAATGCTTTGCGCGCTGTTATTCAAGTTTCTACCTTCGTGGTTTTACTTGAGTGACGCTGCTCATGCTTGCAACCGCTGGGATGCAGGTGCATGCCTCTAGCATGAAGTCAGACAA
>C21.b1_FN827162
AACCAATGGCCTCCTGAACGTGCGTTGCACTCTTGGGATTTCCTGAGAGTATGTCTGCTCCAGTGCTTAACTTGCCCCAACTTTGCAAGCATTTCTGCCTTGCGTTCTTATGAGCTATTCCCCTCTGAGCCAATGGCTTGTTAATTGCTTGGTTCTTGCAAAATGCTTTGCGCGCTGTTATTCAAGTTTCTACCTTCGTGGTTTTACTTGAGTGACGCTGCTCATGCTTGCAACCGCTGGGATGCAGGTGCATGCCTCTAGCATGAAGTCAGACAA
>C21.9_JF683330
AACCAATGGCCTCCTGAACGTGCGTTGCACTCTTGGGATTTCCTGAGAGTATGTCTGCTTCAGTGCTTAACTTGCCCCAACTTTGCAAGCATTTCTGCCTTGCGTTCTTATGAGCTATTCCCCTCTGAGCCAATGGCTTGTTAATTGCTTGGTTCTTGCAAAATGCTTTGCGCGCTGTTATTCAAGTTTCTACCTTCGTGGTTTTACTTGAGTGACGCTGCTCATGCTTGCAACCGCTGGGATGCAGGTGCATGCCTCTAGCATGAAGTCAGACAA
>C1178_AB294647
AACCAATGGCCTCCTGAACGTGCGTTGCACTCTTGGGATTTCCTGAGAGTATGTCTGCTTCAGTGCTTAACTTGCCCCAACTTTGCAAGCAGGATGTGTTTCTGCCTTGCGTTCTTATGAGCTATTGCCCTCTGAGCCAATGGCTTGTTAATTGCTTGGTTCTTGCAAAATGCTTTGCGTGCTGTTATTCAAGTTTCTACCTTCGTGGTTTTACTTGAGTGACGCTGCTCATGCTTCAACCGCTGGGATGCAGGTGCATGCCTCTAGCATGAAGCCAGACAA
>C1114_AB207196
AACCAATGGCCTCCTGAACGTGCGTTGCACTCTTGGGATTTCCTCTGAGTATGTCTGCTTCAGTGCTTAACTTGCCCCAACTTTGCAAGCAGGATGTGTTTCTGCCTTGCGTTCTTATGAGCTATTGCCCTCTGAGCCAATGGCTTGTTAATTGCTTGGTTCTTGCAAAATGCTTTGCGCGCTGTTATTCAAGTTTCTACCTTCGTGGTTTTACTTGAGTGACGCTGCTCATGCTTGCAACCGCTGGGATGCAGGTGCATGCCTCTAGCATGAAGTCAGACAA
>C3p_GU907654
AACCAATGGCCTCCTGAACGTGCGTTGCACTCTTGGGATTCCTGAGAGTATGTCTGCTTCAGTGCTTGACTTGCCCCAACTTTGCAAGCAGGATGTGTTTCTGCCTTGCGTTCTTATGAGCTATTGCCCTCTGAGCCAATGGCTTGTTAATTGCTTGGTTCTTGCAAAATGCTTTGCGCGCTGTTATTCAAGTTTCTACCTTCGTTGTTTTACTTGAGTGACGCTGCTCATGCTTGCAACCGCTGGGATGCAGGTGCATGCCTCTAGCATGAAGTCAGACAA
>C3f_AY589734
AACCAATGGCCTCCTGAACGTGCGTTGCACTCTTGGGATTTCCTGAGAGTATGTCTGCTTCAGTGCTTAACTTGCCCCAACTTTGCAAGCAGGATGTGTTTCTGCCTTGCGTTCTTATGAGCTATTGCCCTCTGAGCCAATGGCTTGTTAATTGCTTGGTTCTTGCAAAATGCTTTGCGCGCTGTTATTCAAGTTTCTACCTTCGTTGTTTTACTTGAGTGACGCTGCTCATGCTTGCAACCGCTGGGATGCAGGTGCATGCCTCTAGCATGAAGTCAGACAA
>C65a_AY589770
AATCAATGGCCTCCTGAACGTGCGTTGCACTCTTGGGATTTCCTGAGAGTATGTCTGCTTCAGTGCTTAACTTGCCCCAACTTTGCAAGCAGGATGTGTTTCTGCCTTGCGTTCTTATGAGCTATTGCCCTCTGAGCCAATGGCTTGTTAATTGCTTGGTTCTTGCAAAATGCTTTGCGCGCTGTTATTCAAGTTTCTACCTTCGTCGTTTTACTTGAGTGACGCTGCTCATGCTTGCAACCGCTGGGATGCAGGTGCATGCCTCTAGCATGAAGTCAGACAA
>C65_AY589769
AACCAATGGCCTCCTGAACGTGCGTTGCACTCTTGGGATTTCCTGAGAGTATGTCTGCTTCAGTGCTTAACTTGCCCCAACTTTGCAAGCAGGATGTGTTTCTGCCTTGCGTTCTTATGAGCTATTGCCCTCTGAGCCAATGGCTTGTTAATTGCTTGGTTCTTGCAAAATGCTTTGCGCGCTGTTATTCAAGTTTCTACCTTCGTCGTTTTACTTGAGTGACGCTGCTCATGCTTGCAACCGCTGGGATGCAGGTGCATGCCTCTAGCATGAAGTCAGACAA
>C71_AY589775
AACCAATGGCCTCCTGAACGTGCGTTGCACTCTTGGGATTTCCTGAGAGTATGTCTGCTTCAGTGCTTAACTTGCCCCAACTTTGCAAGCAGGATGTGTTTCTGCCTTGCGTTCTTATGAGCTATTGCCCTCTGAGCCAATGGCTTGTTAATTGCTTGGTTCTTGCAAAATGCTTTGCGCGCTGTTATTCAAGTTTCTACCTTCGTCGTTTTACTTGAGTGACGCTGCTCGTGCTTGCAACCGCTGGGATGCAGGTGCATGCCTCTAGCATGAAGTCAGACAA
>C71a_AY589776
AGCCAATGGCCTCCTGAACGTGCGTTGCACTCTTGGGATTTCCTGAGAGTATGTCTGCTTCAGTGCTTAACTTGCCCCAACTTTGCAAGCAGGATGTGTTTCTGCCTTGCGTTCTTATGAGCTATTGCCCTCTGAGCCAATGGCTTGTTAATTGCTTGGTTCTTGCAAAATGCTTTGCGCGCTGTTATTCAAGTTTCTACCTTCGTCGTTTTACTTGAGTGACGCTGCTCGTGCTTGCAACCGCTGGGATGCAGGTGCATGCCTCTAGCATGAAGTCAGACAA
>C1065_DQ335388
AACCAATGGCCTCCTGAACGTGCGTTGCACTCTTGGGATTTTCTGAGAGTATGTCTGCTTCAGTGCTTAACTTGCCCCAACTTTGCAAGCAGGATGTGTTTCTGCCTTGCGTTCTTATGAGCTATTGCCCTCTGAGCCAATGGCTTGTTAATTGCTTGGTTCTTGCAAAATGCTTTGCGCGCTGTTATTCAAGTTTCTACCTTCGTGGTTTTACTTGAGTGACGCTGCTCATGCTTGCAACCGCTGGGATGCAGGTGCATGCCTTTAGCATGAAGTCAGACAA
>C1045_DQ068036
AACCAATGGCCTCCTGAACGTGCGTTGCACTCTTGGGATTTCCTGAGAGTATGTCTGCTTCAGTGCTTAACTTGCCCCAACTTTGCAAGCAGGATGTGTTTCTGCCTTGCGTTCTTATGAGCTATTGCCCTCTGAGCCAATGGCTTGTTAATTGCTTGGTTCTTGCAAAATGCTTTGCGCGCTGTTATTCAAGTTTCTACCTTCGTGGTTTTACTTGAGTGACGCTGCTCATGCTTGCAACCGCTGGGATGCAGGTGCATGCCTTTAGCATGAAGTCAGACAA
>C75_AY765410
AACCAATGGCCTCCTGAACGTGCGTTGCACTCTTGGGATTTCCTGAGAGTATGTCTGCTTCAGTGCTTAACTTGCCCCAACTTTGCAAGCAGGATGTGTTTCTGCCTTGCGGTTTTATGAGCTATTGCCCTCTGAGCCAATGGCTTGTTAATTGCTTGGTTCTTGCAAAATGCTTTGCGCGCTGTTATTCAAGTTTCTACCTTCGTGGTTTTACTTGAGTGACGCTGCTCATGCTTGCAACCGCTGGGATGCAGGTGCATGCCTCTAGCATGAAGTCAGACAA
>C21.10_JF683331
AACCAATGGCCTCCTGAACGTGCGTTGCACTCTTGGGATTTCCTGAGAGTATGTCTGCTTCAGTGCTTAACTTGCCCCAACTTTGCAAGCATTTCTGCCTTGCGTTTTTATGAGCTATTGCCCTCTGAGCCAATGGCTTGTTAATTGCTTGGTTCTTGCAAAATGCTTTGCGCGCTGTTATTCAAGTTTCTACCTTCGTGGTTGTACTTGAGTGACGCTGCTCATGCTTGCAACCGCTGGGATGCAGGTGCATGCCTCTAGCATGAAGTCAGACAA
>C21.11_HQ630874
AACCAATGGCCTCCTGAACGTGCGTTGCACTCTTGGGATTTCCTGAGAGTATGTCTGCTTCAGTGCTTAACTTGCCCCAACTTTGCAAGCATTTCTGCCTTGCGTTTTTATGAGCTATTGCCCTCTGAGCCAATGGCTTGTTAATTGCTTGGTTCTTGCAAAATGCTTTGCGCGCTGTTATTCAAGTTTCTACCTTCGTGGTTTTACTTGAGTGACGCTGCTCATGCTTGCAACCGCTGGGATGCAGGTGCATGCCTCTAGCATGAAGTCAGACAA
>C3ha_AY589736
AACCAATGGCCTCCTGAACGTGCGTTGCACTCTTGGGATTTCCTGAGAGTATGTCTGCTTCAGTGCTTAACTTGCCCCAACTTTGCAAGCATTTCTGCCTTGCGTTCTTATGAGCTATTGCCCTCTGAGCCAATGGTTTGTTAATTGCTTGGTTCTTGCAAAATGCTTTGCGCGCTGTTATTCAAGGTTCTACCTTCGTGGTTTTACTTGAGTGACGCTGCTCATGCTTGCAACCGCTGGGATGCAGGTGCATGCCTCTAGCATGAAGTCAGACAA
>C63a_AY589767
AACCAATGGCCTCCTGAACGTGCGTTGCACTCTTGGGATTTCCTGAGAGTATGTCTGCTTCAGTGCTTAACTTGCCCCAACTTTGCAAGCATTTCTGCCTTGCGTTCTTATGAGCTATTGCCCTCTCTGAGCCAATGGCTTGTTAATTGCTTGGTTCTTGCGAAATGCTTTGCGCGCTGTTATTCAAGGTTCTACCTTCGTGGTTTTACTTGAGTGACGCTGCTCATGCTTGCAACCGCTGGGATGCAGGTGCATGCCTCTAGCATGAAGTCAGACAA
>C21a_AY589744
AACCAATGGCCTCCTGAACGTGCGTTGCACTCTTGGGATTTCCTGAGAGGATGTCTGCTTCAGTGCTTAACTTGCCCCAACTTTGCAAGCATTTCTGCCTTGCGTTCTTATGAGCTATTGCCCTCTGAGCCAATGGCTTGTTAATTGCTTGGTTCTTGCAAAATGCTTTGCGCGCTGTTATTCAAGTTTCTACCTTCGTGGTTTTACTTGAGTGACGCTGCTCATGCTTGCAACCGCTGGGATGCAGGTGCATGCCTCTAGCATGAAGTCAGACAA
>C3o_GU907653
AACCAATGGCCTCCTGAACGTGCGTTGCACTCTTGGGATTTCCTGAGAGTATGTCTGCTTCAGTGCTTAACTTGCCCCAACTTTGCAAGCATTTCTGCCTTGCGTTCGTATGAGCTATTGCCCTCTGAGCCAATGGCTTGTTAATTGCTTGGTTCTTGCAAAATGCTTTGCGCGCTGTTATTCAAGTTTCTACCTTCGTGGTTTTACTTGAGTGACGCTGCTCATGCTTGCAACCGCTGGGATGCAGGTGCATGCCTCTAGCATGAAGTCAGACAA
>C21.16_HQ630875
AACCAATGGCCTCCTGAACGTGCGTTGCACTCTTGGGATTTCCTGAGAGTATGTCTGCTTCAGTGCTTAACTTGCCCCAACTTTGCAAGCATTTCTGCCTTGCGTTCTTATGAGCTATTGCCCTCTGAGCCAATGGCTTGTTAATTGCTTGGTTCTTGCAAAATGCTTTGCGCGCTGTTATTCAAGTTTCTACCTTCGTGGTTTTACTTGAGTGACGTTGCTCATGCTTGCAACCGCTGGGATGCAGGTGCATGCCTCTAGCATGAAGTCAGACAA
>C21.2_JF683324
AACCAATGGCCTCCTGAACGTGCGTTGCACTCTTGGGATTTCCTGAGAGTATGTCTGCTTCAGTGCTTAACTTGCCCCAACTTTGCAAGCATTTCTGCCTTGCGTTCTTATGAGCTATTGCCCTCTGAGCCAAGGGCTTGTTAATTGCTTGGTTCTTGCAAAATGCTTTGCGCGCTGTTATTCAAGTTTCTACCTTCGTGGTTTTACTTGAGTGACGCTGCTCATGCTTGCAACCGCTGGGATGCAGGTGCATGCCTCTAGCATGAAGTCAGACAA
>C21.7_JF683328
AACCAATGGCCTCCTGAACGTGCGTTGCACTCTTGGGATTTCCTGAGAGTATGTCTGCTTCAGTGCTTAACTTGCCCCAACTTTGCAAGCATTTCTGCCTTGCGTTCTTATGAGCTATTGCCCTCTGAGCCAATGGCTTGTTAATTGCTTGGTTCTTGCAAAATGCTTTGCGCTCTGTTATTCAAGTTTCTACCTTCGTGGTTTTACTTGAGTGACGCTGCTCATGCTTGCAACCGCTGGGATGCAGGTGCATGCCTCTAGCATGAAGTCAGACAA
>C21.8_JF683329
AACCAATGGCCTCCTGAACGTGCGTTGCACTCTTGGGATTTCCTGAGAGTATGTCTGCTTCAGTGCTTAACTTGCCCCAACTTTGCAAGCATTTCTGCCTTGCGTTCTTATGAGCTATTGCCCTCTGAGCCAATGGCTTGTTAATTGCTTGGTTCTTGCAAAATGCTTTGCGCGCTGTTATTCAAGTTTCTACCTTCGTGGTTTTCCTTGAGTGACGCTGCTCATGCTTGCAACCGCTGGGATGCAGGTGCATGCCTCTAGCATGAAGTCAGACAA
>C3h_AY239365
AACCAATGGCCTCCTGAACGTGCGTTGCACTCTTGGGGTTTCCTGAGAGTATGTCTGCTTCAGTGCTTAACTTGCCCCAACTTTGCAAGCATTTCTGCCTTGCGTTCTTATGAGCTATTGCCCTCTGAGCCAATGGCTTGTTAATTGCTTGGTTCTTGCAAAATGCTTTGCGCGCTGTTATTCAAGTTTCTACCTTCGTGGTTTTACTTGAGTGACGCTGCTCATGCTTGCAACCGCTGGGATGCAGGTGCATGCCTCTAGCATGAAGTCAGACAA
>C1203_EU099798
AACCAATGGCCTCCTGAACGTGCGTTGCACTCTTGGGATTTCCTGATAGTATGTCTGCTTCAGTGCTTAACTTGCCCCAACTTTGCAAGCATTTCTGCCTTGCGTTCTTATGAGCTATTGCCCTCTGAGCCAATGGCTTGTTAATTGCTTGGTTCTTGCAAAATGCTTTGCGCGCTGTTATTCAAGTTTCTACCTTCGTGGTTTTACTTGAGTGACGCTGCTCATGCTTGCAACCGCTGGGATGCAGGTGCATGCCTCTAGCATGAAGTCAGACAA
>C3.10_FJ461505
AACCAATGGCCTCCTGAACGTGCGTTGCACTCTTGGGATTTCCTGAGAGTATGTCTGCTTCAGTGCTTAACTTGCCCCAACTTTGCAAGCAGGATGTGTTTCTGCCTTGCGTTCTTATGAGCTATTGCCCTCTGAGCCAATGGCTTGTTAATTGCTTGGTTCTTGCAAAATGCTTTGCGCGCTGTTATTCAAGTTTCTACCTTCGTGGTTTTACTTGAGTGACGCTGCTCATGCTTGCAACTGCTGGGATGCAGGTGCATGCCTCTAGCATGAAGTCAGACAA
>C21.14_FJ461516
AACCAATGGCCTCCTGAACGTGCGTTGCACTCTTGGGATTTCCTGAGAGTATGTCTGCTTCAGTGCTTAACTTGCCCCAACTTTGCAAGCATTTCTGCCTTGCGTTCTTATGAGCTATTGCCCTCTGAGCCAATGGCTTGTTAATTGCTTGGTTCTTGCAAAATGCTTTGCGCGCTGTTATTCAAGTTTCTACCTTCGTGGTTTTACTTGAGTGACGCTGCTCATGCTTGCAACTGCTGGGATGCAGGTGCATGCCTCTAGCATGAAGTCAGACAA
>C3.9_FJ461504
AACCAATGGCCTCCTGAACGTGCGTTGCACTCTTGGGATTTCCTGAGAGTATGTCTGCTTCAGTGCTTAACTTGCCCAACTTTGCAAGCAGGATGTGTTTCTGCCTTGCGTTCTTATGAGCTATTGCCCTCTGAGCCAATGGCTTGTTAATTGCTTGGTTCTTGCAAAATGCTTTGCGCGCTGTTATTCAAGTTTCTATCTTCGTGGTTTTACTTGAGTGACGCTGCTCATGCTTGCAACCGCTGGGAGCAGGTGCATGCCTCTAGCATGAAGTCAGACAA
>C3.8_FJ461503
AACCAATGGCCTCCTGAACGTGCGTTGCACTCTTGGGATTTCCTGAGAGTATGTCTGCTTCAGTGCTTAACTTGCCCCAACTTTGCAAGCAGGATGTGTTTCTGCCTTGCGTTCTTATGAGCTATTGCCCTCTGAGCCAATGGCTTGTTAATTGCTTGGTTCTTGCAAAATGCTTTGCGCGCTGTTATTCAAGTTTCTATCTTCGTGGTTTTACTTGAGTGACGCTGCTCATGCTTGCAACCGCTGGGATGCAGGTGCATGCCTCTAGCATGAAGTCAGACAA
>C3.7_FJ461502
AACCAATGGCCTCCTGAACGTGCGTTGCACTCTTGGAATTTCCTGAGAGTATGTCTGCTTCAGTGCTTAACTTGCCCCAACTTTGCAAGCAGGATGTGTTTCTGCCTTGCGTTCTTATGAGCTATTGCCCTCTGAGCCAATGGCTTGTTAATTGCTTGGTTCTTGCAAAATGCTTTGCGCGCTGTTATTCAAGTTTCTACCTTCGTGGTTTTACTTGAGTGACGCTGCTCATGCTTGCAACCGCTGGGATGCAGGTGCATGCCTCTAGCATGAAGTCAGACAA
>C3.11_FJ461506
AACCAATGGCCTCCTGAACGTGCGTTGCACTCTTGGGATTTCCTGAGAGTATGTCTGCTTCAGTGCTTAACGTGCCCCAACTTTGCAAGCAGGATGTGTTTCTGCCTTGCGTTCTTATGAGCTATTGCCCTCTGAGCCAATGGCTTGTTAATTGCTTGGTTCTTGCAAAATGCTTTGCGCGCTGTTATTCAAGTTTCTACCTTCGTGGTTTTACTTGAGTGACGCTGCTCATGCTTGCAACCGCTGGGATGCAGGTGCATGCCTCTAGCATGAAGTCAGACAA
>C3g_AY589735
AACCAATGGCCTCCTGAACGTGTGTTGCACTCTTGGGATTTCCTGAGAGTATGTCTGCTTCAGTGCTTAACTTGCCCCAACTTTGCAAGCAGGATGTGTTTCTGCCTTGCGTTCTTATGAGCTATTGCCCTCTGAGCCAATGGCTTGTTAATTGCTTGGTTCTTGCAAAATGCTTTGCGCGCTGTTATTCAAGTTTCTACCTTCGTGGTTTTACTTGAGTGACGCTGCTCATGCTTGCAACCGCTGGGATGCAGGTGTGCATGCCTCTAGCATGAAGTCAGACAA
>C3a_AF499790
AACCAATGGCCTCCTGAACGTGCGTTGCACTCTTGGGATTTCCTGAGAGTATGTCTGCTTCAGTGCTTAACTTGCCCCAACTTTGCAAGCAGGATGTGTTTCTGCCTTGCGTTCTTATGAGCTATTGCCCTCTGAGCCAATGGCTTGTTAATTGCTTGGTTCTTGCAAAATGCTTTGCGCGCTGTTATTCAAGTTTCTACCTTCGTGGTTTTACTTGAGTGATGCTGCTCATGCTTGCAACCGCTGGGATGCAGGTGCATGCCTCTAGCATGAAGTCAGACAA
>C3e_AF499793
AACCAATGGCCCCCTGAACGTGCGTTGCACTCTTGGGATTTCCTGAGAGTATGTCTGCTTCAGTGCTTAACTTGCCCCAACTTTGCAAGCAGGATGTGTTTCTGCCTTGCGTTCTTATGAGCTATTGCCCTCTGAGCCAATGGCTTGTTAATTGCTTGGTTCTTGCAAAATGCTTTGCGCGCTGTTATTCAAGTTTCTACCTTCGTGGTTTTACTTGAGTGACGCTGCTCATGCTTGCAACCGCTGGGATGCAGGTGCATGCCTCTAGCATGAAGTCAGACAA
>C6_AF499796
AACCAATGGCCTCCTGAACGTGCGTTGCACTCTTGGGATTTCCTGAGAGTATGTCTGCTTCAGTGCTTACCTTGCCCCAACTTTGCAAGCAGGATGTGTTTCTGCCTTGCGTGCTTATGAGCTATTGCCCTCTGAGCCAATGGCTTGTTAATTGCTTGGTTCTTGCAAAATGCTTTGCGCGCTGTTATTCAAGTTTCTACCTTCGTGGTTTTACTTGAGTGACGCTGCTCATGCTTGCAACCGCTGGGATGCAGGTGCATGCCTCTAGCATGAAGTCAGACAA
>C11_AF499800
AACCAATGGCCTCCTGAACGTGCGTTGCACTCTTGGGATTTCCTGAGAGTATGTCTGCTTCAGTGCTTAACTTGCCCCAACTTTGCAAGCAGGATGTGTTTCTGCCTTGCGTTCTTATGAGCTATTGCCCTCTGAGCCAATGGCTTGTTAATTGCTTGGTTCTTGCAAAATGCTTTGCGCGATGTTATTCAAGTTTCTACCTTCGTGGTTTTACTTGAGTGACGCTGCTCATGCTTGCAACCGCTGGGATGCAGGTGCATGCCTCTAGCATGAAGTCAGACAA
>C36_AY258480
AACCAATGGCCTCCTGAACGTGCGTTGCACTCTTGGGATTTCCTGAGAGTATGTCTGCTTCAGTGCTTAACTTGCCCCAACTTTGCAAGCAGGATGTGTTTCTGCCTTGCGTTCTTATGAGCTATTGCCCTCTGAGCCAATGGCTTGTTAATTGCTTGGTTCTTGCAAAATGCTTTGCGCGCTGTTATTCAAGTTTCTACCTTCGTGGTTTTACTTGAGTGACGCTGCTCATGCTTGCAACCGCCGGGATGCAGGTGCATGCCTCTAGCATGAAGTCAGACAA
>C29_AY258494
AACCAATGGCCTCCTGAACGTGCGTTGCACTCTTGGGATTTCCTGAGAGTATGTCTGCTTCAGTGCTTAACTTGCCCCAACTTTGCAAGCAGGATGTGTTTCTGCCTTGCGTTCTTATGAGCTATTGCCCTCTGAGCCAATGGCTTGTTAATTGCTTGGCTCTTGCAAAATGCTTTGCGCGCTGTTATTCAAGTTTCTACCTTCGTGGTTTTACTTGAGTGACGCTGCTCATGCTTGCAACCGCTGGGATGCAGGTGCATGCCTCTAGCATGAAGTCAGACAA
>C1146_EF656434
AACCAATGGCCTCCTGAACGTGCGTTGCACTCTTGGGATTTCCTGAGAGTATGTCTGCTTCAGTGCTTAACTTGCCCCAACTTTGCAAGCAGGATGTGTTTCTGCCTTGCGTTATTATGAGCTATTGCCCTCTGAGCCAATGGCTTGTTAATTGCTTGGTTCTTGCAAAATGCTTTGCGCGCTGTTATTCAAGTTTCTACCTTCGTGGTTTTACTTGAGTGACGCTGCTCATGCTTGCAACCGCTGGGATGCAGGTGCATGCCTCTAGCATGAAGTCAGACAA
>C1190_EU099841
AACCAATGGCCTCCTGAACGTGCGTTGCACTCTTGGGATTTCCTGAGAGCATGTCTGCTTCAGTGCTTAACTTGCCCCAACTTTGCAAGCAGGATGTGTTTCTGCCTTGCGTTCTTATGAGCTATTGCCCTCTGAGCCAATGGCTTGTTAATTGCTTGGTTCTTGCAAAATGCTTTGCGCGCTGTTATTCAAGTTTCTACCTTCGTGGTTTTACTTGAGTGACGCTGCTCATGCTTGCAACCGCTGGGATGCAGGTGCATGCCTCTAGCATGAAGTCAGACAA
>C131_JF320826
AACCAATGGCCTCCTGAACATGCGTTGCACTCTTGGGATTTCCTGAGAGTATGTCTGCTTCAGTGCTTAACTTGCCCCAACTTTGCAAGCAGGATGTGTTTCTGCCTTGCGTTCTTATGAGCTATTGCCCTCTGAGCCAATGGCTTGTTAATTGCTTGGTTCTTGCAAAATGCTTTGCGCGCTGTTATTCAAGTTTCTACCTTCGTGGTTTTACTTGAGTGACGCTGCTCATGCTTGCAACCGCTGGGATGCAGGTGCATGCCTCTAGCATGAAGTCAGACAA
>C28_AY239380
AACCAATGGCCTCCTGAACGTGCGTTGCACTCTTGGGATTTCCTGAGAGTATGTCTGCTTCAGTGCTTAACTTTTGCCCCAACTTTGCAAGCAGGATGTGTTTCTGCCTTGCGTTCATATGAGCTATTGCCCTCTGAGCCAATGGCTTGTTAATTGCTTGGTTCTTGCAAAATGCTTTGCGCGCTGTTATTCAAGTTTCTACCTTCGTGGTTTTACTTGAGTGACGCTGCTCATGCTTGCAACCGCTGGGATGCAGGTGCATGCCTCTAGCATGAAGTCAGACAA
>C1012_DQ480604
AACCAATGGCCTCCTGAACGTGCGTTGCACTCTTGGGATTTCCTGAGAGTATGTCTGCTTCAGTGCTTAACTTGCCCCAACTTTGCAAGCAGGATGTGTTTCTGCCTTGCGTTCTTATGAGCTACTGCCCTCTGAGCCAATGGCTTGTTAATTGCTTGGTTCTTGCAAAATGCTTTGCGCGCTGTTATTCAAGTTTCTACCTTCGTGGTTTTACTTGAGTGACGCTGCTCATGCTTGCAACCGCTGGGATGCAGGTGCATGCCTCTAGCATGAAGTCAGACAA
>C1181_AB294640
AACCAATGGCCTCCTGAACGTGCGTTGCACTCTTGGGATTTCCCGAGAGTATGTCTGCTTCAGTGCTTAACTTGCCCCAACTTTGCAAGCAGGATGTGTTTCTGCCTTGCGTTCTTATGAGCTATTGCCCTCTGAGCCAATGGCTTGTTAATTGCTTGGTTCTTGCAAAATGCTTTGCGCGCTGTTATTCAAGTTTCTACCTTCGTGGTTTTACTTGAGTGACGCTGCTCATGCTTCAACCGCTGGGATGCAGGTGCATGCCTCTAGCATGAAGTCAGACAA
>C1180_AB294641
AACCAATGGCCTCCTGAACGTGCGTTGCGCTCTTGGGATTTCCTGAGAGTATGTCTGCTTCAGTGCTTAACTTGCCCCAACTTTGCAAGCAGGATGTGTTTCTGCCTTGCGTTCTTATGAGCTATTGCCCTCTGAGCCAATGGCTTGTTAATTGCTTGGTTCTTGCAAAATGCTTTGCGCGCTGTTATTCAAGTTTCTACCTTCGTGGTTTTACTTGAGTGACGCTGCTCATGCTTCAACCGCTGGGATGCAGGTGCATGCCTCTAGCATGAAGTCAGACAA
>C1179_AB294645
AACCAATGGCCTCCTGAACGTGCGTTGCACTCTTGGGATTTCCTGAGAGTATGTCTGCTTCAGTGCTTAACTTGCCCCAACTTTGCAAGCAGGATGTGTTTCTGCCTTGCGTTCTTATGAGCTATTGCCCTCTGAGCCAATGGCTTGTTAATTGCTTGGTTCTTGCAAAATGCTTTGCGCGCTGTTATTCAAGTTTCTACCTCCGTGGTTTTACTTGAGTGACGCTGCTCATGCTTCAACCGCTGGGATGCAGGTGCATGCCTCTAGCATGAAGTCAGACAA
>C1176_AB294651
AACCAATGGCCTCCTGAACGTGCGTTGCACTCTTGGGATTTCCTGAGAGTATGTCTGCTTCAGTGCTTAACTTGCCCCAACTTTGCAAGCAGGATGTGTTTCTGCCTTGCGTTCTTATGAGCTATTGCCCTCTGAGCCAATGGCTTGTTAATTGCTTGGTTCTTGCAAAATGCTTTGCGCGCTGTTATTCAAGTTTCTACCTTCGTGGTTTTACTTGAGTGGCGCTGCTCATGCTTCAACCGCTGGGATGCAGGTGCATGCCTCTAGCATGAAGTCAGACAA
>C1175_AB294653
AACCAATGGCCTCCTGAACGTGCGTTGCACTCTTGGGATTTCCTGAGAGTATGTCTGCTTCAGTGCTTAACTTGCCCCAACTTTGCAGGCAGGATGTGTTTCTGCCTTGCGTTCTTATGAGCTATTGCCCTCTGAGCCAATGGCTTGTTAATTGCTTGGTTCTTGCAAAATGCTTTGCGCGCTGTTATTCAAGTTTCTACCTTCGTGGTTTTACTTGAGTGACGCTGCTCATGCTTCAACCGCTGGGATGCAGGTGCATGCCTCTAGCATGAAGTCAGACAA
>C1174_AB294655
AACCAATGGCCTCCTGAACGTGCGTTGCACTCTTGGGATTTCCTGAGAGTATGTCTGCTTCAGTGCTTAACTTGCCCCAACTTTGCAAGCAGGATGTGTTTCTGCCTTGCGTTCTTATGAGCTATTGCCCTCTGAGCCTATGGCTTGTTAATTGCTTGGTTCTTGCAAAATGCTTTGCGCGCTGTTATTCAAGTTTCTACCTTCGTGGTTTTACTTGAGTGACGCTGCTCATGCTTCAACCGCTGGGATGCAGGTGCATGCCTCTAGCATGAAGTCAGACAA
>C1177_AB294659
AACCAATGGCCTCCTGAACGTGCGTTGCACTCTTGGGATTTCCTGAGAGTATGTCTGCTTCAGTGCTTAACTTGCCCCAACTTTGCAAGCAGGATGTGTCTCTGCCTTGCGTTCTTATGAGCTATTGCCCTCTGAGCCAATGGCTTGTTAATTGCTTGGTTCTTGCAAAATGCTTTGCGCGCTGTTATTCAAGTTTCTACCTTCGTGGTTTTACTTGAGTGACGCTGCTCATGCTTCAACCGCTGGGATGCAGGTGCATGCCTCTAGCATGAAGTCAGACAA
>C1040_AB190269
AACCAATGGCCTCCTGAACGTGCGTTGCACTCTTGGGATTTCCTGAGAGTATGTCTGCTTCAGTGCTTAACTTGCCCCAACTTTGCAAGCAGGATGTGTTTCTGCCTTGCGTTCTTATGAGCTATTGCCCCCTGAGCCAATGGCTTGTTAATTGCTTGGTTCTTGCAAAATGCTTTGCGCGCTGTTATTCAAGTTTCTACCTTCGTGGTTTTACTTGAGTGACGCTGCTCATGCTTGCAACCGCTGGGATGCAGGTGCATGCCTCTAGCATGAAGTCAGACAA
>C1182_AB294649
AACCAATGGCCTCCTGAACGTGCGTTGCACTCTTGGGATTTCCTGAGTGTATGTCTGCTTCAGTGCTTAACTTGCCCCAACTTTGCAAGCAGGATGTGTTTCTGCCTTGCGTTCTTATGAGCTATTGCCCTCTGAGCCAATGGCTTGTTAATTGCTTGGTTCTTGCAAAATGCTTTGCGCGCTGTTATTCAAGTTTCTACCTTCGTGGTTTTACTTGAGTGACGCTGCTCATGCTTGCAACCGCTGGGATGCAGGTGCATGCCTCTAGCATGAAGTCAGACAA
>C1089_AJ278598
AACCAATGGCCTCCTGAACGTGCGTTGCACTCTTGGGATTTCCTGAGAGTATGTCTGCTCCAGTGCTTAACTTGCCCCAACTTTGCAAGCAGGATGTGTTTCTGCCTTGCGTTCTTATGAGCTATTGCCCTCTGAGCCAATGGCTTGTTAATTGCTTGGTTCTTGCAAAATGCTTTGCGCGCTGTTATTCAAGTTTCTACCTTCGTGGTTTTACTTGAGTGACGCTGCTCATGCTTGCAACCGCTGGGATGCAGGTGCATGCCTCTAGCATGAAGTCAGACAA
>C1028_DQ335357
AACCAATGGCCTCCTGAACGTGCGTTGCACTCTTGGGATTTCCTGAGAGTATGTCTGCTTCAGTGCTTACCTTGCCCCAACTTTGCAAGCAGGATGTGTTTCTGCCTTGCGTTCTTATGAGCTATTGCCCTCTGAGCCAATGGCTTGTTAATTGCTTGGTTCTTGCAAAATGCTTTGCGCGCTGTTATTCAAGTTTCTACCTTCGTGGTTTTACTTGAGTGACGCTGCTCATGCTTGCAACCGCTGGGATGCAGGTGCATGCCTCTAGCATGAAGTCAGACAA
>C3.16_EU786015
AACCAATGGCCTCCTGAACGTGCATTGCACTCTTGGGATTTCCTGAGAGTATGTCTGCTTCAGTGCTTAACTTGCCCCAACTTTGCAAGCAGGATGTGTTTCTGCCTTGCGTTCTTATGAGCTATTGCCCTCTGAGCCAATGGCTTGTTAATTGCTTGGTTCTTGCAAAATGCTTTGCGCGCTGTTATTCAAGTTTCTACCTTCGTGGTTTTACTTGAGTGACGCTGCTCATGCTTGCAACCGCTGGGATGCAGGTGCATGCCTCTAGCATGAAGTCAGACAA
>C1097_AJ311943
AACCAATGGCCTCCTGAACGTGCGTTGCACTCTTGGGATTTCCTGAGAGTATGTCTGCTTCAAGTGCTTAACTTGCCCCAACTTTGCAAGCAGGATGTGTTTCTGCCTTGCGTTCTTATGAGCTATTGCCCTCTGAGCCAATGGCTTGTTAATTGCTTGGTTCTTGCAAAATGCTTTGCGCGCTGTTATTCAAGTTTCTACCTTCGCGGTTTTACTTGAGTGACGCTGCTCATGCTTGCAACCGCTGGGATGCAGGTGCATGCCTCTAGCATGAAGTCAGACAA
>C1170_AB294661
AACCAATGGCCTCCTGAACGTGCGTTGCACTCTTGGGATTTCCTGAGAGTATGTCTGCTTCAGTGCTTAACTTGCCCCAACTTTGCAAGCAGAATGTGTTTCTGCCTTGCGTTCTTATGAGCTATTGCCCTCTGAGCCAATGGCTTGTTAATTGCTTGGTTCTTGCAAAATGCTTTGCGCGCTGTTATTCAAGTTTCTACCTTCGTGGTTTTACTTGAGTGACGCTGCTCATGCTTCAACCGCTGGGATGCAGGTGCATGCCTCTAGCATGAAGTCAGACAA
>C21/3d/C3k_AY239372
AACCAATGGCCTCCTGAACGTGCGTTGCACTCTTGGGATTTCCTGAGAGTATGTCTGCTTCAGTGCTTAACTTGCCCCAACTTTGCAAGCATTTCTGCCTTGCGTTCTTATGAGCTATTGCCCTCTGAGCCAATGGCTTGTTAATTGCTTGGTTCTTGCAAAATGCTTTGCGCGCTGTTATTCAAGTTTCTACCTTCGTGGTTTTACTTGAGTGACGCTGCTCATGCTTGCAACCGCTGGGATGCAGGTGCATGCCTCTAGCATGAAGTCAGACAA
>C58_AY589762
AACCAATGGCCTCCTGAACGTGCGTTGCACTCTTGGGATTTCCTGAGAGTATGTCTGCTTCAGTGCTTAACTTGCCCCAACTTTGCAAGCATTTCTGCCTTGCGTTCTTATGAGCTATTGCCCTCTGAGCCCAATGGCTTGTTAATTGCTTGGTTCTTGCAAAATGCTTTGCGCGCTGTTATTCAAGTTTCTACCTTCGTGGTTTTACTTGAGTGACGCTGCTCATGCTTGCAACCGCTGGGATGCAGGTGCATGCCTCTAGCATGAAGTCAGACAA
>C3L_AY589738
AACCAATGGCCTCCTGAACGTGCGTTGCACTCTTGGGATTTCCTGAGAGTATGTCTGCTTCAGTGCTTAACTTGCCCAACTTTGCAAGCAGGATGTGTTTCTGCCTGCGTTCTTATGAGCTATTGCCCTCTGAGCCAATGGCTTGTTAATTGCTTGGTTCTTGCAAAATGCTTTGCGCGCTGTTATTCAAGTTTCTACCTTCGTGGTTTTTTTACTTGAGTGACGCTGCTCATGCTTGCAACCGCTGGGATGCAGGTGCATGCCTCTAGCATGAAGTCAGACAA
>C1169_AB294660
AACCAATGGCCTCCTGAACGTGCGTTGCACTCTTGGGATTTCCTGAGAGTATGTCTGCTTCAGTGCTTAACTTGCCCCAACTTTGCAAGCAGGATGTGTTTCTGCCTTGCGTTCTTATGAGCTATTGCCCTCTGAGCCAATGGCTTGTTAATTGCTTGGTTCTTGCAAAATGCTTTGCGCGCTGTTATTCAAGTTTCTACCTTCGTGGTTTTACTTGAGTGACGCTGCTCATGCTTCAACCGCTGGGATGCAGGTGCATGCCTCTAGCATGAAGTCAGACAA
>C3.2_FJ461497
AACCAATGGCCTCCTGAACGTGCGTTGCACTCTTGGGATTTCCTGAGAGTATGTCTGCTTCAGTGCTTAACTTGCCCCAACTTTGCAAGCAGATGTGTTTCTGCCTTGCGTTCTTATGAGCTATTGCCCTCTGAGCCAATGGCTTGTTAATTGCTTGGTTCTTGCAAAATGCTTTGCGCGCTGTTATTCAAGTTTCTACCTTCGTGGTTTTACTTGAGTGACGCTGCTCATGCTTGCAACCGCTGGGATGCAGGTGCATGCCTCTAGCATGAAGTCAGACAA
>C3.15_FJ529649
AACCAATGGCCTCCTGAACGTGCGTTGCACTCTTGGGATTTCCTGAGAGTATGTCTGCTTCAGTGCTTAACTTGCCCCAACTTTGCAAGCAGGATGTGTTTCTGCCTTGCGTTCTTATGAGCTATTGCCCTCTGAGCCAATGGCTTGTTAATTGCTGGTTCTTGCAAAATGCTTTGCGCGCTGTTATTCAAGTTTCTACCTTCGTGGTTTTACTTGAGTGACGCTGCTCATGCTTGCAACCGCTGGGATGCAGGTGCATGCCTCTAGCATGAAGTCAGACAA
>C3.1_JF683321
AACCAATGGCCTCCTGAACGTGCGTTGCACTCTTGGGATTTCCTGAGAGTATGTCTGCTTCAGTGCTTAACTTGCCCCAACTTTGCAAGCAGGATGTGTTTCTGCCTTGCGTTCTTATGAGCTATTGCCCTCTGAGCCAATGGCTTGTTAATTGCTTGGTTCTTGCAAAATGCTTTGCGCGCTGTTATTCAAGTTCTACCTTCGTGGTTTTACTTGAGTGACGCTGCTCATGCTTGCAACCGCTGGGATGCAGGTGCATGCCTCTAGCATGAAGTCAGACAA
>C1104_AF427469
AACCAATGGCCTCCTGAAACGTGCGTTGCACTCTTGGGATTTCCTGAGAGTATGTCTGCTTCAGTGCTTAACTTGCCCCAACTTTGCAAGCAGGATGTGTTTCTGCCTTGCGTTCTTATGAGCTATTGCCCTCTGAGCCAATGGCTTGTTAATTGCTTGGTTCTTGCAAAATGCTTTGCGCGCTGTTATTCAAGTTTCTACCTTCGTGGTTTTACTTGAGTGACGCTGCTCATGCTTGCAACCGCTGGGATGCAGGTGCATGCCTCTAGCATGAAGTCAGACAA
>C3_AF499789
AACCAATGGCCTCCTGAACGTGCGTTGCACTCTTGGGATTTCCTGAGAGTATGTCTGCTTCAGTGCTTAACTTGCCCCAACTTTGCAAGCAGGATGTGTTTCTGCCTTGCGTTCTTATGAGCTATTGCCCTCTGAGCCAATGGCTTGTTAATTGCTTGGTTCTTGCAAAATGCTTTGCGCGCTGTTATTCAAGTTTCTACCTTCGTGGTTTTACTTGAGTGACGCTGCTCATGCTTGCAACCGCTGGGATGCAGGTGCATGCCTCTAGCATGAAGTCAGACAA
>C3b_AF499791
AACCAATGGCCTCCTGAACGTGCGTTGCACTCTTGGGATTTCCTGAGAGTATGTCTGCTTCAGTGCTTAACTTGCCCAACTTTGCAAGCAGGATGTGTTTCTGCCTTGCGTTCTTATGAGCTATTGCCCTCTGAGCCAATGGCTTGTTAATTGCTTGGTTCTTGCAAAATGCTTTGCGCGCTGTTATTCAAGTTTCTACCTTCGTGGTTTTACTTGAGTGACGCTGCTCATGCTTGCAACCGCTGGGATGCAGGTGCATGCCTCTAGCATGAAGTCAGACAA
>C49_AY589754
AACCAATGGCCTCCTGAACGTGCGTTGCACTCTTGGGATTTCCTGAGAGTATGTCTGCTTCAGTGCTTAACTTGCCCCAACTTTGCAAGCAGGATGTGTTTCTGCCTTGCGTTCTTATGAGCTATTGCCCTCTGAGCCAATGGCTTGTTAATTGCTTGGTTCTTGCAAAATGCTGAGCCAATGGCTTGTTAATTGCTTGGTTCTTGCAAAATGCTTTGCGCGCTGTTATTCAAGTTTCTACCTTCGTGGTTTTACTTGAGTGACGCTGCTCATGCTTGCAACCGCTGGGATGCAGGTGCATGCCTCTAGCATGAAGTCAGACAA
>C83_GU907661
AACCAATGGCCTCCTGAACGTGCGTTGCACTCTTGGGATTTCCTGAGAGTATGTCTGCTTCAGTGCTTAACTTGCCCCAACTTTGCAAGCAGGATGTGTTTCTGCCTTGCGTTCTTATGAGCTATTGCCCTCTGAGCCAATGGCTTGTTAATTGCTTGGTTCTTGCAAAATGCTTTGCGCGCGCTGTTATTCAAGTTTCTACCTTCGTGGTTTTACTTGAGTGACGCTGCTCATGCTTGCAACCGCTGGGATGCAGGTGCATGCCTCTAGCATGAAGTCAGACAA
>C90_AM748554
AACCAATGGCCTCCTGAACGTGCGTTGCACTCTTGGGATTTCCTGAGAGTATGTCTGCTTCAGTGCTTAACTTGCCCCAACTTTGCAAGCAGGATGTGTTTCTGCCTTGCGTTCTTATGAGCTATTGCCCTCTGCGCCAATGGCTTGTTAATTGCTTGGTTCTTGCAAAATGCTTTGCGCGCTGTTATTCAAGTTTCTACCTTCAAGTGGTTTTACTTGAGTGACGCTGCTCATGCTTGCAACCGCTGGGATGCAGGTGCATGCCTCTAGCATGAAGTCAGACAA
>C1168_AB294583
AACCAATGGCCTCCTGAATGTGCGTTGCACTCTTGGGATTTCCTGAGAGTATGTCTGCTTCAGTGCTTAACTTGCCCCAACTTTGCAAGCAGGATGTGTTTCTGCCTTGCGTTCTTATGAGCTATTGCCCTCTGCGCCAATGGCTTGTTAATTGCTCGGTTCTTGCAAAATGCTTTGCGCGCTGTTATTCAAGTTTCTACCTTCGTGGTTTTGCTTGAGTGACGCTGCTCATGCTTGCAACCGCTGGGATGCAGGTGCATGCCTCTAGCATGAAGTCAGACAA
>C1156_AB294616
AACCAATGGCCTCCTGAACGTGCGTTGCACTCTTGGGATTTCCTGAGAGTATGTCTGCTTCAGTGCTTAACTTGCCCCAACTTTGCAAGCAGGATGTGTTTCTGCCTTGCGTTCTTATGAGCTATTGCCCTTTGCGCCAATGGCTTGTTAATTGCTCGGTTCTTGCAAAATGCTTTGCGCGCTGTTATTCAAGTTTCTACCTTCGTGGTTTTGCTTGAGTGACGCTGCTCATGCTTGCAACCGCTGGGATGCAGGTGCATGCCTCTAGCATGAAGTCAGACAA
>C1151_AB294621
AACCAATGGCCTCCTGAACGTGCGTTGCACTCTTGGGATTTCCTGAGAGTATGTCTGCTTCAGTGCTTAACTTGCCCCAACTTTGCAAGCAGGATGTGTTTCTGCCTTGCGTTCTTATGAGCTATTGCCCTCTGCGCCAATGGCTTGTTAATTGCTTGGTTCTTGCAAAATGCTTTGCGCGCTGTTATTCAAGTTTCTACCTTCGTGGTTTTGCTTGAGTGACGCTGCTCATGCTTGCAACCGCTGGGATGCAGGTGCATGCCTCTAGCATGAAGTCAGACAA
>C92a_AM748561
AACCAATGGCCTCCTGAACGTGCGTTGCACTCTTGGGATTTCCTGAGAGTATGTCTGCTTCAGTGCTTAACTTGCCCCAACTTTGCAAGCAGGATGTGTTTCTGCCTTGCGTTCTTATGAGCTATTGCCCTCTGCGCCAATGGCTTGTTAATTGCTCGGTTCTTGCAAAATGCTTTGCGCGCTGTTATTCAAGTTTCTACCTTCGTGGTTTTGCTTGAGTGACGCTGCTCATGCTTGCAACTGCTGGGATGCAGGTGCATGCCTCTAGCATGAAGTCAGACAA
>C92_AM748560
AACCAATGGCCTCCTGAACGTGCGTTGCACTCTTGGGATTTCCTGAGAGTATGTCTGCTTCAGTGCTTAACTTGCCCCAACTTTGCAAGCAGGATGTGTTTCTGCCTTGCGTTCTTATGAGCTATTGCCCTCTGCGCCAATGGCTTGTTAATTGCTCGGTTCTTGCAAAATGCTTTGCGCGCTGTTATTCAAGTTTCTACCTTCGTGGTTTTGCTTGAGTGACGCTGCTCATGCTTGCAACCGCTGGGATGCAGGTGCATGCCTCTAGCATGAAGTCAGACAA
>C1165_AB294581
AACCAATGGCCTCCTGAACGTGCGTTGCACTCTTGGGATTTCCTGAGAGTATGTCTGCTTCAGTGCTTAACTTGCCCCAACTTTGCAAGCAGGATGTGTTTCTGCCTTGCGTTCTTATGAGCTATTGCCCTCTGCGCCAATGGCTTGTTAATTGCTTGGTTCTTGCAAAATGCTTTGCGCGCTGCTATTCAAGTTTCTACCTTCGCGGTTTTACTTGAGTGACGCTGCTCATGCTTGCAACCGCTGGGATGCAGGTGCATGCCTCTAGCATGAAGTCAGACAA
>C1166_AB294584
AACCAATGGCCTCCTGAACGTGCGTTGCACTCTTGGGATTTCCTGAGAGCATGTCTGCTTCAGTGCTTAACTTGCCCCAACTTTGCAAGCAGGATGTGTTTCTGCCTTGCGTTCTTATGAGCTATTGCCCTCTGCGCCAATGGCTTGTTAATTGCTTGGTTCTTGCAAAATGCTTTGCGCGCTGTTATTCAAGTTTCTACCTTCGCGGTTTTACTTGAGTGACGCTGCTCATGCTTGCAACCGCTGGGATGCAGGTGCATGCCTCTAGCATGAAGTCAGACAA
>C1162_AB294594
AACCAATGGCCTCCTGAACGTGCGTTGCACTCTTGGGATTTCCTGAGAGTATGTCTGCTTCAGTGCTTAACTTGCCCCAACTTTGCAAGCAGGATGTGTTTCTGCCTTGCGTTCTTATGAGCTATTGCCCTCTGCGCCAATGGCTTGTTAATTGCTTGGTTCTTGCAAAATGCTTTGCGCGCAGTTATTCAAGTTTCTACCTTCGCGGTTTTACTTGAGTGACGCTGCTCATGCTTGCAACCGCTGGGATGCAGGTGCATGCCTCTAGCATGAAGTCAGACAA
>C1163_AB294596
AACCAATGGCCTCCTGAACGTGCGTTGCACTCTTGGGATTTCCTGAGAGTATGTCTGCTTCAGTGCTTAACTTGCCCCAACTTTGCAAGCAGGATGTGTTTCTGCCTTGCGTTCTTATAAGCTATTGCCCTCTGCGCCAATGGCTTGTTAATTGCTTGGTTCTTGCAAAATGCTTTGCGCGCTGTTATTCAAGTTTCTACCTTCGCGGTTTTACTTGAGTGACGCTGCTCATGCTTGCAACCGCTGGGATGCAGGTGCATGCCTCTAGCATGAAGTCAGACAA
>C1161_AB294606
AACCAATGGCCTCCTGAACGTGCGTTGCACTCTTGGGATTTCCTGAGAGTATGTCTGCTTCAGTGCTTAACTTGCCCCAACTTTGCAAGCAGGATGTGTTTCTGCCTTGCGTTCTTATGAGCTATTGCCCTCTGCGCCAATGGCTTGTTAATTGCTTGGTTCTTGCAAAATGCTTTGCGCGCTGTTATTCAAGTTTCTACCTTCGCGGTTTTACTTGAGTGACGCCGCTCATGCTTGCAACCGCTGGGATGCAGGTGCATGCCTCTAGCATGAAGTCAGACAA
>C1160_AB294608
AACCAATGGCCTCCTGAACGTGCGTTGCACTCTTGGGATTTCCTGAGAGTATGTCTGCTTCAGTGCTTAACTTGCCCCAACTTTGCAAGCAGGATGTGTTTCTGCCTTGCGTTCTTATGAGCTATTGCCCTCTGCGCCAATGGCTTGTTAATTGCTTGCTTCTTGCAAAATGCTTTGCGCGCTGTTATTCAAGTTTCTACCTTCGCGGTTTTACTTGAGTGACGCTGCTCATGCTTGCAACCGCTGGGATGCAGGTGCATGCCTCTAGCATGAAGTCAGACAA
>C1158_AB294614
AACCAATGGCCTCCTGAACGTGCGTTGCACTCTTGGGATTTCCTGAGAGTATGTCTGCTTCAGTGCTTAACTTGCCCCAACTTTGCAAGCAGGATGTGTTTCTGCCTTGCGTTCTTATGAGCTATTGCCCTCTGCGCCAATGGCTTGTTAATTGCTTGGTTCTTGCAAAATGCTTTGCGCGCTGTTATTCAAGTTTCTACCTTCGCGGTTTTACTTGAATGACGCTGCTCATGCTTGCAACCGCTGGGATGCAGGTGCATGCCTCTAGCATGAAGTCAGACAA
>C1155_AB294617
AACCAATGGCCTCCTGAACGTGCGTTGCACTCTTGGGATTTCCTGAGAGTATGTCTGCGTCAGTGCTTAACTTGCCCCAACTTTGCAAGCAGGATGTGTTTCTGCCTTGCGTTCTTATGAGCTATTGCCCTCTGCGCCAATGGCTTGTTAATTGCTTGGTTCTTGCAAAATGCTTTGCGCGCTGTTATTCAAGTTTCTACCTTCGCGGTTTTACTTGAGTGACGCTGCTCATGCTTGCAACCGCTGGGATGCAGGTGCATGCCTCTAGCATGAAGTCAGACAA
>C1149_AB294620
AACCAATGGCCTCCTGAACGTGCGTTGCACTCTTGGGATTTCCTGAGAGTATGTCTGCTTCAGTGCTTAACTTGCCCCAACTTTGCAAGCAGGATGTGTTTCTGCCTTGCGTTCTTATGAGCTATTGCCCTCTGCGCCAATGGCTTGTTAATTGCTTGGTTCTTGCAAAATGCTTTGCGCGCTGTTATTCAAGTTTCTGCCTTCGCGGTTTTACTTGAGTGACGCTGCTCATGCTTGCAACCGCTGGGATGCAGGTGCATGCCTCTAGCATGAAGTCAGACAA
>C1173_AB294662
AACCAATGGCCTCCTGAACGTGCGTTGCACTCTTGGGATTTCCTGAGAGTATGTCTGCTTCAGTGCTTAACTTGCCCCAACTTTGCAAGCAGGATGTGTTTCTGCCTTGCGTTCTTATGAGCTATTGCCCTCTGCGCCAATGGCTTGTTAATTGCTTGGTCCTTGCAAAATGCTTTGCGCGCTGTTATTCAAGTTTCTACCTTCGCGGTTTTACTTGAGTGACGCTGCTCATGCTTGCAACCGCTGGGATGCAGGTGCATGCCTCTAGCATGAAGTCAGACAA
>C1171_AB294663
AACCAATGGCCTCCTGAACGTGCGTTGCACTCTTGGGATTTCCTGAGAGTATGTCTACTTCAGTGCTTAACTTGCCCCAACTTTGCAAGCAGGATGTGTTTCTGCCTTGCGTTCTTATGAGCTATTGCCCTCTGCGCCAATGGCTTGTTAATTGCTTGGTTCTTGCAAAATGCTTTGCGCGCTGTTATTCAAGTTTCTACCTTCGCGGTTTTACTTGAGTGACGCTGCTCATGCTTGCAACCGCTGGGATGCAGGTGCATGCCTCTAGCATGAAGTCAGACAA
>C1172_AB294665
AACCAATGGCCTCCTGAACGTGCGTCGCACTCTTGGGATTTCCTGAGAGTATGTCTGCTTCAGTGCTTAACTTGCCCCAACTTTGCAAGCAGGATGTGTTTCTGCCTTGCGTTCTTATGAGCTATTGCCCTCTGCGCCAATGGCTTGTTAATTGCTTGGTTCTTGCAAAATGCTTTGCGCGCTGTTATTCAAGTTTCTACCTTCGCGGTTTTACTTGAGTGACGCTGCTCATGCTTGCAACCGCTGGGATGCAGGTGCATGCCTCTAGCATGAAGTCAGACAA
>C91a_AM748556
AACCAATGGCCTCCTGAACGTGCGTTGCACTCTTGGGATTTCCTGAGAGTATGTCTGCTTCAGTGCTTAACTTGCCCCAACTTTGCAAGCAGGATGTGTTTCTGCCTTGCGTTCTTATGAGCTATTGCCCTCTGCGCCAATGGCTTGTTAATTGCTTGGTTCTTGCAAAATGCTTTGCGCGCTGTTATTCAAGTTTCTACCTTCGCGGCTTTACTTGAGTGACGCTGCTCATGCTTGCAACCGCTGGGATGCAGGTGCATGCCTCTAGCATGAAGTCAGACAA
>C91b_AM748557
AACCAATGGCCTCCTGAACGTGCGTTGCACTCTTGGGATTTCCTGAGAGTATGTCTGCTTCAGTGCTTAACTTGCCCCAACTTTGCAAGCAGGATGTGTTTCTGCCTTGCGTTCTTATGAGCTATTGCCCTCTGCGCCAATGGCTTGTTAATTGCTTGGTTCTTGCAAAATGCTTTGCGCGCTGTTATTCAAGTTTCTACCTTCGCGATTTTACTTGAGTGACGCTGCTCATGCTTGCAACCGCTGGGATGCAGGTGCATGCCTCTAGCATGAAGTCAGACAA
>C91d_AM748559
AACCAATGGCCTCCTGAACGTGCGTTGCACTCTTGGGATTTCCTGAGAGTATGTCTGCTTCAGTGCTTAACTTGCCCCAACTTTGCAAGCAGGATGTGTTTCTGCCTTGCGTTCTTATGAGCTATTGCCCTCTGCGCCAATGGCTTGTTAATTGCTTGGTTCTTGCAAAATGCTTTGCGCGCTGTTATTCTAGTTTCTACCTTCGCGGTTTTACTTGAGTGACGCTGCTCATGCTTGCAACCGCTGGGATGCAGGTGCATGCCTCTAGCATGAAGTCAGACAA
>C91c_AM748558
AACCAATGGCCTCCTGAACGTGCGTTGCACTCTTGGGATTTCCTGAGAGTATGTCTGCTTCAGTGCTTAACTTGCCCCAACTTTGCAAGCAGGATGTGTTTCTGCCTTGCGTTCTTATGAGCTATTGCCCTCTGCGCCAATGGCTTGTTAATTGCTTGGTTCTTGCAAAATGCTTTGCGCGCTGTTATTCGAGTTTCTACCTTCGCGGTTTTACTTGAGTGACGCTGCTCATGCTTGCAACCGCTGGGATGCAGGTGCATGCCTCTAGCATGAAGTCAGACAA
>C91_AM748555
AACCAATGGCCTCCTGAACGTGCGTTGCACTCTTGGGATTTCCTGAGAGTATGTCTGCTTCAGTGCTTAACTTGCCCCAACTTTGCAAGCAGGATGTGTTTCTGCCTTGCGTTCTTATGAGCTATTGCCCTCTGCGCCAATGGCTTGTTAATTGCTTGGTTCTTGCAAAATGCTTTGCGCGCTGTTATTCAAGTTTCTACCTTCGCGGTTTTACTTGAGTGACGCTGCTCATGCTTGCAACCGCTGGGATGCAGGTGCATGCCTCTAGCATGAAGTCAGACAA
>D1.1_AM748564
AACCAATGGCCTCCTGAACGTGCATTGCACTCTTGGGATTTCCTGAGAGTATGTTTGCTTCAGTGCTTAGTTTGGTCAACTTTGTTTGGATCCTGCTCCTGGGAACTGAGCGCCTCTGTGAATCATTGGAGCAAACAGGACTTTGTCTCTGTTTTTTTGCCAATGGTTTGCTTGTCTCTACAATCCTTTGTGTAGCGCAAGCATATGTGCGTTGTTGTTTGATACATTTATCTCTTTGTAGCATAAATGCTTTCTGCACGAAGCACATTGATATGCTTGCTACTGCTACTGTGCTGCGGAGAGTTGGTTTTTGCATGTGTACCAGGTGTATAGTATGCTTATACTCTCTTGCACAACCCATAGCATGA
>D1.2_AM748617
AACCAATGGCCTCCTGAACGCGCATTGCACTCTTGGGATTTCCTGAGAGTATGTTTGCTTCAGTGCTTAGTTTGGTCAACTTTGTTTGGATCCTGCTTCTGGGAACCAAGCACCTCTGTGAATCATTGGAACAAACAGGACTTCGTCTCTGTTTTGCCAATGGTTTGCTTGTCTCTTCAATCCTTTGTGTAGCACAAGCATATGTGCGTTGTTGTTTGATACATTTATATCTCTTTGTAGTATAGATGCTATCTGCACGAAGCACATCTGATATGCTTGCTACTGCTATTGTGCTGCTGAGAATTCTTATATGCATATGTACCATGTGTATATGATGTCTATATGATTTCTCTCCCTTGCACAACCCATAGCATGA
>D1.12_HE579041
AACCAATGGCCCCCTGAACGCGCATTGCACTCTTGGGACTTCCTGAGAGTATGTTTGCTTCAGTGCTTATTTTACCTCCTTGCAAGGTTCTGTCGCAACCTTGTGCCCTNNNNNNNNNNNNNNNNNNNNNNNNNNGGCTTGCTGAGTAGTGATCTTTTAGAGCAAGCTCTGGCACGCTGTTGTTTGAGGCAGCCTATATTGAGGCTATTTCAAATGACGTTGCTACAAGCTTGATGTGTCCTTCTGCGCCGTTGCGCATCCCATAGCATGA
>D109_AB097465
AACCAATGGCCCCCTGAACGCGCATCGCACTCTTGGGACTTCCTGAGAGTATGTTTGCTTCAGTGCTTATTTTACCTCCTTGCAAGGTTCTGTCAACCTTGTGCCCTGGCCAGCCACGGGTTAACTTGCCCATGGCTTGCTGAGTAGTGATCTTTTAGAGCAAGCTCTGGCACGCTGTTGTTTGAGGCAGCCTGTATTGAGGCTATTTCAAATGACGTTGCTACAAGCTTGATGTGTCCTTCTGCGCCGGTGTGCATCCCATAGCATGA
>D1.11_HE579040
AACCAATGGCCCCCTGAACGCGCATTGCACTCTTGGGACTTCCTGAGAGTATGTTTGCTTCAGTGCTTATTTTACCTCCTTGCAAGGTTCTGTCGCAACCTTGTGCCCTGGCCAGCCATGGGTTAACTTGCCCATGGCTTGCTGAGTAGTGATCTTTTAGAGCAAGCTCTGGCACGCTGTTGTTTGAGGCAGCCTATATTGAGGTTATTGCAAATGACGTTGCTACAAGCTTGATGTGTCCTTCTGCGCCGTTGCGCATCCCATAGCATGA
>D105_AF174570
AACCAATGGCCCCCTGAACGCGCATTGCACTCTTGGGACTTCCTGAGAGTATGTTTGCTTCAGTGCTTATTTTACCTCCTTGCAAGGTTCTGTCGCAACCTTGTGCCCTGGCCAGCCATGGGTTAACTTGCCCATGGCTTGCTGAGTAGTGATCTTTTAGAGCAAGCTCTGGCACGCTGTTGTTTGAGGCAGCCTATATTGAGGCTATCTCAAATGACGTTGCTACAAGCTTGATGTGTCCTTCTGTGCCGTTGCGCATCCCATAGCATGA
>D104_AF174572
AACCAATGGCCCCCTGAACGCGCATTGCACTCTTGGGACTTCCTGAGAGTATGTTTGCTTCAGTGCTTATTTTACCTCCTTGCAAGGTTCTGTCGCAACCTTGTGCCCTGGCCAGCCACGGGTTAACTTGCCCATGGCTTGCTGGGTAGTGATCTTTTAGAGCAAGCTCTGGCACGCTGTTGTTTGAGGCAGCCTATATTGAGGCTATTTCAAATGACGTCGCTACAAGCTTGATGTGTCCTTCTGCGCCGTTGCGCATCCCATAGCATGA
>D1.3_JF683337
AACCAATGGCCCCCTGAACGCGCATTGCACTCTTGGGACTTCCTGAGAGTATGTTTGCTTCAGTGCTTATTTTACCTCCTTGCAAGGTTCTGTCGCAACCTTGTGCCCTGGCCAGCCATGGGTTAACTTGCCCATGGCTTGCTGAGTAGTGATCTTTTAGAGCAAGCTCTGGCACGCTGTTGTTTGAGGCAGCCTATATTGAGGCTATTTCAAATGACGTTGCTACAGGCTTGATGTGTCCTCCTGCGCCGTTGCGCATCCCATAGCATGA
>D113_AF174557
AACCAATGGCCCCCTGAACGCGCATTGCACTCTTGGGACTTCCTGAGAGTATGTTTGCTTCAGTGCTTATTTTACCTCCTTGCAAGGTTCTGTCGCAACCTTGTGCCCTGGCCAGCCACGGGTTAACTTGCCCATGGCTTGCTGAGTAGTGATCTTTTAGAGCAAGCTCTGGCACGCTGTTGTTTGAGGCAGCCTATATTGAGGCTATTTCAAATGACGTTGCTACAAGCTCGATGTGTCCTTCTGCGCCGTTGCGCATCCCATAGCATGA
>D120_EU074900
AACCAATGGCCCCGTGAACGCGCATTGCACTCTTGGGACTTCCTGAGAGTATGTTTGCTTCAGTGCTTATTTTACCTCCTTGCAAGGTTCTGTCGCAACCTTGTGCCCTGGCCAGCCACGGGTTAACTTGCCCATGGCTTGCTGAGTAGTGATCTTTTAGAGCAAGCTCTGGCACGCTGTTGTTTGAGGCAGCCTATATTGAGGCTATTTCAAATGACGTTGCTACAAGCTTGATGTGTCCTTCTGCGCCGTTGCGCATCCCATAGCATGA
>D1a_AF499802
AACCAATGGCCCCCTGAACGCGCATTGCACTCTTGGGACTTCCTGAGAGTATGTTTGCTTCAGTGCTTATTTTACCTCCTTGCAAGGTTCTGTCGCAACCTTGTGCCCTGGCCAGCCACGGGTTAACTTGCCCATGGCTTGCTGAGTAGTGATCTTTTAGAGCAAGCTCTGGCACGCTGTTGTTTGAGGCAGCCTATATTGAGGCTATTTCAAATGACGTTGCTACAAGCTTGATGTGTCCTTCTGCGCCGTTGCGCATCCCATAGCATGA
>D4_DQ865214
AACCAATGGCCCCCTGAACGCGCATTGCACTCTTGGGACTTCCTGAGAGTATGTTTGCTTCAGTGCTTATTTTACCTCCTTGCAAGGTTCTGTGCGCAACCTTGTGCCCTGGCCAGCCACGGGTTAACTTGCCCATGGCTTGCTGAGTAGTGATCTTTTAGAGCAAGCTCTGGCACGCTGTTGTTTGAGGCAGCCTATATTGAGGCTATTTCAAATGACGTTGCTACAAGCTTGATGTGTCCTTCTGCGCCGTTGCGCATCCCATAGCATGA
>D112_AF174558
AACCAATGGCCCCCTGAACGCGCATTGCACTCTTGGGACTTCCTGAGAGTATGTTTGCTTCAGTGCTTATTTTACCTCCTTGCAAGGTTCTGTCGCGACCTTGTGCCCTGGCCAGCCACGGGTTAACTTGCCCATGGCTTGCTGAGTAGTGATCTTTTAGAGCAAGCTCTGGCACGCTGTTGTTTGAGGCAGCCTATATTGAGGCTATTTCAAATGACGTTGCTACAAGCTTGATGTGTCCTTCTGCGCCGTTGCGCATCCCATAGCATGA
>D2_AY686649
AACCAATGGCCCCCTGAACGCGCATTGCACTCTTGGGACTTCCTGAGAGTATGTTTGCTTCAGTGCTTATTTTACCTCCTTGCAAGGACCTTGTGCCCTGGCCAGCCACGGGTTAACTTGCCCATGGCTTGCTGAGTAGTGATCTTTTAGAGCAAGCTCTGGCACGCTGTTGTTTGAGGCAGCCTATATTGAGGCTATTTCAAATGACGTTGCTACAAGCTTGATGTGTCCTTCTGCGCCGTTGCGCATCCCATAGCATGA
>D118_EF656435
AACCAATGGCCCCCTGAACGCGCATTGCACTCTTGGGACTTCCTGAGAGTATGTTTGCTTCAGTGCTTATTTTACCTCCTTGCAAGGTTCTGTCGCAACCTTGTGCCCTGGCCAGCCACGCGTTAACTTGCTCATGGCTTGCTGAGTAGTGATCTTTTAGAGCAAGCTCTGGCACGCTGTTGTTTGAGGCAGCCTATATTGAGGCTATTTCAAATGACGTTGCTACAAGCTTGATGTGTCCTTCTGCGCCGTTGCGCATCCCATAGCATGA
>D124_EU074897
AACCAATGGCCCCCTGAACGCGCATTGCACTCTTGGGACTTCCTGAGAGTATGTTTGCTTCAGTGCTTATTTTACCTCCTTGCAAGGTTCTGTCGCAACCTTGTGCCCTGGCCAGCCACGCGTTAACTTGCCCATGGCTTGCTGAGTAGTGATCTTTTAGAGCCAGCTCTGGCACGCTGTTGTTTGAGGCAGCCTATATTGAGGCTATTTCAAATGACGTTGCTACAAGCTTGATGTGTCCTTCTGCGCCGTTGCGCATCCCATAGCATGA
>D1a.1_JF683338
AACCAATGGCCCCCTGAACGCGCATTGCACTCTTGGGACTTCCTGAGAGTATGTTTGCTTCAGTGCTTATTTTACCTCCTTGCAAGGTTCTGTCGCAACCTTGTGCCCTGGCCAGCCACGCGTTAACTTGCCCATGGCTTGCTGAGTAGTGATCTTTTAGAGCAAGCTCTGGCACGCTGTTGTTTGAGGCAGCCTATATTGAGGCTATTTCAAATGACGTTGCTACAAGCTTGATGTGTCCTTCTGCGCCGTTGCGCATCCCATAGCATGA
>D1a.2_JF683339
AACCAATGGCCCCCTGAACGCGCATTGCACTCTTGGGACTTCCTGAGAGTATGTTTGCTTCAGTGCTTATTTTACCTCCTTGCAAGGTTCTGTCGCAACCTTGTGCCCTGGCCAGCCACGCGTTAACTTGCCCATGGCTTGCTGAGTAGAGTGATCTTTTAGAGCAAGCTCTGGCACGCTGTTGTTTGAGGCAGCCTATATTGAGGCTATTTCAAATGACGTTGCTACAAGCTTGATGTGTCCTTCTGCGCCGTTGCGCATCCCATAGCATGA
>D1.10_HE579039
AACCAATGGCCCCCTGAACGCGCATTGCACTCTTGGGACTTCCTGAGAGTATGTTTGCTTCAGTGCTTATTTTACCTCCTCGCAAGGTTCTGTCGCAACCTTGTGCCCTGGCCAGCCATGGGTTAACTTGCCCATGGCTTGCTGAGTAGTGATCTTTTAGAGCAAGCTCTGGCACGCTGTTGTTTGAGGCAGCCTATATTGAGGCTATTTCAAATGACGTTGCTACAAGCTTGATGTGTCCTTCTGCGCCGTTGCGCATCCCATAGCATGA
>D110_AF174561
AACCAATGGCCCCCTGAACGCGCATTGCACTCTTGGGACTTCCTGAGAGTATGTTTGCTTCAGTGCTTATTTTACCTCCTAGCAAGGTTCTGTCGCAACCTTGTGCCCTGGCCAGCCATGGGTTAACTTGCCCATGGCTTGCTGAGTAGTGATCTTTTAGAGCAAGCTCTGGCACGCTGTTGTTTGAGGCAGCCTATATTGAGGCTATTTCAAATGACGTTGCTACAAGCTTGATGTGTCCTTCTGCGCCGTTGCGCATCCCATAGCATGA
>D117_AF174542
AACCAATGGCCCCCTGAACGCGCATTGCACTCTTGGGACTTCCTGAGAGTATGTTTGCTTCAGAGCTTATTTTACCTCCTTGCAAGGTTCTGTCGCAACCTTGTGCCCTGGCCAGCCATGGGTTAACTTGCCCATGGCTTGCTGAGTAGTGATCTTTTAGAGCAAGCTCTGGCACGCTGTTGTTTGAGGCAGCCTATATTGAGGCTATTTCAAATGACGTTGCTACAAGCTTGATGTGTCCTTCTGCGCCGTTGCGCATCCCATAGCATGA
>D114_AF174549
AACCAATGGCCCCCTGAACGCGCATTGCACTCTTGGGACTTCCTGAGAGTATGTTTGCTTCAGTGCTTATTTTACCTCCTTGCAAGGTTCTGTCGCAACCTTGTGCCCTGGCCAGCCATGGGTTAACTTGCCCATGGCTTGCTGAGTAGTGATCTTTTAGAGCAAGCTCTGGCACGCTGTTGTTTGAGGCAGCCTATATTGAGGCTATTTCAAATGACGTTGCTGCAAGCTTGATGTGTCCTTCTGCGCCGTTGCGCATCCCATAGCATGA
>D106_AF174559
AACCAATGGCCCCCTGAACGCGCATTGCACTCTTGGGACTTCCTGAGAGTATGTTTGCTTCAGTGCTTATTTTACCTCCTTGCAAGGTTCTGTCGCAACCTTGTGCCCTGGCCAGCCATGGGTTAACTTGCCCATGGCTTGCTGAGTAGTGATCTTTTAGAGCAAGCTCTGGCATGCTGTTGTTTGAGGCAGCCTATATTGAGGCTATTTCAAATGACGTTGCTACAAGCTTGATGTGTCCTTCTGCGCCGTTGCGCATCCCATAGCATGA
>D111_AF174560
AACCAATGGCCCCCTGAACGCGCATTGCACTCTTGGGACTTCCTGAGAGTATGTTTGCTTCAGTGCTTATTTTACCTCCTTGCAAGGTTCTGTCGCAACCTTGTGCCCTGGCCAGCCATGGGTTAACTTGCCCATGGCTTGCTGAGTAGTGATCTCTTAGAGCAAGCTCTGGCACGCTGTTGTTTGAGGCAGCCTATATTGAGGCTATTTCAAATGACGTTGCTACAAGCTTGATGTGTCCTTCTGCGCCGTTGCGCATCCCATAGCATGA
>D115_AF174562
AACCAATGGCCCCCTGAACGCGCATTGCACTCTTGGGGCTTCCTGAGAGTATGTTTGCTTCAGTGCTTATTTTACCTCCTTGCAAGGTTCTGTCGCAACCTTGTGCCCTGGCCAGCCATGGGTTAACTTGCCCATGGCTTGCTGAGTAGTGATCTTTTAGAGCAAGCTCTGGCACGCTGTTGTTTGAGGCAGCCTATATTGAGGCTATTTCAAATGACGTTGCTACAAGCTTGATGTGTCCTTCTGCGCCGTTGCGCATCCCATAGCATGA
>D108_AF174567
AACCAATGGCCCCCTGAACGCGCATTGCACTCTTGGGACTTCCTGAGAGTATGTTTGCTTCAGTGCTTATTTTACCTCCTTGCAAGGTTCTGTCGCAACCTTGTGCCCTGGCCAGCCATGGGTCAACTTGCCCATGGCTTGCTGAGTAGTGATCTTTTAGAGCAAGCTCTGGCACGCTGTTGTTTGAGGCAGCCTATATTGAGGCTATTTCAAATGACGTTGCTACAAGCTTGATGTGTCCTTCTGCGCCGTTGCGCATCCCATAGCATGA
>D107_AF174568
AACCAATGGCCCCCTGAACGCGCATTGCACTCTTGGGACTTCCTGAGAGTATGTTTGCTTCAGTGCTTATTTTACCTCCTTGCAAGGTTCTGTCGCAACCTTGTGCCCTGGCCAGCCATGGGTTAACTTGCCCATGGCTTGCTGAGTAGTGATCTTTTAGAGCAAGCTCTGGCACGCTGTTGTTTGAGGCAGCCTATATTGAGGCTATTTCAAATGACGTTGCTACAAGCTTGATCTGTCCTTCTGCGCCGTTGCGCATCCCATAGCATGA
>D116_AF174571
AACCAATGGCTCCCTGAACGCGCATTGCACTCTTGGGACTTCCTGAGAGTATGTTTGCTTCAGTGCTTATTTTACCTCCTTGCAAGGTTCTGTCGCAACCTTGTGCCCTGGCCAGCCATGGGTTAACTTGCCCATGGCTTGCTGAGTAGTGATCTTTTAGAGCAAGCTCTGGCACGCTGTTGTTTGAGGCAACCTATATTGAGGCTATTTCAAATGACGTTGCTACAAGCTTGATGTGTCCTTCTGCGCCGTTGCGCATCCCATAGCATGA
>D103_AF174575
AACCAATGGCCCCCTGAACGCGCATTGCACTCTTGGGACTTCCTGAGAGTATGTTTGCTTCAGTGCTTATTTTACCTCCTTGCAAGGTTCTGTCGCAACCTTGTGCCCTGGCCAGCCGTGGGTTAACTTGCCCATGGCTTGCTGAGTAGTGATCTTTTAGAGCAAGCTCTGGCACGCTGTTGTTTGAGGCAGCCTATATTGAGGCTATTTCAAATGACGTTGCTACAAGCTTGATGTGTCCTTCTGCGCCGTTGCGCATCCCATAGCATGA
>D1.8_HE579037
AACCAATGGCCCCCTGAACGCGCATTGCACTCTTGGGACTTCCTGAGAGTATGTTTGCTTCAGTGCTTATTTTACCTCCTTGCAAGGTTCTGTCACAACCTTGTGCCCTGGCCAGCCATGGGTTAACTTGCCCATGGCTTGCTGAGTAGTGATCTTTTAGAGCAAGCTCTGGCACGCTGTTGTTTGAGGCAGCCTATATTGAGGCTATTTCAAATGACGTTGCTACAAGCTTGATGTGTCCTTCTGCGCCGTTGCGCATCCCATAGCATGA
>D3_AY686650
AACCAATGGCCCCCTGAACGCGCATTGCACTCTTGGGACTTCCTGAGAGTATGTTTGCTTCAGTGCTTATTTTACCTCTTTGCAAGGTTCTGTCGCAACCTTGTGCCCTGGCCAGCCATGGGTTAACTTGCCCATGGCTTGCTGAGTAGTGATCTTTTAGAGCAAGCTCTGGCACGCTGTTGTTTGAGGCAGCCTATATTGAGGCTATTTCAAATGACGTTGCTACAAGCTTGATGTGTCCTTCTGCGCCGTTGCGCATCCCATAGCATGA
>D1.6_HQ630881
AACCAATGGCCCCCTGAACGCGCATTGCACTCTTGGGACTTCCTGAGAGTATGTTTGCTTCAGTGCTTATTTTACCTCCTTGCAAGGTTCTGTCGCAACCTTGTGCCCTGGCCAGCCATGGGTTAACTTGCCCATGGCTTGCTGAGTAGTGATCTTTTAGAGCAAGCTCTGGCACGCTGTTGTTTGAGGCAGCCTATATTGAGGCTATTTCAAATGACGTTGCTACAAGCTTGATGTGTCCTTCTGCGCCGTTGCGCAACCCATAGCATGA
>D123_EU074895
AACCAATGGCCCCCTGAACGCGCATTGCACTCTTGGGACTTCCTGAGAGTATGTTTGCTTCAGTGCTTATTTTACCTCCTTGCAAGGTTCTGTCGCAACCTTGTGCCCTGGCTAGCCATGGGTTAACTTGCCCATGGCTTGCTGAGTAGTGATCTTTTAGAGCAAGCTCTGGCACGCTGTTGTTTGAGGCAGCCTATATTGAGGCTATTTCAAATGACGTTGCTACAAGCTTGATGTGTCCTTCTGCGCCGTTGCGCATCCCATAGCATGA
>D121_EU074904
AACCAATGGCCCCCTGAACGCGCATTGCACTCTTGGGACTTCCTGAGAGTATGTTTGCTTCAGTGCTTATTTTACCTCCTTGCAAGGTTCTGTCGCAACCTTGTGCCCTGGCCAGCCATGGGTTAACTTGCCCATGGCTTGCTGAGTAGTGATCTTTTAGAGCAAGCTCTGGCACGCTGTTGTTTGAGGCAACCTATATTGAGGCTATTTCAAATGACGTTGCTACAAGCTTGATGTGTCCTTCTGCGCCGTTGCGCATCCCATAGCATGA
>D122_EU074905
AACCAATGGCCCCCTGAACGCGCATTGCACTCTTGGGACTTCCTGAGAGTATGTTTGCTTCAGTGCTTATTTTACCTCCTTGCAAGGTTCTGTCGCAACCTTGTGCCCTGGCCAGCCATGGGTTAACTTGCCCATGGCTTGCTGAGTAGTGATCTTTTAGAGCAAGCTCTGGCACGCTGTTGTTTGAGGCAGCCTATATTGAGGCTATTTCAAATGACGTCGCTACAAGCTTGATGTGTCCTTCTGCGCCGTTGCGCATCCCATAGCATGA
>D100_AF411415
AACCAATGGCCCCCTGAACGCGCATTGCACTCTTGGGACTTCCTGAGAGTATGTTTGCTTCAGTGCTTATTTTACCTCCTTGCAAGGTTCTGTCGCAACCTTGTGCCCTGGCCAGCCATGGGTTACCATGGCTTGCTGAGTAGTGATCTTTTAGAGCAAGCTCTGGCACGCTGACGCTGTTGTTTGAGGCAGCCTATATTGAGGCTATTTCAAATGACGTTGCTACAAGCTTGATGTGTCCTTCTGCGCCGTTGCGCATCCCATAGCATGA
>D101_AF411416
AACCAATGGCCCCCTGAACGCGCATTGCACTCTTGGGACTTCCTGAGAGTATGTTTGCTTCAGTGCTTATTTTACCTCCTTGCAAGGTTCTGTCGCAACCTTGTGCCCTGGCCAGCCATGGGTTACCATGGCTTGCTGAGTAGTGATCTTTTAGAGCAAGCTCTGGCACGCTGACGCTGTTGTTTGAGGCAGCCTATATTGAGGCTATTTCAAATGACGTTGCTACAAGCTTGATGTGTCCTTCTGCGCCGTTGCGCATCCCATAGCAGA
>D119_EU099832
AACCAATGGCCCCCTGAACGCGCATTGCACTCTTGGGACTTCCTGAGAGTATGTTTGCTTCAGTGCTTATTTTACCTCCTTGCAAGGTTCTGTCGCAACCTTGTGCCCTGGCCAGCCATGGGTTAACTTGCCCATGGCTTGCTGAGTAGTGATCTTTTAGAGCAAGCTACTGGCACGCTGTTGTTTGAGGCAGCCTATATTGAGGCTATTTCAAATGACGTTGCTACAAGACTTGATGTGTCCCTTCTGCGCCGTGCGCATCCCATAGCATGA
>D102_AF174573
AACCAATGGCCCCCTGAACGCGCATTGCACTCTTGGGACTTCCTGAGAGTATGTTTGCTTCAGTGCTTATTTTACCTCCTTGCAAGGTTCTGTCGCAACCTTGTGCCTGGCCAGCCATGGGTTAACTTGCCCATGGCTTGCTGAGTAGTGATCTTTTAGAGCAAGCTCTGGCACGCTGTTGTTTGAGGCAGCCTATATTGAGGCTATTTCAAATGACGTTGCTACAAGCTTGATGTGTCCTTCTGCGCCGTTGCGCATCCCATAGCATGA
>D1_AF334660
AACCAATGGCCCCCTGAACGCGCATTGCACTCTTGGGACTTCCTGAGAGTATGTTTGCTTCAGTGCTTATTTTACCTCCTTGCAAGGTTCTGTCGCAACCTTGTGCCCTGGCCAGCCATGGGTTAACTTGCCCATGGCTTGCTGAGTAGTGATCTTTTAGAGCAAGCTCTGGCACGCTGTTGTTTGAGGCAGCCTATATTGAGGCTATTTCAAATGACGTTGCTACAAGCTTGATGTGTCCTTCTGCGCCGTTGCGCATCCCATAGCATGA
>E111_EU074915
AACCAATAGCACCCTGAACTCGCATTGCACTCTTGGGACACGCCTGAGAGTATGTCTGCTTCAGTGCTTTTCATATCTTCGCAGTGCGGGCTTCCTGGAGAAGCCTTGAGCCTCTTTGTGCGCTGCTGCATCAGAATTTGCAGCGGCGCGCTGAACACAAACCGGGAGGTAAGCTGGACTGATTTGTCGCGCATCACTGGGCACGTGTGTCCGTTTTGGCCCAATCATGCCAGCCTGCCAAGCGTTTGGTGCTGAAACACCAACCTTAGCATGAAGTCAGGCAA
>E110_EU074914
AACCAATAGCACCCTGAACTCGCATTGCGCTCTTGGGACACGCCTGAGAGTATGTCTGCTTCAGTGCTTTTCATATCTTCGCAGTGCGGGCTTCCTGGAGAAGCCTTGAGCCTCTTTGAGCGCTGCTGCATCAGAATTTGCAGCGGCGCGCTGAACACAAACCGGGAGGTAAGCTGGACTGATTTGTCGCGCATCACTGGGCACGTGTGTCCGTTTTGGCCCAATCATGCCAGCCTGCCAAGCAATTGGTGCTCAAATACCAATCTTAGCATGAAGTCAGACAA
>E114_EU074909
AACCAATAGCACCATGAACTCGCATTGCACTCTTGGGACACGCCTGAGAGTATGTCTGCTTCAGTGCTTTTCATATCTTCGCAGTGCGGGCTTCCTGGAGAAGCCTTGAGCCTCTTTGCGCGCTGCTGCATCAGTATTTGCAGCGGCGCGCTGAACACAAACCGGGAGGTAAGCTGGACTGATTTGTCGCGCATCACTGGGCACGTGTGTCCGTTTTGGCCCAATCATGCCAGCCTGCCAAGCAATTGGTGCTCAAATACCAATCTTAGCATGAAGTCAGACAA
>E1_AF334659
AACCAATAGCACCCTGAACTCGCATTGCACTCTTGGGACACGCCTGAGAGTATGTCTGCTTCAGTGCTTTTCATATCTTCGCAGTGCGGGCTTCCTGGAGAAGCCTTGAGCCTCTTTGTGCGCTGCTGCATCAGAATTTGCAGCGGCGCGCTGAACACAAACCGGGAGGTAAGCTGGACTGATTTGTCGCGCATCACTGGGCACGTGTGTCCGTTTTGGCCCAATCATGCCAGCCTGCCAAGCAATTGGTGCTCAAATACCAATCTTAGCATGAAGTCGAGACAA
>E105_EU074921
AACCAATAGCACCCTGAACTCGCATTGCACTCTTGGGACACGCCTGAGAGTATGTCTGCTTCAGTGCTTTTCATATCTTCGCAGTGCGGGCTTCCTGGAGAAGCCTTGAGCCTCTTTGTGCGCTGCTGCATCAGAATTTGCAGCGGCGCGCTGAACACAAACCGGGAGGTAAGCTGGACTGATTTGTCGCGCATCACTGGGCACGTGTGTCCGTTTTGGCCCAATCATGCCAGCCTGCCAAGCAATTGGTGCTCAAATACCAATCTTAGCATGAAGTCAGACAA
>E112_EU074916
AACCAATAGCACCCTGAACTCGCATTGCACTCTTGGGACACGCCTGAGAGTATGTCTGCTTCAGTGCTTTTCATATCTTCGCAGTGCGGGCTTCCTGGAGAAGCCTTGAGCCTCTTTGCGCGCTGCTGCATCAGAATTTGCAGCGGCGCGCTGAACACAAACCGGGAGGTAAGCTGGACTGATTTGTCGCGCATCACTGGGCACGTGTGTCCGTTTTGGCCCAATCATGCCAGCCTGCCAAGCAATTGGTGCTCAAATACCAATCTTAGCATGAAGTCAGGCAA
>E104_EU074922
AACCAATAGCACCCTGAACTCGCATTGCACTCTTGGGACACGCCTGAGAGTATGTCTGCTTCAGTGCTTTTCATATCTTCGCAGTGCGGGCTTCCTGGAGAAGCCTTGAGCCTCTTTGCGCGCTGCTGCATCAGAATTTGCAGCGGCGCGCTGAACACAAACCGGGAGGTAAGCTGGACTGATTTGTCGCGCATCACTGGGCACGTGTGTCCGTTTTGGCCCAATTATGCCAGCCTGCCAAGCAATTGGTGCTCAAATACCAATCTTAGCATGAAGTCAGACAA
>E102_EU074924
AACCAATAGCACCCTGAACTCGCATTGTACTCTTGGGACACGCCTGAGAGTATGTCTGCTTCAGTGCTTTTCATATCTTCGCAGTGCGGGCTTCCTGGAGAAGCCTTGAGCCTCTTTGCGCGCTGCTGCATCAGAATTTGCAGCGGCGCGCTGAACACAAACCGGGAGGTAAGCTGGACTGATTTGTCGCGCATCACTGGGCACGTGTGTCCGTTTTGGCCCAATCATGCCAGCCTGCCAAGCAATTGGTGCTCAAATACCAATCTTAGCATGAAGTCAGACAA
>E103_EU074923
AACCAATAGCACCCTGAACTCGCATTGCACTCTTGGGACACGCCTGAGAGTATGTCTGCTTCAGTGCTTTTCATATCTTCGCAGTGCGGGCTTCCTGGAGAAGCCTTGAGCCTCTTTGCGCGCTGCTGCATCAGAATTTGCAGCGGCGCGCTGAACACAAACCGGGAGGTAAGCTGGACTGATTTGTCGCGCATCACTGGGCACGTGTGTCCGTTTTGGCCCAATCATGCCAGCCTGCCAAGCAATTGGTGCTCAAATACCAATCTTAGCATGAAGTCAGACAA
>E101_AY160123
AACCAATAGCACCCTGAACTCGCATTGCACTCTTGGGACACGCCTAAGAGTATGTCTGCTTCAGTGCTTTTTCATATCTTCGCAGCGCGGGCTTCCTGGAGAAGCCTTGAGCCTCTTTGCGCGCTGCTGCATCAGAATTTGCAGCGGCGCGCTGAACACAAACCGGGAGGTAAGCTGGACTGATTTGTCGCGCATCACTGGGCACGTGTGTCCGTTTTGGCCCAATCATGCCAGCCTGCCAAGCAATTGGTGCTCAAATACCAATCTTAGCATGAAGTCAGACAA
>E109_EU074913
AACCAATAGCACCCTGAACTCGCATTGCACTCTTGGGACACGCCTGAGAGTATGTCTGCTTCAGTGCTTTTCATATCTTCGCAGTGCGGGCTTCCTGGAGAAGCCTTGAGCCTCTTTGCGTGCTGCTGCGTCATTTTTCGCAGCGGCGCGTTGAAAAACACCGAAAGATAAGCTGAATTGATTTGTTGCGCATCACTGGGCACGTGTGTCCGTTTTGGCTAAAATCATGCCAGCCTGCCAAGCGTTTGGTGCTGAAACACCAACCTTAGCATGAAGTCAGGCAA
>E100_DQ011618
AACCAATAGCACCCTGAACTCGCATTGCACTCTTGGGACACGCCTGAGAGTATGTCTGCTTCAGTGCTTTTTCATATCTTCGCTGTGCGGGCTTCTGTGCCAGAAGCCTTGAGCATCTTTGCGTGCTGCTGCGTCATTTTTCGCAGCGGCGCGTTGAAAAACACCGAGAGGTAAGCTGAACTGATTTGTTGCGCATCACTGGGCACGTGTGTCCGTTTTGGCTAAAATCATGCCAGCTTGCCAAGCATTTGGTGCTGAAACACCAACCTTAGCATGAAGTCAGGCAA
>E108_EU074912
AACCAATAGCACCCTGAACTCGCATTGCACTCTTGGGACACGCCTGAGAGTATGTCTGCTTCAGTGCTTTTTCATATCTTCGCTGTGCGGGCTTCTGTGCCAGAAGCCTTGAGCGTCTTTGCGTGCTGCTGCGTCATTTTTCGCAGCGGCGCGTTGAAAAACACCGAAAGGTAAGCTGAATTGATTTGTTGCGCATCACTGGGCACGTGTGTCCGTTTTGGCTAAAATCATGCCAGCCTGCCAAGCGTTTGGTGCTGAAACGCCAACCTTAGCATGAAGTCAGGCAA
>E113_EU074908
AACCAATAGCACCCTGAACTCGCATTGCACTCTTGGGACACGCCTGAGAGTATGTCTGCTTCAGTGCTTTTCATATCTTCGCTGTGCGGGCTTCTGTGCCAGAAGCCTTGAGCGTCTTTGCGTGCTGCTGCGTCATTTTTCGCAGCGGCGCGTTGAAAAACACCGAAAGGTAAGCTGAATTGATTTGTTGCGCATCACTGGGCACGTGTGTCCGTTTTGGCTAAAATCATGCCAGCCTGCCAAGCGTTTGGTGCTGAAACACCAACCTTAGCATGAAGTCAGGCAA
>E107_EU074910
AACCAATAGCACCCTGAACTCGCATTGCACTCTTGGGACACGCCTGAGAGTATGTCTGCTTCAGTGCTTTTTCATATCTTCGCTGTGCGGGCTTCTGTGCCAGAAGCCTTGAGCGTCTTTGCGTGCTGCTGCGTCATTTTTCGCAGCGGCGCGTTGAAAAACACCGAAAGGTAAGCTGAATTGATTTGTTGCGCATCACTGGGCACGTGTGTCCGTTTTGGCTAAAATCATGCCAGCCTGCCAAGCGTTTGGTGCTGAAACACCAACCTTAGCATGAAGTCAGGCAA
>F1_JN558066
TGGCCTCCTGAACGTACGTTGCACTCTTGGGATTTCCTGAGAGTATGTCTGCTTCAGTGCTTAGCTTGCCCAATCTTGCGGATAGATTTTGTTTCTGTCTTGCGCCCCTGTGAGCCATTGAAACTCTAGTCAATGGCTTATTGAATGAGTTGGTCTTGCAAAAGCTTTGCGCGATGCTATTCAAGATTCCACCTTGAAATGGTATTTCTTGAGTGACGCTGCTTATGCTTGCAACTGCTGGGATGCTAGCGCATGCCTCTAGCATGAAGTCAGACAAGTGAACCCGCTGAATTT
>F1.O_OS000000
TGGCCTCCTGAACGTACGTTGCACTCTTGGGATTTCCTGAGAGTATGTCTGCTTCAGTGCTTAGCTTGCCCAATCTTGCGGATAGATTTTGTTTCTGTCTTGCGCCCCTGTGAGCCATTGAAACTCTAGTCAATGGCTTATTGAATGAGTTGGTCTTGCAAAAGCCAAAGCTTTGCGCGATGCTATTCAAGATTCCACCTTGAAATGGTATTTCTTGAGTGACGCTGCTTATGCTTGCAACTGCTGGGATGCTAGCGCATGCCTCTAGCATGAAGTCAGACAAGTGAACCCGCTGAATTT
>F5.1c_AM748593
TGGCCTCCTGAACGTACGTTGCACTCTTGGGATTTCCTGAGAGTATGTCTGCTTCAGTGCTTAGCTTGCCCAATCTTGCGGATAGATTTTATTTCTGTCTTGCGCCCCTGTGAGCCATTGAATGTCTAGTCAATGGCTTATTGAATGATTTGGTCTTGCAAAAGCTTTGCGCGCTTCTATTCAAGATTCCACCTTGGAGTGGTATTGCTTGAGTGACGCTGCTCATGCTTGCAACTGCCGGGATGCTAACGCATGCCTCTAGCATGAAGTCAGACAAGCGAACCCGCTGAATTT
>F5.1d_JN558069
TGGCCTCCTGAACGTACGTTGCACTCTTGGGATTTCCTGAGAGTATGTCTGCTTCAGTGCTTAGCTTGCCCAATCTTGCGGATAGACTTTGTTTCTGTCTTGCGCCCCTGTGAGCCATTGAGCGTCTAGCCAATGGCTTATTGAATGATTCGGTCTTGCAAAAGCTTTGCGCGCTTCTATTCAAGATTCCACCTTGGAGTGGTAATGCTTGAGTGACGCTGCTCATGCTTGCAACCTCTGGGATGCTAACGCATGCCTCTAGCATGAAGTCAGACAAGCGAACCCGCTGAATTT
>F5.1b_AJ291535
TGGCCTCCTGAACGTACGTTGCACTCTTGGGATTTCCTGAGAGTATGTCTGCTTCAGTGCTTAGCTTGCCCAATCTTGCGGATAGACTTTGTTTCTGTCTTGCGCCCCTGTGAGCCATTGAGCGTTTAGTCAATGGCTTATTCAATGATTCGGTCTTGCAAAAGCTTTGCGCGCTTCTATTCAAGATTCCACCTTGGAGTGGTATTGCTTGAGTGACGCTGCTCATGCTTGCAACTGCTGGGATGCTAACGCATGCCTCTAGCATGAAGTCAGACAAGCGAACCCGCTGAATTT
>F5.1_AM748592
TGGCCTCCTGAACGTACGTTGCACTCTTGGGATTTCCTGAGAGTATGTCTGCTTCAGTGCTTAGCTTGCCCAATCTTGCGGATAGACTTTGTTTCTGTCTTGCGCCCCTGTGAGCCATTGAGCGTCTAGTCAATGGCTTATTGAATGATTCGGTCTTGCAAAAGCTTTGCGCGCTTCTATTCAAGATTCCACCTTGGAGTGGTATTGCTTGAGTGACGCTGCTCATGCTTGCAACTGCTGGGATGCTAACGCATGCCTCTAGCATGAAGTCAGACAAGCGAACCCGCTGAATTT
>F5.1a_AM748591
TGGCCTCCTGAACGTACGTTGCACTCTTGGGATTTCCTGAGAGTATGTCTGCTTCAGTGCTTAGCTTGCCCAATCTTGCGGATAGACTTTGTTTCTGTCTTGCGCCCCTGTGAGCCATTGAGCGTTTAGTCAATGGCTTATTGAATGATTCGGTCTTGCAAAAGCTTTGCGCGCTTCTATTCAAGATTCCACCTTGGAGTGGTATTGCTTGAGTGACGCTGCTCATGCTTGCAACTGCTGGGATGCTAACGCATGCCTCTAGCATGAAGTCAGACAAGCGAACCCGCTGAATTT
>F5.2e_AJ291533
TGGSCTCCTGAACGNACGNTGCACTCTNGGGATWTCCTGAGAGTATGTCTGCTTCAGTGCTTAGCTTGCCCAATCTTGCGGACAGATTTTGTTTCTGTCTTGCGCCCCTGTGAGCCATTGAATGTCTACTCAATGGCTTATTGAATGATTTGGTCTTGCAAAAGCTTTGCGCGCTGCTATTCAAGATTCCACCTTAAAGTGGTATTGCTTGAGTGACGCTGCTTATGCTTGCAGCTGCTGGGATGCTAGCGCATGCCTCTAGCATGAAGTCAGACAAGCGAACCCGCTGAATTT
>F104_AJ291531
TGGCCTCCTGAACGTACGTTGCACTCTTGGGATTTCCTGAGAGTATGTCTGCTTCAGTGCTTAGCTTGCCCAATCTTGCGGACAGATTTTGTTTCTGTCCTGCGCCCCTGTGAGCCATTGAATGCCTGCTCAATGGCTTATTGAATGATTTGGTCTTGCAAAAGCTTTGCGCGCTGCTATTCAAGATTCCACCTTAAAGTGGTATTGCTTGAGTGACGCTGCTTATGCTTGCAGCTGCTGGGATGCTAGCGCATGCCTCTAGCATGAAGTCAGACAAGCGAACCCGCTGAATTT
>F5.2c_AM748596
TGGCCTCCTGAACGTACGTTGCACTCTTGGGATTTCCTGAGAGTATGTCTGCTTCAGTGCTTAGCTTGCCCAATCTTGCGGACAGATTTTGTTTCTGTCCTGCGCCCCTGTGAGCCATTGAATGCCTACTCAATGGCTTATTGAATGATTTGGTCTTGCAAAAGCTTTGCGCGCTGCTATTCAAGATTCCACCTTAAAGTGGTATTGCTTGAGTGACGCTGCTTATGCTTGCAGCTGCTGGGATGCTAGCGCATGCCTCTAGCATGAAGTCAGACAAGCGAACCCGCTGAATTT
>F5.2_AM748594
TGGCCTCCTGAACGTACGTTGCACTCTTGGGATTTCCTGAGAGTATGTCTGCTTCAGTGCTTAGCTTGCCCAATCTTGCGGACAGATTTTGTTTCTGCCCTGCGCCCCTGTGAGCCATTGAATGTCTACCCAATGGCTTATTGAATGATTTGGTCTTGCAAAAGCTTTGCGCGCTGCTATTCAAGATTCCACCTTAAAGTGGTATTGCTTGAGTGACGCTGCTTATGCTTGCAGCTGCTGGGATGCTAGCGCATGCCTCTAGCATGAAGTCAGACAAGCGAACCCGCTGAATTT
>F5.2b_AM748595
TGGCCTCCTGAACGTACGTTGCACTCTTGGGATTTCCTGAGAGTATGTCTGCTTCAGTGCTTAGCTTGCCCAATCTTGCGGACAGATTTTGTTTCTGTCCTGCGCCCCTGTGAGCCATTGAATGTCTACCCAATGGCTTATTGAATGATTTGGTCTTGCAAAAGCTTTGCGCGCTGCTATTCAAGATTCCACCTTAAAGTGGTATTGCTTGAGTGACGCTGCTTATGCTTGCAGCTGCTGGGATGCTAGCGCATGCCTCTAGCATGAAGTCAGACAAGCGAACCCGCTGAATTT
>F5.2g_JN558072
TGGCCTCCTGAACGTACGTTGCACTCTTGGGATTTCCTGAGAGTATGTCTGCTTCAGTGCTTAGCTTGCCCAATCTTGCGGACAGATTGTGTTTCTGTCTTGCGCCCCTGTGAGCCATTGAATGTCTACTCAGTGGCTTATTGAATGATTTGGTCTTGCAAAAGCTTTGCGCGCTGCTATTCAAGATTCCACCTTAAAGTGGTATTGCTTGAGTGACGCTGCTTATGCTTGCAGCTGCTGGGATGCTAGCGCATGCCTCTAGCATGAAGTCAGACAAGCGAACCCGCTGAATTT
>F5.2f_AJ291512
TGGCCTCCTGAACGTACGTTGCACTCTTGGGATTTCCTGAGAGTATGTCTGCTTCAGTGCTTAGCTTGCCCAATCTTGCGGACAGATTTTGTTTCTGTCTTGCGCCCCTGTGAGCCATTGAGCGTCTATTCAGTGGCTTATTGAATGATTTGGTCTTGCAAAAGCTTTGCGCGCTGCTATTCAAGATTCCACCTTAAAGTGGTATTGCTTGAGTGACGCTGCTTATGCTTGCAACTGCTGGGATGCTAGCGCATGCCTCTAGCATGAAGTCAGACAAGCGAACCCGCTGAATTT
>F102_AJ291534
TGGCCTCCTGAACGTACGTTGCACTCTTGGGATTTCCTGAGAGTATGTCTGCTTCAGTGCTTAGCTTGCCCAATCTTGCGGACAGATTTTGTTTCTGTCTTGCGCCCCTGTGAGCCATTGAGCGTCTACTCAGTGGCTTATTGAATGATTTGGTCTTGCAAAAGCTTTGCGCGCTGCTATTCAAGATTCCACCTTAAAGTGGTATTGCTTGAGTGACGCTGCTTATGCTTGCAGCTGCTGGGATGCTAGCGCATGCCTCTAGCATGAAGTCAGACAAGCGAACCCGCTGAATTT
>F110_AJ291526
TGGCCTCCTGAACGTACGTTGCGCTCTCGGGATTTCCTGAGAGTATGCCTGCTTCAGTGCTTAGCTTTCTCAACCTTGCAAAGCAATGCGTGTTTTTTTGCCTTGCGTTCCTACGAGCCATTGACAATCACGGTCAGTGGCTTGTTGACCAACCGGTTCCTGCAAAGCTTGGCGCTCTGTTGTTCAAGCTTTTCTGCTTTGAGTGACGCTGCTCACGCTTGCAACCGCCGGAGCGCCGATGCACATCTCTAGCATGAAGTCAGACAAGTGAACCCGCTGAATTT
>F4.7_AM748587
TGGCCTCCTGAACGTACGTTGCACTCTTGGGATTTCCTGAGAGTATGTCTGCTTCAGTGCTTAGCTTTCTCAACCTTGCAAAGCATGCGTGTTTTTTTGCCTTGCGTTCCTACGAGCCATTGACAACCACGGTCAGTGGCTTGTTGACCAACCGGTTCCTGCAAAGCTTTGCGCTCTGTTGTTCAAGCTTTTCTGCTTTGAGTGACGCTGCTCACGCTTGCAACCGCCGGAGCGCCGATGCACATCTCTAGCATGAAGTCAGACAAGTGAACCCGCTGAATTT
>F4.5_AM748585
TGGCCTCCTGAACGTACGTTGCACTCTTGGGATTTCCTGAGAGTATGTCTGCTTCAGTGCTTAGCTTTCTCAACCTTGCAAGCAAATTTTGATTTGCCTTGCGTTCCTATGAGCCATTGGCAAGCATGGCCCAATGGCTCGTTGACCAGCCGGTTCCTGCAAAGCTTTGCGCGCTGTTGTTCAAGCTTTCTTTCAGCTTTGAGTGACGCTGCTCACGCTTGCAACCGCAGGGGTGCTGACGCACATCTCTAGCATGAAGTCAGACAAGTGAACCCGCTGAATTT
>F4.4a_AM748583
TGGCCTCCTGAACGTACGTTGCACTCTTGGGATTTCCTGAGAGTATGTCTGCTTCAGTGCTTAGCTTTCTCCACCTTGCAAGCAAATTTTGTTTTGCCTTGCGTTCCTATGAGCCATTGACAATCACGGCCAATGGCTTGTTGACCAGCCGGTTCCTGCAAAGCTTTGCGCGCTGTTGTTCAAGCTTTTTCTGCTTTGAGTGACGCTGCTCATGCTTGCAACCGCCGGGGTGCTGATGCACATCTCTAGCATGAAGTCAGACAAGTGAACCCGCTGAATTT
>F4.4_AM748582
TGGCCTCCTGAACGTACGTTGCACTCTTGGGATTTCCTGAGAGTATGTCTGCTTCAGTGCTTAGCTTTCTCCACCTTGCAAGCAAATTGTGTTTTTGCCTTGCGTCCCTATGAGCCATTGACGGTCACGTCCAATGGCTTGTTGACCAGTCGGTTCCTGCAAAGCTTTGCGCGCTGTTGTTCAAGCTTTTTCTGCTTTGAGTGACGCTGCTCATGCTTGCAACCGCCGGGGTGCTGATGCACATCTCTAGCATGAAGTCAGACAAGTGAACCCGCTGAATTT
>F4.4b_AM748584
TGGCCTCCTGAACGTACGTTGCACTCTTGGGATTTCCTGAGAGTATGTCTGCTTCAGTGCTTAGCTTTCTCCACCTTGCAAGCAAATTGTGTTTTGCCTTGCGTTCCTATGAGCCATTGACGATCACGTCCAATGGCTTGTTGACCAGCCGGTTCCTGCAAAGCTTTGCGCGCTGTTGTTCAAGCTTTCCGCTTTGAGTGACGCTGCTCATGCTTGCAACCGCCGGGGTGCTGATGCACATCTCTAGCATGAAGTCAGACAAGTGAACCCGCTGAATTT
>F4.1a_AM748573
TGGCCTCCTGAACGTACGTTGCACTCTTGGGATTTCCTGAGAGTATGTCTGCTTCAGTGCTTAGCTGTCTCAACTTTGCAAAGCAATTCCCTGATTGCCTTGCGTTCCTATGAGCCATCGACAATCATGGTCCATGGCTTGTTGACCAACCGGTTCCTGCAAAGCTTTGCGCGCTGTTGTTCAAGCTTTTCTGCTTTGAGTGACGCTGCTGACGCTTGCAACCGCCGGGGTGCCCATGCACATCTCTAGCATGAAGTCAGACAAGTAAACCCGCTGAATTT
>F112_AJ291528
TGGCCTCCTGAACGTACGTTGCACTCTCGGGTTTTCCTGAGAGTATGTCTGCTTCAGTGCTTAGCTTTCTCAACTTTGCAAAGCAATTCCCTTATTGCCTTGCGTTCCTATGAGCCATTGACAATCATGGTCCATGGCTTGTTGACCAACCGGTTCCTGCAAAGCTTTGCGCGCTGTTGTTCAAGCTTTTCTGCTTTGAGTGACGCTGCTGACGCTTGCAACCGCCGGGGTGCCCATGCACATCTCTAGCATGAAGTCAGACAAGCAAACCCGCTGAATTT
>F4.1_AM748572
TGGCCTCCTGAACGTACGTTGCACTCTTGGGATTTCCTGAGAGTATGTCTGCTTCAGTGCTTAGCTTTCTCAACTTTGCAAAGCAATTCCCTTATTGCCTTGCGTTCCTATGAGCCATTGACAATCATGGTCCATGGCTTGTTGACCAACCGGTTCCTGCAAAGCTTTGCGCGCTGTTGTTCAAGCTTTTCTGCTTTGAGTGACGCTGCTGACGCTTGCAACCGCCGGGGTGCCCATGCACATCTCTAGCATGAAGTCAGACAAGCAAACCCGCTGAATTT
>F4.8b_AM748590
TGGCCTCCTGAACGTACGTTGCACTCTTGGGATTTCCTGAGAGTATGTCTGCTTCAGTGCTTAGCTTTCTCAACCTTGCAAAGCAAAGTCGTTTCTTTGCTGTTGCGCTCCTATGGGCCATTGCCAATCATGGTCGATGGCTTGTTGACTAACCGGTTCCTGCAAAGCTTTGCGCGCTGTTGTTCAAGCTTCTCTGCTCTGAGTGACGCTGCTCACGCTTGCAACCGCCGGGGTGCTGAAGCACAACTCTAGCATGAAGTCAGACAAGTGAACCCGCTGAATTT
>F4.8_AM748588
TGGCCTCCTGAACGTACGTTGCACTCTTGGGATTTCCTGAGAGTATGTCTGCTTCAGTGCTTAGCTTTCTCAACCTTGCAAAGCAAAGTCTTTTCTTTGCTGTTGCGCTCCTATGGGCCATTGACAATCATGGTCAATGGCTTGTTGACTAACCGGTTCCTGCAAAGCTTTGCGCGCTGTTGTTCAAGCTTCTCTGCTCTGAGTGACGCTGCTCACGCTTGCAACCGCCGGGGTGCTGAAGCACAACTCTAGCATGAAGTCAGACAAGTGAACCCGCTGAATTT
>F4.8a_AM748589
TGGCCTCCTGAACGTACGTTGCACTCTTGGGATTTCCTGAGAGTATGTCTGCTTCAGTGCTTAGCTTTCTCAACCTTGCAAAGCAAAGTCGTTTCTTTGCTGTTGCGCTCCTATGGGCCATTGACAATCATGGTCAATGGCTTGTTGACTAACCGGTTCCTGCAAAGCTTTGCGCGCTGTTGTTCAAGCTTCTCTGCTCTGAGTGACGCTGCTCACGCTTGCAACCGCCGGGGTGCTGAAGCACAACTCTAGCATGAAGTCAGACAAGTGAACCCGCTGAATTT
>F109_AJ291527
TGGCCTCCTGAACGTACGTTGCACTCTCGGGATTTCCTGAGAGTATGTCTGCTTCAGTGCTTAGCTTTCTCAACCTTGCAAAGCAAAGTCTTTTCTTTGCTGTTGCGCTCCTGTGGGCCATTGACAATCATGGTCARTGGCTTGTTGACTAACCGGTTCCTGCAAAGCTTTGCGCGCTGTTGTTCAAGCTTCTCTGCTCTGAGTGACGCTGCTCACGCTTGCAACCGCCGGGGTGCTGAAGCACAACTCTAGCATGAAGTCAGACAAGTGAACCCGCTGAATTT
>F4.6_AM748586
TGGCCTCCTGAACGTACGTTGCACTCTTGGGATTTCCTGAGAGTATGTCTGCTTCAGTGCTTAGCTTTCTCAACCTTGCAAAGCAATTCTTCTTTTGCCTTGCGCTCCTATGAGCCATTGACAATCATGGCCAATGGCTTGTTGACCAACCGGTTCCTGCAAAGCTTTGCGCGCTGTTGTTCAAGCTTTTCTGCTTTGAGTGACGCTGCTCACGCTTGCAACCGCCGGGGTGCCCATGCACATCTCTAGCATGAAGTCAGACAAGTACACCCGCTGAATTT
>F111_AJ311949
TGGCCTCCTGAACGTACGTTGCACTCTCGGGATTTCCTGAGAGTATGTCTGCTTCAGTGCTTAGCTTTCTCAACCTTGCAAAGCAATGTTTCTTTTTGCCTTGCGTTCCTATGAGCCATTGACAAYCATGGTCAATGGCTTGTTGACCAACCGGTTCCTGCGAACTTTGCGCGCTGTTGTTCAAGCTTTTCTGCTTTGAGTGACGCTGCTCATGCTTGCAACCGCCGGGGTGCCGACGCACATCTCTAGCATGAAGTCAGACAAGTGAACCCGCTGAATTT
>F4.3c_AM748581
TGGCCTCCTGAACGTACGTTGCACTCTTGGGATTTCCTGAGAGTATGTCTGCTTCAGTGCTTAGCTTTCTCAACCTTGCAAAGCAATGTTTCTTTTTGCCTTGCGTTCCTATGAGCCATTGACGACCATGGTCAATGGCTTGTTGACCAACCGGTTCCTGCGAAGCTTTGCGCGCTGTTGTTCAAGCTTTTCTGCTTTGAGTGACGCTGCTCATGCTTGCAACCGCCGGGGTGCCGACGCACATCTCTAGCATGAAGTCAGACAAGTGAACCCGCTGAATTT
>F4.3a_AM748579
TGGCCTCCTGAACGTACGTTGCACTCTTGGGATTTCCTGAGAGTATGTCTGCTTCAGTGCTTAGCTTTCTCAACCTTGCAAAGCAATGTTTCTTTTTGCTTTGCGTTCCTATGAGCCATTGACAATCATGGTCAATGGCTTGTTGACCAACCGGTTCCTGCGAAGCTTTGCGCGCTGTTGTTCAAGCTTTTCTGCTTTGAGTGACGCTGCTCATGCTTGCAACCGCCGGGGTGCCGACGCACATCTCTAGCATGAAGTCAGACAAGTGAACCCGCTGAATTT
>F4.3b_AM748580
TGGCCTCCTGAACGTACGTTGCACTCTTGGGATTTCCTGAGAGTATGTCTGCTTCAGTGCTTAGCTTTCTCAACCTTGCAAAGCAATGTTTCTTTTTGCCTTGCGTTCCTATGAGCCATCGACAATCATGGTCAATGGCTTGTTGACCAACCGGTTCCTGCGAAGCTTTGCGCGCTGTTGTTCAAGCTTTTCTGCTTTGAGTGACGCTGCTCATGCTTGCAACCGCCGGGGTGCCGACGCACATCTCTAGCATGAAGTCAGACAAGTGAACCCGCTGAATTT
>F4.3_AM748578
TGGCCTCCTGAACGTACGTTGCACTCTTGGGATTTCCTGAGAGTATGTCTGCTTCAGTGCTTAGCTTTCTCAACCTTGCAAAGCAATGTTTCTTTTTGCCTTGCGTTCCTATGAGCCATTGACAATCATGGTCAATGGCTTGTTGACCAACCGGTTCCTGCGAAGCTTTGCGCGCTGTTGTTCAAGCTTTTCTGCTTTGAGTGACGCTGCTCATGCTTGCAACCGCCGGGGTGCCGACGCACATCTCTAGCATGAAGTCAGACAAGTGAACCCGCTGAATTT
>F4.2_AM748574
TGGCCTCCTGAACGTACGTTGCACTCTTGGGATTTCCTGAGAGTATGTCTGCTTCAGTGCTTAGCTTTCTCAACCTTGCAAAGCAATTCTTTCTTTGCCTTGCGTTCCTATGAGCCATTGACAATCATCGTCAATGGCTTGTTGACCAACCGGTTCCTGCAAAGCTTTGCGCGCTGTTGTTCAAGCTTCTCTGCTTTGAGTGACGCTGCTCATGCTTGCAACCGCCGGGGTGCCGATGCACAACTCTAGCATGAAGTCAGACAAGTGAACCCGCTGAATTT
>F4.2a_AM748575
TGGCCTCCTGAACGTACGTTGCACTCTTGGGATTTCCTGAGAGTATGTCTGCTTCAGTGCTTAGCTTTCTAAACCTTGCAAAGCAATTCTTTTTTGCTTTGCGTTCCTATGAGCCATTGACAATCATGGCCAATGGCTTGTTGACCAACCGGTTCCTGCAAAGCTTTGCGCGCTGTTGTTCAAGCTTCTCTGCTTTGAGTGACGCTGCTCATGCTTGCAACCGCCGGGGTGCCGATGCACAACTCTAGCATGAAGTCAGACAAGTGAACCCGCTGAATTT
>F4.2c_AM748577
TGGCCTCCTGAACGTACGTTGCACTCTTGGGATTTCCTGAGAGTATGTCTGCTTCAGTGCTTAGCTTTCTAAACCTTGCAAAGCAATTCTTTTTTTGCTTTGCGTTCCTATGAGCCATTGACAATCATGGCCAATGGCTTGTTGACCAACCGGTTCCTGCAAAGCTTTGCGCGCTGTTGTTCAAGCTTCTCTGCTTTGAGTGACGCTGCTCATGCTTGCAACCGCCGGGGTGCCGATGCACAACTCTAGCATGAAGTCAGACAAGTGAACCCGCTGAATTT
>F4.2b_AM748576
TGGCCTCCTGAACGTACGTTGCACTCTTGGGATTTCCTGAGAGTATGTCTGCTTCAGTGCTTAGCTTTCTCAACCTTGCAAAGCAATTCTTTTTTGCTTTGCGTTCCTATGAGCCATTGACAATCATGGCCAATGGCTTGTTGACCAACCGGTTCCTGCAAAGCTTTGCGCGCTGTTGTTCAAGCTTCTCTGCTTTGAGTGACGCTGCTCATGCTTGCAACCGCCGGGGTGCCGATGCACAACTCTAGCATGAAGTCAGACAAGTGAACCCGCTGAATTT
>F2b_AJ291521
TGGCCTCCTGAACGTACGTTGCACTCTTGGGGTTTCCTGAGAGTATGTCTGCTTCAGTGCTTAGCTTGCCCAACCACGCAAGCAGTTTTGTCGTCTGCCTTGCGCTCCTACGAGCCATTGTGACTACCAATGGCTTGTTGAATGTTTTTACTTGCATATGAAAGTTTTGCGCGCTATTGTTCAAGTTTTACCTTCGCCGGTATTGCTTGAGTGACGCTGCTAACGCTTGCAACTGCTGGGCTGCTGGTGCATGCCTCTAGCATGAAGTCAGGCAAGTGAACCCGCTGAATTT
>F2_AJ830908
TGGCCTCCTGAACGTACGTTGCACTCTTGGGGTTTCCTGAGAGTATGTCTGCTTCAGTGCTTAGCTTGCCCAACCATGCAAGCAGTTTTGTCGTCTGCCTTGCGCTCCTACGAGCCATTGTGACTACCAATGGCTTGTTGAATGTTCTTACTTGCATATGAAAGTTTTGCGCGCTATTGTCCAAGTTTTACCTTCTCCGGTATTGCTTGAGTGACGCTGCTAACGCTTGCAACTGCCGGGCTGCTGGTGCATGCCTCTAGCATGAAGTCAGGCAAGTGAACCCGCTGAATTT
>F2a_AJ830911
TGGCCTCCTGAACGTACGTTGCACTCTTGGGGTTTCCTGAGAGTATGTCTGCTTCAGTGCTTAGCTTGCCCAACCATGCAAGCAGTTTTGTCGTCTGCCTTGCGCTCCTACGAGCCATTGTGACTACCAATGGCTTGTTGAATRATCTTACTTGCATATGAAAGTTTTGCGCGCTATTGTCCAAGTTTTACCTTCTCCGGTATTGCTTGAGTGACGCTGCTAACGCTTGCAACTGCCGGGCTGCTGGTGCATGCCTCTAGCATGAAGTCAGGCAAGTGAACCCGCTGAATTT
>F3.1a_AM748566
TGGCCTCCTGAACGTACGTTGCACTCTTGGGATTTCCTGAGAGTATGTCTGCTTCAGTGCTTAGCTTGCCCGACCTTGCACAAGCGGCTTTGAGTCTGCTTTGCGCTCTTATGAGCCATTGGTTTGTGAAGCCTATGGCTCGTTAAATCGTTGTGTTTGCGAACGAAAAGCTTTGCGCGCTGTTATTCGAGTAAAGTGCCCTTTGGGGTTCTGGGCTTGAGTGACGCTGCTCTTGCTTGCAACTGCCAGGCTGCTGTGGTGCACGCCTCTAGCATGAGGTCAGGCAAGTGAACCCGCTGAATTT
>F114_AJ291525
TGGCCTCCTGAACGTACGTTGCACTCTCGGGGTTTCCTGAGAGTATGTCTGCTTCAGTGCTTAGCTTGCCCGACCTTGCACAAGCGGCTTTGTGTCTGCTTTGCGCTCTTATGAGCCATTGGTTTGTGAAGCCTATGGCTCGTTAAATCGTTGTGTTTGCGAACGAAAAGCTTTGCGCGCTGTTATTCGAGTAAAGTGCCCTTCGGGGTTCTGGGCTTGAGTGACGCTGCTCTTGCTTGCAACTGCCAGGCTGCTGTGGTGCACGCCTCTAGCATGAAGTCAGGCAAGTGAACCCGCTGAATTT
>F3.1_AM748565
TGGCCTCCTGAACGTACGTTGCACTCTTGGGATTTCCTGAGAGTATGTCTGCTTCAGTGCTTAGCTTGCCCGACCTTGCACAAGCGGCTTTGTGTCTGCTTTGCGCTCTTATGAGCCATTGGTTTGTGAAGCCTATGGCTCGTTAAATCGTTGTGTTTGCGAACGAAAAGCTTTGCGCGCTGTTATTCGAGTAAAGTGCCCTTCGGGGTTCTGGGCTTGAGTGACGCTGCTCTTGCTTGCAACTGCCAGGCTGCTGTGGTGCACGCCTCTAGCATGAAGTCAGGCAAGTGAACCCGCTGAATTT
>F3.2_AM748567
TGGCCTCCTGAACGTACGTTGCACTCTTGGGATTTCCTGAGAGTATGTCTGCTTCAGTGCTTAGCTTGCCCAACCTTGCAAAAGCGGCTTTGTGTCTGCTTTGTGCCCTTATGAGCCATTGGTTTCCAACCAATGGCTTGTTAAATCATTGTGTTTGCAAATGAAAAGCTTTGCGCGCTGTTATTCAAGTAAGTACCCTTCAGGGTTCTAAACTTGAGTGACGCTGCTCTTGCTTGCAACTGCCAGGCTGCTGGTGCATGCCTCTAGCATGAAGTCAGGCAAGCGAACCCGCTGAATTT
>F3.2a_AM748568
TGGCCTCCTGAACGTACGTTGCACTCTTGGGATTTCCTGAGAGTATGTCTGCTTCAGTGCTTAGCTTGCCCAACCTTGCAAAAGCGGCTTTGTGTCTGCTTTGTGCTCTTATGAGCCATTGGTTTCCAGCCAATGGCTTGTTGAATCATTGTGTTTGCAAATGACAAGCTTTGCGCGCTGTTATTCAAGTAAGTTCCCTTCAGGGTTCTAAACTTGAGTGACGCTGCTCTTGCTTGCAACTGCCAGGCTGCTGGTGCATGCCTCTAGCATGAAGTCAGGCAAGCGAACCCGCTGAATTT
>F3.3_AM748569
TGGCCTCCTGAACGTACGTTGCACTCTTGGGATTTCCTGAGAGTATGTCTGCTTCAGTGCTTAGCTTGCCCAACTTTGCAAGAAGCATTACTTGCTTCCTGCGCTCGTATGAGCCATTTGCTTTTTTGCTGATGGCTTGTTGAGTAATAGGTGTTGCAAAAAAAAGCTTTGCGCGCTGTTGTTCAAGTACGTACCCTTGACAGGTCAGCTTGAGTGACGCTGCTCGTGCTTGCAACTGCCAGGGTGCTGGCGCATGCCTCTAGCATGAAGTCAGGCAAGTGAACCCGCTGAATTT
>F3.4a_AM748571
TGGCCTCCTGAACGTACGTTGCACTCTTGGGATTTCCTGAGAGTATGTCTGCTTCAGTGCTTAGCTTGCCCAACTTTGCAGGAAACATTATTTGCTTTCTGCGCTTGTATGAGCCATTTGCTTTTTAGCAGATGGCTCGCTGAGTAATCAGTGTTGCAAATAAAAGCTTTGCGCGCTATTGTTCAAGCATGTACCTTTGACGGGTTAGCTTGAGTGACGCTGCTTGTGCTTGCAATTGCCAGGCTGCTGCCGCATGCCTCTAGCATGAAGTCAGGCAAGTGGACCCGCTGAATTT
>F3.4_AM748570
TGGCCTCCTGAACGTACGTTGCACTCTTGGGATTTCCTGAGAGTATGTCTGCTTCAGTGCTTAGCTTGCCCAACTTTGCAGGAAACATTATTTGCTTTCTGCGCTTGTATGAGCCATTTGCTTTTTAGCAGATGGCTCGTTGAGTAATCAGTGTTGCAAATAAAAGCTTTGCGCGCTATTGTTCAAGCACGTACCTTTGACGGGTTAGCTTGAGTGACGCTGCTTGTGCTTGCAATTGCCAGGCTGCTGCCGCATGCCTCTAGCATGAAGTCAGGCAAGTGGACCCGCTGAATTT
>F3.4b_AM748616
TGGCCTCCTGAACGTACGTTGCACTCTTGGGATTTCCTGAGAGTATGTCTGCTTCAGTGCTTAGCTTGCCCAACTTTGCAGGAAACATTATTTGCTTTCTGCGCTTGTATGAGCCATTTGCTTTTTAGCAGATGGCTCGTTGAGTCATCAGTGTTGCAAATAAAAGCTTTGCGCGCTATTGTTCAAGCACGTACCTTTGACGGGTTAGCTTGAGTGACGCTGCTTGTGCTTGCAATTGCCAGGCTGCTGCCGCATGCCTCTAGCATGAAGTCAGGCAAGTGGACCCGCTGAATTT
>G101_AJ291539
AACCAATGGCCTCCTGAACGCGCATTGCACTCTTGGGCTTTCCTGAGAGTATGTTTGCTTCAGTGCTTCTTTTGCTCAACCCTTGCAAGGTCTGGCAGCGCAATGCCCCCTTGAGCCTAGGCATGTCGTTGGCGCATCTGCCAATGACAAGCGACCTCCATGGCTTGTGCAAGCATGCACGTGCTTATTGTTGTTTTCAGAGCAAACTTCACCACCATGGGTGTGGGCAACGTGGCTGATGCTTGAGCACGCGCCGGTGCGTTGCTTGCACCTCCTCCATAGCATGA
>G1_AM748597
AACCAATGGCCTCCTGAACGCGCATTGCACTCTTGGGCTTTCCTGAGAGTATGTTTGCTTCAGTGCTTCTTTTGCTCAACCCTTGCAAGGTCTGGCAGCGCAATGCCCCCTTGAGCCTAGGCATGTCGTTGGCGCATCTGCCAATGACAAGCGACCTCCATGGCTTGTGCAAGCATGCACGTGCTTATTGTTGTTTTCAGAGCAAACTTCACCACCATGGGTGTGGGCAACGTGGCTGATGCTTGAGCACGCGCCGGTGCGTTGCTTGCACCTTCTCCATAGCATGA
>G2b_JN558087
AACCAATGGCCTCCTGAACGCGCATTGCACTCTTGGGCTTTCCTGAGAGTATGTTTGCTTCAGTGCTTCTTTTGCTCAACCTTGCAAGGCCTGGCAATGCAATGCTCCCTTGAGCCTCGGCTTGTTGTTGCACATCTGCCAGTGACAAGCGACTTCCATGGCCTGTGCAAGCATGCACGTGCTTTTTTGTCGTTTTCAGAGCAAACTTCTTCGCCATGGGCGGGGGCAATGTGGCTGATGCTTGAGCACGCGCCGGTGCGTTGCTTGCACCTCCTCCATAGCATGA
>G2_AM748598
AACCAATGGCCTCCTGAACGCGCATTGCACTCTTGGGCTTTCCTGAGAGTATGTTTGCTTCAGTGCTTCTTTTGCTCAACCTTGCAAGGTCTGGCAATGCAATGCCCCCTTGAGCCTCGGCTTGTTGTTGCACATCTGCCAGTGACAAGCGACTTCCATGGCCTGTGCAAGCATGCACGTGCTTTTTTGTCGTTTTCAGAGCAAACTTCTTCGCCATGGGCGGGGGCAATGTGGCTGATGCTTGAGCACGCGCCGGTGCGTTGCTTGCACCTCCTCCATAGCATGA
>G2a_AM748599
AACCAATGGCCTCCTGAACGCGCATTGCACTCTTGGGCTTTCCTGAGAGTATGTTTGCTTCAGTGCTTCTTTTGCTCAACCTTGCAAGGTCTGGCAATGTAATGCCCCCTTGAGCCTCGGCTTGTTGTTGCACATCTGCCAGTGACAAGCGACTTCCATGGCCTGTGCAAGCATGCACGTGCTTTTTTGTCGTTTTCAGAGCAAACTTCTTCGCCATGGGCGGGGGCAATGTGGCTGATGCTTGAGCACGCGCCGGTGCGTTGCTTGCACCTCCTCCATAGCATGA
>G4_AM748601
AACCAATGGCCTCCTGAACGCGCATTGCACTCTTGGGCTTTCCTGAGAGTATGTTTGCTTCAGTGCTTCTTCTGTTCCTCCATGGCGAGGGCTTTGGCAAGCTATGCCCCCTCCTGCCTTGGCGTGCCGTTGGTGTGTTTGCCAATGACATGCGACATGCGTGGCCTTTGTGCAGGCAAGCACGCGCGTTGTTGTTTCACGCACCATTCCTCAGAATGTCGTGTGTGTGTGGGCGACGTGACTGATGCTTGAGGACGCGCTGGAGTGCTGATGCACTTCCCATAGCATGA
>G3.4_LK392378
AACCAATGGCCTCCTGAACGCGCATTGCACTCTTGGGCTTCCCTGAGAGTATGTTTGCTTCAGTGCTTCTTTTGCTCAACCGTTGCAAGGTTTGGCAGCGCAATGCCTCCTTGTGCCTCGGCGTGTTGTTGGCGTGCGTGCCAACGACGTGCGACCGGCGTGGCCTTTGTGCAAGCATGCACGTGCTTTGTTGTTTCCATGCAGCCATTCTGCGGAATATGCGTGGGCGACGTAGCTGATGCTTGCGGACGCGCTAGTGTGCGGCGTGCACTTCTTCCATAGCATGA
>G3_AM748600
AACCAATGGCCTCCTGAACGCGCATTGCACTCTTGGGCTTTCCTGAGAGTATGTTTGCTTCAGTGCTTCTTTTGCTCCACCGTTGCAAGGTTTGGCAGCGCAATGCCTCCTTGTGCCTCGGCGTGTTGTTGGCGTCTCTGCCAACGACGTGCGACCAGCGTGGCCTTTGTGCAAGCATGCACGTGCTTTGTTGTTTCACTGCAGCCATTCTCCGGAATATGCGTGGGCGACGTGGCTGATGCTTGCGGACGCGCTACTGTGCTGCTTGCACTTCTTCCATAGCATGA
>G3.2_KC597694
AACCAATGGCCTCCTGAGCGCGCATTGCACTCTTGGGCTTCCCAGACAGTATGTGTGCTTCAGTGCTTCTAGGTTTGGCAGTGCAATGCCTCCTTGTGCCTCGGCGTGTTGTTGGTGTGTCTGCCAATGACGTGCGACCAGCGTGGCCGATGTGCAAGCATGCACGTGCTTTCTTGTTTCACTGCAGACATTCTCCGGAATATGCGTGGGCGACGTGGCTGATGCCTGCGGACGCGCTGGTGTGCTGCTTGCACTTCTTCCATAGCATGA
>G3.1_KC597688
AACCAATGGCCTCCTGAACGCGCATTGCACTCTTGGGCTTCCCTGAGAGTATGTTTGCTTCAGTGCTTCTTTTGCTCAACCATTGCAAGGTTTGGCAGTGCAATGCCTCCCTGTGCCTCGGCGTGTTGTTGGCGTGTCTGCCAATGACGTGCGACCAGCGTGGCCTATGTGCAAGCATGCACGTGCTTTGTTGTTTCACTGCAGACATTCTCCGGAATATGCGTGGGCGACGTGGCTGATGCTTGCGGACGCGCTAGTGTGCTGCTTGCACTTCTTCCATAGCATGA
>G100_AB253788
AACCAATGGCCTCCTGAACGCGCATTGCACTCTTGGGCTTCCCTGAGAGTATGTTTGCTTCAGTGCTTCTTTTGCTCAACCATTGCAAGGATTGGCAGTGCAATGCCTCCTTGTGCCTCGGCGTGTTGTTGGTGTGTCTGCCAATGACGTGCGACCAGCGTGGCCTATGTGCAAGCATGCACGTGCTTTGTTGTTTCACTGCGGACATTCTCCGGAATATGCGTGGGCGACGTGGCTGATGCTTGCGGACGCGCTAGTGTGCTGCTTGCACTTCTTCCATAGCATGA
>G3.3_LK392377
AACCAATGGCCTCCTGAACGCGCATTGCACTCTTGGGCTTCCCTGAGAGTATGTTTGCTTCAGTGCTTCTTTTGCTCAACCATTGCAAGGTTTGGCAGTGCAATGCCTCCTTGTGCCTCGGCGTGTTGTTGGTGTGTCTGCCAATGACGTGCGACCAGCGTGGCCTATGTGCAAGCATGCACGTGCTTTGTTGTTTCACTGCAGACATTCTCCGGAATATGCGTGGGCGACGTGGCTGATGCTTGCGGACGCGCTAGTGTGCTGCTTGCACTTCTTCCATAGCATGA
>H3_AM748606
GCTTCAGTGCTTAGCTTACCCAACTTTGCAAGCAGATTGAAATTTCTGTCTTGCGTTCCTATGAGCTATTGCGCTCCTCGTGCCAATGGCTTGTTGATTGGCTGGTTTCTGCAAAATGCTTTGCGCGCTGTTATTCAAGCTTTGCCCATGTGGCTCCGCTTGAGTGACGCTGCTCATGCATACAACCGCTGGGATGCTGGCGCATGCCTCTAGCATGAAGTCAGGCAAGTGAACCCGCTGAATTT
>H4_AM748607
GCTTCAGTGCTTAGCTTACCCAACTTTGCAAGCAGGTTGTCTGCCAAGCCTGCCTTTGCGTTCCTATGAGCTATTGTGCTTCCTTTGCCAATGGCTTGTTGATTGGTAGGNTCCTGCAAAATGCTTTGCGCGCTGTTATTCAAGTTTCGCCTGCACGGCTTTGCTTGAGTGACGCTGCTTATGCGTGCGACCGCTGGGATGCTCGCCGAGCATGCCTCTAGCATGAAGTCAGACAAGCGAACCCGCTGAATTT
>H4a_AM748608
GCTTCAGTGCTTAGCTTACCCAACTTTGCAAGCAGGTTGTCTGCCAAGCCTGCGTTTGCGTTCCTATGAGCTATTGTGCTTCCTTTGCCAATGGCTTGTTGATTGGTAGGTTCCTGCAAAATGCTTTGCGCGCTGTTATTCAAGTTTCGCCTGCACGGCTTTGCTTGAGTGACGCTGCTTATGCGTGCGACCGCTGGGATGCTCGCCGAGCATGCCTCTAGCATGAAGTCAGACAAGCGAACCCGCTGAATTT
>H2_AM748605
GCTTCAGTGCTTAGCTTACCCAACTTTGCAAGCAGATTGATTGAATGTCTGCCTTGCGTTCCTATGAGCTATTGCGCTTCCTTTGCCAATGGCTTGTTGATTGGTAGGTTCCTGCAAAATGCTTTGCGCGCTGTTATTCAAGTTTCGCCTGCACGGCTTTGCTTGAGTGACGCTGCTCATGCATGCAACCGCTGGGATGCTGGCGCATGCCTCTAGCATGAAGTCAGACAAGCGAACCCGCTGAATTT
>H5a_AM748611
GCTTCAGTGCTTAGCTTACCCAACTTTGCAAGCAGGCTTAAAGTCTGCGTCGCGTTCCTATGAGCTATTGTGCTTCTTTTGCCAATGGCTTGTTGAGTGGTAGGTTCCTGCAAAATGCTTTGCGCGCTGTTATTCAAGTTTCGCCTGCACGGCTTTGCTTGAGTGACGCTGCTCATGCATGCAACCGCTGGGGTGCGCTCTGCGCATGCCTCTAGCATGAAGTCAGACAAGCGAACCCGCTGAATTT
>H5b_AM748610
GCTTCAGTGCTTAGCTTACCCAACTTTGCAAGCAGGCTTAAAGTCTGCGTCGCGTTCCTATGAGCTATTGTGCTTCTTCCTTTGCCAATGGCTTGTTGAGTGGTAGGTTCCTGCAAAATGCTTTGCGCGCTGTTATTCAAGTTTCGCCTGCACGGCTTTGCTTGAGTGACGCTGCTCATGCATGCAACCGCTGGGGTGCGCTCCGCGCATGCCTCTAGCATGAAGTCAGACAAGCGAACCCGCTGAATTT
>H5_AM748609
GCTTCAGTGCTTAGCTTACCCAACTTTGCAAGCAGGCTTAAAGTCTGCGTCGCGTTCCTATGAGCTATTGTGCTTCCTTTGCCAATGGCTTGTTGAGTGGTAGGTTCCTGCAAAATGCTTTGCGCGCTGTTATTCAAGTTTCGCCTGCACGGCTTTGCTTGAGTGACGCTGCTCATGCATGCAACCGCTGGGGTGCGCTCTGCGCATGCCTCTAGCATGAAGTCAGACAAGCGAACCCGCTGAATTT
>H100_AJ291513
GCTTCAGTGCTTAGCTTACCCAACTTTGCAATCAGGCTGAGTACCAAGCCTGCTTTTTGCGTTCCTATGAGCTATTGCGCTTCCTTTGCCAATGGCTTGTTGATTGGTAGGTTCCTGCAAAATGCTTTGCGCGCTGTTATTCAAGTTTCGCCTGCACGGCTTTGCTTGAGTGACGCTGCTCATGCGTGCAACCGCTGGGATGCGCTCCGCGCATGCCTCTAGCAYGAAGTCAGACAAGCGAACCCGCTGAATTT
>H1b_AM748604
GCTTCAGTGCTTAGCTTACCCAACTTTGCAATCAGGCTGACTACCAAGCCTGCTTTTTGCGTTCCTATGAGCTATTGCACTTCCTTTGCCAATGGCTTGTTGATTGGTAGGTTCCTGCAAAATGCTTTGCGCGCTGTTATTCAAGTTTCGCCTGCACGGCTTTGCTTGAGTGACGCTGCTCATGCGTGCAACCGCTGGGATGCGCTCCGCGCATGCCTCTAGCATGAAGTCAGACAAGCGAACCCGCTGAATTT
>H1a_AM748612
GCTTCAGTGCTTAGCTTACCCAACTGTGCAATCAGGCTGACTACCAAGCCTGCTTTTTGCGTTCCTATGAGCTATTGCGCTTCCTTTGCCAATGGCTTGTTGATTGGTAGGTTCCTGCAAAATGCTTTGCGCGCTGTTATTCAAGTTTCGCCTGCACGGCTTTGCTTGAGTGACGCTGCTCATGCGTGCAACCGCTGGGATGCGCTCCGCGCATGCCTCTAGCATGAAGTCAGACAAGCGAACCCGCTGAATTT
>H1_AM748602
GCTTCAGTGCTTAGCTTACCCAACTTTGCAATCAGGCTGACTACCAAGCCTGCTTTTTGCGTTCCTATGAGCTATTGCGCTTCCTTTGCCAATGGCTTGTTGATTGGTAGGTTCCTGCAAAATGCTTTGCGCGCTGTTATTCAAGTTTCGCCTGCACGGCTTTGCTTGAGTGACGCTGCTCATGCGTGCAACCGCTGGGATGCGCTCCGCGCATGCCTCTAGCATGAAGTCAGACAAGCGAACCCGCTGAATTT
>I3_FN561561
AACCAATGGCCTCCTGAACGCTCATTGCACCCTTGGGATTTCCTGAGGGCATGTCTGCTTCAGTGCTTAGCTTTTACACCTTCCTGCAGGCGCGATGTTTTTGCGTTTTGCACTCCTGCAAGCCATCGCTCAGATTTGCTTCTGATGGCTTGTTGAATTATTGGCTGTTTTGCAAGCTCAAGCGCTTTGTGATTCATAGCAAACCCACGGGATTCGCTTGGGTCGCGCTGCTGATGCCTACAGCCTTCAGCATGTGAAGCCGCATGCATCTTAGCATGAAGTCAGACAAGAGAACCCGCTGAATTT
>I4_FN561562
AACCAATGGCCTCCTGAACGCTCATTGCACCCTTGGGATTTCCTGAGGGCATGTCTGCTTCAGTGCTTAGCTTTTACACCTTCCTGCAGGCGCGATGTTTTTGCGTCTTGCACTCCTGCAAGCCATCGCTCAGATTTGCTTCTGATGGCTTGTTGAATTATTGGCTGTTTTGCAAGCTCAAGCGCTTTGTGATTCATAGCAAACCCACGGGATTCGCTTGGGTCGCGCTGCTGATGCCTACAGCCTTCAGCATGTGAAGCCGCATGCATCTTAGCATGAAGTCAGACAAGAGAACCCGCTGAATTT
>I1_FN561559
AACCAATGGCCTCCTGAACGCTCATTGCACCCTTGGGATTTCCTGAGGGCATGTCTGCTTCAGTGCTTAGCTTTTACACCTTCGTGCGGGCGCGATGTTTTCGTGTCCTGCACTCCTGCAAGCCATCGCTCAGATTTGCTTCTGATGGCTTGTTGAATGATTGGCTGTTTTGCAAGCTCAAGCGCTTTGTGATTCATAGCAAACCTATGGGATTCGCTTGGGTCGCGCTGCTGATGCCTACAGCCTTCAGCATGTGAAACCGCATGCATCTTAGCATGAAGTCAGACAAGAGAACCCGCTGAATTT
>I2_FN561560
AACCAATGGCCTCCTGAACGCTCATTGCACCCTTGGGATTTCCTGAGGGCATGTCTGCTTCAGTGCTTAGCTTTTACACCTTCGTGCGGGCGCGATGTTTTTGTGTCCTGCACTCCTGCAAGCCATCGCTCAGATTTGTTTCTGATGGCTTGTTGAATTATTAGCTGTTTTGCAAGCTCAAGCGCTTTGTGATTCATAGCAAACCTACGGGATTCGCTTGGGTCGCGCTGCTGATGCCTACAGCCTTCAGCATGTGAAGCCGCATGCATCTTAGCATGAAGTCAGACAAGAGAACCCGCTGAATTT
