# Supplementary material for: Genome Size, rDNA Copy, and qPCR Assays for Symbiodiniaceae
Source: Front Microbiol. 2020 May 26;11:847. doi: 10.3389/fmicb.2020.00847 (PMC7264167; doi:10.3389/fmicb.2020.00847)
Supplement: Supplementary file 10 [file Data_Sheet_3.zip]

Archive with 7 entries (7 files):
- Supplementary File S3.G.txt
- Supplementary File S3.A.txt
- Supplementary File S3.B.txt
- Supplementary File S3.C.txt
- Supplementary File S3.D.txt
- Supplementary File S3.E.txt
- Supplementary File S3.F.txt
