# Supplementary material for: Genome Size, rDNA Copy, and qPCR Assays for Symbiodiniaceae
Source: Front Microbiol. 2020 May 26;11:847. doi: 10.3389/fmicb.2020.00847 (PMC7264167; doi:10.3389/fmicb.2020.00847)
Supplement: Supplementary file 10 [file Data_Sheet_3.zip › Supplementary File S3.G.txt]

Supplementary File S3. (G) Gerakladium

MFEprimer V2.0 [Nov-8-2011]

Wubin Qu, Zhiyong Shen, Dongsheng Zhao, Yi Yang and Chenggang Zhang. (2009)
MFEprimer: multiple factor evaluation of the specificity of PCR primers,
Bioinformatics, 25(2), 276-278.


Query = S.G.; S.G.
        2 primer sequences


Database = DATA.fas


Reports Beginning...............................................................


Distribution of 6 potential PCR amplicons predicted by MFEprimer-2.0 on the query primers


[Sorted by average Tm in descending order]
                                                                  FP      RP      FP      RP      FP      RP 
                                                 Size    PPC      Tm      Tm      ΔG     ΔG    3'ΔG   3'ΔG
Primers producing potential PCR products:        (bp)    (%)      ℃      ℃      (kcal/mol)        (kcal/mol)  


1: LC368950._GG                                   132   -96.4    60.3    59.8   -22.3   -21.4    -2.6    -3.0
2: AM748600_GG3                                   132   -96.4    57.3    59.8   -20.4   -21.4    -2.6    -3.0
3: LK392377._GG3                                  132   -96.4    60.3    59.8   -22.3   -21.4    -2.6    -3.0
4: KC597694_GG3.2                                 132   -96.4    60.3    59.8   -22.3   -21.4    -2.6    -3.0
5: AB253788_GG100                                 132   -96.4    60.3    59.8   -22.3   -21.4    -2.6    -3.0
6: AB727656.1                                     104   -26.3    28.0    28.9    -9.1    -9.3    -3.0    -2.6


Details for the primers binding to the DNA template
[Sorted by average Tm in descending order]

1: S.G. + S.G. ==> LC368950._GG

  PPC = -96.4%, Size = 132 bp, GC content = 56.1%
  FP: Tm = 60.3 (℃), ΔG = -22.3 (kcal/mol), 3'ΔG = -2.6 (kcal/mol)
  RP: Tm = 59.8 (℃), ΔG = -21.4 (kcal/mol), 3'ΔG = -3.0 (kcal/mol)
  Binding sites: 486(20/20) ... 617(19/19)


>>>S.G.
   1                  20
5' CAGTGCAATGCCTCCTTGTG 3'
   ::::::::::::::::::::                                                             617
5' CAGTGCAATGCCTCCTTGTGcctcggcgtgttgttggtgt...tgttgtttcactgcggacatTCTCCGGAATATGCGTGGG 3'
   486                                                            :::::::::::::::::::
                                                               3' TCTCCGGAATATGCGTGGG 5'
                                                                 19                 1
                                                                                 S.G.<<<

>1 S.G. + S.G. LC368950._GG
CAGTGCAATGCCTCCTTGTGcctcggcgtgttgttggtgtgtctgccaatgacgtgcgaccagcgtggcctatgtgcaag
catgcacgtgctttgttgtttcactgcggacatTCTCCGGAATATGCGTGGG

2: S.G. + S.G. ==> AM748600_GG3

  PPC = -96.4%, Size = 132 bp, GC content = 57.6%
  FP: Tm = 57.3 (℃), ΔG = -20.4 (kcal/mol), 3'ΔG = -2.6 (kcal/mol)
  RP: Tm = 59.8 (℃), ΔG = -21.4 (kcal/mol), 3'ΔG = -3.0 (kcal/mol)
  Binding sites: 99(20/20) ... 230(19/19)


>>>S.G.
   1                  20
5' CAGTGCAATGCCTCCTTGTG 3'
   :::.::::::::::::::::                                                             230
5' CAGCGCAATGCCTCCTTGTGcctcggcgtgttgttggcgt...tgttgtttcactgcagccatTCTCCGGAATATGCGTGGG 3'
   99                                                             :::::::::::::::::::
                                                               3' TCTCCGGAATATGCGTGGG 5'
                                                                 19                 1
                                                                                 S.G.<<<

>2 S.G. + S.G. AM748600_GG3
CAGTGCAATGCCTCCTTGTGcctcggcgtgttgttggcgtctctgccaacgacgtgcgaccagcgtggcctttgtgcaag
catgcacgtgctttgttgtttcactgcagccatTCTCCGGAATATGCGTGGG

3: S.G. + S.G. ==> LK392377._GG3

  PPC = -96.4%, Size = 132 bp, GC content = 55.3%
  FP: Tm = 60.3 (℃), ΔG = -22.3 (kcal/mol), 3'ΔG = -2.6 (kcal/mol)
  RP: Tm = 59.8 (℃), ΔG = -21.4 (kcal/mol), 3'ΔG = -3.0 (kcal/mol)
  Binding sites: 116(20/20) ... 247(19/19)


>>>S.G.
   1                  20
5' CAGTGCAATGCCTCCTTGTG 3'
   ::::::::::::::::::::                                                             247
5' CAGTGCAATGCCTCCTTGTGcctcggcgtgttgttggtgt...tgttgtttcactgcagacatTCTCCGGAATATGCGTGGG 3'
   116                                                            :::::::::::::::::::
                                                               3' TCTCCGGAATATGCGTGGG 5'
                                                                 19                 1
                                                                                 S.G.<<<

>3 S.G. + S.G. LK392377._GG3
CAGTGCAATGCCTCCTTGTGcctcggcgtgttgttggtgtgtctgccaatgacgtgcgaccagcgtggcctatgtgcaag
catgcacgtgctttgttgtttcactgcagacatTCTCCGGAATATGCGTGGG

4: S.G. + S.G. ==> KC597694_GG3.2

  PPC = -96.4%, Size = 132 bp, GC content = 56.1%
  FP: Tm = 60.3 (℃), ΔG = -22.3 (kcal/mol), 3'ΔG = -2.6 (kcal/mol)
  RP: Tm = 59.8 (℃), ΔG = -21.4 (kcal/mol), 3'ΔG = -3.0 (kcal/mol)
  Binding sites: 79(20/20) ... 210(19/19)


>>>S.G.
   1                  20
5' CAGTGCAATGCCTCCTTGTG 3'
   ::::::::::::::::::::                                                             210
5' CAGTGCAATGCCTCCTTGTGcctcggcgtgttgttggtgt...tcttgtttcactgcagacatTCTCCGGAATATGCGTGGG 3'
   79                                                             :::::::::::::::::::
                                                               3' TCTCCGGAATATGCGTGGG 5'
                                                                 19                 1
                                                                                 S.G.<<<

>4 S.G. + S.G. KC597694_GG3.2
CAGTGCAATGCCTCCTTGTGcctcggcgtgttgttggtgtgtctgccaatgacgtgcgaccagcgtggccgatgtgcaag
catgcacgtgctttcttgtttcactgcagacatTCTCCGGAATATGCGTGGG

5: S.G. + S.G. ==> AB253788_GG100

  PPC = -96.4%, Size = 132 bp, GC content = 56.1%
  FP: Tm = 60.3 (℃), ΔG = -22.3 (kcal/mol), 3'ΔG = -2.6 (kcal/mol)
  RP: Tm = 59.8 (℃), ΔG = -21.4 (kcal/mol), 3'ΔG = -3.0 (kcal/mol)
  Binding sites: 520(20/20) ... 651(19/19)


>>>S.G.
   1                  20
5' CAGTGCAATGCCTCCTTGTG 3'
   ::::::::::::::::::::                                                             651
5' CAGTGCAATGCCTCCTTGTGcctcggcgtgttgttggtgt...tgttgtttcactgcggacatTCTCCGGAATATGCGTGGG 3'
   520                                                            :::::::::::::::::::
                                                               3' TCTCCGGAATATGCGTGGG 5'
                                                                 19                 1
                                                                                 S.G.<<<

>5 S.G. + S.G. AB253788_GG100
CAGTGCAATGCCTCCTTGTGcctcggcgtgttgttggtgtgtctgccaatgacgtgcgaccagcgtggcctatgtgcaag
catgcacgtgctttgttgtttcactgcggacatTCTCCGGAATATGCGTGGG

6: S.G. + S.G. ==> AB727656.1 Protoceratium reticulatum_Dino

  PPC = -26.3%, Size = 104 bp, GC content = 54.8%
  FP: Tm = 28.0 (℃), ΔG = -9.1 (kcal/mol), 3'ΔG = -3.0 (kcal/mol)
  RP: Tm = 28.9 (℃), ΔG = -9.3 (kcal/mol), 3'ΔG = -2.6 (kcal/mol)
  Binding sites: 344(10/19) ... 428(10/20)


>>>S.G.
   1        10       19
5' cccacgcatATTCCGGAGA 3'
            ::::::::::                                                    428
         5' ATTCCGGAGAgggagcctgagaaacggcta...cgcaaattacccaatcttgaCACAAGGAGG 3'
            344                                                  ::::::::::
                                                              3' CACAAGGAGGcattgcactg 5'
                                                                20       11         1
                                                                                 S.G.<<<

>6 S.G. S.G. AB727656.1 Protoceratium reticulatum_Dino
cccacgcatATTCCGGAGAgggagcctgagaaacggctaccacatctaaggaaggcagcaggcgcgcaaattacccaatc
ttgaCACAAGGAGGcattgcactg


################################################################################

                                  InFile: OSG_primer.fa
                                 OutFile: OSG_MFEprimer.txt
                                Database: DATA.fas
                              Degenerate: No
                                 k value: 9

Concentration of monovalent cations [mM]: 50
  Concentration of divalent cations [mM]: 1.5
  Concentration of annealing oligos [nM]: 50
             Concentration of dNTPs [mM]: 0.25

                          PPC cutoff [%]: 10.0
                         Size start [bp]: 50
                          Size stop [bp]: 2000
                           Tm start [℃]: 0
                            Tm stop [℃]: Unlimited
                    ΔG start [kcal/mol]: Unlimited
                     ΔG stop [kcal/mol]: 0


Time used: 0.04 s
Date: 2018-11-22 11:16:09
