# Supplementary material for: Genome Size, rDNA Copy, and qPCR Assays for Symbiodiniaceae
Source: Front Microbiol. 2020 May 26;11:847. doi: 10.3389/fmicb.2020.00847 (PMC7264167; doi:10.3389/fmicb.2020.00847)
Supplement: Supplementary file 10 [file Data_Sheet_3.zip › Supplementary File S3.A.txt]

Supplementary File S3. (A) Symbiodinium

MFEprimer V2.0 [Nov-8-2011]

"Wubin Qu, Zhiyong Shen, Dongsheng Zhao, Yi Yang and Chenggang Zhang. (2009)"
"MFEprimer: multiple factor evaluation of the specificity of PCR primers,"
"Bioinformatics, 25(2), 276-278."


Query = S.S.; S.S.
        2 primer sequences


Database = Coral-Symbio-Dino_rDNA.fas


Reports Beginning...............................................................


Distribution of 45 potential PCR amplicons predicted by MFEprimer-2.0 on the query primers


[Sorted by average Tm in descending order]
                                                                  FP      RP      FP      RP      FP      RP 
                                                 Size    PPC      Tm      Tm      ??G     ??G    3'??G   3'??G
Primers producing potential PCR products:        (bp)    (%)      ???      ???      (kcal/mol)        (kcal/mol)  


1: AB190280_AA111                                 144  -100.0    59.0    58.9   -22.4   -22.6    -3.1    -2.7
2: AB190282_AA110                                 144  -100.0    59.0    58.9   -22.4   -22.6    -3.1    -2.7
3: AB190285_AA109                                 144  -100.0    59.0    58.9   -22.4   -22.6    -3.1    -2.7
4: AB207197_AA108                                 144  -100.0    56.0    58.9   -20.5   -22.6    -3.1    -2.7
5: AB207199_AA107                                 144  -100.0    56.0    58.9   -20.5   -22.6    -3.1    -2.7
6: AB207202_AA105                                 144  -100.0    59.0    58.9   -22.4   -22.6    -3.1    -2.7
7: AB207203_AA104                                 144  -100.0    59.0    58.9   -22.4   -22.6    -3.1    -2.7
8: AB207206_AA103                                 144  -100.0    59.0    58.9   -22.4   -22.6    -3.1    -2.7
9: AB207209_AA102                                 144  -100.0    59.0    58.9   -22.4   -22.6    -3.1    -2.7
10: AB207210_AA1.2                                144  -100.0    59.0    58.9   -22.4   -22.6    -3.1    -2.7
11: HE578976_AA1.3                                144  -100.0    55.4    58.9   -19.7   -22.6    -3.1    -2.7
12: OSA_ITS_1                                     144  -100.0    59.0    58.9   -22.4   -22.6    -3.1    -2.7
13: EF656428_AA130                                144  -100.0    59.0    58.9   -22.4   -22.6    -3.1    -2.7
14: EF656429_AA127                                144  -100.0    59.0    58.9   -22.4   -22.6    -3.1    -2.7
15: EF656430_AA128                                144  -100.0    59.0    58.9   -22.4   -22.6    -3.1    -2.7
16: EF656431_AA129                                144  -100.0    59.0    58.9   -22.4   -22.6    -3.1    -2.7
17: EF656432_AA131                                144  -100.0    59.0    58.9   -22.4   -22.6    -3.1    -2.7
18: AF333504_AA1.1                                144  -100.0    59.0    58.9   -22.4   -22.6    -3.1    -2.7
19: AF333505_AA1                                  144  -100.0    59.0    58.9   -22.4   -22.6    -3.1    -2.7
20: EF378617_AA124                                144  -100.0    58.9    55.3   -22.6   -20.2    -2.7    -3.1
21: AB207200_AA106                                144   -63.3    59.0    49.5   -22.4   -16.4    -3.1    -2.7
22: AF180120_AA118                                142   -56.5    47.1    58.9   -15.0   -22.6    -3.1    -2.7
23: AB190284_AA132                                144   -43.6    59.0    42.6   -22.4   -13.1    -3.1    -2.7
24: EU449028_AA9                                  144   -37.6    34.9    58.9   -10.6   -22.6    -3.1    -2.7
25: EU074925_AA151                                144   -17.2    21.4    17.7    -7.5    -6.9    -3.1    -2.7
26: EU074935_AA145                                144   -16.6    59.0    17.7   -22.4    -6.9    -3.1    -2.7
27: EU074936_AA146                                144   -16.6    59.0    17.7   -22.4    -6.9    -3.1    -2.7
28: EU074937_AA147                                144   -16.6    59.0    17.7   -22.4    -6.9    -3.1    -2.7
29: EU074859_AA156                                144   -16.6    59.0    17.7   -22.4    -6.9    -3.1    -2.7
30: EU074962_AA139                                144   -16.6    59.0    17.7   -22.4    -6.9    -3.1    -2.7
31: EU449043_AA3B                                 144   -16.6    59.0    17.7   -22.4    -6.9    -3.1    -2.7
32: AF183575_AA116                                144   -16.6    59.0    17.7   -22.4    -6.9    -3.1    -2.7
33: EU074856_AA155                                144   -16.6    59.0    17.7   -22.4    -6.9    -3.1    -2.7
34: AF186058_AA6                                  144   -16.6    59.0    17.7   -22.4    -6.9    -3.1    -2.7
35: EU074860_AA154                                144   -16.6    59.0    17.7   -22.4    -6.9    -3.1    -2.7
36: AF333507_AA3                                  144   -16.6    59.0    17.7   -22.4    -6.9    -3.1    -2.7
37: AF333508_AA5                                  144   -16.6    59.0    17.7   -22.4    -6.9    -3.1    -2.7
38: EU074938_AA148                                144   -16.6    59.0    17.7   -22.4    -6.9    -3.1    -2.7
39: EU074927_AA152                                144   -16.6    59.0    17.7   -22.4    -6.9    -3.1    -2.7
40: EU074928_AA150                                144   -16.6    59.0    17.7   -22.4    -6.9    -3.1    -2.7
41: EU074930_AA140                                144   -16.6    59.0    17.7   -22.4    -6.9    -3.1    -2.7
42: EU074931_AA141                                144   -16.6    59.0    17.7   -22.4    -6.9    -3.1    -2.7
43: EU074932_AA142                                144   -16.6    59.0    17.7   -22.4    -6.9    -3.1    -2.7
44: EU074933_AA143                                144   -16.6    59.0    17.7   -22.4    -6.9    -3.1    -2.7
45: EU074934_AA144                                144   -16.6    59.0    17.7   -22.4    -6.9    -3.1    -2.7


Details for the primers binding to the DNA template
[Sorted by average Tm in descending order]

1: S.S. + S.S. ==> AB190280_AA111

"  PPC = -100.0%, Size = 144 bp, GC content = 45.1%"
"  FP: Tm = 59.0 (???), ??G = -22.4 (kcal/mol), 3'??G = -3.1 (kcal/mol)"
"  RP: Tm = 58.9 (???), ??G = -22.6 (kcal/mol), 3'??G = -2.7 (kcal/mol)"
  Binding sites: 495(22/22) ... 638(22/22)


>>>S.S.
   1                    22
5' TTCTGCTGCTCTTGTTATCAGG 3'
   ::::::::::::::::::::::                                                                638
5' TTCTGCTGCTCTTGTTATCAGGagcagtgttgctgcatgctt...tctcatgtcgtttcagttggCGAAACAAAAGCTCATGTGTGT 3'
   495                                                              ::::::::::::::::::::::
                                                                 3' CGAAACAAAAGCTCATGTGTGT 5'
                                                                   22                    1
                                                                                      S.S.<<<

>1 S.S. + S.S. AB190280_AA111
TTCTGCTGCTCTTGTTATCAGGagcagtgttgctgcatgcttctgcaagtggcactggcttgctgaatatcaagttttgc
ttgctgttgtgactgatcaacatctcatgtcgtttcagttggCGAAACAAAAGCTCATGTGTGT

2: S.S. + S.S. ==> AB190282_AA110

"  PPC = -100.0%, Size = 144 bp, GC content = 43.8%"
"  FP: Tm = 59.0 (???), ??G = -22.4 (kcal/mol), 3'??G = -3.1 (kcal/mol)"
"  RP: Tm = 58.9 (???), ??G = -22.6 (kcal/mol), 3'??G = -2.7 (kcal/mol)"
  Binding sites: 505(22/22) ... 648(22/22)


>>>S.S.
   1                    22
5' TTCTGCTGCTCTTGTTATCAGG 3'
   ::::::::::::::::::::::                                                                648
5' TTCTGCTGCTCTTGTTATCAGGagcagtgttgctgcatgctt...tctcatgtcgtttcagttggCGAAACAAAAGCTCATGTGTGT 3'
   505                                                              ::::::::::::::::::::::
                                                                 3' CGAAACAAAAGCTCATGTGTGT 5'
                                                                   22                    1
                                                                                      S.S.<<<

>2 S.S. + S.S. AB190282_AA110
TTCTGCTGCTCTTGTTATCAGGagcagtgttgctgcatgcttctgcaagtggcactggcatgctaaatatcaagttttgc
ttgttgttgtgactgatcaacatctcatgtcgtttcagttggCGAAACAAAAGCTCATGTGTGT

3: S.S. + S.S. ==> AB190285_AA109

"  PPC = -100.0%, Size = 144 bp, GC content = 45.1%"
"  FP: Tm = 59.0 (???), ??G = -22.4 (kcal/mol), 3'??G = -3.1 (kcal/mol)"
"  RP: Tm = 58.9 (???), ??G = -22.6 (kcal/mol), 3'??G = -2.7 (kcal/mol)"
  Binding sites: 505(22/22) ... 648(22/22)


>>>S.S.
   1                    22
5' TTCTGCTGCTCTTGTTATCAGG 3'
   ::::::::::::::::::::::                                                                648
5' TTCTGCTGCTCTTGTTATCAGGagcagtgttgctgcatgctt...tctcatgtcgtttcagttggCGAAACAAAAGCTCATGTGTGT 3'
   505                                                              ::::::::::::::::::::::
                                                                 3' CGAAACAAAAGCTCATGTGTGT 5'
                                                                   22                    1
                                                                                      S.S.<<<

>3 S.S. + S.S. AB190285_AA109
TTCTGCTGCTCTTGTTATCAGGagcagtgttgctgcatgcttctgcaagtggcactggcatgctgaatatcaagttttgc
ttgctgttgtgactgatcaacatctcatgtcgtttcagttggCGAAACAAAAGCTCATGTGTGT

4: S.S. + S.S. ==> AB207197_AA108

"  PPC = -100.0%, Size = 144 bp, GC content = 45.1%"
"  FP: Tm = 56.0 (???), ??G = -20.5 (kcal/mol), 3'??G = -3.1 (kcal/mol)"
"  RP: Tm = 58.9 (???), ??G = -22.6 (kcal/mol), 3'??G = -2.7 (kcal/mol)"
  Binding sites: 474(22/22) ... 617(22/22)


>>>S.S.
   1                    22
5' TTCTGCTGCTCTTGTTATCAGG 3'
   :::.::::::::::::::::::                                                                617
5' TTCCGCTGCTCTTGTTATCAGGagcagtgttgctgcatgctt...tctcatgtcgtttcagttggCGAAACAAAAGCTCATGTGTGT 3'
   474                                                              ::::::::::::::::::::::
                                                                 3' CGAAACAAAAGCTCATGTGTGT 5'
                                                                   22                    1
                                                                                      S.S.<<<

>4 S.S. + S.S. AB207197_AA108
TTCTGCTGCTCTTGTTATCAGGagcagtgttgctgcatgcttctgcaagtggcactggcatgctgaatatcaagttttgc
ttgctgttgtgactgatcaacatctcatgtcgtttcagttggCGAAACAAAAGCTCATGTGTGT

5: S.S. + S.S. ==> AB207199_AA107

"  PPC = -100.0%, Size = 144 bp, GC content = 45.1%"
"  FP: Tm = 56.0 (???), ??G = -20.5 (kcal/mol), 3'??G = -3.1 (kcal/mol)"
"  RP: Tm = 58.9 (???), ??G = -22.6 (kcal/mol), 3'??G = -2.7 (kcal/mol)"
  Binding sites: 500(22/22) ... 643(22/22)


>>>S.S.
   1                    22
5' TTCTGCTGCTCTTGTTATCAGG 3'
   ::::::.:::::::::::::::                                                                643
5' TTCTGCCGCTCTTGTTATCAGGagcagtgttgctgcatgctt...tctcatgtcgtttcagttggCGAAACAAAAGCTCATGTGTGT 3'
   500                                                              ::::::::::::::::::::::
                                                                 3' CGAAACAAAAGCTCATGTGTGT 5'
                                                                   22                    1
                                                                                      S.S.<<<

>5 S.S. + S.S. AB207199_AA107
TTCTGCTGCTCTTGTTATCAGGagcagtgttgctgcatgcttctgcaagtggcactggcttgctgaatatcaagttttgc
ttgctgttgtgactgatcaacatctcatgtcgtttcagttggCGAAACAAAAGCTCATGTGTGT

6: S.S. + S.S. ==> AB207202_AA105

"  PPC = -100.0%, Size = 144 bp, GC content = 45.1%"
"  FP: Tm = 59.0 (???), ??G = -22.4 (kcal/mol), 3'??G = -3.1 (kcal/mol)"
"  RP: Tm = 58.9 (???), ??G = -22.6 (kcal/mol), 3'??G = -2.7 (kcal/mol)"
  Binding sites: 505(22/22) ... 648(22/22)


>>>S.S.
   1                    22
5' TTCTGCTGCTCTTGTTATCAGG 3'
   ::::::::::::::::::::::                                                                648
5' TTCTGCTGCTCTTGTTATCAGGagcagtgttgctgcatgctt...tctcaagtcgtttcagttggCGAAACAAAAGCTCATGTGTGT 3'
   505                                                              ::::::::::::::::::::::
                                                                 3' CGAAACAAAAGCTCATGTGTGT 5'
                                                                   22                    1
                                                                                      S.S.<<<

>6 S.S. + S.S. AB207202_AA105
TTCTGCTGCTCTTGTTATCAGGagcagtgttgctgcatgcttctgcaagtggcactggcatgctaaacatcaagttttgc
ttgctgttgtgactgatcaacatctcaagtcgtttcagttggCGAAACAAAAGCTCATGTGTGT

7: S.S. + S.S. ==> AB207203_AA104

"  PPC = -100.0%, Size = 144 bp, GC content = 45.8%"
"  FP: Tm = 59.0 (???), ??G = -22.4 (kcal/mol), 3'??G = -3.1 (kcal/mol)"
"  RP: Tm = 58.9 (???), ??G = -22.6 (kcal/mol), 3'??G = -2.7 (kcal/mol)"
  Binding sites: 505(22/22) ... 648(22/22)


>>>S.S.
   1                    22
5' TTCTGCTGCTCTTGTTATCAGG 3'
   ::::::::::::::::::::::                                                                648
5' TTCTGCTGCTCTTGTTATCAGGagcagtgttgccgcatgctt...tctcatgtcgtttcagttggCGAAACAAAAGCTCATGTGTGT 3'
   505                                                              ::::::::::::::::::::::
                                                                 3' CGAAACAAAAGCTCATGTGTGT 5'
                                                                   22                    1
                                                                                      S.S.<<<

>7 S.S. + S.S. AB207203_AA104
TTCTGCTGCTCTTGTTATCAGGagcagtgttgccgcatgcttctgcaagtggcactggcatgctgaatatcaagttttgc
ttgctgttgtgactgatcaacatctcatgtcgtttcagttggCGAAACAAAAGCTCATGTGTGT

8: S.S. + S.S. ==> AB207206_AA103

"  PPC = -100.0%, Size = 144 bp, GC content = 45.1%"
"  FP: Tm = 59.0 (???), ??G = -22.4 (kcal/mol), 3'??G = -3.1 (kcal/mol)"
"  RP: Tm = 58.9 (???), ??G = -22.6 (kcal/mol), 3'??G = -2.7 (kcal/mol)"
  Binding sites: 538(22/22) ... 681(22/22)


>>>S.S.
   1                    22
5' TTCTGCTGCTCTTGTTATCAGG 3'
   ::::::::::::::::::::::                                                                681
5' TTCTGCTGCTCTTGTTATCAGGagcagtgttgctgcatgctt...tctcatgtcgtttcagttggCGAAACAAAAGCTCATGTGTGT 3'
   538                                                              ::::::::::::::::::::::
                                                                 3' CGAAACAAAAGCTCATGTGTGT 5'
                                                                   22                    1
                                                                                      S.S.<<<

>8 S.S. + S.S. AB207206_AA103
TTCTGCTGCTCTTGTTATCAGGagcagtgttgctgcatgcttctgcaagtggcactggcgtgctaaatatcaagttttgc
ttgctgttgtgactgatcaacatctcatgtcgtttcagttggCGAAACAAAAGCTCATGTGTGT

9: S.S. + S.S. ==> AB207209_AA102

"  PPC = -100.0%, Size = 144 bp, GC content = 45.1%"
"  FP: Tm = 59.0 (???), ??G = -22.4 (kcal/mol), 3'??G = -3.1 (kcal/mol)"
"  RP: Tm = 58.9 (???), ??G = -22.6 (kcal/mol), 3'??G = -2.7 (kcal/mol)"
  Binding sites: 564(22/22) ... 707(22/22)


>>>S.S.
   1                    22
5' TTCTGCTGCTCTTGTTATCAGG 3'
   ::::::::::::::::::::::                                                                707
5' TTCTGCTGCTCTTGTTATCAGGagcagtgttgctgcatgctt...tctcatgtcgtttcagttggCGAAACAAAAGCTCATGTGTGT 3'
   564                                                              ::::::::::::::::::::::
                                                                 3' CGAAACAAAAGCTCATGTGTGT 5'
                                                                   22                    1
                                                                                      S.S.<<<

>9 S.S. + S.S. AB207209_AA102
TTCTGCTGCTCTTGTTATCAGGagcagtgttgctgcatgcttctgcaagtggcactggcatgctgaatatcaagttttgc
ttgctgttgtgactgatcaacatctcatgtcgtttcagttggCGAAACAAAAGCTCATGTGTGT

10: S.S. + S.S. ==> AB207210_AA1.2

"  PPC = -100.0%, Size = 144 bp, GC content = 45.1%"
"  FP: Tm = 59.0 (???), ??G = -22.4 (kcal/mol), 3'??G = -3.1 (kcal/mol)"
"  RP: Tm = 58.9 (???), ??G = -22.6 (kcal/mol), 3'??G = -2.7 (kcal/mol)"
  Binding sites: 451(22/22) ... 594(22/22)


>>>S.S.
   1                    22
5' TTCTGCTGCTCTTGTTATCAGG 3'
   ::::::::::::::::::::::                                                                594
5' TTCTGCTGCTCTTGTTATCAGGagcagtgttgctgcatgctt...tctcatgtcgtttcagttggCGAAACAAAAGCTCATGTGTGT 3'
   451                                                              ::::::::::::::::::::::
                                                                 3' CGAAACAAAAGCTCATGTGTGT 5'
                                                                   22                    1
                                                                                      S.S.<<<

>10 S.S. + S.S. AB207210_AA1.2
TTCTGCTGCTCTTGTTATCAGGagcagtgttgctgcatgcttctgcaagtggcactggcatgctgaatatcaagttttgc
ttgctgttgtgactgatcaacatctcatgtcgtttcagttggCGAAACAAAAGCTCATGTGTGT

11: S.S. + S.S. ==> HE578976_AA1.3

"  PPC = -100.0%, Size = 144 bp, GC content = 44.4%"
"  FP: Tm = 55.4 (???), ??G = -19.7 (kcal/mol), 3'??G = -3.1 (kcal/mol)"
"  RP: Tm = 58.9 (???), ??G = -22.6 (kcal/mol), 3'??G = -2.7 (kcal/mol)"
  Binding sites: 81(22/22) ... 224(22/22)


>>>S.S.
   1                    22
5' TTCTGCTGCTCTTGTTATCAGG 3'
   :.::::::::::::::::::::                                                                224
5' TCCTGCTGCTCTTGTTATCAGGagcagtgttgctgcatgctt...tctcatgtcgtttcagttggCGAAACAAAAGCTCATGTGTGT 3'
   81                                                               ::::::::::::::::::::::
                                                                 3' CGAAACAAAAGCTCATGTGTGT 5'
                                                                   22                    1
                                                                                      S.S.<<<

>11 S.S. + S.S. HE578976_AA1.3
TTCTGCTGCTCTTGTTATCAGGagcagtgttgctgcatgcttctgcaagtggcactggcatgctaaatatcaagttttgc
ttgctgttgtgactgatcaacatctcatgtcgtttcagttggCGAAACAAAAGCTCATGTGTGT

12: S.S. + S.S. ==> OSA_ITS_1

"  PPC = -100.0%, Size = 144 bp, GC content = 44.4%"
"  FP: Tm = 59.0 (???), ??G = -22.4 (kcal/mol), 3'??G = -3.1 (kcal/mol)"
"  RP: Tm = 58.9 (???), ??G = -22.6 (kcal/mol), 3'??G = -2.7 (kcal/mol)"
  Binding sites: 416(22/22) ... 559(22/22)


>>>S.S.
   1                    22
5' TTCTGCTGCTCTTGTTATCAGG 3'
   ::::::::::::::::::::::                                                                559
5' TTCTGCTGCTCTTGTTATCAGGagcagtgttgctgcatgctt...tctcatgtcgtttcagttggCGAAACAAAAGCTCATGTGTGT 3'
   416                                                              ::::::::::::::::::::::
                                                                 3' CGAAACAAAAGCTCATGTGTGT 5'
                                                                   22                    1
                                                                                      S.S.<<<

>12 S.S. + S.S. OSA_ITS_1
TTCTGCTGCTCTTGTTATCAGGagcagtgttgctgcatgcttctgcaagtggcactggcatgctaaatatcaagttttgc
ttgctgttgtgactgatcaacatctcatgtcgtttcagttggCGAAACAAAAGCTCATGTGTGT

13: S.S. + S.S. ==> EF656428_AA130

"  PPC = -100.0%, Size = 144 bp, GC content = 44.4%"
"  FP: Tm = 59.0 (???), ??G = -22.4 (kcal/mol), 3'??G = -3.1 (kcal/mol)"
"  RP: Tm = 58.9 (???), ??G = -22.6 (kcal/mol), 3'??G = -2.7 (kcal/mol)"
  Binding sites: 81(22/22) ... 224(22/22)


>>>S.S.
   1                    22
5' TTCTGCTGCTCTTGTTATCAGG 3'
   ::::::::::::::::::::::                                                                224
5' TTCTGCTGCTCTTGTTATCAGGagcagtgttgctgcatgctt...tctcatgtcgtttcagttggCGAAACAAAAGCTCATGTGTGT 3'
   81                                                               ::::::::::::::::::::::
                                                                 3' CGAAACAAAAGCTCATGTGTGT 5'
                                                                   22                    1
                                                                                      S.S.<<<

>13 S.S. + S.S. EF656428_AA130
TTCTGCTGCTCTTGTTATCAGGagcagtgttgctgcatgcttctgcaagtggcactggcatgctaaatatcaagttttgc
ttgctgttgtgactgatcaacatctcatgtcgtttcagttggCGAAACAAAAGCTCATGTGTGT

14: S.S. + S.S. ==> EF656429_AA127

"  PPC = -100.0%, Size = 144 bp, GC content = 45.1%"
"  FP: Tm = 59.0 (???), ??G = -22.4 (kcal/mol), 3'??G = -3.1 (kcal/mol)"
"  RP: Tm = 58.9 (???), ??G = -22.6 (kcal/mol), 3'??G = -2.7 (kcal/mol)"
  Binding sites: 81(22/22) ... 224(22/22)


>>>S.S.
   1                    22
5' TTCTGCTGCTCTTGTTATCAGG 3'
   ::::::::::::::::::::::                                                                224
5' TTCTGCTGCTCTTGTTATCAGGagcagtgttgctgcatgctt...tctcatgtcgtttcagttggCGAAACAAAAGCTCATGTGTGT 3'
   81                                                               ::::::::::::::::::::::
                                                                 3' CGAAACAAAAGCTCATGTGTGT 5'
                                                                   22                    1
                                                                                      S.S.<<<

>14 S.S. + S.S. EF656429_AA127
TTCTGCTGCTCTTGTTATCAGGagcagtgttgctgcatgcttctgcaagtggcactggcatgctaaatgtcaagttttgc
ttgctgttgtgactgatcaacatctcatgtcgtttcagttggCGAAACAAAAGCTCATGTGTGT

15: S.S. + S.S. ==> EF656430_AA128

"  PPC = -100.0%, Size = 144 bp, GC content = 44.4%"
"  FP: Tm = 59.0 (???), ??G = -22.4 (kcal/mol), 3'??G = -3.1 (kcal/mol)"
"  RP: Tm = 58.9 (???), ??G = -22.6 (kcal/mol), 3'??G = -2.7 (kcal/mol)"
  Binding sites: 81(22/22) ... 224(22/22)


>>>S.S.
   1                    22
5' TTCTGCTGCTCTTGTTATCAGG 3'
   ::::::::::::::::::::::                                                                224
5' TTCTGCTGCTCTTGTTATCAGGagcagtgttgctgcatgctt...tctcatgtcgtttcagttggCGAAACAAAAGCTCATGTGTGT 3'
   81                                                               ::::::::::::::::::::::
                                                                 3' CGAAACAAAAGCTCATGTGTGT 5'
                                                                   22                    1
                                                                                      S.S.<<<

>15 S.S. + S.S. EF656430_AA128
TTCTGCTGCTCTTGTTATCAGGagcagtgttgctgcatgcttctgcaagtggcactggcatgctaaatatcaagttttgc
ttgctgttgtgactgatcaacatctcatgtcgtttcagttggCGAAACAAAAGCTCATGTGTGT

16: S.S. + S.S. ==> EF656431_AA129

"  PPC = -100.0%, Size = 144 bp, GC content = 44.4%"
"  FP: Tm = 59.0 (???), ??G = -22.4 (kcal/mol), 3'??G = -3.1 (kcal/mol)"
"  RP: Tm = 58.9 (???), ??G = -22.6 (kcal/mol), 3'??G = -2.7 (kcal/mol)"
  Binding sites: 81(22/22) ... 224(22/22)


>>>S.S.
   1                    22
5' TTCTGCTGCTCTTGTTATCAGG 3'
   ::::::::::::::::::::::                                                                224
5' TTCTGCTGCTCTTGTTATCAGGagcagtgttgctgcatgctt...tctcatgtcgtttcagttggCGAAACAAAAGCTCATGTGTGT 3'
   81                                                               ::::::::::::::::::::::
                                                                 3' CGAAACAAAAGCTCATGTGTGT 5'
                                                                   22                    1
                                                                                      S.S.<<<

>16 S.S. + S.S. EF656431_AA129
TTCTGCTGCTCTTGTTATCAGGagcagtgttgctgcatgcttctgcaagtggcactggcatgctaaatatcaagttttgc
ttgctgttgtgactgatcaacatctcatgtcgtttcagttggCGAAACAAAAGCTCATGTGTGT

17: S.S. + S.S. ==> EF656432_AA131

"  PPC = -100.0%, Size = 144 bp, GC content = 45.1%"
"  FP: Tm = 59.0 (???), ??G = -22.4 (kcal/mol), 3'??G = -3.1 (kcal/mol)"
"  RP: Tm = 58.9 (???), ??G = -22.6 (kcal/mol), 3'??G = -2.7 (kcal/mol)"
  Binding sites: 81(22/22) ... 224(22/22)


>>>S.S.
   1                    22
5' TTCTGCTGCTCTTGTTATCAGG 3'
   ::::::::::::::::::::::                                                                224
5' TTCTGCTGCTCTTGTTATCAGGagcggtgttgctgcatgctt...tctcatgtcgtttcagttggCGAAACAAAAGCTCATGTGTGT 3'
   81                                                               ::::::::::::::::::::::
                                                                 3' CGAAACAAAAGCTCATGTGTGT 5'
                                                                   22                    1
                                                                                      S.S.<<<

>17 S.S. + S.S. EF656432_AA131
TTCTGCTGCTCTTGTTATCAGGagcggtgttgctgcatgcttctgcaagtggcactggcatgctaaatatcaagttttgc
ttgctgttgtgactgatcaacatctcatgtcgtttcagttggCGAAACAAAAGCTCATGTGTGT

18: S.S. + S.S. ==> AF333504_AA1.1

"  PPC = -100.0%, Size = 144 bp, GC content = 44.4%"
"  FP: Tm = 59.0 (???), ??G = -22.4 (kcal/mol), 3'??G = -3.1 (kcal/mol)"
"  RP: Tm = 58.9 (???), ??G = -22.6 (kcal/mol), 3'??G = -2.7 (kcal/mol)"
  Binding sites: 385(22/22) ... 528(22/22)


>>>S.S.
   1                    22
5' TTCTGCTGCTCTTGTTATCAGG 3'
   ::::::::::::::::::::::                                                                528
5' TTCTGCTGCTCTTGTTATCAGGagcagtgttgctgcatgctt...tctcatgtcgtttcagttggCGAAACAAAAGCTCATGTGTGT 3'
   385                                                              ::::::::::::::::::::::
                                                                 3' CGAAACAAAAGCTCATGTGTGT 5'
                                                                   22                    1
                                                                                      S.S.<<<

>18 S.S. + S.S. AF333504_AA1.1
TTCTGCTGCTCTTGTTATCAGGagcagtgttgctgcatgcttctgcaagtggcactggcatgctaaatatcaagttttgc
ttgctgttgtgactgatcaacatctcatgtcgtttcagttggCGAAACAAAAGCTCATGTGTGT

19: S.S. + S.S. ==> AF333505_AA1

"  PPC = -100.0%, Size = 144 bp, GC content = 44.4%"
"  FP: Tm = 59.0 (???), ??G = -22.4 (kcal/mol), 3'??G = -3.1 (kcal/mol)"
"  RP: Tm = 58.9 (???), ??G = -22.6 (kcal/mol), 3'??G = -2.7 (kcal/mol)"
  Binding sites: 385(22/22) ... 528(22/22)


>>>S.S.
   1                    22
5' TTCTGCTGCTCTTGTTATCAGG 3'
   ::::::::::::::::::::::                                                                528
5' TTCTGCTGCTCTTGTTATCAGGagcagtgttgctgcatgctt...tctcatgtcgtttcagttggCGAAACAAAAGCTCATGTGTGT 3'
   385                                                              ::::::::::::::::::::::
                                                                 3' CGAAACAAAAGCTCATGTGTGT 5'
                                                                   22                    1
                                                                                      S.S.<<<

>19 S.S. + S.S. AF333505_AA1
TTCTGCTGCTCTTGTTATCAGGagcagtgttgctgcatgcttctgcaagtggcactggcatgctaaatatcaagttttgc
ttgctgttgtgactgatcaacatctcatgtcgtttcagttggCGAAACAAAAGCTCATGTGTGT

20: S.S. + S.S. ==> EF378617_AA124

"  PPC = -100.0%, Size = 144 bp, GC content = 44.4%"
"  FP: Tm = 58.9 (???), ??G = -22.6 (kcal/mol), 3'??G = -2.7 (kcal/mol)"
"  RP: Tm = 55.3 (???), ??G = -20.2 (kcal/mol), 3'??G = -3.1 (kcal/mol)"
  Binding sites: 36(22/22) ... 179(22/22)


>>>S.S.
   1                    22
5' ACACACATGAGCTTTTGTTTCG 3'
   ::::::::::::::::::::::                                                                179
5' ACACACATGAGCTTTTGTTTCGccaactgaaacgacatgaga...aagcatgcagcaacactgctCCTGATAACAAGACCAGCAGAA 3'
   36                                                               :::::::::::::.::::::::
                                                                 3' CCTGATAACAAGAGCAGCAGAA 5'
                                                                   22                    1
                                                                                      S.S.<<<

>20 S.S. + S.S. EF378617_AA124
ACACACATGAGCTTTTGTTTCGccaactgaaacgacatgagatgttgatcagtcacaacagcaagcaaaacttgatattt
agcatgccagtgccacttgcagaagcatgcagcaacactgctCCTGATAACAAGAGCAGCAGAA

21: S.S. + S.S. ==> AB207200_AA106

"  PPC = -63.3%, Size = 144 bp, GC content = 45.1%"
"  FP: Tm = 59.0 (???), ??G = -22.4 (kcal/mol), 3'??G = -3.1 (kcal/mol)"
"  RP: Tm = 49.5 (???), ??G = -16.4 (kcal/mol), 3'??G = -2.7 (kcal/mol)"
  Binding sites: 476(22/22) ... 614(17/22)


>>>S.S.
   1                    22
5' TTCTGCTGCTCTTGTTATCAGG 3'
   ::::::::::::::::::::::                                                           614
5' TTCTGCTGCTCTTGTTATCAGGagcagtgttgctgcatgctt...tctcatgtcgtttcagttggCGAAACAAAAGCTCATG 3'
   476                                                              :::::::::::::::::
                                                                 3' CGAAACAAAAGCTCATGtgtgt 5'
                                                                   22               6    1
                                                                                      S.S.<<<

>21 S.S. + S.S. AB207200_AA106
TTCTGCTGCTCTTGTTATCAGGagcagtgttgctgcatgcttctgcaagtggcactggcatgctgaatatcaagttttgc
ttgctgttgtgactgatcaacatctcatgtcgtttcagttggCGAAACAAAAGCTCATGtgtgt

22: S.S. + S.S. ==> AF180120_AA118

"  PPC = -56.5%, Size = 142 bp, GC content = 45.1%"
"  FP: Tm = 47.1 (???), ??G = -15.0 (kcal/mol), 3'??G = -3.1 (kcal/mol)"
"  RP: Tm = 58.9 (???), ??G = -22.6 (kcal/mol), 3'??G = -2.7 (kcal/mol)"
  Binding sites: 371(16/22) ... 506(22/22)


>>>S.S.
   1     7              22
5' ttctgcTGCTCTTGTTATCAGG 3'
         ::::::::::::::::                                                                506
      5' TGCTCTTGTTATCAGGagcagtgttgctgcatgctt...cctcatgtcgtttcagttggCGAAACAAAAGCTCATGTGTGT 3'
         371                                                        ::::::::::::::::::::::
                                                                 3' CGAAACAAAAGCTCATGTGTGT 5'
                                                                   22                    1
                                                                                      S.S.<<<

>22 S.S. + S.S. AF180120_AA118
ttctgcTGCTCTTGTTATCAGGagcagtgttgctgcatgcttctgcaagtggcactggcatgctaaatatcaagttttgc
ttgctgttgtgactgatcaacctcatgtcgtttcagttggCGAAACAAAAGCTCATGTGTGT

23: S.S. + S.S. ==> AB190284_AA132

"  PPC = -43.6%, Size = 144 bp, GC content = 45.1%"
"  FP: Tm = 59.0 (???), ??G = -22.4 (kcal/mol), 3'??G = -3.1 (kcal/mol)"
"  RP: Tm = 42.6 (???), ??G = -13.1 (kcal/mol), 3'??G = -2.7 (kcal/mol)"
  Binding sites: 505(22/22) ... 640(14/22)


>>>S.S.
   1                    22
5' TTCTGCTGCTCTTGTTATCAGG 3'
   ::::::::::::::::::::::                                                        640
5' TTCTGCTGCTCTTGTTATCAGGagcagtgttgctgcatgctt...tctcatgtcgtttcagttggCGAAACAAAAGCTC 3'
   505                                                              ::::::::::::::
                                                                 3' CGAAACAAAAGCTCatgtgtgt 5'
                                                                   22            9       1
                                                                                      S.S.<<<

>23 S.S. + S.S. AB190284_AA132
TTCTGCTGCTCTTGTTATCAGGagcagtgttgctgcatgcttctgcaagtggcactggcatgctgaatatcaagttttgc
ttgctgttgtgactgatcaacatctcatgtcgtttcagttggCGAAACAAAAGCTCatgtgtgt

24: S.S. + S.S. ==> EU449028_AA9

"  PPC = -37.6%, Size = 144 bp, GC content = 45.1%"
"  FP: Tm = 34.9 (???), ??G = -10.6 (kcal/mol), 3'??G = -3.1 (kcal/mol)"
"  RP: Tm = 58.9 (???), ??G = -22.6 (kcal/mol), 3'??G = -2.7 (kcal/mol)"
  Binding sites: 90(13/22) ... 224(22/22)


>>>S.S.
   1        10          22
5' ttctgctgcTCTTGTTATCAGG 3'
            :::::::::::::                                                                224
         5' TCTTGTTATCAGGagcagtgttgctgcgtgctt...tctcatgtcgtttcagttggCGAAACAAAAGCTCATGTGTGT 3'
            90                                                      ::::::::::::::::::::::
                                                                 3' CGAAACAAAAGCTCATGTGTGT 5'
                                                                   22                    1
                                                                                      S.S.<<<

>24 S.S. + S.S. EU449028_AA9
ttctgctgcTCTTGTTATCAGGagcagtgttgctgcgtgcttctgcaagtggcactggcatgctaaatatcaagttttgc
ttgctgttgtgactgatcaacatctcatgtcgtttcagttggCGAAACAAAAGCTCATGTGTGT

25: S.S. + S.S. ==> EU074925_AA151

"  PPC = -17.2%, Size = 144 bp, GC content = 46.5%"
"  FP: Tm = 21.4 (???), ??G = -7.5 (kcal/mol), 3'??G = -3.1 (kcal/mol)"
"  RP: Tm = 17.7 (???), ??G = -6.9 (kcal/mol), 3'??G = -2.7 (kcal/mol)"
  Binding sites: 110(10/22) ... 228(9/22)


>>>S.S.
   1           13       22
5' ttctgctgctctTGTTATCAGG 3'
               ::::::::::                                                   228
            5' TGTTATCAGGagcagtgctgctgcatgctt...tctcatgtcgtttcagttggCGAAACAAA 3'
               110                                                  :::::::::
                                                                 3' CGAAACAAAagctcatgtgtgt 5'
                                                                   22      14            1
                                                                                      S.S.<<<

>25 S.S. + S.S. EU074925_AA151
ttctgctgctctTGTTATCAGGagcagtgctgctgcatgcttctgcaattggcactggcatgctaagtaccaagtttcgc
ttgctgttgtgactgatcaacatctcatgtcgtttcagttggCGAAACAAAagctcatgtgtgt

26: S.S. + S.S. ==> EU074935_AA145

"  PPC = -16.6%, Size = 144 bp, GC content = 46.5%"
"  FP: Tm = 59.0 (???), ??G = -22.4 (kcal/mol), 3'??G = -3.1 (kcal/mol)"
"  RP: Tm = 17.7 (???), ??G = -6.9 (kcal/mol), 3'??G = -2.7 (kcal/mol)"
  Binding sites: 98(22/22) ... 228(9/22)


>>>S.S.
   1                    22
5' TTCTGCTGCTCTTGTTATCAGG 3'
   ::::::::::::::::::::::                                                   228
5' TTCTGCTGCTCTTGTTATCAGGagcagtgctgctgcatgctt...tctcatgtcgtttcagttggCGAAACAAA 3'
   98                                                               :::::::::
                                                                 3' CGAAACAAAagctcatgtgtgt 5'
                                                                   22      14            1
                                                                                      S.S.<<<

>26 S.S. + S.S. EU074935_AA145
TTCTGCTGCTCTTGTTATCAGGagcagtgctgctgcatgcttctgcaattggcactggcatgctaagtaccaagtttcgc
ttgctgttgtgactgatcaacatctcatgtcgtttcagttggCGAAACAAAagctcatgtgtgt

27: S.S. + S.S. ==> EU074936_AA146

"  PPC = -16.6%, Size = 144 bp, GC content = 46.5%"
"  FP: Tm = 59.0 (???), ??G = -22.4 (kcal/mol), 3'??G = -3.1 (kcal/mol)"
"  RP: Tm = 17.7 (???), ??G = -6.9 (kcal/mol), 3'??G = -2.7 (kcal/mol)"
  Binding sites: 98(22/22) ... 228(9/22)


>>>S.S.
   1                    22
5' TTCTGCTGCTCTTGTTATCAGG 3'
   ::::::::::::::::::::::                                                   228
5' TTCTGCTGCTCTTGTTATCAGGagcagtgctgctgcatgctt...tctcatgtcgtttcagttggCGAAACAAA 3'
   98                                                               :::::::::
                                                                 3' CGAAACAAAagctcatgtgtgt 5'
                                                                   22      14            1
                                                                                      S.S.<<<

>27 S.S. + S.S. EU074936_AA146
TTCTGCTGCTCTTGTTATCAGGagcagtgctgctgcatgcttctgcaattggcactggcatgctaagtaccaagtttcgc
ttgctgttgtgactgatcaacatctcatgtcgtttcagttggCGAAACAAAagctcatgtgtgt

28: S.S. + S.S. ==> EU074937_AA147

"  PPC = -16.6%, Size = 144 bp, GC content = 46.5%"
"  FP: Tm = 59.0 (???), ??G = -22.4 (kcal/mol), 3'??G = -3.1 (kcal/mol)"
"  RP: Tm = 17.7 (???), ??G = -6.9 (kcal/mol), 3'??G = -2.7 (kcal/mol)"
  Binding sites: 98(22/22) ... 228(9/22)


>>>S.S.
   1                    22
5' TTCTGCTGCTCTTGTTATCAGG 3'
   ::::::::::::::::::::::                                                   228
5' TTCTGCTGCTCTTGTTATCAGGagcagtgctgctgcatgctt...tctcatgtcgtttcagttggCGAAACAAA 3'
   98                                                               :::::::::
                                                                 3' CGAAACAAAagctcatgtgtgt 5'
                                                                   22      14            1
                                                                                      S.S.<<<

>28 S.S. + S.S. EU074937_AA147
TTCTGCTGCTCTTGTTATCAGGagcagtgctgctgcatgcttctgcaattggcactggcatgctaagtaccaagtttcgc
ttgctgttgtgactgatcaacatctcatgtcgtttcagttggCGAAACAAAagctcatgtgtgt

29: S.S. + S.S. ==> EU074859_AA156

"  PPC = -16.6%, Size = 144 bp, GC content = 46.5%"
"  FP: Tm = 59.0 (???), ??G = -22.4 (kcal/mol), 3'??G = -3.1 (kcal/mol)"
"  RP: Tm = 17.7 (???), ??G = -6.9 (kcal/mol), 3'??G = -2.7 (kcal/mol)"
  Binding sites: 474(22/22) ... 604(9/22)


>>>S.S.
   1                    22
5' TTCTGCTGCTCTTGTTATCAGG 3'
   ::::::::::::::::::::::                                                   604
5' TTCTGCTGCTCTTGTTATCAGGagcagtgctgctgcatgctt...tctcatgtcgtttcagttggCGAAACAAA 3'
   474                                                              :::::::::
                                                                 3' CGAAACAAAagctcatgtgtgt 5'
                                                                   22      14            1
                                                                                      S.S.<<<

>29 S.S. + S.S. EU074859_AA156
TTCTGCTGCTCTTGTTATCAGGagcagtgctgctgcatgcttctgcaattggcactggcatgctaagtaccaagtttcgc
ttgctgttgtgactgatcaacatctcatgtcgtttcagttggCGAAACAAAagctcatgtgtgt

30: S.S. + S.S. ==> EU074962_AA139

"  PPC = -16.6%, Size = 144 bp, GC content = 46.5%"
"  FP: Tm = 59.0 (???), ??G = -22.4 (kcal/mol), 3'??G = -3.1 (kcal/mol)"
"  RP: Tm = 17.7 (???), ??G = -6.9 (kcal/mol), 3'??G = -2.7 (kcal/mol)"
  Binding sites: 474(22/22) ... 604(9/22)


>>>S.S.
   1                    22
5' TTCTGCTGCTCTTGTTATCAGG 3'
   ::::::::::::::::::::::                                                   604
5' TTCTGCTGCTCTTGTTATCAGGagcagtgctgctgcatgctt...tctcatgtcgtttcagttggCGAAACAAA 3'
   474                                                              :::::::::
                                                                 3' CGAAACAAAagctcatgtgtgt 5'
                                                                   22      14            1
                                                                                      S.S.<<<

>30 S.S. + S.S. EU074962_AA139
TTCTGCTGCTCTTGTTATCAGGagcagtgctgctgcatgcttctgcaattggcactggcatgctaagtaccaagtttcgc
ttgctgttgtgactgatcaacatctcatgtcgtttcagttggCGAAACAAAagctcatgtgtgt

31: S.S. + S.S. ==> EU449043_AA3B

"  PPC = -16.6%, Size = 144 bp, GC content = 45.8%"
"  FP: Tm = 59.0 (???), ??G = -22.4 (kcal/mol), 3'??G = -3.1 (kcal/mol)"
"  RP: Tm = 17.7 (???), ??G = -6.9 (kcal/mol), 3'??G = -2.7 (kcal/mol)"
  Binding sites: 80(22/22) ... 210(9/22)


>>>S.S.
   1                    22
5' TTCTGCTGCTCTTGTTATCAGG 3'
   ::::::::::::::::::::::                                                   210
5' TTCTGCTGCTCTTGTTATCAGGagcagtgctgctgcatgctt...tctcatgtcgtttcagttggCGAAACAAA 3'
   80                                                               :::::::::
                                                                 3' CGAAACAAAagctcatgtgtgt 5'
                                                                   22      14            1
                                                                                      S.S.<<<

>31 S.S. + S.S. EU449043_AA3B
TTCTGCTGCTCTTGTTATCAGGagcagtgctgctgcatgcttctgcaattggcactggcatgctaagtaccaagttttgc
ttgctgttgtgactgatcaacatctcatgtcgtttcagttggCGAAACAAAagctcatgtgtgt

32: S.S. + S.S. ==> AF183575_AA116

"  PPC = -16.6%, Size = 144 bp, GC content = 47.2%"
"  FP: Tm = 59.0 (???), ??G = -22.4 (kcal/mol), 3'??G = -3.1 (kcal/mol)"
"  RP: Tm = 17.7 (???), ??G = -6.9 (kcal/mol), 3'??G = -2.7 (kcal/mol)"
  Binding sites: 504(22/22) ... 634(9/22)


>>>S.S.
   1                    22
5' TTCTGCTGCTCTTGTTATCAGG 3'
   ::::::::::::::::::::::                                                   634
5' TTCTGCTGCTCTTGTTATCAGGagcagtgctgctgcatgctt...tctcatgtcgtttcagttggCGAAACAAA 3'
   504                                                              :::::::::
                                                                 3' CGAAACAAAagctcatgtgtgt 5'
                                                                   22      14            1
                                                                                      S.S.<<<

>32 S.S. + S.S. AF183575_AA116
TTCTGCTGCTCTTGTTATCAGGagcagtgctgctgcatgcttctgcaattggcactggcatgctaagtaccaagtttcgc
tcgctgttgtgactgatcaacatctcatgtcgtttcagttggCGAAACAAAagctcatgtgtgt

33: S.S. + S.S. ==> EU074856_AA155

"  PPC = -16.6%, Size = 144 bp, GC content = 47.2%"
"  FP: Tm = 59.0 (???), ??G = -22.4 (kcal/mol), 3'??G = -3.1 (kcal/mol)"
"  RP: Tm = 17.7 (???), ??G = -6.9 (kcal/mol), 3'??G = -2.7 (kcal/mol)"
  Binding sites: 474(22/22) ... 604(9/22)


>>>S.S.
   1                    22
5' TTCTGCTGCTCTTGTTATCAGG 3'
   ::::::::::::::::::::::                                                   604
5' TTCTGCTGCTCTTGTTATCAGGagcagtgctgctgcatgctt...tctcatgtcgtttcagttggCGAAACAAA 3'
   474                                                              :::::::::
                                                                 3' CGAAACAAAagctcatgtgtgt 5'
                                                                   22      14            1
                                                                                      S.S.<<<

>33 S.S. + S.S. EU074856_AA155
TTCTGCTGCTCTTGTTATCAGGagcagtgctgctgcatgcttctgcaattggcactggcatgctaagtaccgagtttcgc
ttgctgttgtgactgatcaacatctcatgtcgtttcagttggCGAAACAAAagctcatgtgtgt

34: S.S. + S.S. ==> AF186058_AA6

"  PPC = -16.6%, Size = 144 bp, GC content = 46.5%"
"  FP: Tm = 59.0 (???), ??G = -22.4 (kcal/mol), 3'??G = -3.1 (kcal/mol)"
"  RP: Tm = 17.7 (???), ??G = -6.9 (kcal/mol), 3'??G = -2.7 (kcal/mol)"
  Binding sites: 504(22/22) ... 634(9/22)


>>>S.S.
   1                    22
5' TTCTGCTGCTCTTGTTATCAGG 3'
   ::::::::::::::::::::::                                                   634
5' TTCTGCTGCTCTTGTTATCAGGagcagtgctgctgcatgctt...tctcatgtcgtttcagttggCGAAACAAA 3'
   504                                                              :::::::::
                                                                 3' CGAAACAAAagctcatgtgtgt 5'
                                                                   22      14            1
                                                                                      S.S.<<<

>34 S.S. + S.S. AF186058_AA6
TTCTGCTGCTCTTGTTATCAGGagcagtgctgctgcatgcttctgcaattggcactggcatgctaagtaccaagtttcgc
ttgctgttgtgactgatcaacatctcatgtcgtttcagttggCGAAACAAAagctcatgtgtgt

35: S.S. + S.S. ==> EU074860_AA154

"  PPC = -16.6%, Size = 144 bp, GC content = 46.5%"
"  FP: Tm = 59.0 (???), ??G = -22.4 (kcal/mol), 3'??G = -3.1 (kcal/mol)"
"  RP: Tm = 17.7 (???), ??G = -6.9 (kcal/mol), 3'??G = -2.7 (kcal/mol)"
  Binding sites: 474(22/22) ... 604(9/22)


>>>S.S.
   1                    22
5' TTCTGCTGCTCTTGTTATCAGG 3'
   ::::::::::::::::::::::                                                   604
5' TTCTGCTGCTCTTGTTATCAGGagcagtgctgctgcatgctt...tctcatgtcgtttcagttggCGAAACAAA 3'
   474                                                              :::::::::
                                                                 3' CGAAACAAAagctcatgtgtgt 5'
                                                                   22      14            1
                                                                                      S.S.<<<

>35 S.S. + S.S. EU074860_AA154
TTCTGCTGCTCTTGTTATCAGGagcagtgctgctgcatgcttctgcaattggcactggcatgctaagtaccaagtttcgc
ttgctgttgtgactgatcaacatctcatgtcgtttcagttggCGAAACAAAagctcatgtgtgt

36: S.S. + S.S. ==> AF333507_AA3

"  PPC = -16.6%, Size = 144 bp, GC content = 46.5%"
"  FP: Tm = 59.0 (???), ??G = -22.4 (kcal/mol), 3'??G = -3.1 (kcal/mol)"
"  RP: Tm = 17.7 (???), ??G = -6.9 (kcal/mol), 3'??G = -2.7 (kcal/mol)"
  Binding sites: 384(22/22) ... 514(9/22)


>>>S.S.
   1                    22
5' TTCTGCTGCTCTTGTTATCAGG 3'
   ::::::::::::::::::::::                                                   514
5' TTCTGCTGCTCTTGTTATCAGGagcagtgctgctgcatgctt...tctcatgtcgtttcagttggCGAAACAAA 3'
   384                                                              :::::::::
                                                                 3' CGAAACAAAagctcatgtgtgt 5'
                                                                   22      14            1
                                                                                      S.S.<<<

>36 S.S. + S.S. AF333507_AA3
TTCTGCTGCTCTTGTTATCAGGagcagtgctgctgcatgcttctgcaattggcactggcatgctaagtaccaagtttcgc
ttgctgttgtgactgatcaacatctcatgtcgtttcagttggCGAAACAAAagctcatgtgtgt

37: S.S. + S.S. ==> AF333508_AA5

"  PPC = -16.6%, Size = 144 bp, GC content = 46.5%"
"  FP: Tm = 59.0 (???), ??G = -22.4 (kcal/mol), 3'??G = -3.1 (kcal/mol)"
"  RP: Tm = 17.7 (???), ??G = -6.9 (kcal/mol), 3'??G = -2.7 (kcal/mol)"
  Binding sites: 385(22/22) ... 515(9/22)


>>>S.S.
   1                    22
5' TTCTGCTGCTCTTGTTATCAGG 3'
   ::::::::::::::::::::::                                                   515
5' TTCTGCTGCTCTTGTTATCAGGagcagtgctgctgcatgctt...tctcatgtcgtttcagttggCGAAACAAA 3'
   385                                                              :::::::::
                                                                 3' CGAAACAAAagctcatgtgtgt 5'
                                                                   22      14            1
                                                                                      S.S.<<<

>37 S.S. + S.S. AF333508_AA5
TTCTGCTGCTCTTGTTATCAGGagcagtgctgctgcatgcttctgcaatgggcactggcatgctaagtaccaagttttgc
ttgctgttgtgactgatcaacatctcatgtcgtttcagttggCGAAACAAAagctcatgtgtgt

38: S.S. + S.S. ==> EU074938_AA148

"  PPC = -16.6%, Size = 144 bp, GC content = 46.5%"
"  FP: Tm = 59.0 (???), ??G = -22.4 (kcal/mol), 3'??G = -3.1 (kcal/mol)"
"  RP: Tm = 17.7 (???), ??G = -6.9 (kcal/mol), 3'??G = -2.7 (kcal/mol)"
  Binding sites: 98(22/22) ... 228(9/22)


>>>S.S.
   1                    22
5' TTCTGCTGCTCTTGTTATCAGG 3'
   ::::::::::::::::::::::                                                   228
5' TTCTGCTGCTCTTGTTATCAGGagcagtgctgctgcatgctt...tctcatgtcgtttcagttggCGAAACAAA 3'
   98                                                               :::::::::
                                                                 3' CGAAACAAAagctcatgtgtgt 5'
                                                                   22      14            1
                                                                                      S.S.<<<

>38 S.S. + S.S. EU074938_AA148
TTCTGCTGCTCTTGTTATCAGGagcagtgctgctgcatgcttctgcaattggcactggcatgctaagtaccaagtttcgc
tagctgttgtgactgatcaacatctcatgtcgtttcagttggCGAAACAAAagctcatgtgtgt

39: S.S. + S.S. ==> EU074927_AA152

"  PPC = -16.6%, Size = 144 bp, GC content = 45.8%"
"  FP: Tm = 59.0 (???), ??G = -22.4 (kcal/mol), 3'??G = -3.1 (kcal/mol)"
"  RP: Tm = 17.7 (???), ??G = -6.9 (kcal/mol), 3'??G = -2.7 (kcal/mol)"
  Binding sites: 98(22/22) ... 228(9/22)


>>>S.S.
   1                    22
5' TTCTGCTGCTCTTGTTATCAGG 3'
   ::::::::::::::::::::::                                                   228
5' TTCTGCTGCTCTTGTTATCAGGagcagtgctgctgcatgctt...tctcatttcgtttcagttggCGAAACAAA 3'
   98                                                               :::::::::
                                                                 3' CGAAACAAAagctcatgtgtgt 5'
                                                                   22      14            1
                                                                                      S.S.<<<

>39 S.S. + S.S. EU074927_AA152
TTCTGCTGCTCTTGTTATCAGGagcagtgctgctgcatgcttctgcaattggcactggcatgctaagtaccaagtttcgc
ttgctgttgtgactgatcaacatctcatttcgtttcagttggCGAAACAAAagctcatgtgtgt

40: S.S. + S.S. ==> EU074928_AA150

"  PPC = -16.6%, Size = 144 bp, GC content = 46.5%"
"  FP: Tm = 59.0 (???), ??G = -22.4 (kcal/mol), 3'??G = -3.1 (kcal/mol)"
"  RP: Tm = 17.7 (???), ??G = -6.9 (kcal/mol), 3'??G = -2.7 (kcal/mol)"
  Binding sites: 98(22/22) ... 228(9/22)


>>>S.S.
   1                    22
5' TTCTGCTGCTCTTGTTATCAGG 3'
   ::::::::::::::::::::::                                                   228
5' TTCTGCTGCTCTTGTTATCAGGagcagtgctgctgcatgctt...tctcatgtcgtttcagttggCGAAACAAA 3'
   98                                                               :::::::::
                                                                 3' CGAAACAAAagctcatgtgtgt 5'
                                                                   22      14            1
                                                                                      S.S.<<<

>40 S.S. + S.S. EU074928_AA150
TTCTGCTGCTCTTGTTATCAGGagcagtgctgctgcatgcttctgcaattggcactggcatgctaagtaccaagtttcgc
ttgctgttgtgactgatcaacatctcatgtcgtttcagttggCGAAACAAAagctcatgtgtgt

41: S.S. + S.S. ==> EU074930_AA140

"  PPC = -16.6%, Size = 144 bp, GC content = 46.5%"
"  FP: Tm = 59.0 (???), ??G = -22.4 (kcal/mol), 3'??G = -3.1 (kcal/mol)"
"  RP: Tm = 17.7 (???), ??G = -6.9 (kcal/mol), 3'??G = -2.7 (kcal/mol)"
  Binding sites: 98(22/22) ... 228(9/22)


>>>S.S.
   1                    22
5' TTCTGCTGCTCTTGTTATCAGG 3'
   ::::::::::::::::::::::                                                   228
5' TTCTGCTGCTCTTGTTATCAGGagcagtgctgctgcatgctt...tctcatgtcgtttcagttggCGAAACAAA 3'
   98                                                               :::::::::
                                                                 3' CGAAACAAAagctcatgtgtgt 5'
                                                                   22      14            1
                                                                                      S.S.<<<

>41 S.S. + S.S. EU074930_AA140
TTCTGCTGCTCTTGTTATCAGGagcagtgctgctgcatgcttctgcaattggcactggcatgctaagtaccaagtttcgc
ttgctgttgtgactgatcaacatctcatgtcgtttcagttggCGAAACAAAagctcatgtgtgt

42: S.S. + S.S. ==> EU074931_AA141

"  PPC = -16.6%, Size = 144 bp, GC content = 46.5%"
"  FP: Tm = 59.0 (???), ??G = -22.4 (kcal/mol), 3'??G = -3.1 (kcal/mol)"
"  RP: Tm = 17.7 (???), ??G = -6.9 (kcal/mol), 3'??G = -2.7 (kcal/mol)"
  Binding sites: 98(22/22) ... 228(9/22)


>>>S.S.
   1                    22
5' TTCTGCTGCTCTTGTTATCAGG 3'
   ::::::::::::::::::::::                                                   228
5' TTCTGCTGCTCTTGTTATCAGGagcagtgctgctgcatgctt...tctcatgtcgtttcagttggCGAAACAAA 3'
   98                                                               :::::::::
                                                                 3' CGAAACAAAagctcatgtgtgt 5'
                                                                   22      14            1
                                                                                      S.S.<<<

>42 S.S. + S.S. EU074931_AA141
TTCTGCTGCTCTTGTTATCAGGagcagtgctgctgcatgcttctgcaattggcactggcatgctaagtaccaagtttcgc
ttgctgttgtgactgatcaacatctcatgtcgtttcagttggCGAAACAAAagctcatgtgtgt

43: S.S. + S.S. ==> EU074932_AA142

"  PPC = -16.6%, Size = 144 bp, GC content = 46.5%"
"  FP: Tm = 59.0 (???), ??G = -22.4 (kcal/mol), 3'??G = -3.1 (kcal/mol)"
"  RP: Tm = 17.7 (???), ??G = -6.9 (kcal/mol), 3'??G = -2.7 (kcal/mol)"
  Binding sites: 98(22/22) ... 228(9/22)


>>>S.S.
   1                    22
5' TTCTGCTGCTCTTGTTATCAGG 3'
   ::::::::::::::::::::::                                                   228
5' TTCTGCTGCTCTTGTTATCAGGagcagtgctgctgcatgctt...tctcatgtcgtttcagttggCGAAACAAA 3'
   98                                                               :::::::::
                                                                 3' CGAAACAAAagctcatgtgtgt 5'
                                                                   22      14            1
                                                                                      S.S.<<<

>43 S.S. + S.S. EU074932_AA142
TTCTGCTGCTCTTGTTATCAGGagcagtgctgctgcatgcttctgcaattggcactggcatgctaagtaccaagtttcgc
ttgctgttgtgactgatcaacatctcatgtcgtttcagttggCGAAACAAAagctcatgtgtgt

44: S.S. + S.S. ==> EU074933_AA143

"  PPC = -16.6%, Size = 144 bp, GC content = 45.8%"
"  FP: Tm = 59.0 (???), ??G = -22.4 (kcal/mol), 3'??G = -3.1 (kcal/mol)"
"  RP: Tm = 17.7 (???), ??G = -6.9 (kcal/mol), 3'??G = -2.7 (kcal/mol)"
  Binding sites: 98(22/22) ... 228(9/22)


>>>S.S.
   1                    22
5' TTCTGCTGCTCTTGTTATCAGG 3'
   ::::::::::::::::::::::                                                   228
5' TTCTGCTGCTCTTGTTATCAGGagcagtgctgctgcatgctt...tctcatgtcgtttcagttggCGAAACAAA 3'
   98                                                               :::::::::
                                                                 3' CGAAACAAAagctcatgtgtgt 5'
                                                                   22      14            1
                                                                                      S.S.<<<

>44 S.S. + S.S. EU074933_AA143
TTCTGCTGCTCTTGTTATCAGGagcagtgctgctgcatgcttctgcaattggtactggcatgctaagtaccaagtttcgc
ttgctgttgtgactgatcaacatctcatgtcgtttcagttggCGAAACAAAagctcatgtgtgt

45: S.S. + S.S. ==> EU074934_AA144

"  PPC = -16.6%, Size = 144 bp, GC content = 46.5%"
"  FP: Tm = 59.0 (???), ??G = -22.4 (kcal/mol), 3'??G = -3.1 (kcal/mol)"
"  RP: Tm = 17.7 (???), ??G = -6.9 (kcal/mol), 3'??G = -2.7 (kcal/mol)"
  Binding sites: 98(22/22) ... 228(9/22)


>>>S.S.
   1                    22
5' TTCTGCTGCTCTTGTTATCAGG 3'
   ::::::::::::::::::::::                                                   228
5' TTCTGCTGCTCTTGTTATCAGGagcagtgctgctgcatgctt...tctcatgtcgtttcagttggCGAAACAAA 3'
   98                                                               :::::::::
                                                                 3' CGAAACAAAagctcatgtgtgt 5'
                                                                   22      14            1
                                                                                      S.S.<<<

>45 S.S. + S.S. EU074934_AA144
TTCTGCTGCTCTTGTTATCAGGagcagtgctgctgcatgcttctgcaattggcactggcatgctaagtaccaagtttcgc
ttgctgttgtgactgatcaacatctcatgtcgtttcagttggCGAAACAAAagctcatgtgtgt


################################################################################

                                  InFile: OSA_primer.fa
                                 OutFile: OSA4.txt
                                Database: Coral-Symbio-Dino_rDNA.fas
                              Degenerate: No
                                 k value: 9

Concentration of monovalent cations [mM]: 50
  Concentration of divalent cations [mM]: 1.5
  Concentration of annealing oligos [nM]: 50
             Concentration of dNTPs [mM]: 0.25

                          PPC cutoff [%]: 10.0
                         Size start [bp]: 50
                          Size stop [bp]: 2000
                           Tm start [???]: 0
                            Tm stop [???]: Unlimited
                    ??G start [kcal/mol]: Unlimited
                     ??G stop [kcal/mol]: 0


Time used: 0.07 s
Date: 2018-11-18 21:35:18
