# Supplementary material for: Genome Size, rDNA Copy, and qPCR Assays for Symbiodiniaceae
Source: Front Microbiol. 2020 May 26;11:847. doi: 10.3389/fmicb.2020.00847 (PMC7264167; doi:10.3389/fmicb.2020.00847)
Supplement: Supplementary file 10 [file Data_Sheet_3.zip › Supplementary File S3.B.txt]

Supplementary File S3. (B) Breviolum

MFEprimer V2.0 [Nov-8-2011]

Wubin Qu, Zhiyong Shen, Dongsheng Zhao, Yi Yang and Chenggang Zhang. (2009)
MFEprimer: multiple factor evaluation of the specificity of PCR primers,
Bioinformatics, 25(2), 276-278.


Query = S.B.; S.B.
        2 primer sequences


Database = DATA.fas


Reports Beginning...............................................................


Distribution of 19 potential PCR amplicons predicted by MFEprimer-2.0 on the query primers


[Sorted by average Tm in descending order]
                                                                  FP      RP      FP      RP      FP      RP 
                                                 Size    PPC      Tm      Tm      ΔG     ΔG    3'ΔG   3'ΔG
Primers producing potential PCR products:        (bp)    (%)      ℃      ℃      (kcal/mol)        (kcal/mol)  


1: AY239361_BB11                                  128   -92.6    54.8    57.3   -18.9   -20.9    -2.3    -4.3
2: AF499785_BB8                                   127   -92.6    54.8    57.3   -18.9   -20.9    -2.3    -4.3
3: OSB_ITS_1                                      126   -92.6    54.8    57.3   -18.9   -20.9    -2.3    -4.3
4: EU074865_BB125                                 126   -92.6    54.8    57.3   -18.9   -20.9    -2.3    -4.3
5: EU074870_BB121                                 126   -92.6    54.8    57.3   -18.9   -20.9    -2.3    -4.3
6: EU074874_BB124                                 126   -92.6    54.8    57.3   -18.9   -20.9    -2.3    -4.3
7: AY239362_BB14                                  126   -92.6    54.8    57.3   -18.9   -20.9    -2.3    -4.3
8: AF333511_BB1                                   126   -92.6    54.8    57.3   -18.9   -20.9    -2.3    -4.3
9: AF360566_BB112                                 126   -92.6    54.8    57.3   -18.9   -20.9    -2.3    -4.3
10: AF360572_BB115                                126   -92.6    54.8    57.3   -18.9   -20.9    -2.3    -4.3
11: AF360573_BB110                                126   -92.6    54.8    57.3   -18.9   -20.9    -2.3    -4.3
12: AF499779_BB1a                                 126   -92.6    54.8    57.3   -18.9   -20.9    -2.3    -4.3
13: AF499781_BB5                                  126   -92.6    54.8    57.3   -18.9   -20.9    -2.3    -4.3
14: AF499782_BB5a                                 126   -92.6    54.8    57.3   -18.9   -20.9    -2.3    -4.3
15: AF499784_BB7                                  126   -92.6    54.8    57.3   -18.9   -20.9    -2.3    -4.3
16: AY258469_BB16                                 126   -92.6    54.8    57.3   -18.9   -20.9    -2.3    -4.3
17: AY258470_BB17                                 126   -92.6    54.8    57.3   -18.9   -20.9    -2.3    -4.3
18: AF180124_BB117                                122   -92.6    54.8    57.3   -18.9   -20.9    -2.3    -4.3
19: EU074872_BB123                                126   -90.0    54.8    55.2   -18.9   -19.0    -2.3    -4.3


Details for the primers binding to the DNA template
[Sorted by average Tm in descending order]

1: S.B. + S.B. ==> AY239361_BB11

  PPC = -92.6%, Size = 128 bp, GC content = 50.8%
  FP: Tm = 54.8 (℃), ΔG = -18.9 (kcal/mol), 3'ΔG = -2.3 (kcal/mol)
  RP: Tm = 57.3 (℃), ΔG = -20.9 (kcal/mol), 3'ΔG = -4.3 (kcal/mol)
  Binding sites: 89(18/18) ... 216(20/20)


>>>S.B.
   1                18
5' GCAAGCAGCATGTATGTC 3'
   ::::::::::::::::::                                                              216
5' GCAAGCAGCATGTATGTCtgcacactgctgtttcgctt...ctggcccatgcgccaagcttGAGCGTACTGTTGTTCCAAG 3'
   89                                                           ::::::::::::::::::::
                                                             3' GAGCGTACTGTTGTTCCAAG 5'
                                                               20                  1
                                                                                S.B.<<<

>1 S.B. + S.B. AY239361_BB11
GCAAGCAGCATGTATGTCtgcacactgctgtttcgctttccaacaagtcatcgatcgcttttgtgttcgtaaatggcttg
ttcgctgcctggcccatgcgccaagcttGAGCGTACTGTTGTTCCAAG

2: S.B. + S.B. ==> AF499785_BB8

  PPC = -92.6%, Size = 127 bp, GC content = 51.2%
  FP: Tm = 54.8 (℃), ΔG = -18.9 (kcal/mol), 3'ΔG = -2.3 (kcal/mol)
  RP: Tm = 57.3 (℃), ΔG = -20.9 (kcal/mol), 3'ΔG = -4.3 (kcal/mol)
  Binding sites: 89(18/18) ... 215(20/20)


>>>S.B.
   1                18
5' GCAAGCAGCATGTATGTC 3'
   ::::::::::::::::::                                                              215
5' GCAAGCAGCATGTATGTCtgcattgctgcttcgctttc...ctggcccacgcgccaagcttGAGCGTACTGTTGTTCCAAG 3'
   89                                                           ::::::::::::::::::::
                                                             3' GAGCGTACTGTTGTTCCAAG 5'
                                                               20                  1
                                                                                S.B.<<<

>2 S.B. + S.B. AF499785_BB8
GCAAGCAGCATGTATGTCtgcattgctgcttcgctttcccaacaagtcatcgatcgcttttgtgttcgtaaatggcttgt
ttgctgcctggcccacgcgccaagcttGAGCGTACTGTTGTTCCAAG

3: S.B. + S.B. ==> OSB_ITS_1

  PPC = -92.6%, Size = 126 bp, GC content = 50.8%
  FP: Tm = 54.8 (℃), ΔG = -18.9 (kcal/mol), 3'ΔG = -2.3 (kcal/mol)
  RP: Tm = 57.3 (℃), ΔG = -20.9 (kcal/mol), 3'ΔG = -4.3 (kcal/mol)
  Binding sites: 424(18/18) ... 549(20/20)


>>>S.B.
   1                18
5' GCAAGCAGCATGTATGTC 3'
   ::::::::::::::::::                                                              549
5' GCAAGCAGCATGTATGTCtgcattgctgcttcgctttc...ctggcccatgcgccaagcttGAGCGTACTGTTGTTCCAAG 3'
   424                                                          ::::::::::::::::::::
                                                             3' GAGCGTACTGTTGTTCCAAG 5'
                                                               20                  1
                                                                                S.B.<<<

>3 S.B. + S.B. OSB_ITS_1
GCAAGCAGCATGTATGTCtgcattgctgcttcgctttccaacaagccatcgatcgcttttgtgttcgtaaatggcttgtt
tgctgcctggcccatgcgccaagcttGAGCGTACTGTTGTTCCAAG

4: S.B. + S.B. ==> EU074865_BB125

  PPC = -92.6%, Size = 126 bp, GC content = 50.0%
  FP: Tm = 54.8 (℃), ΔG = -18.9 (kcal/mol), 3'ΔG = -2.3 (kcal/mol)
  RP: Tm = 57.3 (℃), ΔG = -20.9 (kcal/mol), 3'ΔG = -4.3 (kcal/mol)
  Binding sites: 482(18/18) ... 607(20/20)


>>>S.B.
   1                18
5' GCAAGCAGCATGTATGTC 3'
   ::::::::::::::::::                                                              607
5' GCAAGCAGCATGTATGTCtgcattgctgcttcgctttc...ctggcccatgcgccaagcttGAGCGTACTGTTGTTCCAAG 3'
   482                                                          ::::::::::::::::::::
                                                             3' GAGCGTACTGTTGTTCCAAG 5'
                                                               20                  1
                                                                                S.B.<<<

>4 S.B. + S.B. EU074865_BB125
GCAAGCAGCATGTATGTCtgcattgctgcttcgctttccaacaagtcatcgatcgcttttgtgttcgtaaatggcttgtt
tgctgcctggcccatgcgccaagcttGAGCGTACTGTTGTTCCAAG

5: S.B. + S.B. ==> EU074870_BB121

  PPC = -92.6%, Size = 126 bp, GC content = 50.0%
  FP: Tm = 54.8 (℃), ΔG = -18.9 (kcal/mol), 3'ΔG = -2.3 (kcal/mol)
  RP: Tm = 57.3 (℃), ΔG = -20.9 (kcal/mol), 3'ΔG = -4.3 (kcal/mol)
  Binding sites: 482(18/18) ... 607(20/20)


>>>S.B.
   1                18
5' GCAAGCAGCATGTATGTC 3'
   ::::::::::::::::::                                                              607
5' GCAAGCAGCATGTATGTCtgcattgctgcttcgctttc...ctggcccatgcgccaagcttGAGCGTACTGTTGTTCCAAG 3'
   482                                                          ::::::::::::::::::::
                                                             3' GAGCGTACTGTTGTTCCAAG 5'
                                                               20                  1
                                                                                S.B.<<<

>5 S.B. + S.B. EU074870_BB121
GCAAGCAGCATGTATGTCtgcattgctgcttcgctttccaacaagtcatcgatcgcttttgtgttcgtaaatggcttgtt
tgctgcctggcccatgcgccaagcttGAGCGTACTGTTGTTCCAAG

6: S.B. + S.B. ==> EU074874_BB124

  PPC = -92.6%, Size = 126 bp, GC content = 50.0%
  FP: Tm = 54.8 (℃), ΔG = -18.9 (kcal/mol), 3'ΔG = -2.3 (kcal/mol)
  RP: Tm = 57.3 (℃), ΔG = -20.9 (kcal/mol), 3'ΔG = -4.3 (kcal/mol)
  Binding sites: 482(18/18) ... 607(20/20)


>>>S.B.
   1                18
5' GCAAGCAGCATGTATGTC 3'
   ::::::::::::::::::                                                              607
5' GCAAGCAGCATGTATGTCtgcattgctgcttcgctttc...ctggcccatgcgccaagcttGAGCGTACTGTTGTTCCAAG 3'
   482                                                          ::::::::::::::::::::
                                                             3' GAGCGTACTGTTGTTCCAAG 5'
                                                               20                  1
                                                                                S.B.<<<

>6 S.B. + S.B. EU074874_BB124
GCAAGCAGCATGTATGTCtgcattgctgcttcgctttccaacaagtcatcgatcgcttttgtgttcgtaaatggcttgtt
tgctgcctggcccatgcgccaagcttGAGCGTACTGTTGTTCCAAG

7: S.B. + S.B. ==> AY239362_BB14

  PPC = -92.6%, Size = 126 bp, GC content = 50.0%
  FP: Tm = 54.8 (℃), ΔG = -18.9 (kcal/mol), 3'ΔG = -2.3 (kcal/mol)
  RP: Tm = 57.3 (℃), ΔG = -20.9 (kcal/mol), 3'ΔG = -4.3 (kcal/mol)
  Binding sites: 90(18/18) ... 215(20/20)


>>>S.B.
   1                18
5' GCAAGCAGCATGTATGTC 3'
   ::::::::::::::::::                                                              215
5' GCAAGCAGCATGTATGTCtgcattgctgcttcgctttc...ctggcccatgcgccaagcttGAGCGTACTGTTGTTCCAAG 3'
   90                                                           ::::::::::::::::::::
                                                             3' GAGCGTACTGTTGTTCCAAG 5'
                                                               20                  1
                                                                                S.B.<<<

>7 S.B. + S.B. AY239362_BB14
GCAAGCAGCATGTATGTCtgcattgctgcttcgctttccaacaagtcatcgatcgcttttgtgttcgtaaatggcttgtt
tgctgcctggcccatgcgccaagcttGAGCGTACTGTTGTTCCAAG

8: S.B. + S.B. ==> AF333511_BB1

  PPC = -92.6%, Size = 126 bp, GC content = 50.0%
  FP: Tm = 54.8 (℃), ΔG = -18.9 (kcal/mol), 3'ΔG = -2.3 (kcal/mol)
  RP: Tm = 57.3 (℃), ΔG = -20.9 (kcal/mol), 3'ΔG = -4.3 (kcal/mol)
  Binding sites: 391(18/18) ... 516(20/20)


>>>S.B.
   1                18
5' GCAAGCAGCATGTATGTC 3'
   ::::::::::::::::::                                                              516
5' GCAAGCAGCATGTATGTCtgcattgctgcttcgctttc...ctggcccatgcgccaagcttGAGCGTACTGTTGTTCCAAG 3'
   391                                                          ::::::::::::::::::::
                                                             3' GAGCGTACTGTTGTTCCAAG 5'
                                                               20                  1
                                                                                S.B.<<<

>8 S.B. + S.B. AF333511_BB1
GCAAGCAGCATGTATGTCtgcattgctgcttcgctttccaacaagtcatcgatcgcttttgtgttcgtaaatggcttgtt
tgctgcctggcccatgcgccaagcttGAGCGTACTGTTGTTCCAAG

9: S.B. + S.B. ==> AF360566_BB112

  PPC = -92.6%, Size = 126 bp, GC content = 50.0%
  FP: Tm = 54.8 (℃), ΔG = -18.9 (kcal/mol), 3'ΔG = -2.3 (kcal/mol)
  RP: Tm = 57.3 (℃), ΔG = -20.9 (kcal/mol), 3'ΔG = -4.3 (kcal/mol)
  Binding sites: 465(18/18) ... 590(20/20)


>>>S.B.
   1                18
5' GCAAGCAGCATGTATGTC 3'
   ::::::::::::::::::                                                              590
5' GCAAGCAGCATGTATGTCtgcattgctgcttcgctttc...ctggcccatgcgccaagcttGAGCGTACTGTTGTTCCAAG 3'
   465                                                          ::::::::::::::::::::
                                                             3' GAGCGTACTGTTGTTCCAAG 5'
                                                               20                  1
                                                                                S.B.<<<

>9 S.B. + S.B. AF360566_BB112
GCAAGCAGCATGTATGTCtgcattgctgcttcgctttccaacaagtcatcgatcgcttttgtgttcgtaaatggcttgtt
tgctgcctggcccatgcgccaagcttGAGCGTACTGTTGTTCCAAG

10: S.B. + S.B. ==> AF360572_BB115

  PPC = -92.6%, Size = 126 bp, GC content = 50.0%
  FP: Tm = 54.8 (℃), ΔG = -18.9 (kcal/mol), 3'ΔG = -2.3 (kcal/mol)
  RP: Tm = 57.3 (℃), ΔG = -20.9 (kcal/mol), 3'ΔG = -4.3 (kcal/mol)
  Binding sites: 467(18/18) ... 592(20/20)


>>>S.B.
   1                18
5' GCAAGCAGCATGTATGTC 3'
   ::::::::::::::::::                                                              592
5' GCAAGCAGCATGTATGTCtgcattgctgcttcgctttc...ctggcccatgcgccaagcttGAGCGTACTGTTGTTCCAAG 3'
   467                                                          ::::::::::::::::::::
                                                             3' GAGCGTACTGTTGTTCCAAG 5'
                                                               20                  1
                                                                                S.B.<<<

>10 S.B. + S.B. AF360572_BB115
GCAAGCAGCATGTATGTCtgcattgctgcttcgctttccaacaagtcatcgatcgcttttgtgttcgtaaatggcttgtt
tgctgcctggcccatgcgccaagcttGAGCGTACTGTTGTTCCAAG

11: S.B. + S.B. ==> AF360573_BB110

  PPC = -92.6%, Size = 126 bp, GC content = 50.8%
  FP: Tm = 54.8 (℃), ΔG = -18.9 (kcal/mol), 3'ΔG = -2.3 (kcal/mol)
  RP: Tm = 57.3 (℃), ΔG = -20.9 (kcal/mol), 3'ΔG = -4.3 (kcal/mol)
  Binding sites: 466(18/18) ... 591(20/20)


>>>S.B.
   1                18
5' GCAAGCAGCATGTATGTC 3'
   ::::::::::::::::::                                                              591
5' GCAAGCAGCATGTATGTCtgcattgctgcttcgctttc...ctggcccacgcgccaagcttGAGCGTACTGTTGTTCCAAG 3'
   466                                                          ::::::::::::::::::::
                                                             3' GAGCGTACTGTTGTTCCAAG 5'
                                                               20                  1
                                                                                S.B.<<<

>11 S.B. + S.B. AF360573_BB110
GCAAGCAGCATGTATGTCtgcattgctgcttcgctttccaacaagtcatcgatcgcttttgtgttcgtaaatggcttgtt
tgctgcctggcccacgcgccaagcttGAGCGTACTGTTGTTCCAAG

12: S.B. + S.B. ==> AF499779_BB1a

  PPC = -92.6%, Size = 126 bp, GC content = 50.8%
  FP: Tm = 54.8 (℃), ΔG = -18.9 (kcal/mol), 3'ΔG = -2.3 (kcal/mol)
  RP: Tm = 57.3 (℃), ΔG = -20.9 (kcal/mol), 3'ΔG = -4.3 (kcal/mol)
  Binding sites: 89(18/18) ... 214(20/20)


>>>S.B.
   1                18
5' GCAAGCAGCATGTATGTC 3'
   ::::::::::::::::::                                                              214
5' GCAAGCAGCATGTATGTCtgcattgctgcttcgctttc...ctggcccatgcgccaagcttGAGCGTACTGTTGTTCCAAG 3'
   89                                                           ::::::::::::::::::::
                                                             3' GAGCGTACTGTTGTTCCAAG 5'
                                                               20                  1
                                                                                S.B.<<<

>12 S.B. + S.B. AF499779_BB1a
GCAAGCAGCATGTATGTCtgcattgctgcttcgctttccaacaagccatcgatcgcttttgtgttcgtaaatggcttgtt
tgctgcctggcccatgcgccaagcttGAGCGTACTGTTGTTCCAAG

13: S.B. + S.B. ==> AF499781_BB5

  PPC = -92.6%, Size = 126 bp, GC content = 50.8%
  FP: Tm = 54.8 (℃), ΔG = -18.9 (kcal/mol), 3'ΔG = -2.3 (kcal/mol)
  RP: Tm = 57.3 (℃), ΔG = -20.9 (kcal/mol), 3'ΔG = -4.3 (kcal/mol)
  Binding sites: 89(18/18) ... 214(20/20)


>>>S.B.
   1                18
5' GCAAGCAGCATGTATGTC 3'
   ::::::::::::::::::                                                              214
5' GCAAGCAGCATGTATGTCtgcactgctgcttcgctttc...ctggcccatgcgccaagcttGAGCGTACTGTTGTTCCAAG 3'
   89                                                           ::::::::::::::::::::
                                                             3' GAGCGTACTGTTGTTCCAAG 5'
                                                               20                  1
                                                                                S.B.<<<

>13 S.B. + S.B. AF499781_BB5
GCAAGCAGCATGTATGTCtgcactgctgcttcgctttccaacaagtcatcgatcgcttttgtgttcgtaaatggcttgtt
tgctgcctggcccatgcgccaagcttGAGCGTACTGTTGTTCCAAG

14: S.B. + S.B. ==> AF499782_BB5a

  PPC = -92.6%, Size = 126 bp, GC content = 50.8%
  FP: Tm = 54.8 (℃), ΔG = -18.9 (kcal/mol), 3'ΔG = -2.3 (kcal/mol)
  RP: Tm = 57.3 (℃), ΔG = -20.9 (kcal/mol), 3'ΔG = -4.3 (kcal/mol)
  Binding sites: 89(18/18) ... 214(20/20)


>>>S.B.
   1                18
5' GCAAGCAGCATGTATGTC 3'
   ::::::::::::::::::                                                              214
5' GCAAGCAGCATGTATGTCtgcactgctgcttcgctttc...ctggcccatgcgccaagcttGAGCGTACTGTTGTTCCAAG 3'
   89                                                           ::::::::::::::::::::
                                                             3' GAGCGTACTGTTGTTCCAAG 5'
                                                               20                  1
                                                                                S.B.<<<

>14 S.B. + S.B. AF499782_BB5a
GCAAGCAGCATGTATGTCtgcactgctgcttcgctttccaacaagtcatcgatcgcttttgtgttcgtaaatggcttgtt
tgctgcctggcccatgcgccaagcttGAGCGTACTGTTGTTCCAAG

15: S.B. + S.B. ==> AF499784_BB7

  PPC = -92.6%, Size = 126 bp, GC content = 50.0%
  FP: Tm = 54.8 (℃), ΔG = -18.9 (kcal/mol), 3'ΔG = -2.3 (kcal/mol)
  RP: Tm = 57.3 (℃), ΔG = -20.9 (kcal/mol), 3'ΔG = -4.3 (kcal/mol)
  Binding sites: 89(18/18) ... 214(20/20)


>>>S.B.
   1                18
5' GCAAGCAGCATGTATGTC 3'
   ::::::::::::::::::                                                              214
5' GCAAGCAGCATGTATGTCtgcattgctgcttcgctttc...ctggcccatgcgccaagcttGAGCGTACTGTTGTTCCAAG 3'
   89                                                           ::::::::::::::::::::
                                                             3' GAGCGTACTGTTGTTCCAAG 5'
                                                               20                  1
                                                                                S.B.<<<

>15 S.B. + S.B. AF499784_BB7
GCAAGCAGCATGTATGTCtgcattgctgcttcgctttccaacaagtcatcgatcgcttttgtgttcgtaaatggcttgtt
tgctgcctggcccatgcgccaagcttGAGCGTACTGTTGTTCCAAG

16: S.B. + S.B. ==> AY258469_BB16

  PPC = -92.6%, Size = 126 bp, GC content = 50.8%
  FP: Tm = 54.8 (℃), ΔG = -18.9 (kcal/mol), 3'ΔG = -2.3 (kcal/mol)
  RP: Tm = 57.3 (℃), ΔG = -20.9 (kcal/mol), 3'ΔG = -4.3 (kcal/mol)
  Binding sites: 89(18/18) ... 214(20/20)


>>>S.B.
   1                18
5' GCAAGCAGCATGTATGTC 3'
   ::::::::::::::::::                                                              214
5' GCAAGCAGCATGTATGTCtgcattgctgcttcgctttc...ctggcccatgcgccaagcttGAGCGTACTGTTGTTCCAAG 3'
   89                                                           ::::::::::::::::::::
                                                             3' GAGCGTACTGTTGTTCCAAG 5'
                                                               20                  1
                                                                                S.B.<<<

>16 S.B. + S.B. AY258469_BB16
GCAAGCAGCATGTATGTCtgcattgctgcttcgctttccaacaagtcatcgctcgcttttgtgttcgtaaatggcttgtt
tgctgcctggcccatgcgccaagcttGAGCGTACTGTTGTTCCAAG

17: S.B. + S.B. ==> AY258470_BB17

  PPC = -92.6%, Size = 126 bp, GC content = 50.0%
  FP: Tm = 54.8 (℃), ΔG = -18.9 (kcal/mol), 3'ΔG = -2.3 (kcal/mol)
  RP: Tm = 57.3 (℃), ΔG = -20.9 (kcal/mol), 3'ΔG = -4.3 (kcal/mol)
  Binding sites: 89(18/18) ... 214(20/20)


>>>S.B.
   1                18
5' GCAAGCAGCATGTATGTC 3'
   ::::::::::::::::::                                                              214
5' GCAAGCAGCATGTATGTCtgcattgctgcttcgctttc...ctggcccatgcgccaagcttGAGCGTACTGTTGTTCCAAG 3'
   89                                                           ::::::::::::::::::::
                                                             3' GAGCGTACTGTTGTTCCAAG 5'
                                                               20                  1
                                                                                S.B.<<<

>17 S.B. + S.B. AY258470_BB17
GCAAGCAGCATGTATGTCtgcattgctgcttcgctttccaacaagtcatcgatcgcttttgtgttcgtaaatggcttgtt
tgctgcctggcccatgcgccaagcttGAGCGTACTGTTGTTCCAAG

18: S.B. + S.B. ==> AF180124_BB117

  PPC = -92.6%, Size = 122 bp, GC content = 50.0%
  FP: Tm = 54.8 (℃), ΔG = -18.9 (kcal/mol), 3'ΔG = -2.3 (kcal/mol)
  RP: Tm = 57.3 (℃), ΔG = -20.9 (kcal/mol), 3'ΔG = -4.3 (kcal/mol)
  Binding sites: 371(18/18) ... 492(20/20)


>>>S.B.
   1                18
5' GCAAGCAGCATGTATGTC 3'
   ::::::::::::::::::                                                              492
5' GCAAGCAGCATGTATGTCtgcattgctgcttcgctcca...gtggcccatgcgccaagcttGAGCGTACTGTTGTTCCAAG 3'
   371                                                          ::::::::::::::::::::
                                                             3' GAGCGTACTGTTGTTCCAAG 5'
                                                               20                  1
                                                                                S.B.<<<

>18 S.B. + S.B. AF180124_BB117
GCAAGCAGCATGTATGTCtgcattgctgcttcgctccaacaagtcatcgatcgcttttgtgttcgtaaatggcttgtttg
ctgtggcccatgcgccaagcttGAGCGTACTGTTGTTCCAAG

19: S.B. + S.B. ==> EU074872_BB123

  PPC = -90.0%, Size = 126 bp, GC content = 50.0%
  FP: Tm = 54.8 (℃), ΔG = -18.9 (kcal/mol), 3'ΔG = -2.3 (kcal/mol)
  RP: Tm = 55.2 (℃), ΔG = -19.0 (kcal/mol), 3'ΔG = -4.3 (kcal/mol)
  Binding sites: 482(18/18) ... 605(18/20)


>>>S.B.
   1                18
5' GCAAGCAGCATGTATGTC 3'
   ::::::::::::::::::                                                            605
5' GCAAGCAGCATGTATGTCtgcattgctgcttcgctttc...ctggcccatgcgccaagcttGAGCGTACTGTTGTTCCA 3'
   482                                                          ::::::::::::::::::
                                                             3' GAGCGTACTGTTGTTCCAag 5'
                                                               20                3 1
                                                                                S.B.<<<

>19 S.B. + S.B. EU074872_BB123
GCAAGCAGCATGTATGTCtgcattgctgcttcgctttccaacaagtcatcgatcgcttttgtgttcgtaaatggcttgtt
tgctgcctggcccatgcgccaagcttGAGCGTACTGTTGTTCCAag


################################################################################

                                  InFile: OSB_primer.fa
                                 OutFile: OSB_MFEprimer.txt
                                Database: DATA.fas
                              Degenerate: No
                                 k value: 9

Concentration of monovalent cations [mM]: 50
  Concentration of divalent cations [mM]: 1.5
  Concentration of annealing oligos [nM]: 50
             Concentration of dNTPs [mM]: 0.25

                          PPC cutoff [%]: 10.0
                         Size start [bp]: 50
                          Size stop [bp]: 2000
                           Tm start [℃]: 0
                            Tm stop [℃]: Unlimited
                    ΔG start [kcal/mol]: Unlimited
                     ΔG stop [kcal/mol]: 0


Time used: 0.04 s
Date: 2018-11-22 13:15:10
