# Supplementary material for: Genome Size, rDNA Copy, and qPCR Assays for Symbiodiniaceae
Source: Front Microbiol. 2020 May 26;11:847. doi: 10.3389/fmicb.2020.00847 (PMC7264167; doi:10.3389/fmicb.2020.00847)
Supplement: Supplementary file 10 [file Data_Sheet_3.zip › Supplementary File S3.C.txt]

Supplementary File S3. (C) Cladocopium

MFEprimer V2.0 [Nov-8-2011]

Wubin Qu, Zhiyong Shen, Dongsheng Zhao, Yi Yang and Chenggang Zhang. (2009)
MFEprimer: multiple factor evaluation of the specificity of PCR primers,
Bioinformatics, 25(2), 276-278.


Query = S.C.; S.C.
        2 primer sequences


Database = DATA.fas


Reports Beginning...............................................................


Distribution of 280 potential PCR amplicons predicted by MFEprimer-2.0 on the query primers


[Sorted by average Tm in descending order]
                                                                  FP      RP      FP      RP      FP      RP 
                                                 Size    PPC      Tm      Tm      ΔG     ΔG    3'ΔG   3'ΔG
Primers producing potential PCR products:        (bp)    (%)      ℃      ℃      (kcal/mol)        (kcal/mol)  


1: AY589754_CC49                                  161  -100.0    59.7    59.7   -22.9   -23.0    -3.8    -2.9
2: HE578983_CC1.10                                127  -100.0    59.7    59.7   -22.9   -23.0    -3.8    -2.9
3: HE578985_CC1.12                                127  -100.0    59.7    59.7   -22.9   -23.0    -3.8    -2.9
4: HE578988_CC1.15                                127  -100.0    59.7    59.7   -22.9   -23.0    -3.8    -2.9
5: HE578990_CC1.17                                127  -100.0    59.7    59.7   -22.9   -23.0    -3.8    -2.9
6: HE578991_CC1.18                                127  -100.0    59.7    59.7   -22.9   -23.0    -3.8    -2.9
7: HE578992_CC1.19                                127  -100.0    59.7    59.7   -22.9   -23.0    -3.8    -2.9
8: HE578997_CC1b.1                                127  -100.0    59.7    59.7   -22.9   -23.0    -3.8    -2.9
9: HE578998_CC1b.2                                127  -100.0    59.7    59.7   -22.9   -23.0    -3.8    -2.9
10: HE578999_CC1b.3                               127  -100.0    59.7    59.7   -22.9   -23.0    -3.8    -2.9
11: HE579005_CC3.17                               127  -100.0    59.7    59.7   -22.9   -23.0    -3.8    -2.9
12: HE579006_CC3.18                               127  -100.0    59.7    59.7   -22.9   -23.0    -3.8    -2.9
13: HE579007_CC3.19                               127  -100.0    59.7    59.7   -22.9   -23.0    -3.8    -2.9
14: HE579008_CC3.20                               127  -100.0    59.7    59.7   -22.9   -23.0    -3.8    -2.9
15: HE579009_CC3.21                               127  -100.0    59.7    59.7   -22.9   -23.0    -3.8    -2.9
16: HE579010_CC3.22                               127  -100.0    59.7    59.7   -22.9   -23.0    -3.8    -2.9
17: HE579029_CC21.17                              127  -100.0    59.7    59.7   -22.9   -23.0    -3.8    -2.9
18: HE579030_CC21.18                              127  -100.0    59.7    59.7   -22.9   -23.0    -3.8    -2.9
19: HE579031_CC21.19                              127  -100.0    59.7    59.7   -22.9   -23.0    -3.8    -2.9
20: HE579032_CC21.20                              127  -100.0    59.7    59.7   -22.9   -23.0    -3.8    -2.9
21: HE579033_CC21.21                              127  -100.0    59.7    59.7   -22.9   -23.0    -3.8    -2.9
22: AM748554_CC90                                 122  -100.0    59.7    59.7   -22.9   -23.0    -3.8    -2.9
23: AY258496_CC31                                 122  -100.0    59.7    59.7   -22.9   -23.0    -3.8    -2.9
24: AY589745_CC30                                 122  -100.0    59.7    59.7   -22.9   -23.0    -3.8    -2.9
25: AY589746_CC31a                                122  -100.0    59.7    59.7   -22.9   -23.0    -3.8    -2.9
26: AY589753_CC48                                 122  -100.0    59.7    59.7   -22.9   -23.0    -3.8    -2.9
27: AY589767_CC63                                 122  -100.0    59.7    59.7   -22.9   -23.0    -3.8    -2.9
28: FJ461513_CC17.2                               122  -100.0    59.7    59.7   -22.9   -23.0    -3.8    -2.9
29: HQ630876_CC31.1                               122  -100.0    59.7    59.7   -22.9   -23.0    -3.8    -2.9
30: HQ630877_CC31.5                               122  -100.0    59.7    59.7   -22.9   -23.0    -3.8    -2.9
31: HQ630878_CC31.6                               122  -100.0    59.7    59.7   -22.9   -23.0    -3.8    -2.9
32: HQ630879_CC31.9                               122  -100.0    59.7    59.7   -22.9   -23.0    -3.8    -2.9
33: HQ630880_CC31.10                              122  -100.0    59.7    59.7   -22.9   -23.0    -3.8    -2.9
34: JF683332_CC31.2                               122  -100.0    59.7    59.7   -22.9   -23.0    -3.8    -2.9
35: JF683333_CC31.3                               122  -100.0    59.7    59.7   -22.9   -23.0    -3.8    -2.9
36: JF683334_CC31.4                               122  -100.0    59.7    59.7   -22.9   -23.0    -3.8    -2.9
37: KC597684_CC17.21                              122  -100.0    59.7    59.7   -22.9   -23.0    -3.8    -2.9
38: AY186565_CC1054                               121  -100.0    59.7    59.7   -22.9   -23.0    -3.8    -2.9
39: AY239378_CC26_35a                             121  -100.0    59.7    59.7   -22.9   -23.0    -3.8    -2.9
40: AY239379_CC27_30                              121  -100.0    59.7    59.7   -22.9   -23.0    -3.8    -2.9
41: AY258500_CC35.2                               121  -100.0    59.7    59.7   -22.9   -23.0    -3.8    -2.9
42: AY258501_CC35a                                121  -100.0    59.7    59.7   -22.9   -23.0    -3.8    -2.9
43: AY589748_CC40b                                121  -100.0    59.7    59.7   -22.9   -23.0    -3.8    -2.9
44: AY589762_CC58                                 121  -100.0    59.7    59.7   -22.9   -23.0    -3.8    -2.9
45: AY765412_CC77                                 121  -100.0    59.7    59.7   -22.9   -23.0    -3.8    -2.9
46: DQ335316_CC1077                               121  -100.0    56.8    59.7   -21.0   -23.0    -3.8    -2.9
47: FJ461517_CC27.1                               121  -100.0    59.7    59.7   -22.9   -23.0    -3.8    -2.9
48: FN827163_CC26b1                               121  -100.0    59.7    59.7   -22.9   -23.0    -3.8    -2.9
49: FN827164_CC26b2                               121  -100.0    59.7    59.7   -22.9   -23.0    -3.8    -2.9
50: FN827165_CC26b3                               121  -100.0    59.7    59.7   -22.9   -23.0    -3.8    -2.9
51: AB190267_CC1082                               120  -100.0    56.8    59.7   -21.0   -23.0    -3.8    -2.9
52: AB190268_CC1116                               120  -100.0    56.8    59.7   -21.0   -23.0    -3.8    -2.9
53: AB190269_CC1040                               120  -100.0    59.7    59.7   -22.9   -23.0    -3.8    -2.9
54: AB190271_CC1078                               120  -100.0    56.8    59.7   -21.0   -23.0    -3.8    -2.9
55: AB190273_CC1115                               120  -100.0    56.8    59.7   -21.0   -23.0    -3.8    -2.9
56: AB190274_CC1039                               120  -100.0    59.7    59.7   -22.9   -23.0    -3.8    -2.9
57: AB207186_CC1091                               120  -100.0    56.8    59.7   -21.0   -23.0    -3.8    -2.9
58: AB207191_CC1090                               120  -100.0    56.8    55.8   -21.0   -20.3    -3.8    -2.9
59: AB207196_CC1114                               120  -100.0    59.7    59.7   -22.9   -23.0    -3.8    -2.9
60: AB294640_CC1181                               120  -100.0    59.7    59.7   -22.9   -23.0    -3.8    -2.9
61: AB294641_CC1180                               120  -100.0    59.7    59.7   -22.9   -23.0    -3.8    -2.9
62: AB294645_CC1179                               120  -100.0    59.7    59.7   -22.9   -23.0    -3.8    -2.9
63: AB294647_CC1178                               120  -100.0    59.7    59.7   -22.9   -23.0    -3.8    -2.9
64: AB294649_CC1182                               120  -100.0    59.7    59.7   -22.9   -23.0    -3.8    -2.9
65: AB294653_CC1175                               120  -100.0    59.7    59.7   -22.9   -23.0    -3.8    -2.9
66: AB294655_CC1174                               120  -100.0    59.7    59.7   -22.9   -23.0    -3.8    -2.9
67: AB294659_CC1177                               120  -100.0    59.7    59.7   -22.9   -23.0    -3.8    -2.9
68: AB294660_CC1169                               120  -100.0    59.7    59.7   -22.9   -23.0    -3.8    -2.9
69: AB294661_CC1170                               120  -100.0    59.7    59.7   -22.9   -23.0    -3.8    -2.9
70: AF333515_CC1                                  120  -100.0    59.7    59.7   -22.9   -23.0    -3.8    -2.9
71: AF427469_CC1104                               120  -100.0    59.7    59.7   -22.9   -23.0    -3.8    -2.9
72: AF427470_CC1103                               120  -100.0    59.7    59.7   -22.9   -23.0    -3.8    -2.9
73: AF499789_CC3                                  120  -100.0    59.7    59.7   -22.9   -23.0    -3.8    -2.9
74: AF499791_CC3b                                 120  -100.0    59.7    59.7   -22.9   -23.0    -3.8    -2.9
75: AF499793_CC3e                                 120  -100.0    59.7    59.7   -22.9   -23.0    -3.8    -2.9
76: AF499794_CC4                                  120  -100.0    59.7    59.7   -22.9   -23.0    -3.8    -2.9
77: AF499799_CC10                                 120  -100.0    59.7    59.7   -22.9   -23.0    -3.8    -2.9
78: AF499800_CC11                                 120  -100.0    59.7    59.7   -22.9   -23.0    -3.8    -2.9
79: AJ278598_CC1089                               120  -100.0    59.7    59.7   -22.9   -23.0    -3.8    -2.9
80: AJ621536_CC93                                 120  -100.0    59.7    59.7   -22.9   -23.0    -3.8    -2.9
81: AJ621539_CC94                                 120  -100.0    59.7    59.7   -22.9   -23.0    -3.8    -2.9
82: AY186548_CC1041                               120  -100.0    59.7    59.7   -22.9   -23.0    -3.8    -2.9
83: AY186568_CC1061                               120  -100.0    59.7    59.7   -22.9   -23.0    -3.8    -2.9
84: AY186569_CC1053                               120  -100.0    59.7    59.7   -22.9   -23.0    -3.8    -2.9
85: AY186570_CC1052                               120  -100.0    59.7    59.7   -22.9   -23.0    -3.8    -2.9
86: AY239363_CC1b_C1e                             120  -100.0    59.7    59.7   -22.9   -23.0    -3.8    -2.9
87: AY239364_CC1c_C45                             120  -100.0    59.7    59.7   -22.9   -23.0    -3.8    -2.9
88: AY239365_CC3h                                 120  -100.0    59.7    59.7   -22.9   -23.0    -3.8    -2.9
89: AY239366_CC3j                                 120  -100.0    59.7    59.7   -22.9   -23.0    -3.8    -2.9
90: AY239370_CC17                                 120  -100.0    59.7    59.7   -22.9   -23.0    -3.8    -2.9
91: AY239372_CC21_3d_3k                           120  -100.0    59.7    59.7   -22.9   -23.0    -3.8    -2.9
92: AY239375_CC23                                 120  -100.0    56.1    59.7   -20.5   -23.0    -3.8    -2.9
93: AY258476_CC15a                                120  -100.0    59.7    59.7   -22.9   -23.0    -3.8    -2.9
94: AY258477_CC16                                 120  -100.0    59.7    59.7   -22.9   -23.0    -3.8    -2.9
95: AY258478_CC18                                 120  -100.0    59.7    59.7   -22.9   -23.0    -3.8    -2.9
96: AY258480_CC36                                 120  -100.0    59.7    59.7   -22.9   -23.0    -3.8    -2.9
97: AY258481_CC37                                 120  -100.0    59.7    59.7   -22.9   -23.0    -3.8    -2.9
98: AY258485_CC40                                 120  -100.0    59.7    59.7   -22.9   -23.0    -3.8    -2.9
99: AY258487_CC42                                 120  -100.0    56.1    59.7   -20.5   -23.0    -3.8    -2.9
100: AY258488_CC1d                                120  -100.0    59.7    59.7   -22.9   -23.0    -3.8    -2.9
101: AY258494_CC29                                120  -100.0    59.7    59.7   -22.9   -23.0    -3.8    -2.9
102: AY589730_CC1g                                120  -100.0    59.7    59.7   -22.9   -23.0    -3.8    -2.9
103: AY589732_CC1j                                120  -100.0    59.7    59.7   -22.9   -23.0    -3.8    -2.9
104: AY589733_CC1k                                120  -100.0    59.7    59.7   -22.9   -23.0    -3.8    -2.9
105: AY589735_CC3g                                120  -100.0    59.7    59.7   -22.9   -23.0    -3.8    -2.9
106: AY589736_CC3ha                               120  -100.0    59.7    59.7   -22.9   -23.0    -3.8    -2.9
107: AY589739_CC10a                               120  -100.0    59.7    59.7   -22.9   -23.0    -3.8    -2.9
108: AY589740_CC13                                120  -100.0    59.7    59.7   -22.9   -23.0    -3.8    -2.9
109: AY589744_CC21a                               120  -100.0    59.7    59.7   -22.9   -23.0    -3.8    -2.9
110: AY589750_CC44                                120  -100.0    59.7    59.7   -22.9   -23.0    -3.8    -2.9
111: AY589752_CC47                                120  -100.0    59.7    59.7   -22.9   -23.0    -3.8    -2.9
112: AY589755_CC50                                120  -100.0    59.7    54.2   -22.9   -19.6    -3.8    -2.9
113: AY589756_CC51                                120  -100.0    59.7    59.7   -22.9   -23.0    -3.8    -2.9
114: AY589766_CC62                                120  -100.0    56.8    59.7   -21.0   -23.0    -3.8    -2.9
115: AY589774_CC70                                120  -100.0    56.8    59.7   -21.0   -23.0    -3.8    -2.9
116: AY686647_CC68                                120  -100.0    59.7    59.7   -22.9   -23.0    -3.8    -2.9
117: AY765398_CC1m                                120  -100.0    56.8    59.7   -21.0   -23.0    -3.8    -2.9
118: AY765402_CC42                                120  -100.0    59.7    59.7   -22.9   -23.0    -3.8    -2.9
119: AY765403_CC42b                               120  -100.0    56.1    59.7   -20.5   -23.0    -3.8    -2.9
120: AY765404_CC45a                               120  -100.0    59.7    59.7   -22.9   -23.0    -3.8    -2.9
121: AY765405_CC46a                               120  -100.0    59.7    59.7   -22.9   -23.0    -3.8    -2.9
122: AY765406_CC54a                               120  -100.0    59.7    54.2   -22.9   -19.6    -3.8    -2.9
123: DQ068036_CC1045                              120  -100.0    59.7    59.7   -22.9   -23.0    -3.8    -2.9
124: DQ068038_CC1044                              120  -100.0    59.7    59.7   -22.9   -23.0    -3.8    -2.9
125: DQ072721_CC1043                              120  -100.0    59.7    59.7   -22.9   -23.0    -3.8    -2.9
126: DQ174729_CC1017                              120  -100.0    59.7    59.7   -22.9   -23.0    -3.8    -2.9
127: DQ335308_CC1076                              120  -100.0    56.8    59.7   -21.0   -23.0    -3.8    -2.9
128: DQ335319_CC1112                              120  -100.0    56.8    59.7   -21.0   -23.0    -3.8    -2.9
129: DQ335323_CC1124                              120  -100.0    56.8    59.7   -21.0   -23.0    -3.8    -2.9
130: DQ335329_CC1074                              120  -100.0    59.7    59.7   -22.9   -23.0    -3.8    -2.9
131: DQ335331_CC1022                              120  -100.0    59.7    59.7   -22.9   -23.0    -3.8    -2.9
132: DQ335338_CC1109                              120  -100.0    56.8    59.7   -21.0   -23.0    -3.8    -2.9
133: DQ335339_CC1106                              120  -100.0    56.8    59.7   -21.0   -23.0    -3.8    -2.9
134: DQ335340_CC1110                              120  -100.0    56.8    59.7   -21.0   -23.0    -3.8    -2.9
135: DQ335344_CC1072                              120  -100.0    59.7    59.7   -22.9   -23.0    -3.8    -2.9
136: DQ335349_CC1070                              120  -100.0    59.7    59.7   -22.9   -23.0    -3.8    -2.9
137: DQ335350_CC1033                              120  -100.0    59.7    59.7   -22.9   -23.0    -3.8    -2.9
138: DQ335351_CC1108                              120  -100.0    56.8    59.7   -21.0   -23.0    -3.8    -2.9
139: DQ335352_CC1030                              120  -100.0    56.8    59.7   -21.0   -23.0    -3.8    -2.9
140: DQ335353_CC1029                              120  -100.0    59.7    59.7   -22.9   -23.0    -3.8    -2.9
141: DQ335357_CC1028                              120  -100.0    59.7    59.7   -22.9   -23.0    -3.8    -2.9
142: DQ335360_CC1027                              120  -100.0    59.7    59.7   -22.9   -23.0    -3.8    -2.9
143: DQ335363_CC1123                              120  -100.0    56.8    59.7   -21.0   -23.0    -3.8    -2.9
144: DQ335366_CC1026                              120  -100.0    59.7    59.7   -22.9   -23.0    -3.8    -2.9
145: DQ335378_CC1121                              120  -100.0    56.8    59.7   -21.0   -23.0    -3.8    -2.9
146: DQ335379_CC1068                              120  -100.0    56.8    59.7   -21.0   -23.0    -3.8    -2.9
147: DQ335381_CC1067                              120  -100.0    59.7    54.3   -22.9   -19.8    -3.8    -2.9
148: DQ335388_CC1065                              120  -100.0    59.7    59.7   -22.9   -23.0    -3.8    -2.9
149: DQ335392_CC1020                              120  -100.0    59.7    59.7   -22.9   -23.0    -3.8    -2.9
150: DQ335394_CC1105                              120  -100.0    56.8    59.7   -21.0   -23.0    -3.8    -2.9
151: DQ335395_CC1064                              120  -100.0    56.8    59.7   -21.0   -23.0    -3.8    -2.9
152: DQ335398_CC1120                              120  -100.0    56.8    59.7   -21.0   -23.0    -3.8    -2.9
153: DQ335400_CC1102                              120  -100.0    56.8    59.7   -21.0   -23.0    -3.8    -2.9
154: DQ335407_CC1019                              120  -100.0    59.7    59.7   -22.9   -23.0    -3.8    -2.9
155: DQ480600_CC1060                              120  -100.0    59.7    59.7   -22.9   -23.0    -3.8    -2.9
156: DQ480605_CC1011                              120  -100.0    59.7    59.7   -22.9   -23.0    -3.8    -2.9
157: DQ480607_CC1010                              120  -100.0    59.7    59.7   -22.9   -23.0    -3.8    -2.9
158: DQ480608_CC1009                              120  -100.0    59.7    59.7   -22.9   -23.0    -3.8    -2.9
159: DQ480609_CC1059                              120  -100.0    59.7    59.7   -22.9   -23.0    -3.8    -2.9
160: DQ480613_CC1008                              120  -100.0    59.7    59.7   -22.9   -23.0    -3.8    -2.9
161: DQ480624_CC1007                              120  -100.0    59.7    59.7   -22.9   -23.0    -3.8    -2.9
162: DQ480629_CC1006                              120  -100.0    59.7    59.7   -22.9   -23.0    -3.8    -2.9
163: DQ480633_CC1005                              120  -100.0    59.7    59.7   -22.9   -23.0    -3.8    -2.9
164: DQ480635_CC1004                              120  -100.0    59.7    59.7   -22.9   -23.0    -3.8    -2.9
165: DQ480639_CC1003                              120  -100.0    59.7    59.7   -22.9   -23.0    -3.8    -2.9
166: DQ480642_CC1013                              120  -100.0    59.7    54.2   -22.9   -19.6    -3.8    -2.9
167: DQ480643_CC1130                              120  -100.0    59.7    59.7   -22.9   -23.0    -3.8    -2.9
168: DQ838544_CC1002                              120  -100.0    59.7    59.7   -22.9   -23.0    -3.8    -2.9
169: EF541149_CC3t                                120  -100.0    59.7    59.7   -22.9   -23.0    -3.8    -2.9
170: EF656433_CC1147                              120  -100.0    59.7    59.7   -22.9   -23.0    -3.8    -2.9
171: EU040178_CC1148                              120  -100.0    59.7    59.7   -22.9   -23.0    -3.8    -2.9
172: EU074878_CC1231                              120  -100.0    59.7    59.7   -22.9   -23.0    -3.8    -2.9
173: EU074881_CC1226                              120  -100.0    59.7    59.7   -22.9   -23.0    -3.8    -2.9
174: EU074882_CC1227                              120  -100.0    59.7    59.7   -22.9   -23.0    -3.8    -2.9
175: EU074883_CC1228                              120  -100.0    59.7    59.7   -22.9   -23.0    -3.8    -2.9
176: EU074890_CC1224                              120  -100.0    59.7    59.7   -22.9   -23.0    -3.8    -2.9
177: EU074943_CC1218                              120  -100.0    59.7    59.7   -22.9   -23.0    -3.8    -2.9
178: EU074945_CC1219                              120  -100.0    59.7    59.7   -22.9   -23.0    -3.8    -2.9
179: EU074946_CC1220                              120  -100.0    59.7    59.7   -22.9   -23.0    -3.8    -2.9
180: EU074947_CC1221                              120  -100.0    59.7    59.7   -22.9   -23.0    -3.8    -2.9
181: EU074948_CC1222                              120  -100.0    59.7    59.7   -22.9   -23.0    -3.8    -2.9
182: EU074950_CC1209                              120  -100.0    59.7    59.7   -22.9   -23.0    -3.8    -2.9
183: EU074951_CC1210                              120  -100.0    59.7    59.7   -22.9   -23.0    -3.8    -2.9
184: EU074952_CC1211                              120  -100.0    59.7    59.7   -22.9   -23.0    -3.8    -2.9
185: EU074955_CC1.8                               120  -100.0    59.7    59.7   -22.9   -23.0    -3.8    -2.9
186: EU074956_CC1214                              120  -100.0    59.7    59.7   -22.9   -23.0    -3.8    -2.9
187: EU074957_CC1215                              120  -100.0    59.7    59.7   -22.9   -23.0    -3.8    -2.9
188: EU074959_CC1216                              120  -100.0    59.7    59.7   -22.9   -23.0    -3.8    -2.9
189: EU074960_CC1205                              120  -100.0    59.7    59.7   -22.9   -23.0    -3.8    -2.9
190: EU074963_CC1208                              120  -100.0    59.7    59.7   -22.9   -23.0    -3.8    -2.9
191: EU074964_CC1207                              120  -100.0    59.7    59.7   -22.9   -23.0    -3.8    -2.9
192: EU074965_CC1206                              120  -100.0    59.7    59.7   -22.9   -23.0    -3.8    -2.9
193: EU099793_CC1201                              120  -100.0    59.7    59.7   -22.9   -23.0    -3.8    -2.9
194: EU099798_CC1203                              120  -100.0    59.7    59.7   -22.9   -23.0    -3.8    -2.9
195: EU099802_CC1199                              120  -100.0    59.7    59.7   -22.9   -23.0    -3.8    -2.9
196: EU099810_CC1198                              120  -100.0    59.7    59.7   -22.9   -23.0    -3.8    -2.9
197: EU099814_CC1197                              120  -100.0    59.7    59.7   -22.9   -23.0    -3.8    -2.9
198: EU099819_CC1196                              120  -100.0    59.7    59.7   -22.9   -23.0    -3.8    -2.9
199: EU099820_CC1192                              120  -100.0    59.7    59.7   -22.9   -23.0    -3.8    -2.9
200: EU099826_CC1194                              120  -100.0    59.7    59.7   -22.9   -23.0    -3.8    -2.9
201: EU099831_CC1189                              120  -100.0    59.7    59.7   -22.9   -23.0    -3.8    -2.9
202: EU099833_CC1191                              120  -100.0    59.7    59.7   -22.9   -23.0    -3.8    -2.9
203: EU099838_CC1188                              120  -100.0    59.7    59.7   -22.9   -23.0    -3.8    -2.9
204: EU099841_CC1190                              120  -100.0    59.7    59.7   -22.9   -23.0    -3.8    -2.9
205: EU118165_CC1234                              120  -100.0    59.7    59.7   -22.9   -23.0    -3.8    -2.9
206: EU786015_CC3.16                              120  -100.0    59.7    59.7   -22.9   -23.0    -3.8    -2.9
207: FJ461494_CC1.7                               120  -100.0    59.7    59.7   -22.9   -23.0    -3.8    -2.9
208: FJ461497_CC3.2                               120  -100.0    59.7    59.7   -22.9   -23.0    -3.8    -2.9
209: FJ461502_CC3.7                               120  -100.0    59.7    59.7   -22.9   -23.0    -3.8    -2.9
210: FJ461503_CC3.8                               120  -100.0    59.7    59.7   -22.9   -23.0    -3.8    -2.9
211: FJ461504_CC3.9                               120  -100.0    59.7    59.7   -22.9   -23.0    -3.8    -2.9
212: FJ461505_CC3.10                              120  -100.0    59.7    59.7   -22.9   -23.0    -3.8    -2.9
213: FJ461506_CC3.11                              120  -100.0    59.7    59.7   -22.9   -23.0    -3.8    -2.9
214: FJ461507_CC3.12                              120  -100.0    59.7    59.7   -22.9   -23.0    -3.8    -2.9
215: FJ461510_CC15.3                              120  -100.0    59.7    59.7   -22.9   -23.0    -3.8    -2.9
216: FJ461511_CC15.4                              120  -100.0    59.7    59.7   -22.9   -23.0    -3.8    -2.9
217: FJ461512_CC15.5                              120  -100.0    59.7    59.7   -22.9   -23.0    -3.8    -2.9
218: FJ461514_CC21.12                             120  -100.0    59.7    59.7   -22.9   -23.0    -3.8    -2.9
219: FJ461515_CC21.13                             120  -100.0    59.7    59.7   -22.9   -23.0    -3.8    -2.9
220: FJ461516_CC21.14                             120  -100.0    59.7    59.7   -22.9   -23.0    -3.8    -2.9
221: FJ461522_CC45.3                              120  -100.0    59.7    59.7   -22.9   -23.0    -3.8    -2.9
222: FJ919243_CC1_v1a                             120  -100.0    59.7    59.7   -22.9   -23.0    -3.8    -2.9
223: HQ630873_CC21.6                              120  -100.0    59.7    59.7   -22.9   -23.0    -3.8    -2.9
224: JF320826_CC131                               120  -100.0    59.7    59.7   -22.9   -23.0    -3.8    -2.9
225: JF683322_CC17.1                              120  -100.0    59.7    59.7   -22.9   -23.0    -3.8    -2.9
226: JF683324_CC21.2                              120  -100.0    59.7    59.7   -22.9   -23.0    -3.8    -2.9
227: JF683325_CC21.3                              120  -100.0    59.7    59.7   -22.9   -23.0    -3.8    -2.9
228: JF683327_CC21.5                              120  -100.0    59.7    59.7   -22.9   -23.0    -3.8    -2.9
229: JF683328_CC21.7                              120  -100.0    59.7    59.7   -22.9   -23.0    -3.8    -2.9
230: KC597692_CC17.22                             120  -100.0    59.7    59.7   -22.9   -23.0    -3.8    -2.9
231: OSC_ITS_1                                    120  -100.0    59.7    59.7   -22.9   -23.0    -3.8    -2.9
232: EU074949_CC1223                              119  -100.0    59.7    59.7   -22.9   -23.0    -3.8    -2.9
233: FJ529649_CC3.15                              119  -100.0    59.7    59.7   -22.9   -23.0    -3.8    -2.9
234: JF683321_CC3.1                               119  -100.0    59.7    59.7   -22.9   -23.0    -3.8    -2.9
235: AY765411_CC76                                118  -100.0    59.7    59.7   -22.9   -23.0    -3.8    -2.9
236: DQ335300_CC1034                              116  -100.0    59.7    59.7   -22.9   -23.0    -3.8    -2.9
237: AY765407_CC72                                115  -100.0    59.7    59.7   -22.9   -23.0    -3.8    -2.9
238: AY258483_CC38a                               121   -77.4    51.6    59.7   -17.7   -23.0    -3.8    -2.9
239: AF499797_CC7                                 120   -77.4    51.6    59.7   -17.7   -23.0    -3.8    -2.9
240: AF499801_CC12                                120   -77.4    51.6    59.7   -17.7   -23.0    -3.8    -2.9
241: AY258473_CC1h                                120   -77.4    51.6    59.7   -17.7   -23.0    -3.8    -2.9
242: AY258482_CC38                                120   -77.4    51.6    59.7   -17.7   -23.0    -3.8    -2.9
243: AY589768_CC64                                120   -77.4    51.6    59.7   -17.7   -23.0    -3.8    -2.9
244: EU099799_CC1202                              120   -77.4    51.6    59.7   -17.7   -23.0    -3.8    -2.9
245: FJ919244_CC1_v1b                             120   -77.4    59.7    53.4   -22.9   -18.6    -3.8    -2.9
246: HQ630875_CC21.16                             120   -77.4    59.7    53.4   -22.9   -18.6    -3.8    -2.9
247: EU099800_CC1200                              110   -77.4    51.6    59.7   -17.7   -23.0    -3.8    -2.9
248: AY258490_CC1f                                120   -70.2    49.4    59.7   -16.4   -23.0    -3.8    -2.9
249: AY589747_CC40a                               120   -70.2    49.4    59.7   -16.4   -23.0    -3.8    -2.9
250: AY765408_CC73                                122   -63.3    59.7    47.4   -22.9   -15.3    -3.8    -2.9
251: AF499790_CC3a                                120   -63.3    59.7    47.4   -22.9   -15.3    -3.8    -2.9
252: AY589751_CC44a                               120   -63.3    59.7    47.4   -22.9   -15.3    -3.8    -2.9
253: DQ480640_CC1055                              120   -63.3    59.7    47.4   -22.9   -15.3    -3.8    -2.9
254: HQ630872_CC3.14                              120   -63.3    48.1    59.7   -15.6   -23.0    -3.8    -2.9
255: JF683323_CC21.1                              120   -63.3    59.7    47.4   -22.9   -15.3    -3.8    -2.9
256: AY589763_CC59                                120   -61.5    48.1    53.4   -15.6   -18.6    -3.8    -2.9
257: AB294651_CC1176                              120   -56.5    59.7    45.0   -22.9   -14.2    -3.8    -2.9
258: AF499796_CC6                                 120   -56.5    45.7    59.7   -14.5   -23.0    -3.8    -2.9
259: EU074893_CC1225                              120   -56.5    59.7    45.0   -22.9   -14.2    -3.8    -2.9
260: HM185739_CC1aa                               120   -56.5    45.7    59.7   -14.5   -23.0    -3.8    -2.9
261: HM185740_CC3ff                               120   -56.5    45.7    59.7   -14.5   -23.0    -3.8    -2.9
262: AY239373_CC22                                120   -49.9    59.7    41.9   -22.9   -12.9    -3.8    -2.9
263: AY239374_CC22a                               120   -49.9    59.7    41.9   -22.9   -12.9    -3.8    -2.9
264: AY258497_CC32                                120   -49.9    43.1    59.7   -13.4   -23.0    -3.8    -2.9
265: AY765399_CC16a                               120   -49.9    59.7    41.9   -22.9   -12.9    -3.8    -2.9
266: AY765410_CC75                                120   -49.9    43.1    59.7   -13.4   -23.0    -3.8    -2.9
267: EF656434_CC1146                              120   -49.9    43.1    59.7   -13.4   -23.0    -3.8    -2.9
268: EU074941_CC1217                              120   -49.9    59.7    41.9   -22.9   -12.9    -3.8    -2.9
269: HQ630874_CC21.11                             120   -49.9    43.1    59.7   -13.4   -23.0    -3.8    -2.9
270: AY589765_CC61                                120   -48.0    43.1    47.4   -13.4   -15.3    -3.8    -2.9
271: AF499798_CC9                                 120   -43.6    41.1    59.7   -12.5   -23.0    -3.8    -2.9
272: AY239380_CC28                                120   -43.6    41.1    59.7   -12.5   -23.0    -3.8    -2.9
273: EU118163_CC1232                              120   -43.6    41.1    59.7   -12.5   -23.0    -3.8    -2.9
274: AY589772_CC68                                123   -37.6    59.7    34.7   -22.9   -10.5    -3.8    -2.9
275: HE578987_CC1.14                              127   -31.9    59.7    30.8   -22.9    -9.5    -3.8    -2.9
276: EU074954_CC1212                              120   -31.9    59.7    30.8   -22.9    -9.5    -3.8    -2.9
277: DQ335302_CC1071                              120   -21.3    56.8    20.1   -21.0    -7.3    -3.8    -2.9
278: DQ335332_CC1073                              120   -16.6    22.8    59.7    -8.0   -23.0    -3.8    -2.9
279: DQ335375_CC1069                              120   -16.6    22.8    56.9    -8.0   -21.1    -3.8    -2.9
280: DQ335382_CC1066                              120   -16.6    22.8    59.7    -8.0   -23.0    -3.8    -2.9


Details for the primers binding to the DNA template
[Sorted by average Tm in descending order]

1: S.C. + S.C. ==> AY589754_CC49

  PPC = -100.0%, Size = 161 bp, GC content = 43.5%
  FP: Tm = 59.7 (℃), ΔG = -22.9 (kcal/mol), 3'ΔG = -3.8 (kcal/mol)
  RP: Tm = 59.7 (℃), ΔG = -23.0 (kcal/mol), 3'ΔG = -2.9 (kcal/mol)
  Binding sites: 108(22/22) ... 268(22/22)


>>>S.C.
   1                    22
5' TGCGTTCTTATGAGCTATTGCC 3'
   ::::::::::::::::::::::                                                                268
5' TGCGTTCTTATGAGCTATTGCCctctgagccaatggcttgtt...tattcaagtttctaccttcgTGGTTTTACTTGAGTGACGCTG 3'
   108                                                              ::::::::::::::::::::::
                                                                 3' TGGTTTTACTTGAGTGACGCTG 5'
                                                                   22                    1
                                                                                      S.C.<<<

>1 S.C. + S.C. AY589754_CC49
TGCGTTCTTATGAGCTATTGCCctctgagccaatggcttgttaattgcttggttcttgcaaaatgctgagccaatggctt
gttaattgcttggttcttgcaaaatgctttgcgcgctgttattcaagtttctaccttcgTGGTTTTACTTGAGTGACGCT
G

2: S.C. + S.C. ==> HE578983_CC1.10

  PPC = -100.0%, Size = 127 bp, GC content = 46.5%
  FP: Tm = 59.7 (℃), ΔG = -22.9 (kcal/mol), 3'ΔG = -3.8 (kcal/mol)
  RP: Tm = 59.7 (℃), ΔG = -23.0 (kcal/mol), 3'ΔG = -2.9 (kcal/mol)
  Binding sites: 111(22/22) ... 237(22/22)


>>>S.C.
   1                    22
5' TGCGTTCTTATGAGCTATTGCC 3'
   ::::::::::::::::::::::                                                                237
5' TGCGTTCTTATGAGCTATTGCCctctnnnnnngagccaatgg...attcaggtttctaccnttcgTGGTTTTACTTGAGTGACGCTG 3'
   111                                                              ::::::::::::::::::::::
                                                                 3' TGGTTTTACTTGAGTGACGCTG 5'
                                                                   22                    1
                                                                                      S.C.<<<

>2 S.C. + S.C. HE578983_CC1.10
TGCGTTCTTATGAGCTATTGCCctctnnnnnngagccaatggcttgttaattgcttggttcttgcaaannnnnnngcgcg
ctgttattcaggtttctaccnttcgTGGTTTTACTTGAGTGACGCTG

3: S.C. + S.C. ==> HE578985_CC1.12

  PPC = -100.0%, Size = 127 bp, GC content = 45.3%
  FP: Tm = 59.7 (℃), ΔG = -22.9 (kcal/mol), 3'ΔG = -3.8 (kcal/mol)
  RP: Tm = 59.7 (℃), ΔG = -23.0 (kcal/mol), 3'ΔG = -2.9 (kcal/mol)
  Binding sites: 111(22/22) ... 237(22/22)


>>>S.C.
   1                    22
5' TGCGTTCTTATGAGCTATTGCC 3'
   ::::::::::::::::::::::                                                                237
5' TGCGTTCTTATGAGCTATTGCCctctnnnnnngagccaatgg...attcaggtttctaccnttcgTGGTTTTACTTGAGTGACGCTG 3'
   111                                                              ::::::::::::::::::::::
                                                                 3' TGGTTTTACTTGAGTGACGCTG 5'
                                                                   22                    1
                                                                                      S.C.<<<

>3 S.C. + S.C. HE578985_CC1.12
TGCGTTCTTATGAGCTATTGCCctctnnnnnngagccaatggcttgttaattgcttggttcttgcaaaatgctttgcgcg
ctgttattcaggtttctaccnttcgTGGTTTTACTTGAGTGACGCTG

4: S.C. + S.C. ==> HE578988_CC1.15

  PPC = -100.0%, Size = 127 bp, GC content = 45.3%
  FP: Tm = 59.7 (℃), ΔG = -22.9 (kcal/mol), 3'ΔG = -3.8 (kcal/mol)
  RP: Tm = 59.7 (℃), ΔG = -23.0 (kcal/mol), 3'ΔG = -2.9 (kcal/mol)
  Binding sites: 111(22/22) ... 237(22/22)


>>>S.C.
   1                    22
5' TGCGTTCTTATGAGCTATTGCC 3'
   ::::::::::::::::::::::                                                                237
5' TGCGTTCTTATGAGCTATTGCCctctnnnnnngagccaatgg...attcaggtttctaccnttcgTGGTTTTACTTGAGTGACGCTG 3'
   111                                                              ::::::::::::::::::::::
                                                                 3' TGGTTTTACTTGAGTGACGCTG 5'
                                                                   22                    1
                                                                                      S.C.<<<

>4 S.C. + S.C. HE578988_CC1.15
TGCGTTCTTATGAGCTATTGCCctctnnnnnngagccaatggcttgttaattgcttggttcttgcaaaatgctttgcgcg
ctgttattcaggtttctaccnttcgTGGTTTTACTTGAGTGACGCTG

5: S.C. + S.C. ==> HE578990_CC1.17

  PPC = -100.0%, Size = 127 bp, GC content = 46.1%
  FP: Tm = 59.7 (℃), ΔG = -22.9 (kcal/mol), 3'ΔG = -3.8 (kcal/mol)
  RP: Tm = 59.7 (℃), ΔG = -23.0 (kcal/mol), 3'ΔG = -2.9 (kcal/mol)
  Binding sites: 111(22/22) ... 237(22/22)


>>>S.C.
   1                    22
5' TGCGTTCTTATGAGCTATTGCC 3'
   ::::::::::::::::::::::                                                                237
5' TGCGTTCTTATGAGCTATTGCCctctnnnnnngagccaatgg...attcaggtttctaccnttcgTGGTTTTACTTGAGTGACGCTG 3'
   111                                                              ::::::::::::::::::::::
                                                                 3' TGGTTTTACTTGAGTGACGCTG 5'
                                                                   22                    1
                                                                                      S.C.<<<

>5 S.C. + S.C. HE578990_CC1.17
TGCGTTCTTATGAGCTATTGCCctctnnnnnngagccaatggcttgttaattgcctggttcttgcaaaatgctttgcgcg
ctgttattcaggtttctaccnttcgTGGTTTTACTTGAGTGACGCTG

6: S.C. + S.C. ==> HE578991_CC1.18

  PPC = -100.0%, Size = 127 bp, GC content = 45.3%
  FP: Tm = 59.7 (℃), ΔG = -22.9 (kcal/mol), 3'ΔG = -3.8 (kcal/mol)
  RP: Tm = 59.7 (℃), ΔG = -23.0 (kcal/mol), 3'ΔG = -2.9 (kcal/mol)
  Binding sites: 111(22/22) ... 237(22/22)


>>>S.C.
   1                    22
5' TGCGTTCTTATGAGCTATTGCC 3'
   ::::::::::::::::::::::                                                                237
5' TGCGTTCTTATGAGCTATTGCCctctnnnnnngagccaatgg...attcaggtttctaccnttcgTGGTTTTACTTGAGTGACGCTG 3'
   111                                                              ::::::::::::::::::::::
                                                                 3' TGGTTTTACTTGAGTGACGCTG 5'
                                                                   22                    1
                                                                                      S.C.<<<

>6 S.C. + S.C. HE578991_CC1.18
TGCGTTCTTATGAGCTATTGCCctctnnnnnngagccaatggcttgttaattgcttggttcttgcaaaatgctttgcgcg
ctgttattcaggtttctaccnttcgTGGTTTTACTTGAGTGACGCTG

7: S.C. + S.C. ==> HE578992_CC1.19

  PPC = -100.0%, Size = 127 bp, GC content = 45.3%
  FP: Tm = 59.7 (℃), ΔG = -22.9 (kcal/mol), 3'ΔG = -3.8 (kcal/mol)
  RP: Tm = 59.7 (℃), ΔG = -23.0 (kcal/mol), 3'ΔG = -2.9 (kcal/mol)
  Binding sites: 111(22/22) ... 237(22/22)


>>>S.C.
   1                    22
5' TGCGTTCTTATGAGCTATTGCC 3'
   ::::::::::::::::::::::                                                                237
5' TGCGTTCTTATGAGCTATTGCCctctnnnnnngagccaatgg...attcaggtttctaccnttcgTGGTTTTACTTGAGTGACGCTG 3'
   111                                                              ::::::::::::::::::::::
                                                                 3' TGGTTTTACTTGAGTGACGCTG 5'
                                                                   22                    1
                                                                                      S.C.<<<

>7 S.C. + S.C. HE578992_CC1.19
TGCGTTCTTATGAGCTATTGCCctctnnnnnngagccaatggcttgttaattgcttggttcttgcaaaatgctttgcgcg
ctgttattcaggtttctaccnttcgTGGTTTTACTTGAGTGACGCTG

8: S.C. + S.C. ==> HE578997_CC1b.1

  PPC = -100.0%, Size = 127 bp, GC content = 45.3%
  FP: Tm = 59.7 (℃), ΔG = -22.9 (kcal/mol), 3'ΔG = -3.8 (kcal/mol)
  RP: Tm = 59.7 (℃), ΔG = -23.0 (kcal/mol), 3'ΔG = -2.9 (kcal/mol)
  Binding sites: 111(22/22) ... 237(22/22)


>>>S.C.
   1                    22
5' TGCGTTCTTATGAGCTATTGCC 3'
   ::::::::::::::::::::::                                                                237
5' TGCGTTCTTATGAGCTATTGCCctctnnnnnngagccaatgg...attcaggtttctaccnttcgTGGTTTTACTTGAGTGACGCTG 3'
   111                                                              ::::::::::::::::::::::
                                                                 3' TGGTTTTACTTGAGTGACGCTG 5'
                                                                   22                    1
                                                                                      S.C.<<<

>8 S.C. + S.C. HE578997_CC1b.1
TGCGTTCTTATGAGCTATTGCCctctnnnnnngagccaatggcttgttaattgcttggttcttgcaaaatgctttgcgcg
ctgttattcaggtttctaccnttcgTGGTTTTACTTGAGTGACGCTG

9: S.C. + S.C. ==> HE578998_CC1b.2

  PPC = -100.0%, Size = 127 bp, GC content = 45.3%
  FP: Tm = 59.7 (℃), ΔG = -22.9 (kcal/mol), 3'ΔG = -3.8 (kcal/mol)
  RP: Tm = 59.7 (℃), ΔG = -23.0 (kcal/mol), 3'ΔG = -2.9 (kcal/mol)
  Binding sites: 111(22/22) ... 237(22/22)


>>>S.C.
   1                    22
5' TGCGTTCTTATGAGCTATTGCC 3'
   ::::::::::::::::::::::                                                                237
5' TGCGTTCTTATGAGCTATTGCCctctnnnnnngagccaatgg...attcaggtttctaccnttcgTGGTTTTACTTGAGTGACGCTG 3'
   111                                                              ::::::::::::::::::::::
                                                                 3' TGGTTTTACTTGAGTGACGCTG 5'
                                                                   22                    1
                                                                                      S.C.<<<

>9 S.C. + S.C. HE578998_CC1b.2
TGCGTTCTTATGAGCTATTGCCctctnnnnnngagccaatggcttgttaattgcttggttcttgcaaaatgctttgcgcg
ctgttattcaggtttctaccnttcgTGGTTTTACTTGAGTGACGCTG

10: S.C. + S.C. ==> HE578999_CC1b.3

  PPC = -100.0%, Size = 127 bp, GC content = 45.3%
  FP: Tm = 59.7 (℃), ΔG = -22.9 (kcal/mol), 3'ΔG = -3.8 (kcal/mol)
  RP: Tm = 59.7 (℃), ΔG = -23.0 (kcal/mol), 3'ΔG = -2.9 (kcal/mol)
  Binding sites: 111(22/22) ... 237(22/22)


>>>S.C.
   1                    22
5' TGCGTTCTTATGAGCTATTGCC 3'
   ::::::::::::::::::::::                                                                237
5' TGCGTTCTTATGAGCTATTGCCctctnnnnnngagccaatgg...attcaggtttctaccnttcgTGGTTTTACTTGAGTGACGCTG 3'
   111                                                              ::::::::::::::::::::::
                                                                 3' TGGTTTTACTTGAGTGACGCTG 5'
                                                                   22                    1
                                                                                      S.C.<<<

>10 S.C. + S.C. HE578999_CC1b.3
TGCGTTCTTATGAGCTATTGCCctctnnnnnngagccaatggcttgttaattgcttggttcttgcaaaatgctttgcgcg
ctgttattcaggtttctaccnttcgTGGTTTTACTTGAGTGACGCTG

11: S.C. + S.C. ==> HE579005_CC3.17

  PPC = -100.0%, Size = 127 bp, GC content = 44.5%
  FP: Tm = 59.7 (℃), ΔG = -22.9 (kcal/mol), 3'ΔG = -3.8 (kcal/mol)
  RP: Tm = 59.7 (℃), ΔG = -23.0 (kcal/mol), 3'ΔG = -2.9 (kcal/mol)
  Binding sites: 111(22/22) ... 237(22/22)


>>>S.C.
   1                    22
5' TGCGTTCTTATGAGCTATTGCC 3'
   ::::::::::::::::::::::                                                                237
5' TGCGTTCTTATGAGCTATTGCCctctnnnnnngagccaatgg...attcaagtttctaccnttcgTGGTTTTACTTGAGTGACGCTG 3'
   111                                                              ::::::::::::::::::::::
                                                                 3' TGGTTTTACTTGAGTGACGCTG 5'
                                                                   22                    1
                                                                                      S.C.<<<

>11 S.C. + S.C. HE579005_CC3.17
TGCGTTCTTATGAGCTATTGCCctctnnnnnngagccaatggcttgttaattgcttggttcttgcaaaatgctttgcgcg
ctgttattcaagtttctaccnttcgTGGTTTTACTTGAGTGACGCTG

12: S.C. + S.C. ==> HE579006_CC3.18

  PPC = -100.0%, Size = 127 bp, GC content = 44.5%
  FP: Tm = 59.7 (℃), ΔG = -22.9 (kcal/mol), 3'ΔG = -3.8 (kcal/mol)
  RP: Tm = 59.7 (℃), ΔG = -23.0 (kcal/mol), 3'ΔG = -2.9 (kcal/mol)
  Binding sites: 111(22/22) ... 237(22/22)


>>>S.C.
   1                    22
5' TGCGTTCTTATGAGCTATTGCC 3'
   ::::::::::::::::::::::                                                                237
5' TGCGTTCTTATGAGCTATTGCCctctnnnnnngagccaatgg...attcaagtttctaccnttcgTGGTTTTACTTGAGTGACGCTG 3'
   111                                                              ::::::::::::::::::::::
                                                                 3' TGGTTTTACTTGAGTGACGCTG 5'
                                                                   22                    1
                                                                                      S.C.<<<

>12 S.C. + S.C. HE579006_CC3.18
TGCGTTCTTATGAGCTATTGCCctctnnnnnngagccaatggcttgttaattgcttggttcttgcaaaatgctttgcgcg
ctgttattcaagtttctaccnttcgTGGTTTTACTTGAGTGACGCTG

13: S.C. + S.C. ==> HE579007_CC3.19

  PPC = -100.0%, Size = 127 bp, GC content = 44.5%
  FP: Tm = 59.7 (℃), ΔG = -22.9 (kcal/mol), 3'ΔG = -3.8 (kcal/mol)
  RP: Tm = 59.7 (℃), ΔG = -23.0 (kcal/mol), 3'ΔG = -2.9 (kcal/mol)
  Binding sites: 111(22/22) ... 237(22/22)


>>>S.C.
   1                    22
5' TGCGTTCTTATGAGCTATTGCC 3'
   ::::::::::::::::::::::                                                                237
5' TGCGTTCTTATGAGCTATTGCCctctnnnnnngagccaatgg...attcaagtttctaccnttcgTGGTTTTACTTGAGTGACGCTG 3'
   111                                                              ::::::::::::::::::::::
                                                                 3' TGGTTTTACTTGAGTGACGCTG 5'
                                                                   22                    1
                                                                                      S.C.<<<

>13 S.C. + S.C. HE579007_CC3.19
TGCGTTCTTATGAGCTATTGCCctctnnnnnngagccaatggcttgttaattgcttggttcttgcaaaatgctttgcgcg
ctgttattcaagtttctaccnttcgTGGTTTTACTTGAGTGACGCTG

14: S.C. + S.C. ==> HE579008_CC3.20

  PPC = -100.0%, Size = 127 bp, GC content = 44.5%
  FP: Tm = 59.7 (℃), ΔG = -22.9 (kcal/mol), 3'ΔG = -3.8 (kcal/mol)
  RP: Tm = 59.7 (℃), ΔG = -23.0 (kcal/mol), 3'ΔG = -2.9 (kcal/mol)
  Binding sites: 111(22/22) ... 237(22/22)


>>>S.C.
   1                    22
5' TGCGTTCTTATGAGCTATTGCC 3'
   ::::::::::::::::::::::                                                                237
5' TGCGTTCTTATGAGCTATTGCCctctnnnnnngagccaatgg...attcaagtttctaccnttcgTGGTTTTACTTGAGTGACGCTG 3'
   111                                                              ::::::::::::::::::::::
                                                                 3' TGGTTTTACTTGAGTGACGCTG 5'
                                                                   22                    1
                                                                                      S.C.<<<

>14 S.C. + S.C. HE579008_CC3.20
TGCGTTCTTATGAGCTATTGCCctctnnnnnngagccaatggcttgttaattgcttggttcttgcaaaatgctttgcgcg
ctgttattcaagtttctaccnttcgTGGTTTTACTTGAGTGACGCTG

15: S.C. + S.C. ==> HE579009_CC3.21

  PPC = -100.0%, Size = 127 bp, GC content = 43.7%
  FP: Tm = 59.7 (℃), ΔG = -22.9 (kcal/mol), 3'ΔG = -3.8 (kcal/mol)
  RP: Tm = 59.7 (℃), ΔG = -23.0 (kcal/mol), 3'ΔG = -2.9 (kcal/mol)
  Binding sites: 111(22/22) ... 237(22/22)


>>>S.C.
   1                    22
5' TGCGTTCTTATGAGCTATTGCC 3'
   ::::::::::::::::::::::                                                                237
5' TGCGTTCTTATGAGCTATTGCCctctnnnnnngagccaatgg...attcaagtttctaccnttcgTGGTTTTACTTGAGTGACGCTG 3'
   111                                                              ::::::::::::::::::::::
                                                                 3' TGGTTTTACTTGAGTGACGCTG 5'
                                                                   22                    1
                                                                                      S.C.<<<

>15 S.C. + S.C. HE579009_CC3.21
TGCGTTCTTATGAGCTATTGCCctctnnnnnngagccaatggcttgttaattacttggttcttgcaaaatgctttgcgcg
ctgttattcaagtttctaccnttcgTGGTTTTACTTGAGTGACGCTG

16: S.C. + S.C. ==> HE579010_CC3.22

  PPC = -100.0%, Size = 127 bp, GC content = 43.7%
  FP: Tm = 59.7 (℃), ΔG = -22.9 (kcal/mol), 3'ΔG = -3.8 (kcal/mol)
  RP: Tm = 59.7 (℃), ΔG = -23.0 (kcal/mol), 3'ΔG = -2.9 (kcal/mol)
  Binding sites: 111(22/22) ... 237(22/22)


>>>S.C.
   1                    22
5' TGCGTTCTTATGAGCTATTGCC 3'
   ::::::::::::::::::::::                                                                237
5' TGCGTTCTTATGAGCTATTGCCctctnnnnnngagccaatgg...attcaagtttctaccnttcgTGGTTTTACTTGAGTGACGCTG 3'
   111                                                              ::::::::::::::::::::::
                                                                 3' TGGTTTTACTTGAGTGACGCTG 5'
                                                                   22                    1
                                                                                      S.C.<<<

>16 S.C. + S.C. HE579010_CC3.22
TGCGTTCTTATGAGCTATTGCCctctnnnnnngagccaatggcttgttaattgcttggtttttgcaaaatgctttgcgcg
ctgttattcaagtttctaccnttcgTGGTTTTACTTGAGTGACGCTG

17: S.C. + S.C. ==> HE579029_CC21.17

  PPC = -100.0%, Size = 127 bp, GC content = 44.5%
  FP: Tm = 59.7 (℃), ΔG = -22.9 (kcal/mol), 3'ΔG = -3.8 (kcal/mol)
  RP: Tm = 59.7 (℃), ΔG = -23.0 (kcal/mol), 3'ΔG = -2.9 (kcal/mol)
  Binding sites: 111(22/22) ... 237(22/22)


>>>S.C.
   1                    22
5' TGCGTTCTTATGAGCTATTGCC 3'
   ::::::::::::::::::::::                                                                237
5' TGCGTTCTTATGAGCTATTGCCctctnnnnnngagccaatgg...attcaagtttctaccnttcgTGGTTTTACTTGAGTGACGCTG 3'
   111                                                              ::::::::::::::::::::::
                                                                 3' TGGTTTTACTTGAGTGACGCTG 5'
                                                                   22                    1
                                                                                      S.C.<<<

>17 S.C. + S.C. HE579029_CC21.17
TGCGTTCTTATGAGCTATTGCCctctnnnnnngagccaatggcttgttaattgcttggttcttgcaaaatgctttgcgcg
ctgttattcaagtttctaccnttcgTGGTTTTACTTGAGTGACGCTG

18: S.C. + S.C. ==> HE579030_CC21.18

  PPC = -100.0%, Size = 127 bp, GC content = 44.5%
  FP: Tm = 59.7 (℃), ΔG = -22.9 (kcal/mol), 3'ΔG = -3.8 (kcal/mol)
  RP: Tm = 59.7 (℃), ΔG = -23.0 (kcal/mol), 3'ΔG = -2.9 (kcal/mol)
  Binding sites: 111(22/22) ... 237(22/22)


>>>S.C.
   1                    22
5' TGCGTTCTTATGAGCTATTGCC 3'
   ::::::::::::::::::::::                                                                237
5' TGCGTTCTTATGAGCTATTGCCctctgagtctgagccaatgg...attcaagtttctaccnttcgTGGTTTTACTTGAGTGACGCTG 3'
   111                                                              ::::::::::::::::::::::
                                                                 3' TGGTTTTACTTGAGTGACGCTG 5'
                                                                   22                    1
                                                                                      S.C.<<<

>18 S.C. + S.C. HE579030_CC21.18
TGCGTTCTTATGAGCTATTGCCctctgagtctgagccaatggcttgttaattgcttggttcttgcaaaatgctttgcgcg
ctgttattcaagtttctaccnttcgTGGTTTTACTTGAGTGACGCTG

19: S.C. + S.C. ==> HE579031_CC21.19

  PPC = -100.0%, Size = 127 bp, GC content = 44.5%
  FP: Tm = 59.7 (℃), ΔG = -22.9 (kcal/mol), 3'ΔG = -3.8 (kcal/mol)
  RP: Tm = 59.7 (℃), ΔG = -23.0 (kcal/mol), 3'ΔG = -2.9 (kcal/mol)
  Binding sites: 111(22/22) ... 237(22/22)


>>>S.C.
   1                    22
5' TGCGTTCTTATGAGCTATTGCC 3'
   ::::::::::::::::::::::                                                                237
5' TGCGTTCTTATGAGCTATTGCCctctnnnnnngagccaatgg...attcaagtttctaccnttcgTGGTTTTACTTGAGTGACGCTG 3'
   111                                                              ::::::::::::::::::::::
                                                                 3' TGGTTTTACTTGAGTGACGCTG 5'
                                                                   22                    1
                                                                                      S.C.<<<

>19 S.C. + S.C. HE579031_CC21.19
TGCGTTCTTATGAGCTATTGCCctctnnnnnngagccaatggcttgttaattgcttggttcttgcaaaatgctttgcgcg
ctgttattcaagtttctaccnttcgTGGTTTTACTTGAGTGACGCTG

20: S.C. + S.C. ==> HE579032_CC21.20

  PPC = -100.0%, Size = 127 bp, GC content = 43.7%
  FP: Tm = 59.7 (℃), ΔG = -22.9 (kcal/mol), 3'ΔG = -3.8 (kcal/mol)
  RP: Tm = 59.7 (℃), ΔG = -23.0 (kcal/mol), 3'ΔG = -2.9 (kcal/mol)
  Binding sites: 111(22/22) ... 237(22/22)


>>>S.C.
   1                    22
5' TGCGTTCTTATGAGCTATTGCC 3'
   ::::::::::::::::::::::                                                                237
5' TGCGTTCTTATGAGCTATTGCCctctnnnnnngagccaatgg...attcaagtttctaccnttcgTGGTTTTACTTGAGTGACGCTG 3'
   111                                                              ::::::::::::::::::::::
                                                                 3' TGGTTTTACTTGAGTGACGCTG 5'
                                                                   22                    1
                                                                                      S.C.<<<

>20 S.C. + S.C. HE579032_CC21.20
TGCGTTCTTATGAGCTATTGCCctctnnnnnngagccaatggcttgttaattgcttggttcttgcaaaatgctttgtgcg
ctgttattcaagtttctaccnttcgTGGTTTTACTTGAGTGACGCTG

21: S.C. + S.C. ==> HE579033_CC21.21

  PPC = -100.0%, Size = 127 bp, GC content = 43.7%
  FP: Tm = 59.7 (℃), ΔG = -22.9 (kcal/mol), 3'ΔG = -3.8 (kcal/mol)
  RP: Tm = 59.7 (℃), ΔG = -23.0 (kcal/mol), 3'ΔG = -2.9 (kcal/mol)
  Binding sites: 111(22/22) ... 237(22/22)


>>>S.C.
   1                    22
5' TGCGTTCTTATGAGCTATTGCC 3'
   ::::::::::::::::::::::                                                                237
5' TGCGTTCTTATGAGCTATTGCCctctnnnnnngagccaatgg...attcaagtttctaccnttcgTGGTTTTACTTGAGTGACGCTG 3'
   111                                                              ::::::::::::::::::::::
                                                                 3' TGGTTTTACTTGAGTGACGCTG 5'
                                                                   22                    1
                                                                                      S.C.<<<

>21 S.C. + S.C. HE579033_CC21.21
TGCGTTCTTATGAGCTATTGCCctctnnnnnngagccaatggcttgttaattgcttggttcttgcaaaatgctttgtgcg
ctgttattcaagtttctaccnttcgTGGTTTTACTTGAGTGACGCTG

22: S.C. + S.C. ==> AM748554_CC90

  PPC = -100.0%, Size = 122 bp, GC content = 44.3%
  FP: Tm = 59.7 (℃), ΔG = -22.9 (kcal/mol), 3'ΔG = -3.8 (kcal/mol)
  RP: Tm = 59.7 (℃), ΔG = -23.0 (kcal/mol), 3'ΔG = -2.9 (kcal/mol)
  Binding sites: 108(22/22) ... 229(22/22)


>>>S.C.
   1                    22
5' TGCGTTCTTATGAGCTATTGCC 3'
   ::::::::::::::::::::::                                                                229
5' TGCGTTCTTATGAGCTATTGCCctctgcgccaatggcttgtt...ttcaagtttctaccttcaagTGGTTTTACTTGAGTGACGCTG 3'
   108                                                              ::::::::::::::::::::::
                                                                 3' TGGTTTTACTTGAGTGACGCTG 5'
                                                                   22                    1
                                                                                      S.C.<<<

>22 S.C. + S.C. AM748554_CC90
TGCGTTCTTATGAGCTATTGCCctctgcgccaatggcttgttaattgcttggttcttgcaaaatgctttgcgcgctgtta
ttcaagtttctaccttcaagTGGTTTTACTTGAGTGACGCTG

23: S.C. + S.C. ==> AY258496_CC31

  PPC = -100.0%, Size = 122 bp, GC content = 44.3%
  FP: Tm = 59.7 (℃), ΔG = -22.9 (kcal/mol), 3'ΔG = -3.8 (kcal/mol)
  RP: Tm = 59.7 (℃), ΔG = -23.0 (kcal/mol), 3'ΔG = -2.9 (kcal/mol)
  Binding sites: 103(22/22) ... 224(22/22)


>>>S.C.
   1                    22
5' TGCGTTCTTATGAGCTATTGCC 3'
   ::::::::::::::::::::::                                                                224
5' TGCGTTCTTATGAGCTATTGCCctctctgagccaatggcttg...tattcaagtttctaccttcgTGGTTTTACTTGAGTGACGCTG 3'
   103                                                              ::::::::::::::::::::::
                                                                 3' TGGTTTTACTTGAGTGACGCTG 5'
                                                                   22                    1
                                                                                      S.C.<<<

>23 S.C. + S.C. AY258496_CC31
TGCGTTCTTATGAGCTATTGCCctctctgagccaatggcttgttaattgcttggttcttgcaaaatgctttgcgcgctgt
tattcaagtttctaccttcgTGGTTTTACTTGAGTGACGCTG

24: S.C. + S.C. ==> AY589745_CC30

  PPC = -100.0%, Size = 122 bp, GC content = 43.4%
  FP: Tm = 59.7 (℃), ΔG = -22.9 (kcal/mol), 3'ΔG = -3.8 (kcal/mol)
  RP: Tm = 59.7 (℃), ΔG = -23.0 (kcal/mol), 3'ΔG = -2.9 (kcal/mol)
  Binding sites: 103(22/22) ... 224(22/22)


>>>S.C.
   1                    22
5' TGCGTTCTTATGAGCTATTGCC 3'
   ::::::::::::::::::::::                                                                224
5' TGCGTTCTTATGAGCTATTGCCctctctgagccaatggcttg...tattcaagtttctaccttcgTGGTTTTACTTGAGTGACGCTG 3'
   103                                                              ::::::::::::::::::::::
                                                                 3' TGGTTTTACTTGAGTGACGCTG 5'
                                                                   22                    1
                                                                                      S.C.<<<

>24 S.C. + S.C. AY589745_CC30
TGCGTTCTTATGAGCTATTGCCctctctgagccaatggcttgttaattgcttggttcttgcaaaatgctttgcgcgctat
tattcaagtttctaccttcgTGGTTTTACTTGAGTGACGCTG

25: S.C. + S.C. ==> AY589746_CC31a

  PPC = -100.0%, Size = 122 bp, GC content = 44.3%
  FP: Tm = 59.7 (℃), ΔG = -22.9 (kcal/mol), 3'ΔG = -3.8 (kcal/mol)
  RP: Tm = 59.7 (℃), ΔG = -23.0 (kcal/mol), 3'ΔG = -2.9 (kcal/mol)
  Binding sites: 103(22/22) ... 224(22/22)


>>>S.C.
   1                    22
5' TGCGTTCTTATGAGCTATTGCC 3'
   ::::::::::::::::::::::                                                                224
5' TGCGTTCTTATGAGCTATTGCCctctctgagccaatggcttg...tattcaagtttctaccttcgTGGTTTTACTTGAGTGACGCTG 3'
   103                                                              ::::::::::::::::::::::
                                                                 3' TGGTTTTACTTGAGTGACGCTG 5'
                                                                   22                    1
                                                                                      S.C.<<<

>25 S.C. + S.C. AY589746_CC31a
TGCGTTCTTATGAGCTATTGCCctctctgagccaatggcttgttaattgcttggttcttgcaaaatgctttgcgcgctgt
tattcaagtttctaccttcgTGGTTTTACTTGAGTGACGCTG

26: S.C. + S.C. ==> AY589753_CC48

  PPC = -100.0%, Size = 122 bp, GC content = 43.4%
  FP: Tm = 59.7 (℃), ΔG = -22.9 (kcal/mol), 3'ΔG = -3.8 (kcal/mol)
  RP: Tm = 59.7 (℃), ΔG = -23.0 (kcal/mol), 3'ΔG = -2.9 (kcal/mol)
  Binding sites: 108(22/22) ... 229(22/22)


>>>S.C.
   1                    22
5' TGCGTTCTTATGAGCTATTGCC 3'
   ::::::::::::::::::::::                                                                229
5' TGCGTTCTTATGAGCTATTGCCctctgagccaatggcttgtt...tattcaagtttttaccttcgTGGTTTTACTTGAGTGACGCTG 3'
   108                                                              ::::::::::::::::::::::
                                                                 3' TGGTTTTACTTGAGTGACGCTG 5'
                                                                   22                    1
                                                                                      S.C.<<<

>26 S.C. + S.C. AY589753_CC48
TGCGTTCTTATGAGCTATTGCCctctgagccaatggcttgttaattgcttggttcttgcaaaatgctttgcgcgtgctgt
tattcaagtttttaccttcgTGGTTTTACTTGAGTGACGCTG

27: S.C. + S.C. ==> AY589767_CC63

  PPC = -100.0%, Size = 122 bp, GC content = 45.9%
  FP: Tm = 59.7 (℃), ΔG = -22.9 (kcal/mol), 3'ΔG = -3.8 (kcal/mol)
  RP: Tm = 59.7 (℃), ΔG = -23.0 (kcal/mol), 3'ΔG = -2.9 (kcal/mol)
  Binding sites: 101(22/22) ... 222(22/22)


>>>S.C.
   1                    22
5' TGCGTTCTTATGAGCTATTGCC 3'
   ::::::::::::::::::::::                                                                222
5' TGCGTTCTTATGAGCTATTGCCctctctgagccaatggcttg...tattcaaggttctaccttcgTGGTTTTACTTGAGTGACGCTG 3'
   101                                                              ::::::::::::::::::::::
                                                                 3' TGGTTTTACTTGAGTGACGCTG 5'
                                                                   22                    1
                                                                                      S.C.<<<

>27 S.C. + S.C. AY589767_CC63
TGCGTTCTTATGAGCTATTGCCctctctgagccaatggcttgttaattgcttggttcttgcgaaatgctttgcgcgctgt
tattcaaggttctaccttcgTGGTTTTACTTGAGTGACGCTG

28: S.C. + S.C. ==> FJ461513_CC17.2

  PPC = -100.0%, Size = 122 bp, GC content = 44.3%
  FP: Tm = 59.7 (℃), ΔG = -22.9 (kcal/mol), 3'ΔG = -3.8 (kcal/mol)
  RP: Tm = 59.7 (℃), ΔG = -23.0 (kcal/mol), 3'ΔG = -2.9 (kcal/mol)
  Binding sites: 101(22/22) ... 222(22/22)


>>>S.C.
   1                    22
5' TGCGTTCTTATGAGCTATTGCC 3'
   ::::::::::::::::::::::                                                                222
5' TGCGTTCTTATGAGCTATTGCCctctctgagccaatggcttg...tattcaagtttctaccttcgTGGTTTTACTTGAGTGACGCTG 3'
   101                                                              ::::::::::::::::::::::
                                                                 3' TGGTTTTACTTGAGTGACGCTG 5'
                                                                   22                    1
                                                                                      S.C.<<<

>28 S.C. + S.C. FJ461513_CC17.2
TGCGTTCTTATGAGCTATTGCCctctctgagccaatggcttgttaattgcttggttcttgcaaaatgctttgcgcgctgt
tattcaagtttctaccttcgTGGTTTTACTTGAGTGACGCTG

29: S.C. + S.C. ==> HQ630876_CC31.1

  PPC = -100.0%, Size = 122 bp, GC content = 43.4%
  FP: Tm = 59.7 (℃), ΔG = -22.9 (kcal/mol), 3'ΔG = -3.8 (kcal/mol)
  RP: Tm = 59.7 (℃), ΔG = -23.0 (kcal/mol), 3'ΔG = -2.9 (kcal/mol)
  Binding sites: 103(22/22) ... 224(22/22)


>>>S.C.
   1                    22
5' TGCGTTCTTATGAGCTATTGCC 3'
   ::::::::::::::::::::::                                                                224
5' TGCGTTCTTATGAGCTATTGCCctctctgagccaatggcttg...tattcaagtttctaccttcgTGGTTTTACTTGAGTGACGCTG 3'
   103                                                              ::::::::::::::::::::::
                                                                 3' TGGTTTTACTTGAGTGACGCTG 5'
                                                                   22                    1
                                                                                      S.C.<<<

>29 S.C. + S.C. HQ630876_CC31.1
TGCGTTCTTATGAGCTATTGCCctctctgagccaatggcttgttaattgcttgattcttgcaaaatgctttgcgcgctgt
tattcaagtttctaccttcgTGGTTTTACTTGAGTGACGCTG

30: S.C. + S.C. ==> HQ630877_CC31.5

  PPC = -100.0%, Size = 122 bp, GC content = 43.4%
  FP: Tm = 59.7 (℃), ΔG = -22.9 (kcal/mol), 3'ΔG = -3.8 (kcal/mol)
  RP: Tm = 59.7 (℃), ΔG = -23.0 (kcal/mol), 3'ΔG = -2.9 (kcal/mol)
  Binding sites: 103(22/22) ... 224(22/22)


>>>S.C.
   1                    22
5' TGCGTTCTTATGAGCTATTGCC 3'
   ::::::::::::::::::::::                                                                224
5' TGCGTTCTTATGAGCTATTGCCctctctgagccaatggcttg...tattcaagtttctactttcgTGGTTTTACTTGAGTGACGCTG 3'
   103                                                              ::::::::::::::::::::::
                                                                 3' TGGTTTTACTTGAGTGACGCTG 5'
                                                                   22                    1
                                                                                      S.C.<<<

>30 S.C. + S.C. HQ630877_CC31.5
TGCGTTCTTATGAGCTATTGCCctctctgagccaatggcttgttaattgcttggttcttgcaaaatgctttgcgcgctgt
tattcaagtttctactttcgTGGTTTTACTTGAGTGACGCTG

31: S.C. + S.C. ==> HQ630878_CC31.6

  PPC = -100.0%, Size = 122 bp, GC content = 44.3%
  FP: Tm = 59.7 (℃), ΔG = -22.9 (kcal/mol), 3'ΔG = -3.8 (kcal/mol)
  RP: Tm = 59.7 (℃), ΔG = -23.0 (kcal/mol), 3'ΔG = -2.9 (kcal/mol)
  Binding sites: 103(22/22) ... 224(22/22)


>>>S.C.
   1                    22
5' TGCGTTCTTATGAGCTATTGCC 3'
   ::::::::::::::::::::::                                                                224
5' TGCGTTCTTATGAGCTATTGCCctctctgagccaatggcttg...tattcaagtttctaccttcgTGGTTTTACTTGAGTGACGCTG 3'
   103                                                              ::::::::::::::::::::::
                                                                 3' TGGTTTTACTTGAGTGACGCTG 5'
                                                                   22                    1
                                                                                      S.C.<<<

>31 S.C. + S.C. HQ630878_CC31.6
TGCGTTCTTATGAGCTATTGCCctctctgagccaatggcttgttaattgcttggttcttgcaaaatgctttgcgcgctgt
tattcaagtttctaccttcgTGGTTTTACTTGAGTGACGCTG

32: S.C. + S.C. ==> HQ630879_CC31.9

  PPC = -100.0%, Size = 122 bp, GC content = 44.3%
  FP: Tm = 59.7 (℃), ΔG = -22.9 (kcal/mol), 3'ΔG = -3.8 (kcal/mol)
  RP: Tm = 59.7 (℃), ΔG = -23.0 (kcal/mol), 3'ΔG = -2.9 (kcal/mol)
  Binding sites: 102(22/22) ... 223(22/22)


>>>S.C.
   1                    22
5' TGCGTTCTTATGAGCTATTGCC 3'
   ::::::::::::::::::::::                                                                223
5' TGCGTTCTTATGAGCTATTGCCctctctgagccaatggcttg...tattcaagtttctaccttcgTGGTTTTACTTGAGTGACGCTG 3'
   102                                                              ::::::::::::::::::::::
                                                                 3' TGGTTTTACTTGAGTGACGCTG 5'
                                                                   22                    1
                                                                                      S.C.<<<

>32 S.C. + S.C. HQ630879_CC31.9
TGCGTTCTTATGAGCTATTGCCctctctgagccaatggcttgttaattgcttggttcttgcaaaatgctttgcgcgctgt
tattcaagtttctaccttcgTGGTTTTACTTGAGTGACGCTG

33: S.C. + S.C. ==> HQ630880_CC31.10

  PPC = -100.0%, Size = 122 bp, GC content = 44.3%
  FP: Tm = 59.7 (℃), ΔG = -22.9 (kcal/mol), 3'ΔG = -3.8 (kcal/mol)
  RP: Tm = 59.7 (℃), ΔG = -23.0 (kcal/mol), 3'ΔG = -2.9 (kcal/mol)
  Binding sites: 102(22/22) ... 223(22/22)


>>>S.C.
   1                    22
5' TGCGTTCTTATGAGCTATTGCC 3'
   ::::::::::::::::::::::                                                                223
5' TGCGTTCTTATGAGCTATTGCCctctctgagccaatggcttg...tattcaagtttctaccttcgTGGTTTTACTTGAGTGACGCTG 3'
   102                                                              ::::::::::::::::::::::
                                                                 3' TGGTTTTACTTGAGTGACGCTG 5'
                                                                   22                    1
                                                                                      S.C.<<<

>33 S.C. + S.C. HQ630880_CC31.10
TGCGTTCTTATGAGCTATTGCCctctctgagccaatggcttgttaattgcttggttcttgcaaaatgctttgcgcgctgt
tattcaagtttctaccttcgTGGTTTTACTTGAGTGACGCTG

34: S.C. + S.C. ==> JF683332_CC31.2

  PPC = -100.0%, Size = 122 bp, GC content = 45.1%
  FP: Tm = 59.7 (℃), ΔG = -22.9 (kcal/mol), 3'ΔG = -3.8 (kcal/mol)
  RP: Tm = 59.7 (℃), ΔG = -23.0 (kcal/mol), 3'ΔG = -2.9 (kcal/mol)
  Binding sites: 103(22/22) ... 224(22/22)


>>>S.C.
   1                    22
5' TGCGTTCTTATGAGCTATTGCC 3'
   ::::::::::::::::::::::                                                                224
5' TGCGTTCTTATGAGCTATTGCCctctctgagccaatggcttg...tattcaaggttctaccttcgTGGTTTTACTTGAGTGACGCTG 3'
   103                                                              ::::::::::::::::::::::
                                                                 3' TGGTTTTACTTGAGTGACGCTG 5'
                                                                   22                    1
                                                                                      S.C.<<<

>34 S.C. + S.C. JF683332_CC31.2
TGCGTTCTTATGAGCTATTGCCctctctgagccaatggcttgttaattgcttggttcttgcaaaatgctttgcgcgctgt
tattcaaggttctaccttcgTGGTTTTACTTGAGTGACGCTG

35: S.C. + S.C. ==> JF683333_CC31.3

  PPC = -100.0%, Size = 122 bp, GC content = 43.4%
  FP: Tm = 59.7 (℃), ΔG = -22.9 (kcal/mol), 3'ΔG = -3.8 (kcal/mol)
  RP: Tm = 59.7 (℃), ΔG = -23.0 (kcal/mol), 3'ΔG = -2.9 (kcal/mol)
  Binding sites: 103(22/22) ... 224(22/22)


>>>S.C.
   1                    22
5' TGCGTTCTTATGAGCTATTGCC 3'
   ::::::::::::::::::::::                                                                224
5' TGCGTTCTTATGAGCTATTGCCctctctgagccaatggcttg...tattcaagtttctaccttcgTGGTTTTACTTGAGTGACGCTG 3'
   103                                                              ::::::::::::::::::::::
                                                                 3' TGGTTTTACTTGAGTGACGCTG 5'
                                                                   22                    1
                                                                                      S.C.<<<

>35 S.C. + S.C. JF683333_CC31.3
TGCGTTCTTATGAGCTATTGCCctctctgagccaatggcttgttaattgcttggttcttgcaaaatgctttgcacgctgt
tattcaagtttctaccttcgTGGTTTTACTTGAGTGACGCTG

36: S.C. + S.C. ==> JF683334_CC31.4

  PPC = -100.0%, Size = 122 bp, GC content = 44.3%
  FP: Tm = 59.7 (℃), ΔG = -22.9 (kcal/mol), 3'ΔG = -3.8 (kcal/mol)
  RP: Tm = 59.7 (℃), ΔG = -23.0 (kcal/mol), 3'ΔG = -2.9 (kcal/mol)
  Binding sites: 107(22/22) ... 228(22/22)


>>>S.C.
   1                    22
5' TGCGTTCTTATGAGCTATTGCC 3'
   ::::::::::::::::::::::                                                                228
5' TGCGTTCTTATGAGCTATTGCCctctctgagccaatggcttg...tattcaagtttctaccttcgTGGTTTTACTTGAGTGACGCTG 3'
   107                                                              ::::::::::::::::::::::
                                                                 3' TGGTTTTACTTGAGTGACGCTG 5'
                                                                   22                    1
                                                                                      S.C.<<<

>36 S.C. + S.C. JF683334_CC31.4
TGCGTTCTTATGAGCTATTGCCctctctgagccaatggcttgttaattgcttggttcttgcaaaatgctttgcgcgctgt
tattcaagtttctaccttcgTGGTTTTACTTGAGTGACGCTG

37: S.C. + S.C. ==> KC597684_CC17.21

  PPC = -100.0%, Size = 122 bp, GC content = 44.3%
  FP: Tm = 59.7 (℃), ΔG = -22.9 (kcal/mol), 3'ΔG = -3.8 (kcal/mol)
  RP: Tm = 59.7 (℃), ΔG = -23.0 (kcal/mol), 3'ΔG = -2.9 (kcal/mol)
  Binding sites: 102(22/22) ... 223(22/22)


>>>S.C.
   1                    22
5' TGCGTTCTTATGAGCTATTGCC 3'
   ::::::::::::::::::::::                                                                223
5' TGCGTTCTTATGAGCTATTGCCctctctgagccaatggcttg...tattcaagtttctaccttcgTGGTTTTACTTGAGTGACGCTG 3'
   102                                                              ::::::::::::::::::::::
                                                                 3' TGGTTTTACTTGAGTGACGCTG 5'
                                                                   22                    1
                                                                                      S.C.<<<

>37 S.C. + S.C. KC597684_CC17.21
TGCGTTCTTATGAGCTATTGCCctctctgagccaatggcttgttaattgcttggttcttgcaaaatgctttgcgcgctgt
tattcaagtttctaccttcgTGGTTTTACTTGAGTGACGCTG

38: S.C. + S.C. ==> AY186565_CC1054

  PPC = -100.0%, Size = 121 bp, GC content = 44.6%
  FP: Tm = 59.7 (℃), ΔG = -22.9 (kcal/mol), 3'ΔG = -3.8 (kcal/mol)
  RP: Tm = 59.7 (℃), ΔG = -23.0 (kcal/mol), 3'ΔG = -2.9 (kcal/mol)
  Binding sites: 523(22/22) ... 643(22/22)


>>>S.C.
   1                    22
5' TGCGTTCTTATGAGCTATTGCC 3'
   ::::::::::::::::::::::                                                                643
5' TGCGTTCTTATGAGCTATTGCCctctgagccaatggcttgtt...tattcaggtttctaccttcgTGGTTTTACTTGAGTGACGCTG 3'
   523                                                              ::::::::::::::::::::::
                                                                 3' TGGTTTTACTTGAGTGACGCTG 5'
                                                                   22                    1
                                                                                      S.C.<<<

>38 S.C. + S.C. AY186565_CC1054
TGCGTTCTTATGAGCTATTGCCctctgagccaatggcttgttaattgcttggttcttgcaaaatgcttttgcgcgctgtt
attcaggtttctaccttcgTGGTTTTACTTGAGTGACGCTG

39: S.C. + S.C. ==> AY239378_CC26_35a

  PPC = -100.0%, Size = 121 bp, GC content = 43.8%
  FP: Tm = 59.7 (℃), ΔG = -22.9 (kcal/mol), 3'ΔG = -3.8 (kcal/mol)
  RP: Tm = 59.7 (℃), ΔG = -23.0 (kcal/mol), 3'ΔG = -2.9 (kcal/mol)
  Binding sites: 101(22/22) ... 221(22/22)


>>>S.C.
   1                    22
5' TGCGTTCTTATGAGCTATTGCC 3'
   ::::::::::::::::::::::                                                                221
5' TGCGTTCTTATGAGCTATTGCCtctctgagccaatggcttgt...tattcaagtttctaccttcgTGGTTTTACTTGAGTGACGCTG 3'
   101                                                              ::::::::::::::::::::::
                                                                 3' TGGTTTTACTTGAGTGACGCTG 5'
                                                                   22                    1
                                                                                      S.C.<<<

>39 S.C. + S.C. AY239378_CC26_35a
TGCGTTCTTATGAGCTATTGCCtctctgagccaatggcttgttaattgcttggttcttgcaaaatgctttgcgcgctgtt
attcaagtttctaccttcgTGGTTTTACTTGAGTGACGCTG

40: S.C. + S.C. ==> AY239379_CC27_30

  PPC = -100.0%, Size = 121 bp, GC content = 44.6%
  FP: Tm = 59.7 (℃), ΔG = -22.9 (kcal/mol), 3'ΔG = -3.8 (kcal/mol)
  RP: Tm = 59.7 (℃), ΔG = -23.0 (kcal/mol), 3'ΔG = -2.9 (kcal/mol)
  Binding sites: 101(22/22) ... 221(22/22)


>>>S.C.
   1                    22
5' TGCGTTCTTATGAGCTATTGCC 3'
   ::::::::::::::::::::::                                                                221
5' TGCGTTCTTATGAGCTATTGCCcctctgagccgatggcttgt...tattcaagtttctaccttcgTGGTTTTACTTGAGTGACGCTG 3'
   101                                                              ::::::::::::::::::::::
                                                                 3' TGGTTTTACTTGAGTGACGCTG 5'
                                                                   22                    1
                                                                                      S.C.<<<

>40 S.C. + S.C. AY239379_CC27_30
TGCGTTCTTATGAGCTATTGCCcctctgagccgatggcttgttaattgcttagttcttgcaaaatgctttgcgcgctgtt
attcaagtttctaccttcgTGGTTTTACTTGAGTGACGCTG

41: S.C. + S.C. ==> AY258500_CC35.2

  PPC = -100.0%, Size = 121 bp, GC content = 43.8%
  FP: Tm = 59.7 (℃), ΔG = -22.9 (kcal/mol), 3'ΔG = -3.8 (kcal/mol)
  RP: Tm = 59.7 (℃), ΔG = -23.0 (kcal/mol), 3'ΔG = -2.9 (kcal/mol)
  Binding sites: 101(22/22) ... 221(22/22)


>>>S.C.
   1                    22
5' TGCGTTCTTATGAGCTATTGCC 3'
   ::::::::::::::::::::::                                                                221
5' TGCGTTCTTATGAGCTATTGCCtctctgagccaatggcttgt...tattcaagtttctaccttcgTGGTTTTACTTGAGTGACGCTG 3'
   101                                                              ::::::::::::::::::::::
                                                                 3' TGGTTTTACTTGAGTGACGCTG 5'
                                                                   22                    1
                                                                                      S.C.<<<

>41 S.C. + S.C. AY258500_CC35.2
TGCGTTCTTATGAGCTATTGCCtctctgagccaatggcttgttaattgcttggttcttgcaaaatgctttgcgcgctgtt
attcaagtttctaccttcgTGGTTTTACTTGAGTGACGCTG

42: S.C. + S.C. ==> AY258501_CC35a

  PPC = -100.0%, Size = 121 bp, GC content = 43.8%
  FP: Tm = 59.7 (℃), ΔG = -22.9 (kcal/mol), 3'ΔG = -3.8 (kcal/mol)
  RP: Tm = 59.7 (℃), ΔG = -23.0 (kcal/mol), 3'ΔG = -2.9 (kcal/mol)
  Binding sites: 101(22/22) ... 221(22/22)


>>>S.C.
   1                    22
5' TGCGTTCTTATGAGCTATTGCC 3'
   ::::::::::::::::::::::                                                                221
5' TGCGTTCTTATGAGCTATTGCCtctctgagccaatggcttgt...tattcaagtttctaccttcgTGGTTTTACTTGAGTGACGCTG 3'
   101                                                              ::::::::::::::::::::::
                                                                 3' TGGTTTTACTTGAGTGACGCTG 5'
                                                                   22                    1
                                                                                      S.C.<<<

>42 S.C. + S.C. AY258501_CC35a
TGCGTTCTTATGAGCTATTGCCtctctgagccaatggcttgttaattgcttggttcttgcaaaatgctttgcgcgctgtt
attcaagtttctaccttcgTGGTTTTACTTGAGTGACGCTG

43: S.C. + S.C. ==> AY589748_CC40b

  PPC = -100.0%, Size = 121 bp, GC content = 45.5%
  FP: Tm = 59.7 (℃), ΔG = -22.9 (kcal/mol), 3'ΔG = -3.8 (kcal/mol)
  RP: Tm = 59.7 (℃), ΔG = -23.0 (kcal/mol), 3'ΔG = -2.9 (kcal/mol)
  Binding sites: 108(22/22) ... 228(22/22)


>>>S.C.
   1                    22
5' TGCGTTCTTATGAGCTATTGCC 3'
   ::::::::::::::::::::::                                                                228
5' TGCGTTCTTATGAGCTATTGCCctctgagccaatggcttggt...tattcaagtttctaccttcgTGGTTTTACTTGAGTGACGCTG 3'
   108                                                              ::::::::::::::::::::::
                                                                 3' TGGTTTTACTTGAGTGACGCTG 5'
                                                                   22                    1
                                                                                      S.C.<<<

>43 S.C. + S.C. AY589748_CC40b
TGCGTTCTTATGAGCTATTGCCctctgagccaatggcttggttaattgcttggttctggcaaaatgctttgcgcgctgtt
attcaagtttctaccttcgTGGTTTTACTTGAGTGACGCTG

44: S.C. + S.C. ==> AY589762_CC58

  PPC = -100.0%, Size = 121 bp, GC content = 44.6%
  FP: Tm = 59.7 (℃), ΔG = -22.9 (kcal/mol), 3'ΔG = -3.8 (kcal/mol)
  RP: Tm = 59.7 (℃), ΔG = -23.0 (kcal/mol), 3'ΔG = -2.9 (kcal/mol)
  Binding sites: 101(22/22) ... 221(22/22)


>>>S.C.
   1                    22
5' TGCGTTCTTATGAGCTATTGCC 3'
   ::::::::::::::::::::::                                                                221
5' TGCGTTCTTATGAGCTATTGCCctctgagcccaatggcttgt...tattcaagtttctaccttcgTGGTTTTACTTGAGTGACGCTG 3'
   101                                                              ::::::::::::::::::::::
                                                                 3' TGGTTTTACTTGAGTGACGCTG 5'
                                                                   22                    1
                                                                                      S.C.<<<

>44 S.C. + S.C. AY589762_CC58
TGCGTTCTTATGAGCTATTGCCctctgagcccaatggcttgttaattgcttggttcttgcaaaatgctttgcgcgctgtt
attcaagtttctaccttcgTGGTTTTACTTGAGTGACGCTG

45: S.C. + S.C. ==> AY765412_CC77

  PPC = -100.0%, Size = 121 bp, GC content = 45.5%
  FP: Tm = 59.7 (℃), ΔG = -22.9 (kcal/mol), 3'ΔG = -3.8 (kcal/mol)
  RP: Tm = 59.7 (℃), ΔG = -23.0 (kcal/mol), 3'ΔG = -2.9 (kcal/mol)
  Binding sites: 108(22/22) ... 228(22/22)


>>>S.C.
   1                    22
5' TGCGTTCTTATGAGCTATTGCC 3'
   ::::::::::::::::::::::                                                                228
5' TGCGTTCTTATGAGCTATTGCCctctgagctaatggcttgtt...cattcaagtttctaccttcgTGGTTTTACTTGAGTGACGCTG 3'
   108                                                              ::::::::::::::::::::::
                                                                 3' TGGTTTTACTTGAGTGACGCTG 5'
                                                                   22                    1
                                                                                      S.C.<<<

>45 S.C. + S.C. AY765412_CC77
TGCGTTCTTATGAGCTATTGCCctctgagctaatggcttgttaattgcttggtcttgcaaaatgctttgcgcgcgctgtc
attcaagtttctaccttcgTGGTTTTACTTGAGTGACGCTG

46: S.C. + S.C. ==> DQ335316_CC1077

  PPC = -100.0%, Size = 121 bp, GC content = 43.8%
  FP: Tm = 56.8 (℃), ΔG = -21.0 (kcal/mol), 3'ΔG = -3.8 (kcal/mol)
  RP: Tm = 59.7 (℃), ΔG = -23.0 (kcal/mol), 3'ΔG = -2.9 (kcal/mol)
  Binding sites: 519(22/22) ... 639(22/22)


>>>S.C.
   1                    22
5' TGCGTTCTTATGAGCTATTGCC 3'
   ::::::::::.:::::::::::                                                                639
5' TGCGTTCTTACGAGCTATTGCCctcttgagccaatggcttgt...tattcaagtttctaccttcgTGGTTTTACTTGAGTGACGCTG 3'
   519                                                              ::::::::::::::::::::::
                                                                 3' TGGTTTTACTTGAGTGACGCTG 5'
                                                                   22                    1
                                                                                      S.C.<<<

>46 S.C. + S.C. DQ335316_CC1077
TGCGTTCTTATGAGCTATTGCCctcttgagccaatggcttgttaattgcttggttcttgcaaaatgctttgcgcgctgtt
attcaagtttctaccttcgTGGTTTTACTTGAGTGACGCTG

47: S.C. + S.C. ==> FJ461517_CC27.1

  PPC = -100.0%, Size = 121 bp, GC content = 44.6%
  FP: Tm = 59.7 (℃), ΔG = -22.9 (kcal/mol), 3'ΔG = -3.8 (kcal/mol)
  RP: Tm = 59.7 (℃), ΔG = -23.0 (kcal/mol), 3'ΔG = -2.9 (kcal/mol)
  Binding sites: 101(22/22) ... 221(22/22)


>>>S.C.
   1                    22
5' TGCGTTCTTATGAGCTATTGCC 3'
   ::::::::::::::::::::::                                                                221
5' TGCGTTCTTATGAGCTATTGCCcctctgagccgatggcttgt...tattcaagtttctaccttcgTGGTTTTACTTGAGTGACGCTG 3'
   101                                                              ::::::::::::::::::::::
                                                                 3' TGGTTTTACTTGAGTGACGCTG 5'
                                                                   22                    1
                                                                                      S.C.<<<

>47 S.C. + S.C. FJ461517_CC27.1
TGCGTTCTTATGAGCTATTGCCcctctgagccgatggcttgttaattgcttagttcttgcaaaatgctttgcgcgctgtt
attcaagtttctaccttcgTGGTTTTACTTGAGTGACGCTG

48: S.C. + S.C. ==> FN827163_CC26b1

  PPC = -100.0%, Size = 121 bp, GC content = 43.8%
  FP: Tm = 59.7 (℃), ΔG = -22.9 (kcal/mol), 3'ΔG = -3.8 (kcal/mol)
  RP: Tm = 59.7 (℃), ΔG = -23.0 (kcal/mol), 3'ΔG = -2.9 (kcal/mol)
  Binding sites: 101(22/22) ... 221(22/22)


>>>S.C.
   1                    22
5' TGCGTTCTTATGAGCTATTGCC 3'
   ::::::::::::::::::::::                                                                221
5' TGCGTTCTTATGAGCTATTGCCtctctgagccaatggcttgt...tattcaagtttctaccttcgTGGTTTTACTTGAGTGACGCTG 3'
   101                                                              ::::::::::::::::::::::
                                                                 3' TGGTTTTACTTGAGTGACGCTG 5'
                                                                   22                    1
                                                                                      S.C.<<<

>48 S.C. + S.C. FN827163_CC26b1
TGCGTTCTTATGAGCTATTGCCtctctgagccaatggcttgttaattgcttggttcttgcaaaatgctttgcgcgctgtt
attcaagtttctaccttcgTGGTTTTACTTGAGTGACGCTG

49: S.C. + S.C. ==> FN827164_CC26b2

  PPC = -100.0%, Size = 121 bp, GC content = 43.8%
  FP: Tm = 59.7 (℃), ΔG = -22.9 (kcal/mol), 3'ΔG = -3.8 (kcal/mol)
  RP: Tm = 59.7 (℃), ΔG = -23.0 (kcal/mol), 3'ΔG = -2.9 (kcal/mol)
  Binding sites: 101(22/22) ... 221(22/22)


>>>S.C.
   1                    22
5' TGCGTTCTTATGAGCTATTGCC 3'
   ::::::::::::::::::::::                                                                221
5' TGCGTTCTTATGAGCTATTGCCtctctgagccaatggcttgt...tattcaagtttctaccttcgTGGTTTTACTTGAGTGACGCTG 3'
   101                                                              ::::::::::::::::::::::
                                                                 3' TGGTTTTACTTGAGTGACGCTG 5'
                                                                   22                    1
                                                                                      S.C.<<<

>49 S.C. + S.C. FN827164_CC26b2
TGCGTTCTTATGAGCTATTGCCtctctgagccaatggcttgttaattgcttggttcttgcaaaatgctttgcgcgctgtt
attcaagtttctaccttcgTGGTTTTACTTGAGTGACGCTG

50: S.C. + S.C. ==> FN827165_CC26b3

  PPC = -100.0%, Size = 121 bp, GC content = 43.8%
  FP: Tm = 59.7 (℃), ΔG = -22.9 (kcal/mol), 3'ΔG = -3.8 (kcal/mol)
  RP: Tm = 59.7 (℃), ΔG = -23.0 (kcal/mol), 3'ΔG = -2.9 (kcal/mol)
  Binding sites: 101(22/22) ... 221(22/22)


>>>S.C.
   1                    22
5' TGCGTTCTTATGAGCTATTGCC 3'
   ::::::::::::::::::::::                                                                221
5' TGCGTTCTTATGAGCTATTGCCtctctgagccaatggcttgt...tattcaagtttctaccttcgTGGTTTTACTTGAGTGACGCTG 3'
   101                                                              ::::::::::::::::::::::
                                                                 3' TGGTTTTACTTGAGTGACGCTG 5'
                                                                   22                    1
                                                                                      S.C.<<<

>50 S.C. + S.C. FN827165_CC26b3
TGCGTTCTTATGAGCTATTGCCtctctgagccaatggcttgttaattgcttggttcttgcaaaatgctttgcgcgctgtt
attcaagtttctaccttcgTGGTTTTACTTGAGTGACGCTG

51: S.C. + S.C. ==> AB190267_CC1082

  PPC = -100.0%, Size = 120 bp, GC content = 44.2%
  FP: Tm = 56.8 (℃), ΔG = -21.0 (kcal/mol), 3'ΔG = -3.8 (kcal/mol)
  RP: Tm = 59.7 (℃), ΔG = -23.0 (kcal/mol), 3'ΔG = -2.9 (kcal/mol)
  Binding sites: 549(22/22) ... 668(22/22)


>>>S.C.
   1                    22
5' TGCGTTCTTATGAGCTATTGCC 3'
   ::::::::::.:::::::::::                                                                668
5' TGCGTTCTTACGAGCTATTGCCctctgagccaatggcttgtt...tattcaagtttctaccttcgTGGTTTTACTTGAGTGACGCTG 3'
   549                                                              ::::::::::::::::::::::
                                                                 3' TGGTTTTACTTGAGTGACGCTG 5'
                                                                   22                    1
                                                                                      S.C.<<<

>51 S.C. + S.C. AB190267_CC1082
TGCGTTCTTATGAGCTATTGCCctctgagccaatggcttgttaattgctaggttcttgcaaaatgctttgcgcgctgtta
ttcaagtttctaccttcgTGGTTTTACTTGAGTGACGCTG

52: S.C. + S.C. ==> AB190268_CC1116

  PPC = -100.0%, Size = 120 bp, GC content = 44.2%
  FP: Tm = 56.8 (℃), ΔG = -21.0 (kcal/mol), 3'ΔG = -3.8 (kcal/mol)
  RP: Tm = 59.7 (℃), ΔG = -23.0 (kcal/mol), 3'ΔG = -2.9 (kcal/mol)
  Binding sites: 539(22/22) ... 658(22/22)


>>>S.C.
   1                    22
5' TGCGTTCTTATGAGCTATTGCC 3'
   ::::::::::.:::::::::::                                                                658
5' TGCGTTCTTACGAGCTATTGCCctctgagccaatggcttgtt...tattcaagtttctaccttcgTGGTTTTACTTGAGTGACGCTG 3'
   539                                                              ::::::::::::::::::::::
                                                                 3' TGGTTTTACTTGAGTGACGCTG 5'
                                                                   22                    1
                                                                                      S.C.<<<

>52 S.C. + S.C. AB190268_CC1116
TGCGTTCTTATGAGCTATTGCCctctgagccaatggcttgttaattgcttggttcttgcaaaatgctttgcgcgctgtta
ttcaagtttctaccttcgTGGTTTTACTTGAGTGACGCTG

53: S.C. + S.C. ==> AB190269_CC1040

  PPC = -100.0%, Size = 120 bp, GC content = 45.0%
  FP: Tm = 59.7 (℃), ΔG = -22.9 (kcal/mol), 3'ΔG = -3.8 (kcal/mol)
  RP: Tm = 59.7 (℃), ΔG = -23.0 (kcal/mol), 3'ΔG = -2.9 (kcal/mol)
  Binding sites: 529(22/22) ... 648(22/22)


>>>S.C.
   1                    22
5' TGCGTTCTTATGAGCTATTGCC 3'
   ::::::::::::::::::::::                                                                648
5' TGCGTTCTTATGAGCTATTGCCccctgagccaatggcttgtt...tattcaagtttctaccttcgTGGTTTTACTTGAGTGACGCTG 3'
   529                                                              ::::::::::::::::::::::
                                                                 3' TGGTTTTACTTGAGTGACGCTG 5'
                                                                   22                    1
                                                                                      S.C.<<<

>53 S.C. + S.C. AB190269_CC1040
TGCGTTCTTATGAGCTATTGCCccctgagccaatggcttgttaattgcttggttcttgcaaaatgctttgcgcgctgtta
ttcaagtttctaccttcgTGGTTTTACTTGAGTGACGCTG

54: S.C. + S.C. ==> AB190271_CC1078

  PPC = -100.0%, Size = 120 bp, GC content = 43.3%
  FP: Tm = 56.8 (℃), ΔG = -21.0 (kcal/mol), 3'ΔG = -3.8 (kcal/mol)
  RP: Tm = 59.7 (℃), ΔG = -23.0 (kcal/mol), 3'ΔG = -2.9 (kcal/mol)
  Binding sites: 549(22/22) ... 668(22/22)


>>>S.C.
   1                    22
5' TGCGTTCTTATGAGCTATTGCC 3'
   ::::::::::.:::::::::::                                                                668
5' TGCGTTCTTACGAGCTATTGCCctttgagccaatggcttgtt...tattcaagtttctaccttcgTGGTTTTACTTGAGTGACGCTG 3'
   549                                                              ::::::::::::::::::::::
                                                                 3' TGGTTTTACTTGAGTGACGCTG 5'
                                                                   22                    1
                                                                                      S.C.<<<

>54 S.C. + S.C. AB190271_CC1078
TGCGTTCTTATGAGCTATTGCCctttgagccaatggcttgttaattgcttggttcttgcaaaatgctttgcgcgctgtta
ttcaagtttctaccttcgTGGTTTTACTTGAGTGACGCTG

55: S.C. + S.C. ==> AB190273_CC1115

  PPC = -100.0%, Size = 120 bp, GC content = 43.3%
  FP: Tm = 56.8 (℃), ΔG = -21.0 (kcal/mol), 3'ΔG = -3.8 (kcal/mol)
  RP: Tm = 59.7 (℃), ΔG = -23.0 (kcal/mol), 3'ΔG = -2.9 (kcal/mol)
  Binding sites: 523(22/22) ... 642(22/22)


>>>S.C.
   1                    22
5' TGCGTTCTTATGAGCTATTGCC 3'
   ::::::::::.:::::::::::                                                                642
5' TGCGTTCTTACGAGCTATTGCCctctgagccaatggcttgtt...tattcaagtttttaccttcgTGGTTTTACTTGAGTGACGCTG 3'
   523                                                              ::::::::::::::::::::::
                                                                 3' TGGTTTTACTTGAGTGACGCTG 5'
                                                                   22                    1
                                                                                      S.C.<<<

>55 S.C. + S.C. AB190273_CC1115
TGCGTTCTTATGAGCTATTGCCctctgagccaatggcttgttaattgcttggttcttgcaaaatgctttgcgcgctgtta
ttcaagtttttaccttcgTGGTTTTACTTGAGTGACGCTG

56: S.C. + S.C. ==> AB190274_CC1039

  PPC = -100.0%, Size = 120 bp, GC content = 43.3%
  FP: Tm = 59.7 (℃), ΔG = -22.9 (kcal/mol), 3'ΔG = -3.8 (kcal/mol)
  RP: Tm = 59.7 (℃), ΔG = -23.0 (kcal/mol), 3'ΔG = -2.9 (kcal/mol)
  Binding sites: 525(22/22) ... 644(22/22)


>>>S.C.
   1                    22
5' TGCGTTCTTATGAGCTATTGCC 3'
   ::::::::::::::::::::::                                                                644
5' TGCGTTCTTATGAGCTATTGCCctctgagccaatggcttgtt...tattcaagtttttaccttcgTGGTTTTACTTGAGTGACGCTG 3'
   525                                                              ::::::::::::::::::::::
                                                                 3' TGGTTTTACTTGAGTGACGCTG 5'
                                                                   22                    1
                                                                                      S.C.<<<

>56 S.C. + S.C. AB190274_CC1039
TGCGTTCTTATGAGCTATTGCCctctgagccaatggcttgttaattgcttggttcttgcaaaatgctttgcgcgctgtta
ttcaagtttttaccttcgTGGTTTTACTTGAGTGACGCTG

57: S.C. + S.C. ==> AB207186_CC1091

  PPC = -100.0%, Size = 120 bp, GC content = 43.3%
  FP: Tm = 56.8 (℃), ΔG = -21.0 (kcal/mol), 3'ΔG = -3.8 (kcal/mol)
  RP: Tm = 59.7 (℃), ΔG = -23.0 (kcal/mol), 3'ΔG = -2.9 (kcal/mol)
  Binding sites: 570(22/22) ... 689(22/22)


>>>S.C.
   1                    22
5' TGCGTTCTTATGAGCTATTGCC 3'
   ::::::::::.:::::::::::                                                                689
5' TGCGTTCTTACGAGCTATTGCCctctgagccaatggcttgtt...tattcaagtttttaccttcgTGGTTTTACTTGAGTGACGCTG 3'
   570                                                              ::::::::::::::::::::::
                                                                 3' TGGTTTTACTTGAGTGACGCTG 5'
                                                                   22                    1
                                                                                      S.C.<<<

>57 S.C. + S.C. AB207186_CC1091
TGCGTTCTTATGAGCTATTGCCctctgagccaatggcttgttaattgcttggttcttgcaaaatgctttgcgcgctgtta
ttcaagtttttaccttcgTGGTTTTACTTGAGTGACGCTG

58: S.C. + S.C. ==> AB207191_CC1090

  PPC = -100.0%, Size = 120 bp, GC content = 44.2%
  FP: Tm = 56.8 (℃), ΔG = -21.0 (kcal/mol), 3'ΔG = -3.8 (kcal/mol)
  RP: Tm = 55.8 (℃), ΔG = -20.3 (kcal/mol), 3'ΔG = -2.9 (kcal/mol)
  Binding sites: 582(22/22) ... 701(22/22)


>>>S.C.
   1                    22
5' TGCGTTCTTATGAGCTATTGCC 3'
   ::::::::::.:::::::::::                                                                701
5' TGCGTTCTTACGAGCTATTGCCctctgagccaatggcttgtt...tattcaagtttctaccttcgTGGTTTTACCTGAGTGACGCTG 3'
   582                                                              :::::::::.::::::::::::
                                                                 3' TGGTTTTACTTGAGTGACGCTG 5'
                                                                   22                    1
                                                                                      S.C.<<<

>58 S.C. + S.C. AB207191_CC1090
TGCGTTCTTATGAGCTATTGCCctctgagccaatggcttgttaattgcttggttcttgcaaaatgctttgcgcgctgtta
ttcaagtttctaccttcgTGGTTTTACTTGAGTGACGCTG

59: S.C. + S.C. ==> AB207196_CC1114

  PPC = -100.0%, Size = 120 bp, GC content = 44.2%
  FP: Tm = 59.7 (℃), ΔG = -22.9 (kcal/mol), 3'ΔG = -3.8 (kcal/mol)
  RP: Tm = 59.7 (℃), ΔG = -23.0 (kcal/mol), 3'ΔG = -2.9 (kcal/mol)
  Binding sites: 510(22/22) ... 629(22/22)


>>>S.C.
   1                    22
5' TGCGTTCTTATGAGCTATTGCC 3'
   ::::::::::::::::::::::                                                                629
5' TGCGTTCTTATGAGCTATTGCCctctgagccaatggcttgtt...tattcaagtttctaccttcgTGGTTTTACTTGAGTGACGCTG 3'
   510                                                              ::::::::::::::::::::::
                                                                 3' TGGTTTTACTTGAGTGACGCTG 5'
                                                                   22                    1
                                                                                      S.C.<<<

>59 S.C. + S.C. AB207196_CC1114
TGCGTTCTTATGAGCTATTGCCctctgagccaatggcttgttaattgcttggttcttgcaaaatgctttgcgcgctgtta
ttcaagtttctaccttcgTGGTTTTACTTGAGTGACGCTG

60: S.C. + S.C. ==> AB294640_CC1181

  PPC = -100.0%, Size = 120 bp, GC content = 44.2%
  FP: Tm = 59.7 (℃), ΔG = -22.9 (kcal/mol), 3'ΔG = -3.8 (kcal/mol)
  RP: Tm = 59.7 (℃), ΔG = -23.0 (kcal/mol), 3'ΔG = -2.9 (kcal/mol)
  Binding sites: 551(22/22) ... 670(22/22)


>>>S.C.
   1                    22
5' TGCGTTCTTATGAGCTATTGCC 3'
   ::::::::::::::::::::::                                                                670
5' TGCGTTCTTATGAGCTATTGCCctctgagccaatggcttgtt...tattcaagtttctaccttcgTGGTTTTACTTGAGTGACGCTG 3'
   551                                                              ::::::::::::::::::::::
                                                                 3' TGGTTTTACTTGAGTGACGCTG 5'
                                                                   22                    1
                                                                                      S.C.<<<

>60 S.C. + S.C. AB294640_CC1181
TGCGTTCTTATGAGCTATTGCCctctgagccaatggcttgttaattgcttggttcttgcaaaatgctttgcgcgctgtta
ttcaagtttctaccttcgTGGTTTTACTTGAGTGACGCTG

61: S.C. + S.C. ==> AB294641_CC1180

  PPC = -100.0%, Size = 120 bp, GC content = 44.2%
  FP: Tm = 59.7 (℃), ΔG = -22.9 (kcal/mol), 3'ΔG = -3.8 (kcal/mol)
  RP: Tm = 59.7 (℃), ΔG = -23.0 (kcal/mol), 3'ΔG = -2.9 (kcal/mol)
  Binding sites: 551(22/22) ... 670(22/22)


>>>S.C.
   1                    22
5' TGCGTTCTTATGAGCTATTGCC 3'
   ::::::::::::::::::::::                                                                670
5' TGCGTTCTTATGAGCTATTGCCctctgagccaatggcttgtt...tattcaagtttctaccttcgTGGTTTTACTTGAGTGACGCTG 3'
   551                                                              ::::::::::::::::::::::
                                                                 3' TGGTTTTACTTGAGTGACGCTG 5'
                                                                   22                    1
                                                                                      S.C.<<<

>61 S.C. + S.C. AB294641_CC1180
TGCGTTCTTATGAGCTATTGCCctctgagccaatggcttgttaattgcttggttcttgcaaaatgctttgcgcgctgtta
ttcaagtttctaccttcgTGGTTTTACTTGAGTGACGCTG

62: S.C. + S.C. ==> AB294645_CC1179

  PPC = -100.0%, Size = 120 bp, GC content = 45.0%
  FP: Tm = 59.7 (℃), ΔG = -22.9 (kcal/mol), 3'ΔG = -3.8 (kcal/mol)
  RP: Tm = 59.7 (℃), ΔG = -23.0 (kcal/mol), 3'ΔG = -2.9 (kcal/mol)
  Binding sites: 551(22/22) ... 670(22/22)


>>>S.C.
   1                    22
5' TGCGTTCTTATGAGCTATTGCC 3'
   ::::::::::::::::::::::                                                                670
5' TGCGTTCTTATGAGCTATTGCCctctgagccaatggcttgtt...tattcaagtttctacctccgTGGTTTTACTTGAGTGACGCTG 3'
   551                                                              ::::::::::::::::::::::
                                                                 3' TGGTTTTACTTGAGTGACGCTG 5'
                                                                   22                    1
                                                                                      S.C.<<<

>62 S.C. + S.C. AB294645_CC1179
TGCGTTCTTATGAGCTATTGCCctctgagccaatggcttgttaattgcttggttcttgcaaaatgctttgcgcgctgtta
ttcaagtttctacctccgTGGTTTTACTTGAGTGACGCTG

63: S.C. + S.C. ==> AB294647_CC1178

  PPC = -100.0%, Size = 120 bp, GC content = 43.3%
  FP: Tm = 59.7 (℃), ΔG = -22.9 (kcal/mol), 3'ΔG = -3.8 (kcal/mol)
  RP: Tm = 59.7 (℃), ΔG = -23.0 (kcal/mol), 3'ΔG = -2.9 (kcal/mol)
  Binding sites: 551(22/22) ... 670(22/22)


>>>S.C.
   1                    22
5' TGCGTTCTTATGAGCTATTGCC 3'
   ::::::::::::::::::::::                                                                670
5' TGCGTTCTTATGAGCTATTGCCctctgagccaatggcttgtt...tattcaagtttctaccttcgTGGTTTTACTTGAGTGACGCTG 3'
   551                                                              ::::::::::::::::::::::
                                                                 3' TGGTTTTACTTGAGTGACGCTG 5'
                                                                   22                    1
                                                                                      S.C.<<<

>63 S.C. + S.C. AB294647_CC1178
TGCGTTCTTATGAGCTATTGCCctctgagccaatggcttgttaattgcttggttcttgcaaaatgctttgcgtgctgtta
ttcaagtttctaccttcgTGGTTTTACTTGAGTGACGCTG

64: S.C. + S.C. ==> AB294649_CC1182

  PPC = -100.0%, Size = 120 bp, GC content = 44.2%
  FP: Tm = 59.7 (℃), ΔG = -22.9 (kcal/mol), 3'ΔG = -3.8 (kcal/mol)
  RP: Tm = 59.7 (℃), ΔG = -23.0 (kcal/mol), 3'ΔG = -2.9 (kcal/mol)
  Binding sites: 551(22/22) ... 670(22/22)


>>>S.C.
   1                    22
5' TGCGTTCTTATGAGCTATTGCC 3'
   ::::::::::::::::::::::                                                                670
5' TGCGTTCTTATGAGCTATTGCCctctgagccaatggcttgtt...tattcaagtttctaccttcgTGGTTTTACTTGAGTGACGCTG 3'
   551                                                              ::::::::::::::::::::::
                                                                 3' TGGTTTTACTTGAGTGACGCTG 5'
                                                                   22                    1
                                                                                      S.C.<<<

>64 S.C. + S.C. AB294649_CC1182
TGCGTTCTTATGAGCTATTGCCctctgagccaatggcttgttaattgcttggttcttgcaaaatgctttgcgcgctgtta
ttcaagtttctaccttcgTGGTTTTACTTGAGTGACGCTG

65: S.C. + S.C. ==> AB294653_CC1175

  PPC = -100.0%, Size = 120 bp, GC content = 44.2%
  FP: Tm = 59.7 (℃), ΔG = -22.9 (kcal/mol), 3'ΔG = -3.8 (kcal/mol)
  RP: Tm = 59.7 (℃), ΔG = -23.0 (kcal/mol), 3'ΔG = -2.9 (kcal/mol)
  Binding sites: 551(22/22) ... 670(22/22)


>>>S.C.
   1                    22
5' TGCGTTCTTATGAGCTATTGCC 3'
   ::::::::::::::::::::::                                                                670
5' TGCGTTCTTATGAGCTATTGCCctctgagccaatggcttgtt...tattcaagtttctaccttcgTGGTTTTACTTGAGTGACGCTG 3'
   551                                                              ::::::::::::::::::::::
                                                                 3' TGGTTTTACTTGAGTGACGCTG 5'
                                                                   22                    1
                                                                                      S.C.<<<

>65 S.C. + S.C. AB294653_CC1175
TGCGTTCTTATGAGCTATTGCCctctgagccaatggcttgttaattgcttggttcttgcaaaatgctttgcgcgctgtta
ttcaagtttctaccttcgTGGTTTTACTTGAGTGACGCTG

66: S.C. + S.C. ==> AB294655_CC1174

  PPC = -100.0%, Size = 120 bp, GC content = 44.2%
  FP: Tm = 59.7 (℃), ΔG = -22.9 (kcal/mol), 3'ΔG = -3.8 (kcal/mol)
  RP: Tm = 59.7 (℃), ΔG = -23.0 (kcal/mol), 3'ΔG = -2.9 (kcal/mol)
  Binding sites: 551(22/22) ... 670(22/22)


>>>S.C.
   1                    22
5' TGCGTTCTTATGAGCTATTGCC 3'
   ::::::::::::::::::::::                                                                670
5' TGCGTTCTTATGAGCTATTGCCctctgagcctatggcttgtt...tattcaagtttctaccttcgTGGTTTTACTTGAGTGACGCTG 3'
   551                                                              ::::::::::::::::::::::
                                                                 3' TGGTTTTACTTGAGTGACGCTG 5'
                                                                   22                    1
                                                                                      S.C.<<<

>66 S.C. + S.C. AB294655_CC1174
TGCGTTCTTATGAGCTATTGCCctctgagcctatggcttgttaattgcttggttcttgcaaaatgctttgcgcgctgtta
ttcaagtttctaccttcgTGGTTTTACTTGAGTGACGCTG

67: S.C. + S.C. ==> AB294659_CC1177

  PPC = -100.0%, Size = 120 bp, GC content = 44.2%
  FP: Tm = 59.7 (℃), ΔG = -22.9 (kcal/mol), 3'ΔG = -3.8 (kcal/mol)
  RP: Tm = 59.7 (℃), ΔG = -23.0 (kcal/mol), 3'ΔG = -2.9 (kcal/mol)
  Binding sites: 551(22/22) ... 670(22/22)


>>>S.C.
   1                    22
5' TGCGTTCTTATGAGCTATTGCC 3'
   ::::::::::::::::::::::                                                                670
5' TGCGTTCTTATGAGCTATTGCCctctgagccaatggcttgtt...tattcaagtttctaccttcgTGGTTTTACTTGAGTGACGCTG 3'
   551                                                              ::::::::::::::::::::::
                                                                 3' TGGTTTTACTTGAGTGACGCTG 5'
                                                                   22                    1
                                                                                      S.C.<<<

>67 S.C. + S.C. AB294659_CC1177
TGCGTTCTTATGAGCTATTGCCctctgagccaatggcttgttaattgcttggttcttgcaaaatgctttgcgcgctgtta
ttcaagtttctaccttcgTGGTTTTACTTGAGTGACGCTG

68: S.C. + S.C. ==> AB294660_CC1169

  PPC = -100.0%, Size = 120 bp, GC content = 44.2%
  FP: Tm = 59.7 (℃), ΔG = -22.9 (kcal/mol), 3'ΔG = -3.8 (kcal/mol)
  RP: Tm = 59.7 (℃), ΔG = -23.0 (kcal/mol), 3'ΔG = -2.9 (kcal/mol)
  Binding sites: 551(22/22) ... 670(22/22)


>>>S.C.
   1                    22
5' TGCGTTCTTATGAGCTATTGCC 3'
   ::::::::::::::::::::::                                                                670
5' TGCGTTCTTATGAGCTATTGCCctctgagccaatggcttgtt...tattcaagtttctaccttcgTGGTTTTACTTGAGTGACGCTG 3'
   551                                                              ::::::::::::::::::::::
                                                                 3' TGGTTTTACTTGAGTGACGCTG 5'
                                                                   22                    1
                                                                                      S.C.<<<

>68 S.C. + S.C. AB294660_CC1169
TGCGTTCTTATGAGCTATTGCCctctgagccaatggcttgttaattgcttggttcttgcaaaatgctttgcgcgctgtta
ttcaagtttctaccttcgTGGTTTTACTTGAGTGACGCTG

69: S.C. + S.C. ==> AB294661_CC1170

  PPC = -100.0%, Size = 120 bp, GC content = 44.2%
  FP: Tm = 59.7 (℃), ΔG = -22.9 (kcal/mol), 3'ΔG = -3.8 (kcal/mol)
  RP: Tm = 59.7 (℃), ΔG = -23.0 (kcal/mol), 3'ΔG = -2.9 (kcal/mol)
  Binding sites: 551(22/22) ... 670(22/22)


>>>S.C.
   1                    22
5' TGCGTTCTTATGAGCTATTGCC 3'
   ::::::::::::::::::::::                                                                670
5' TGCGTTCTTATGAGCTATTGCCctctgagccaatggcttgtt...tattcaagtttctaccttcgTGGTTTTACTTGAGTGACGCTG 3'
   551                                                              ::::::::::::::::::::::
                                                                 3' TGGTTTTACTTGAGTGACGCTG 5'
                                                                   22                    1
                                                                                      S.C.<<<

>69 S.C. + S.C. AB294661_CC1170
TGCGTTCTTATGAGCTATTGCCctctgagccaatggcttgttaattgcttggttcttgcaaaatgctttgcgcgctgtta
ttcaagtttctaccttcgTGGTTTTACTTGAGTGACGCTG

70: S.C. + S.C. ==> AF333515_CC1

  PPC = -100.0%, Size = 120 bp, GC content = 45.0%
  FP: Tm = 59.7 (℃), ΔG = -22.9 (kcal/mol), 3'ΔG = -3.8 (kcal/mol)
  RP: Tm = 59.7 (℃), ΔG = -23.0 (kcal/mol), 3'ΔG = -2.9 (kcal/mol)
  Binding sites: 430(22/22) ... 549(22/22)


>>>S.C.
   1                    22
5' TGCGTTCTTATGAGCTATTGCC 3'
   ::::::::::::::::::::::                                                                549
5' TGCGTTCTTATGAGCTATTGCCctctgagccaatggcttgtt...tattcaggtttctaccttcgTGGTTTTACTTGAGTGACGCTG 3'
   430                                                              ::::::::::::::::::::::
                                                                 3' TGGTTTTACTTGAGTGACGCTG 5'
                                                                   22                    1
                                                                                      S.C.<<<

>70 S.C. + S.C. AF333515_CC1
TGCGTTCTTATGAGCTATTGCCctctgagccaatggcttgttaattgcttggttcttgcaaaatgctttgcgcgctgtta
ttcaggtttctaccttcgTGGTTTTACTTGAGTGACGCTG

71: S.C. + S.C. ==> AF427469_CC1104

  PPC = -100.0%, Size = 120 bp, GC content = 44.2%
  FP: Tm = 59.7 (℃), ΔG = -22.9 (kcal/mol), 3'ΔG = -3.8 (kcal/mol)
  RP: Tm = 59.7 (℃), ΔG = -23.0 (kcal/mol), 3'ΔG = -2.9 (kcal/mol)
  Binding sites: 522(22/22) ... 641(22/22)


>>>S.C.
   1                    22
5' TGCGTTCTTATGAGCTATTGCC 3'
   ::::::::::::::::::::::                                                                641
5' TGCGTTCTTATGAGCTATTGCCctctgagccaatggcttgtt...tattcaagtttctaccttcgTGGTTTTACTTGAGTGACGCTG 3'
   522                                                              ::::::::::::::::::::::
                                                                 3' TGGTTTTACTTGAGTGACGCTG 5'
                                                                   22                    1
                                                                                      S.C.<<<

>71 S.C. + S.C. AF427469_CC1104
TGCGTTCTTATGAGCTATTGCCctctgagccaatggcttgttaattgcttggttcttgcaaaatgctttgcgcgctgtta
ttcaagtttctaccttcgTGGTTTTACTTGAGTGACGCTG

72: S.C. + S.C. ==> AF427470_CC1103

  PPC = -100.0%, Size = 120 bp, GC content = 45.0%
  FP: Tm = 59.7 (℃), ΔG = -22.9 (kcal/mol), 3'ΔG = -3.8 (kcal/mol)
  RP: Tm = 59.7 (℃), ΔG = -23.0 (kcal/mol), 3'ΔG = -2.9 (kcal/mol)
  Binding sites: 522(22/22) ... 641(22/22)


>>>S.C.
   1                    22
5' TGCGTTCTTATGAGCTATTGCC 3'
   ::::::::::::::::::::::                                                                641
5' TGCGTTCTTATGAGCTATTGCCctctgagccaatggcttgtt...tattcaggtttctaccttcgTGGTTTTACTTGAGTGACGCTG 3'
   522                                                              ::::::::::::::::::::::
                                                                 3' TGGTTTTACTTGAGTGACGCTG 5'
                                                                   22                    1
                                                                                      S.C.<<<

>72 S.C. + S.C. AF427470_CC1103
TGCGTTCTTATGAGCTATTGCCctctgagccaatggcttgttaattgcttggttcttgcaaaatgctttgcgcgctgtta
ttcaggtttctaccttcgTGGTTTTACTTGAGTGACGCTG

73: S.C. + S.C. ==> AF499789_CC3

  PPC = -100.0%, Size = 120 bp, GC content = 44.2%
  FP: Tm = 59.7 (℃), ΔG = -22.9 (kcal/mol), 3'ΔG = -3.8 (kcal/mol)
  RP: Tm = 59.7 (℃), ΔG = -23.0 (kcal/mol), 3'ΔG = -2.9 (kcal/mol)
  Binding sites: 108(22/22) ... 227(22/22)


>>>S.C.
   1                    22
5' TGCGTTCTTATGAGCTATTGCC 3'
   ::::::::::::::::::::::                                                                227
5' TGCGTTCTTATGAGCTATTGCCctctgagccaatggcttgtt...tattcaagtttctaccttcgTGGTTTTACTTGAGTGACGCTG 3'
   108                                                              ::::::::::::::::::::::
                                                                 3' TGGTTTTACTTGAGTGACGCTG 5'
                                                                   22                    1
                                                                                      S.C.<<<

>73 S.C. + S.C. AF499789_CC3
TGCGTTCTTATGAGCTATTGCCctctgagccaatggcttgttaattgcttggttcttgcaaaatgctttgcgcgctgtta
ttcaagtttctaccttcgTGGTTTTACTTGAGTGACGCTG

74: S.C. + S.C. ==> AF499791_CC3b

  PPC = -100.0%, Size = 120 bp, GC content = 44.2%
  FP: Tm = 59.7 (℃), ΔG = -22.9 (kcal/mol), 3'ΔG = -3.8 (kcal/mol)
  RP: Tm = 59.7 (℃), ΔG = -23.0 (kcal/mol), 3'ΔG = -2.9 (kcal/mol)
  Binding sites: 107(22/22) ... 226(22/22)


>>>S.C.
   1                    22
5' TGCGTTCTTATGAGCTATTGCC 3'
   ::::::::::::::::::::::                                                                226
5' TGCGTTCTTATGAGCTATTGCCctctgagccaatggcttgtt...tattcaagtttctaccttcgTGGTTTTACTTGAGTGACGCTG 3'
   107                                                              ::::::::::::::::::::::
                                                                 3' TGGTTTTACTTGAGTGACGCTG 5'
                                                                   22                    1
                                                                                      S.C.<<<

>74 S.C. + S.C. AF499791_CC3b
TGCGTTCTTATGAGCTATTGCCctctgagccaatggcttgttaattgcttggttcttgcaaaatgctttgcgcgctgtta
ttcaagtttctaccttcgTGGTTTTACTTGAGTGACGCTG

75: S.C. + S.C. ==> AF499793_CC3e

  PPC = -100.0%, Size = 120 bp, GC content = 44.2%
  FP: Tm = 59.7 (℃), ΔG = -22.9 (kcal/mol), 3'ΔG = -3.8 (kcal/mol)
  RP: Tm = 59.7 (℃), ΔG = -23.0 (kcal/mol), 3'ΔG = -2.9 (kcal/mol)
  Binding sites: 108(22/22) ... 227(22/22)


>>>S.C.
   1                    22
5' TGCGTTCTTATGAGCTATTGCC 3'
   ::::::::::::::::::::::                                                                227
5' TGCGTTCTTATGAGCTATTGCCctctgagccaatggcttgtt...tattcaagtttctaccttcgTGGTTTTACTTGAGTGACGCTG 3'
   108                                                              ::::::::::::::::::::::
                                                                 3' TGGTTTTACTTGAGTGACGCTG 5'
                                                                   22                    1
                                                                                      S.C.<<<

>75 S.C. + S.C. AF499793_CC3e
TGCGTTCTTATGAGCTATTGCCctctgagccaatggcttgttaattgcttggttcttgcaaaatgctttgcgcgctgtta
ttcaagtttctaccttcgTGGTTTTACTTGAGTGACGCTG

76: S.C. + S.C. ==> AF499794_CC4

  PPC = -100.0%, Size = 120 bp, GC content = 45.8%
  FP: Tm = 59.7 (℃), ΔG = -22.9 (kcal/mol), 3'ΔG = -3.8 (kcal/mol)
  RP: Tm = 59.7 (℃), ΔG = -23.0 (kcal/mol), 3'ΔG = -2.9 (kcal/mol)
  Binding sites: 108(22/22) ... 227(22/22)


>>>S.C.
   1                    22
5' TGCGTTCTTATGAGCTATTGCC 3'
   ::::::::::::::::::::::                                                                227
5' TGCGTTCTTATGAGCTATTGCCctctgagccaatggcttgtg...tattcaggtttctaccttcgTGGTTTTACTTGAGTGACGCTG 3'
   108                                                              ::::::::::::::::::::::
                                                                 3' TGGTTTTACTTGAGTGACGCTG 5'
                                                                   22                    1
                                                                                      S.C.<<<

>76 S.C. + S.C. AF499794_CC4
TGCGTTCTTATGAGCTATTGCCctctgagccaatggcttgtgaattgcttggttcttgcaaaatgctttgcgcgctgtta
ttcaggtttctaccttcgTGGTTTTACTTGAGTGACGCTG

77: S.C. + S.C. ==> AF499799_CC10

  PPC = -100.0%, Size = 120 bp, GC content = 45.8%
  FP: Tm = 59.7 (℃), ΔG = -22.9 (kcal/mol), 3'ΔG = -3.8 (kcal/mol)
  RP: Tm = 59.7 (℃), ΔG = -23.0 (kcal/mol), 3'ΔG = -2.9 (kcal/mol)
  Binding sites: 108(22/22) ... 227(22/22)


>>>S.C.
   1                    22
5' TGCGTTCTTATGAGCTATTGCC 3'
   ::::::::::::::::::::::                                                                227
5' TGCGTTCTTATGAGCTATTGCCctctgagccaatggcttgtg...tattcaggtttctaccttcgTGGTTTTACTTGAGTGACGCTG 3'
   108                                                              ::::::::::::::::::::::
                                                                 3' TGGTTTTACTTGAGTGACGCTG 5'
                                                                   22                    1
                                                                                      S.C.<<<

>77 S.C. + S.C. AF499799_CC10
TGCGTTCTTATGAGCTATTGCCctctgagccaatggcttgtgaattgcttggttcttgcaaaatgctttgcccgctgtta
ttcaggtttctaccttcgTGGTTTTACTTGAGTGACGCTG

78: S.C. + S.C. ==> AF499800_CC11

  PPC = -100.0%, Size = 120 bp, GC content = 43.3%
  FP: Tm = 59.7 (℃), ΔG = -22.9 (kcal/mol), 3'ΔG = -3.8 (kcal/mol)
  RP: Tm = 59.7 (℃), ΔG = -23.0 (kcal/mol), 3'ΔG = -2.9 (kcal/mol)
  Binding sites: 108(22/22) ... 227(22/22)


>>>S.C.
   1                    22
5' TGCGTTCTTATGAGCTATTGCC 3'
   ::::::::::::::::::::::                                                                227
5' TGCGTTCTTATGAGCTATTGCCctctgagccaatggcttgtt...tattcaagtttctaccttcgTGGTTTTACTTGAGTGACGCTG 3'
   108                                                              ::::::::::::::::::::::
                                                                 3' TGGTTTTACTTGAGTGACGCTG 5'
                                                                   22                    1
                                                                                      S.C.<<<

>78 S.C. + S.C. AF499800_CC11
TGCGTTCTTATGAGCTATTGCCctctgagccaatggcttgttaattgcttggttcttgcaaaatgctttgcgcgatgtta
ttcaagtttctaccttcgTGGTTTTACTTGAGTGACGCTG

79: S.C. + S.C. ==> AJ278598_CC1089

  PPC = -100.0%, Size = 120 bp, GC content = 44.2%
  FP: Tm = 59.7 (℃), ΔG = -22.9 (kcal/mol), 3'ΔG = -3.8 (kcal/mol)
  RP: Tm = 59.7 (℃), ΔG = -23.0 (kcal/mol), 3'ΔG = -2.9 (kcal/mol)
  Binding sites: 533(22/22) ... 652(22/22)


>>>S.C.
   1                    22
5' TGCGTTCTTATGAGCTATTGCC 3'
   ::::::::::::::::::::::                                                                652
5' TGCGTTCTTATGAGCTATTGCCctctgagccaatggcttgtt...tattcaagtttctaccttcgTGGTTTTACTTGAGTGACGCTG 3'
   533                                                              ::::::::::::::::::::::
                                                                 3' TGGTTTTACTTGAGTGACGCTG 5'
                                                                   22                    1
                                                                                      S.C.<<<

>79 S.C. + S.C. AJ278598_CC1089
TGCGTTCTTATGAGCTATTGCCctctgagccaatggcttgttaattgcttggttcttgcaaaatgctttgcgcgctgtta
ttcaagtttctaccttcgTGGTTTTACTTGAGTGACGCTG

80: S.C. + S.C. ==> AJ621536_CC93

  PPC = -100.0%, Size = 120 bp, GC content = 44.2%
  FP: Tm = 59.7 (℃), ΔG = -22.9 (kcal/mol), 3'ΔG = -3.8 (kcal/mol)
  RP: Tm = 59.7 (℃), ΔG = -23.0 (kcal/mol), 3'ΔG = -2.9 (kcal/mol)
  Binding sites: 108(22/22) ... 227(22/22)


>>>S.C.
   1                    22
5' TGCGTTCTTATGAGCTATTGCC 3'
   ::::::::::::::::::::::                                                                227
5' TGCGTTCTTATGAGCTATTGCCctctgagccaatggcttgtt...tattcaagtttctaccttcgTGGTTTTACTTGAGTGACGCTG 3'
   108                                                              ::::::::::::::::::::::
                                                                 3' TGGTTTTACTTGAGTGACGCTG 5'
                                                                   22                    1
                                                                                      S.C.<<<

>80 S.C. + S.C. AJ621536_CC93
TGCGTTCTTATGAGCTATTGCCctctgagccaatggcttgttaattgcttggttcttgcaaaatgctttgcgcgctgtta
ttcaagtttctaccttcgTGGTTTTACTTGAGTGACGCTG

81: S.C. + S.C. ==> AJ621539_CC94

  PPC = -100.0%, Size = 120 bp, GC content = 45.0%
  FP: Tm = 59.7 (℃), ΔG = -22.9 (kcal/mol), 3'ΔG = -3.8 (kcal/mol)
  RP: Tm = 59.7 (℃), ΔG = -23.0 (kcal/mol), 3'ΔG = -2.9 (kcal/mol)
  Binding sites: 108(22/22) ... 227(22/22)


>>>S.C.
   1                    22
5' TGCGTTCTTATGAGCTATTGCC 3'
   ::::::::::::::::::::::                                                                227
5' TGCGTTCTTATGAGCTATTGCCctctgagccaatggcttgtt...tattcaggtttctaccttcgTGGTTTTACTTGAGTGACGCTG 3'
   108                                                              ::::::::::::::::::::::
                                                                 3' TGGTTTTACTTGAGTGACGCTG 5'
                                                                   22                    1
                                                                                      S.C.<<<

>81 S.C. + S.C. AJ621539_CC94
TGCGTTCTTATGAGCTATTGCCctctgagccaatggcttgttaattgcttggttcttgcaaaatgctttgcgcgctgtta
ttcaggtttctaccttcgTGGTTTTACTTGAGTGACGCTG

82: S.C. + S.C. ==> AY186548_CC1041

  PPC = -100.0%, Size = 120 bp, GC content = 45.8%
  FP: Tm = 59.7 (℃), ΔG = -22.9 (kcal/mol), 3'ΔG = -3.8 (kcal/mol)
  RP: Tm = 59.7 (℃), ΔG = -23.0 (kcal/mol), 3'ΔG = -2.9 (kcal/mol)
  Binding sites: 523(22/22) ... 642(22/22)


>>>S.C.
   1                    22
5' TGCGTTCTTATGAGCTATTGCC 3'
   ::::::::::::::::::::::                                                                642
5' TGCGTTCTTATGAGCTATTGCCctctgagccaatggcttgtt...tattcaggtttctaccttcgTGGTTTTACTTGAGTGACGCTG 3'
   523                                                              ::::::::::::::::::::::
                                                                 3' TGGTTTTACTTGAGTGACGCTG 5'
                                                                   22                    1
                                                                                      S.C.<<<

>82 S.C. + S.C. AY186548_CC1041
TGCGTTCTTATGAGCTATTGCCctctgagccaatggcttgttaattgcttggttcttgcaagatgctttgcgcgctgtta
ttcaggtttctaccttcgTGGTTTTACTTGAGTGACGCTG

83: S.C. + S.C. ==> AY186568_CC1061

  PPC = -100.0%, Size = 120 bp, GC content = 44.2%
  FP: Tm = 59.7 (℃), ΔG = -22.9 (kcal/mol), 3'ΔG = -3.8 (kcal/mol)
  RP: Tm = 59.7 (℃), ΔG = -23.0 (kcal/mol), 3'ΔG = -2.9 (kcal/mol)
  Binding sites: 523(22/22) ... 642(22/22)


>>>S.C.
   1                    22
5' TGCGTTCTTATGAGCTATTGCC 3'
   ::::::::::::::::::::::                                                                642
5' TGCGTTCTTATGAGCTATTGCCctctgagccaatggcttgtt...tattcaggtttctaccttcaTGGTTTTACTTGAGTGACGCTG 3'
   523                                                              ::::::::::::::::::::::
                                                                 3' TGGTTTTACTTGAGTGACGCTG 5'
                                                                   22                    1
                                                                                      S.C.<<<

>83 S.C. + S.C. AY186568_CC1061
TGCGTTCTTATGAGCTATTGCCctctgagccaatggcttgttaattgcttggttcttgcaaaatgctttgcgcgctgtta
ttcaggtttctaccttcaTGGTTTTACTTGAGTGACGCTG

84: S.C. + S.C. ==> AY186569_CC1053

  PPC = -100.0%, Size = 120 bp, GC content = 44.2%
  FP: Tm = 59.7 (℃), ΔG = -22.9 (kcal/mol), 3'ΔG = -3.8 (kcal/mol)
  RP: Tm = 59.7 (℃), ΔG = -23.0 (kcal/mol), 3'ΔG = -2.9 (kcal/mol)
  Binding sites: 523(22/22) ... 642(22/22)


>>>S.C.
   1                    22
5' TGCGTTCTTATGAGCTATTGCC 3'
   ::::::::::::::::::::::                                                                642
5' TGCGTTCTTATGAGCTATTGCCctctgagccaatggcttgtt...tattcaggtttctaccttcaTGGTTTTACTTGAGTGACGCTG 3'
   523                                                              ::::::::::::::::::::::
                                                                 3' TGGTTTTACTTGAGTGACGCTG 5'
                                                                   22                    1
                                                                                      S.C.<<<

>84 S.C. + S.C. AY186569_CC1053
TGCGTTCTTATGAGCTATTGCCctctgagccaatggcttgttaattgcttggttcttgcaaaatgctttgcgcgctgtta
ttcaggtttctaccttcaTGGTTTTACTTGAGTGACGCTG

85: S.C. + S.C. ==> AY186570_CC1052

  PPC = -100.0%, Size = 120 bp, GC content = 45.0%
  FP: Tm = 59.7 (℃), ΔG = -22.9 (kcal/mol), 3'ΔG = -3.8 (kcal/mol)
  RP: Tm = 59.7 (℃), ΔG = -23.0 (kcal/mol), 3'ΔG = -2.9 (kcal/mol)
  Binding sites: 523(22/22) ... 642(22/22)


>>>S.C.
   1                    22
5' TGCGTTCTTATGAGCTATTGCC 3'
   ::::::::::::::::::::::                                                                642
5' TGCGTTCTTATGAGCTATTGCCctctgagccaatggcttgtt...tattcaggtttctaccttcgTGGTTTTACTTGAGTGACGCTG 3'
   523                                                              ::::::::::::::::::::::
                                                                 3' TGGTTTTACTTGAGTGACGCTG 5'
                                                                   22                    1
                                                                                      S.C.<<<

>85 S.C. + S.C. AY186570_CC1052
TGCGTTCTTATGAGCTATTGCCctctgagccaatggcttgttaattgcttggttcttgcaaaatgctttgcgcgctgtta
ttcaggtttctaccttcgTGGTTTTACTTGAGTGACGCTG

86: S.C. + S.C. ==> AY239363_CC1b_C1e

  PPC = -100.0%, Size = 120 bp, GC content = 45.0%
  FP: Tm = 59.7 (℃), ΔG = -22.9 (kcal/mol), 3'ΔG = -3.8 (kcal/mol)
  RP: Tm = 59.7 (℃), ΔG = -23.0 (kcal/mol), 3'ΔG = -2.9 (kcal/mol)
  Binding sites: 107(22/22) ... 226(22/22)


>>>S.C.
   1                    22
5' TGCGTTCTTATGAGCTATTGCC 3'
   ::::::::::::::::::::::                                                                226
5' TGCGTTCTTATGAGCTATTGCCctctgagccaatggcttgtt...tattcaggtttctaccttcgTGGTTTTACTTGAGTGACGCTG 3'
   107                                                              ::::::::::::::::::::::
                                                                 3' TGGTTTTACTTGAGTGACGCTG 5'
                                                                   22                    1
                                                                                      S.C.<<<

>86 S.C. + S.C. AY239363_CC1b_C1e
TGCGTTCTTATGAGCTATTGCCctctgagccaatggcttgttaattgcttggttcttgcaaaatgctttgcgcgctgtta
ttcaggtttctaccttcgTGGTTTTACTTGAGTGACGCTG

87: S.C. + S.C. ==> AY239364_CC1c_C45

  PPC = -100.0%, Size = 120 bp, GC content = 45.8%
  FP: Tm = 59.7 (℃), ΔG = -22.9 (kcal/mol), 3'ΔG = -3.8 (kcal/mol)
  RP: Tm = 59.7 (℃), ΔG = -23.0 (kcal/mol), 3'ΔG = -2.9 (kcal/mol)
  Binding sites: 108(22/22) ... 227(22/22)


>>>S.C.
   1                    22
5' TGCGTTCTTATGAGCTATTGCC 3'
   ::::::::::::::::::::::                                                                227
5' TGCGTTCTTATGAGCTATTGCCctctgagccaatggcttgtg...tattcaggtttctaccttcgTGGTTTTACTTGAGTGACGCTG 3'
   108                                                              ::::::::::::::::::::::
                                                                 3' TGGTTTTACTTGAGTGACGCTG 5'
                                                                   22                    1
                                                                                      S.C.<<<

>87 S.C. + S.C. AY239364_CC1c_C45
TGCGTTCTTATGAGCTATTGCCctctgagccaatggcttgtgaattgcttggttcttgcaaaatgctttgcgcgctgtta
ttcaggtttctaccttcgTGGTTTTACTTGAGTGACGCTG

88: S.C. + S.C. ==> AY239365_CC3h

  PPC = -100.0%, Size = 120 bp, GC content = 44.2%
  FP: Tm = 59.7 (℃), ΔG = -22.9 (kcal/mol), 3'ΔG = -3.8 (kcal/mol)
  RP: Tm = 59.7 (℃), ΔG = -23.0 (kcal/mol), 3'ΔG = -2.9 (kcal/mol)
  Binding sites: 101(22/22) ... 220(22/22)


>>>S.C.
   1                    22
5' TGCGTTCTTATGAGCTATTGCC 3'
   ::::::::::::::::::::::                                                                220
5' TGCGTTCTTATGAGCTATTGCCctctgagccaatggcttgtt...tattcaagtttctaccttcgTGGTTTTACTTGAGTGACGCTG 3'
   101                                                              ::::::::::::::::::::::
                                                                 3' TGGTTTTACTTGAGTGACGCTG 5'
                                                                   22                    1
                                                                                      S.C.<<<

>88 S.C. + S.C. AY239365_CC3h
TGCGTTCTTATGAGCTATTGCCctctgagccaatggcttgttaattgcttggttcttgcaaaatgctttgcgcgctgtta
ttcaagtttctaccttcgTGGTTTTACTTGAGTGACGCTG

89: S.C. + S.C. ==> AY239366_CC3j

  PPC = -100.0%, Size = 120 bp, GC content = 44.2%
  FP: Tm = 59.7 (℃), ΔG = -22.9 (kcal/mol), 3'ΔG = -3.8 (kcal/mol)
  RP: Tm = 59.7 (℃), ΔG = -23.0 (kcal/mol), 3'ΔG = -2.9 (kcal/mol)
  Binding sites: 108(22/22) ... 227(22/22)


>>>S.C.
   1                    22
5' TGCGTTCTTATGAGCTATTGCC 3'
   ::::::::::::::::::::::                                                                227
5' TGCGTTCTTATGAGCTATTGCCctctgagccaatggcttgtt...tattcaagtttctaccttcgTGGTTTTACTTGAGTGACGCTG 3'
   108                                                              ::::::::::::::::::::::
                                                                 3' TGGTTTTACTTGAGTGACGCTG 5'
                                                                   22                    1
                                                                                      S.C.<<<

>89 S.C. + S.C. AY239366_CC3j
TGCGTTCTTATGAGCTATTGCCctctgagccaatggcttgttaattgcttggttcttgcaaaatgctttgcgcgctgtta
ttcaagtttctaccttcgTGGTTTTACTTGAGTGACGCTG

90: S.C. + S.C. ==> AY239370_CC17

  PPC = -100.0%, Size = 120 bp, GC content = 44.2%
  FP: Tm = 59.7 (℃), ΔG = -22.9 (kcal/mol), 3'ΔG = -3.8 (kcal/mol)
  RP: Tm = 59.7 (℃), ΔG = -23.0 (kcal/mol), 3'ΔG = -2.9 (kcal/mol)
  Binding sites: 101(22/22) ... 220(22/22)


>>>S.C.
   1                    22
5' TGCGTTCTTATGAGCTATTGCC 3'
   ::::::::::::::::::::::                                                                220
5' TGCGTTCTTATGAGCTATTGCCctctgagccaatggcttgtt...tattcaagtttctaccttcgTGGTTTTACTTGAGTGACGCTG 3'
   101                                                              ::::::::::::::::::::::
                                                                 3' TGGTTTTACTTGAGTGACGCTG 5'
                                                                   22                    1
                                                                                      S.C.<<<

>90 S.C. + S.C. AY239370_CC17
TGCGTTCTTATGAGCTATTGCCctctgagccaatggcttgttaattgcttggttcttgcaaaatgctttgcgcgctgtta
ttcaagtttctaccttcgTGGTTTTACTTGAGTGACGCTG

91: S.C. + S.C. ==> AY239372_CC21_3d_3k

  PPC = -100.0%, Size = 120 bp, GC content = 44.2%
  FP: Tm = 59.7 (℃), ΔG = -22.9 (kcal/mol), 3'ΔG = -3.8 (kcal/mol)
  RP: Tm = 59.7 (℃), ΔG = -23.0 (kcal/mol), 3'ΔG = -2.9 (kcal/mol)
  Binding sites: 101(22/22) ... 220(22/22)


>>>S.C.
   1                    22
5' TGCGTTCTTATGAGCTATTGCC 3'
   ::::::::::::::::::::::                                                                220
5' TGCGTTCTTATGAGCTATTGCCctctgagccaatggcttgtt...tattcaagtttctaccttcgTGGTTTTACTTGAGTGACGCTG 3'
   101                                                              ::::::::::::::::::::::
                                                                 3' TGGTTTTACTTGAGTGACGCTG 5'
                                                                   22                    1
                                                                                      S.C.<<<

>91 S.C. + S.C. AY239372_CC21_3d_3k
TGCGTTCTTATGAGCTATTGCCctctgagccaatggcttgttaattgcttggttcttgcaaaatgctttgcgcgctgtta
ttcaagtttctaccttcgTGGTTTTACTTGAGTGACGCTG

92: S.C. + S.C. ==> AY239375_CC23

  PPC = -100.0%, Size = 120 bp, GC content = 45.0%
  FP: Tm = 56.1 (℃), ΔG = -20.5 (kcal/mol), 3'ΔG = -3.8 (kcal/mol)
  RP: Tm = 59.7 (℃), ΔG = -23.0 (kcal/mol), 3'ΔG = -2.9 (kcal/mol)
  Binding sites: 108(22/22) ... 227(22/22)


>>>S.C.
   1                    22
5' TGCGTTCTTATGAGCTATTGCC 3'
   ::::::::::::.:::::::::                                                                227
5' TGCGTTCTTATGCGCTATTGCCctctgagccaatggcttgtt...tattcaggtttctaccttcgTGGTTTTACTTGAGTGACGCTG 3'
   108                                                              ::::::::::::::::::::::
                                                                 3' TGGTTTTACTTGAGTGACGCTG 5'
                                                                   22                    1
                                                                                      S.C.<<<

>92 S.C. + S.C. AY239375_CC23
TGCGTTCTTATGAGCTATTGCCctctgagccaatggcttgttaattgcttggttcttgcaaaatgctttgcgcgctgtta
ttcaggtttctaccttcgTGGTTTTACTTGAGTGACGCTG

93: S.C. + S.C. ==> AY258476_CC15a

  PPC = -100.0%, Size = 120 bp, GC content = 44.2%
  FP: Tm = 59.7 (℃), ΔG = -22.9 (kcal/mol), 3'ΔG = -3.8 (kcal/mol)
  RP: Tm = 59.7 (℃), ΔG = -23.0 (kcal/mol), 3'ΔG = -2.9 (kcal/mol)
  Binding sites: 108(22/22) ... 227(22/22)


>>>S.C.
   1                    22
5' TGCGTTCTTATGAGCTATTGCC 3'
   ::::::::::::::::::::::                                                                227
5' TGCGTTCTTATGAGCTATTGCCttctgcgccaatggcttgtt...tattcaagtttctaccttcgTGGTTTTACTTGAGTGACGCTG 3'
   108                                                              ::::::::::::::::::::::
                                                                 3' TGGTTTTACTTGAGTGACGCTG 5'
                                                                   22                    1
                                                                                      S.C.<<<

>93 S.C. + S.C. AY258476_CC15a
TGCGTTCTTATGAGCTATTGCCttctgcgccaatggcttgttaattgcttggttcttgcaaaatgctttgcgcgctgtta
ttcaagtttctaccttcgTGGTTTTACTTGAGTGACGCTG

94: S.C. + S.C. ==> AY258477_CC16

  PPC = -100.0%, Size = 120 bp, GC content = 45.0%
  FP: Tm = 59.7 (℃), ΔG = -22.9 (kcal/mol), 3'ΔG = -3.8 (kcal/mol)
  RP: Tm = 59.7 (℃), ΔG = -23.0 (kcal/mol), 3'ΔG = -2.9 (kcal/mol)
  Binding sites: 108(22/22) ... 227(22/22)


>>>S.C.
   1                    22
5' TGCGTTCTTATGAGCTATTGCC 3'
   ::::::::::::::::::::::                                                                227
5' TGCGTTCTTATGAGCTATTGCCctctgagccaatggcttgtt...tattcaagtttctaccttcgTGGTTTTACTTGAGTGACGCTG 3'
   108                                                              ::::::::::::::::::::::
                                                                 3' TGGTTTTACTTGAGTGACGCTG 5'
                                                                   22                    1
                                                                                      S.C.<<<

>94 S.C. + S.C. AY258477_CC16
TGCGTTCTTATGAGCTATTGCCctctgagccaatggcttgttaattgcttggttcttgcaaactgctttgcgcgctgtta
ttcaagtttctaccttcgTGGTTTTACTTGAGTGACGCTG

95: S.C. + S.C. ==> AY258478_CC18

  PPC = -100.0%, Size = 120 bp, GC content = 45.8%
  FP: Tm = 59.7 (℃), ΔG = -22.9 (kcal/mol), 3'ΔG = -3.8 (kcal/mol)
  RP: Tm = 59.7 (℃), ΔG = -23.0 (kcal/mol), 3'ΔG = -2.9 (kcal/mol)
  Binding sites: 108(22/22) ... 227(22/22)


>>>S.C.
   1                    22
5' TGCGTTCTTATGAGCTATTGCC 3'
   ::::::::::::::::::::::                                                                227
5' TGCGTTCTTATGAGCTATTGCCctctgagccaatggcttgtt...tattcaggtttctaccttcgTGGTTTTACTTGAGTGACGCTG 3'
   108                                                              ::::::::::::::::::::::
                                                                 3' TGGTTTTACTTGAGTGACGCTG 5'
                                                                   22                    1
                                                                                      S.C.<<<

>95 S.C. + S.C. AY258478_CC18
TGCGTTCTTATGAGCTATTGCCctctgagccaatggcttgttaattgcttggttcttgcaaaatgcgttgcgcgctgtta
ttcaggtttctaccttcgTGGTTTTACTTGAGTGACGCTG

96: S.C. + S.C. ==> AY258480_CC36

  PPC = -100.0%, Size = 120 bp, GC content = 44.2%
  FP: Tm = 59.7 (℃), ΔG = -22.9 (kcal/mol), 3'ΔG = -3.8 (kcal/mol)
  RP: Tm = 59.7 (℃), ΔG = -23.0 (kcal/mol), 3'ΔG = -2.9 (kcal/mol)
  Binding sites: 108(22/22) ... 227(22/22)


>>>S.C.
   1                    22
5' TGCGTTCTTATGAGCTATTGCC 3'
   ::::::::::::::::::::::                                                                227
5' TGCGTTCTTATGAGCTATTGCCctctgagccaatggcttgtt...tattcaagtttctaccttcgTGGTTTTACTTGAGTGACGCTG 3'
   108                                                              ::::::::::::::::::::::
                                                                 3' TGGTTTTACTTGAGTGACGCTG 5'
                                                                   22                    1
                                                                                      S.C.<<<

>96 S.C. + S.C. AY258480_CC36
TGCGTTCTTATGAGCTATTGCCctctgagccaatggcttgttaattgcttggttcttgcaaaatgctttgcgcgctgtta
ttcaagtttctaccttcgTGGTTTTACTTGAGTGACGCTG

97: S.C. + S.C. ==> AY258481_CC37

  PPC = -100.0%, Size = 120 bp, GC content = 44.2%
  FP: Tm = 59.7 (℃), ΔG = -22.9 (kcal/mol), 3'ΔG = -3.8 (kcal/mol)
  RP: Tm = 59.7 (℃), ΔG = -23.0 (kcal/mol), 3'ΔG = -2.9 (kcal/mol)
  Binding sites: 108(22/22) ... 227(22/22)


>>>S.C.
   1                    22
5' TGCGTTCTTATGAGCTATTGCC 3'
   ::::::::::::::::::::::                                                                227
5' TGCGTTCTTATGAGCTATTGCCctctgagccaatggcttgtt...tattcaggtttctaccttcgTGGTTTTACTTGAGTGACGCTG 3'
   108                                                              ::::::::::::::::::::::
                                                                 3' TGGTTTTACTTGAGTGACGCTG 5'
                                                                   22                    1
                                                                                      S.C.<<<

>97 S.C. + S.C. AY258481_CC37
TGCGTTCTTATGAGCTATTGCCctctgagccaatggcttgttaattacttggttcttgcaaaatgctttgcgcgctgtta
ttcaggtttctaccttcgTGGTTTTACTTGAGTGACGCTG

98: S.C. + S.C. ==> AY258485_CC40

  PPC = -100.0%, Size = 120 bp, GC content = 45.0%
  FP: Tm = 59.7 (℃), ΔG = -22.9 (kcal/mol), 3'ΔG = -3.8 (kcal/mol)
  RP: Tm = 59.7 (℃), ΔG = -23.0 (kcal/mol), 3'ΔG = -2.9 (kcal/mol)
  Binding sites: 108(22/22) ... 227(22/22)


>>>S.C.
   1                    22
5' TGCGTTCTTATGAGCTATTGCC 3'
   ::::::::::::::::::::::                                                                227
5' TGCGTTCTTATGAGCTATTGCCctctgagccaatggcttgtt...tattcaagtttctaccttcgTGGTTTTACTTGAGTGACGCTG 3'
   108                                                              ::::::::::::::::::::::
                                                                 3' TGGTTTTACTTGAGTGACGCTG 5'
                                                                   22                    1
                                                                                      S.C.<<<

>98 S.C. + S.C. AY258485_CC40
TGCGTTCTTATGAGCTATTGCCctctgagccaatggcttgttaattgcttggttctggcaaaatgctttgcgcgctgtta
ttcaagtttctaccttcgTGGTTTTACTTGAGTGACGCTG

99: S.C. + S.C. ==> AY258487_CC42

  PPC = -100.0%, Size = 120 bp, GC content = 45.8%
  FP: Tm = 56.1 (℃), ΔG = -20.5 (kcal/mol), 3'ΔG = -3.8 (kcal/mol)
  RP: Tm = 59.7 (℃), ΔG = -23.0 (kcal/mol), 3'ΔG = -2.9 (kcal/mol)
  Binding sites: 108(22/22) ... 227(22/22)


>>>S.C.
   1                    22
5' TGCGTTCTTATGAGCTATTGCC 3'
   ::::::::::::.:::::::::                                                                227
5' TGCGTTCTTATGCGCTATTGCCctctgagccaatggcttgtg...tattcaggtttctaccttcgTGGTTTTACTTGAGTGACGCTG 3'
   108                                                              ::::::::::::::::::::::
                                                                 3' TGGTTTTACTTGAGTGACGCTG 5'
                                                                   22                    1
                                                                                      S.C.<<<

>99 S.C. + S.C. AY258487_CC42
TGCGTTCTTATGAGCTATTGCCctctgagccaatggcttgtgaattgcttggttcttgcaaaatgctttgcgcgctgtta
ttcaggtttctaccttcgTGGTTTTACTTGAGTGACGCTG

100: S.C. + S.C. ==> AY258488_CC1d

  PPC = -100.0%, Size = 120 bp, GC content = 46.7%
  FP: Tm = 59.7 (℃), ΔG = -22.9 (kcal/mol), 3'ΔG = -3.8 (kcal/mol)
  RP: Tm = 59.7 (℃), ΔG = -23.0 (kcal/mol), 3'ΔG = -2.9 (kcal/mol)
  Binding sites: 108(22/22) ... 227(22/22)


>>>S.C.
   1                    22
5' TGCGTTCTTATGAGCTATTGCC 3'
   ::::::::::::::::::::::                                                                227
5' TGCGTTCTTATGAGCTATTGCCctctgagccaatggcttgtg...tattcaggtttctaccttcgTGGTTTTACTTGAGTGACGCTG 3'
   108                                                              ::::::::::::::::::::::
                                                                 3' TGGTTTTACTTGAGTGACGCTG 5'
                                                                   22                    1
                                                                                      S.C.<<<

>100 S.C. + S.C. AY258488_CC1d
TGCGTTCTTATGAGCTATTGCCctctgagccaatggcttgtgaattgcttggttcttgcaaaatgctttgcgcgcggtta
ttcaggtttctaccttcgTGGTTTTACTTGAGTGACGCTG

101: S.C. + S.C. ==> AY258494_CC29

  PPC = -100.0%, Size = 120 bp, GC content = 45.0%
  FP: Tm = 59.7 (℃), ΔG = -22.9 (kcal/mol), 3'ΔG = -3.8 (kcal/mol)
  RP: Tm = 59.7 (℃), ΔG = -23.0 (kcal/mol), 3'ΔG = -2.9 (kcal/mol)
  Binding sites: 108(22/22) ... 227(22/22)


>>>S.C.
   1                    22
5' TGCGTTCTTATGAGCTATTGCC 3'
   ::::::::::::::::::::::                                                                227
5' TGCGTTCTTATGAGCTATTGCCctctgagccaatggcttgtt...tattcaagtttctaccttcgTGGTTTTACTTGAGTGACGCTG 3'
   108                                                              ::::::::::::::::::::::
                                                                 3' TGGTTTTACTTGAGTGACGCTG 5'
                                                                   22                    1
                                                                                      S.C.<<<

>101 S.C. + S.C. AY258494_CC29
TGCGTTCTTATGAGCTATTGCCctctgagccaatggcttgttaattgcttggctcttgcaaaatgctttgcgcgctgtta
ttcaagtttctaccttcgTGGTTTTACTTGAGTGACGCTG

102: S.C. + S.C. ==> AY589730_CC1g

  PPC = -100.0%, Size = 120 bp, GC content = 45.0%
  FP: Tm = 59.7 (℃), ΔG = -22.9 (kcal/mol), 3'ΔG = -3.8 (kcal/mol)
  RP: Tm = 59.7 (℃), ΔG = -23.0 (kcal/mol), 3'ΔG = -2.9 (kcal/mol)
  Binding sites: 108(22/22) ... 227(22/22)


>>>S.C.
   1                    22
5' TGCGTTCTTATGAGCTATTGCC 3'
   ::::::::::::::::::::::                                                                227
5' TGCGTTCTTATGAGCTATTGCCctctgagccaatggcttgtt...tattcaggtttctaccttcgTGGTTTTACTTGAGTGACGCTG 3'
   108                                                              ::::::::::::::::::::::
                                                                 3' TGGTTTTACTTGAGTGACGCTG 5'
                                                                   22                    1
                                                                                      S.C.<<<

>102 S.C. + S.C. AY589730_CC1g
TGCGTTCTTATGAGCTATTGCCctctgagccaatggcttgttaattgcttggttcttgcaaaatgctttgcgcgctgtta
ttcaggtttctaccttcgTGGTTTTACTTGAGTGACGCTG

103: S.C. + S.C. ==> AY589732_CC1j

  PPC = -100.0%, Size = 120 bp, GC content = 45.0%
  FP: Tm = 59.7 (℃), ΔG = -22.9 (kcal/mol), 3'ΔG = -3.8 (kcal/mol)
  RP: Tm = 59.7 (℃), ΔG = -23.0 (kcal/mol), 3'ΔG = -2.9 (kcal/mol)
  Binding sites: 108(22/22) ... 227(22/22)


>>>S.C.
   1                    22
5' TGCGTTCTTATGAGCTATTGCC 3'
   ::::::::::::::::::::::                                                                227
5' TGCGTTCTTATGAGCTATTGCCctctgagccaatggcttgtt...tattcaggtttctaccttcgTGGTTTTACTTGAGTGACGCTG 3'
   108                                                              ::::::::::::::::::::::
                                                                 3' TGGTTTTACTTGAGTGACGCTG 5'
                                                                   22                    1
                                                                                      S.C.<<<

>103 S.C. + S.C. AY589732_CC1j
TGCGTTCTTATGAGCTATTGCCctctgagccaatggcttgttaattgcttggttcttgcaaaatgctttgcgcgctgtta
ttcaggtttctaccttcgTGGTTTTACTTGAGTGACGCTG

104: S.C. + S.C. ==> AY589733_CC1k

  PPC = -100.0%, Size = 120 bp, GC content = 45.8%
  FP: Tm = 59.7 (℃), ΔG = -22.9 (kcal/mol), 3'ΔG = -3.8 (kcal/mol)
  RP: Tm = 59.7 (℃), ΔG = -23.0 (kcal/mol), 3'ΔG = -2.9 (kcal/mol)
  Binding sites: 108(22/22) ... 227(22/22)


>>>S.C.
   1                    22
5' TGCGTTCTTATGAGCTATTGCC 3'
   ::::::::::::::::::::::                                                                227
5' TGCGTTCTTATGAGCTATTGCCctctgagccaatggcttgtg...tattcaggtttctaccttcgTGGTTTTACTTGAGTGACGCTG 3'
   108                                                              ::::::::::::::::::::::
                                                                 3' TGGTTTTACTTGAGTGACGCTG 5'
                                                                   22                    1
                                                                                      S.C.<<<

>104 S.C. + S.C. AY589733_CC1k
TGCGTTCTTATGAGCTATTGCCctctgagccaatggcttgtgaattgcttggttcttgcaaaatgctttgcgcgctgtta
ttcaggtttctaccttcgTGGTTTTACTTGAGTGACGCTG

105: S.C. + S.C. ==> AY589735_CC3g

  PPC = -100.0%, Size = 120 bp, GC content = 44.2%
  FP: Tm = 59.7 (℃), ΔG = -22.9 (kcal/mol), 3'ΔG = -3.8 (kcal/mol)
  RP: Tm = 59.7 (℃), ΔG = -23.0 (kcal/mol), 3'ΔG = -2.9 (kcal/mol)
  Binding sites: 108(22/22) ... 227(22/22)


>>>S.C.
   1                    22
5' TGCGTTCTTATGAGCTATTGCC 3'
   ::::::::::::::::::::::                                                                227
5' TGCGTTCTTATGAGCTATTGCCctctgagccaatggcttgtt...tattcaagtttctaccttcgTGGTTTTACTTGAGTGACGCTG 3'
   108                                                              ::::::::::::::::::::::
                                                                 3' TGGTTTTACTTGAGTGACGCTG 5'
                                                                   22                    1
                                                                                      S.C.<<<

>105 S.C. + S.C. AY589735_CC3g
TGCGTTCTTATGAGCTATTGCCctctgagccaatggcttgttaattgcttggttcttgcaaaatgctttgcgcgctgtta
ttcaagtttctaccttcgTGGTTTTACTTGAGTGACGCTG

106: S.C. + S.C. ==> AY589736_CC3ha

  PPC = -100.0%, Size = 120 bp, GC content = 44.2%
  FP: Tm = 59.7 (℃), ΔG = -22.9 (kcal/mol), 3'ΔG = -3.8 (kcal/mol)
  RP: Tm = 59.7 (℃), ΔG = -23.0 (kcal/mol), 3'ΔG = -2.9 (kcal/mol)
  Binding sites: 101(22/22) ... 220(22/22)


>>>S.C.
   1                    22
5' TGCGTTCTTATGAGCTATTGCC 3'
   ::::::::::::::::::::::                                                                220
5' TGCGTTCTTATGAGCTATTGCCctctgagccaatggtttgtt...tattcaaggttctaccttcgTGGTTTTACTTGAGTGACGCTG 3'
   101                                                              ::::::::::::::::::::::
                                                                 3' TGGTTTTACTTGAGTGACGCTG 5'
                                                                   22                    1
                                                                                      S.C.<<<

>106 S.C. + S.C. AY589736_CC3ha
TGCGTTCTTATGAGCTATTGCCctctgagccaatggtttgttaattgcttggttcttgcaaaatgctttgcgcgctgtta
ttcaaggttctaccttcgTGGTTTTACTTGAGTGACGCTG

107: S.C. + S.C. ==> AY589739_CC10a

  PPC = -100.0%, Size = 120 bp, GC content = 46.7%
  FP: Tm = 59.7 (℃), ΔG = -22.9 (kcal/mol), 3'ΔG = -3.8 (kcal/mol)
  RP: Tm = 59.7 (℃), ΔG = -23.0 (kcal/mol), 3'ΔG = -2.9 (kcal/mol)
  Binding sites: 108(22/22) ... 227(22/22)


>>>S.C.
   1                    22
5' TGCGTTCTTATGAGCTATTGCC 3'
   ::::::::::::::::::::::                                                                227
5' TGCGTTCTTATGAGCTATTGCCctctgcgccaatggcttgtg...tattcaggtttctaccttcgTGGTTTTACTTGAGTGACGCTG 3'
   108                                                              ::::::::::::::::::::::
                                                                 3' TGGTTTTACTTGAGTGACGCTG 5'
                                                                   22                    1
                                                                                      S.C.<<<

>107 S.C. + S.C. AY589739_CC10a
TGCGTTCTTATGAGCTATTGCCctctgcgccaatggcttgtgaattgcttggttcttgcaaaatgctttgcccgctgtta
ttcaggtttctaccttcgTGGTTTTACTTGAGTGACGCTG

108: S.C. + S.C. ==> AY589740_CC13

  PPC = -100.0%, Size = 120 bp, GC content = 45.8%
  FP: Tm = 59.7 (℃), ΔG = -22.9 (kcal/mol), 3'ΔG = -3.8 (kcal/mol)
  RP: Tm = 59.7 (℃), ΔG = -23.0 (kcal/mol), 3'ΔG = -2.9 (kcal/mol)
  Binding sites: 114(22/22) ... 233(22/22)


>>>S.C.
   1                    22
5' TGCGTTCTTATGAGCTATTGCC 3'
   ::::::::::::::::::::::                                                                233
5' TGCGTTCTTATGAGCTATTGCCctctgagccaatggcttgtg...tattcaggtttctaccttcgTGGTTTTACTTGAGTGACGCTG 3'
   114                                                              ::::::::::::::::::::::
                                                                 3' TGGTTTTACTTGAGTGACGCTG 5'
                                                                   22                    1
                                                                                      S.C.<<<

>108 S.C. + S.C. AY589740_CC13
TGCGTTCTTATGAGCTATTGCCctctgagccaatggcttgtgaattgcttggttcttgcaaaatgctttgcccgctgtta
ttcaggtttctaccttcgTGGTTTTACTTGAGTGACGCTG

109: S.C. + S.C. ==> AY589744_CC21a

  PPC = -100.0%, Size = 120 bp, GC content = 44.2%
  FP: Tm = 59.7 (℃), ΔG = -22.9 (kcal/mol), 3'ΔG = -3.8 (kcal/mol)
  RP: Tm = 59.7 (℃), ΔG = -23.0 (kcal/mol), 3'ΔG = -2.9 (kcal/mol)
  Binding sites: 101(22/22) ... 220(22/22)


>>>S.C.
   1                    22
5' TGCGTTCTTATGAGCTATTGCC 3'
   ::::::::::::::::::::::                                                                220
5' TGCGTTCTTATGAGCTATTGCCctctgagccaatggcttgtt...tattcaagtttctaccttcgTGGTTTTACTTGAGTGACGCTG 3'
   101                                                              ::::::::::::::::::::::
                                                                 3' TGGTTTTACTTGAGTGACGCTG 5'
                                                                   22                    1
                                                                                      S.C.<<<

>109 S.C. + S.C. AY589744_CC21a
TGCGTTCTTATGAGCTATTGCCctctgagccaatggcttgttaattgcttggttcttgcaaaatgctttgcgcgctgtta
ttcaagtttctaccttcgTGGTTTTACTTGAGTGACGCTG

110: S.C. + S.C. ==> AY589750_CC44

  PPC = -100.0%, Size = 120 bp, GC content = 45.0%
  FP: Tm = 59.7 (℃), ΔG = -22.9 (kcal/mol), 3'ΔG = -3.8 (kcal/mol)
  RP: Tm = 59.7 (℃), ΔG = -23.0 (kcal/mol), 3'ΔG = -2.9 (kcal/mol)
  Binding sites: 108(22/22) ... 227(22/22)


>>>S.C.
   1                    22
5' TGCGTTCTTATGAGCTATTGCC 3'
   ::::::::::::::::::::::                                                                227
5' TGCGTTCTTATGAGCTATTGCCctctgagccaatggcttgtg...tattcaggtttctaccttcgTGGTTTTACTTGAGTGACGCTG 3'
   108                                                              ::::::::::::::::::::::
                                                                 3' TGGTTTTACTTGAGTGACGCTG 5'
                                                                   22                    1
                                                                                      S.C.<<<

>110 S.C. + S.C. AY589750_CC44
TGCGTTCTTATGAGCTATTGCCctctgagccaatggcttgtgaattgcttggttcttgcaaaatgctttgtgcgctgtta
ttcaggtttctaccttcgTGGTTTTACTTGAGTGACGCTG

111: S.C. + S.C. ==> AY589752_CC47

  PPC = -100.0%, Size = 120 bp, GC content = 45.8%
  FP: Tm = 59.7 (℃), ΔG = -22.9 (kcal/mol), 3'ΔG = -3.8 (kcal/mol)
  RP: Tm = 59.7 (℃), ΔG = -23.0 (kcal/mol), 3'ΔG = -2.9 (kcal/mol)
  Binding sites: 109(22/22) ... 228(22/22)


>>>S.C.
   1                    22
5' TGCGTTCTTATGAGCTATTGCC 3'
   ::::::::::::::::::::::                                                                228
5' TGCGTTCTTATGAGCTATTGCCctctgcgccaatggcttgtg...tattcaggtttctaccttcgTGGTTTTACTTGAGTGACGCTG 3'
   109                                                              ::::::::::::::::::::::
                                                                 3' TGGTTTTACTTGAGTGACGCTG 5'
                                                                   22                    1
                                                                                      S.C.<<<

>111 S.C. + S.C. AY589752_CC47
TGCGTTCTTATGAGCTATTGCCctctgcgccaatggcttgtgaattgcttggttcttgcaaaatgctttgtgcgctgtta
ttcaggtttctaccttcgTGGTTTTACTTGAGTGACGCTG

112: S.C. + S.C. ==> AY589755_CC50

  PPC = -100.0%, Size = 120 bp, GC content = 44.2%
  FP: Tm = 59.7 (℃), ΔG = -22.9 (kcal/mol), 3'ΔG = -3.8 (kcal/mol)
  RP: Tm = 54.2 (℃), ΔG = -19.6 (kcal/mol), 3'ΔG = -2.9 (kcal/mol)
  Binding sites: 108(22/22) ... 227(22/22)


>>>S.C.
   1                    22
5' TGCGTTCTTATGAGCTATTGCC 3'
   ::::::::::::::::::::::                                                                227
5' TGCGTTCTTATGAGCTATTGCCctctgagccaatggcttgtt...tattcaagtttctaccttcgTGGTTTTACTTGAGTGACACTG 3'
   108                                                              ::::::::::::::::::.:::
                                                                 3' TGGTTTTACTTGAGTGACGCTG 5'
                                                                   22                    1
                                                                                      S.C.<<<

>112 S.C. + S.C. AY589755_CC50
TGCGTTCTTATGAGCTATTGCCctctgagccaatggcttgttaattgcttggttcttgcaaaatgctttgcgcgctgtta
ttcaagtttctaccttcgTGGTTTTACTTGAGTGACGCTG

113: S.C. + S.C. ==> AY589756_CC51

  PPC = -100.0%, Size = 120 bp, GC content = 42.5%
  FP: Tm = 59.7 (℃), ΔG = -22.9 (kcal/mol), 3'ΔG = -3.8 (kcal/mol)
  RP: Tm = 59.7 (℃), ΔG = -23.0 (kcal/mol), 3'ΔG = -2.9 (kcal/mol)
  Binding sites: 108(22/22) ... 227(22/22)


>>>S.C.
   1                    22
5' TGCGTTCTTATGAGCTATTGCC 3'
   ::::::::::::::::::::::                                                                227
5' TGCGTTCTTATGAGCTATTGCCctctgagccaatggcttgtt...tattcaagtttctaccttcgTGGTTTTACTTGAGTGACGCTG 3'
   108                                                              ::::::::::::::::::::::
                                                                 3' TGGTTTTACTTGAGTGACGCTG 5'
                                                                   22                    1
                                                                                      S.C.<<<

>113 S.C. + S.C. AY589756_CC51
TGCGTTCTTATGAGCTATTGCCctctgagccaatggcttgttaattgcttggttcttgcaaaatgctttgcgcaatgtta
ttcaagtttctaccttcgTGGTTTTACTTGAGTGACGCTG

114: S.C. + S.C. ==> AY589766_CC62

  PPC = -100.0%, Size = 120 bp, GC content = 44.2%
  FP: Tm = 56.8 (℃), ΔG = -21.0 (kcal/mol), 3'ΔG = -3.8 (kcal/mol)
  RP: Tm = 59.7 (℃), ΔG = -23.0 (kcal/mol), 3'ΔG = -2.9 (kcal/mol)
  Binding sites: 108(22/22) ... 227(22/22)


>>>S.C.
   1                    22
5' TGCGTTCTTATGAGCTATTGCC 3'
   ::::::::::.:::::::::::                                                                227
5' TGCGTTCTTACGAGCTATTGCCctctgagccaatggcttgtt...tattcaagtttctaccttcgTGGTTTTACTTGAGTGACGCTG 3'
   108                                                              ::::::::::::::::::::::
                                                                 3' TGGTTTTACTTGAGTGACGCTG 5'
                                                                   22                    1
                                                                                      S.C.<<<

>114 S.C. + S.C. AY589766_CC62
TGCGTTCTTATGAGCTATTGCCctctgagccaatggcttgttaattgcttggttcttgcaaaatgctttgcgcgctgtta
ttcaagtttctaccttcgTGGTTTTACTTGAGTGACGCTG

115: S.C. + S.C. ==> AY589774_CC70

  PPC = -100.0%, Size = 120 bp, GC content = 44.2%
  FP: Tm = 56.8 (℃), ΔG = -21.0 (kcal/mol), 3'ΔG = -3.8 (kcal/mol)
  RP: Tm = 59.7 (℃), ΔG = -23.0 (kcal/mol), 3'ΔG = -2.9 (kcal/mol)
  Binding sites: 108(22/22) ... 227(22/22)


>>>S.C.
   1                    22
5' TGCGTTCTTATGAGCTATTGCC 3'
   ::::::::::.:::::::::::                                                                227
5' TGCGTTCTTACGAGCTATTGCCctctgagccaatggcttgtt...tattcaagtttctaccttcgTGGTTTTACTTGAGTGACGCTG 3'
   108                                                              ::::::::::::::::::::::
                                                                 3' TGGTTTTACTTGAGTGACGCTG 5'
                                                                   22                    1
                                                                                      S.C.<<<

>115 S.C. + S.C. AY589774_CC70
TGCGTTCTTATGAGCTATTGCCctctgagccaatggcttgttaattgcttggttcttgcaaaatgctttgcgcgctgtta
ttcaagtttctaccttcgTGGTTTTACTTGAGTGACGCTG

116: S.C. + S.C. ==> AY686647_CC68

  PPC = -100.0%, Size = 120 bp, GC content = 46.7%
  FP: Tm = 59.7 (℃), ΔG = -22.9 (kcal/mol), 3'ΔG = -3.8 (kcal/mol)
  RP: Tm = 59.7 (℃), ΔG = -23.0 (kcal/mol), 3'ΔG = -2.9 (kcal/mol)
  Binding sites: 108(22/22) ... 227(22/22)


>>>S.C.
   1                    22
5' TGCGTTCTTATGAGCTATTGCC 3'
   ::::::::::::::::::::::                                                                227
5' TGCGTTCTTATGAGCTATTGCCctccgagccaatggcttgtg...tattcaggtttctaccttcgTGGTTTTACTTGAGTGACGCTG 3'
   108                                                              ::::::::::::::::::::::
                                                                 3' TGGTTTTACTTGAGTGACGCTG 5'
                                                                   22                    1
                                                                                      S.C.<<<

>116 S.C. + S.C. AY686647_CC68
TGCGTTCTTATGAGCTATTGCCctccgagccaatggcttgtgaattgcttggttcttgcaaaatgctttgcgcgctgtta
ttcaggtttctaccttcgTGGTTTTACTTGAGTGACGCTG

117: S.C. + S.C. ==> AY765398_CC1m

  PPC = -100.0%, Size = 120 bp, GC content = 45.0%
  FP: Tm = 56.8 (℃), ΔG = -21.0 (kcal/mol), 3'ΔG = -3.8 (kcal/mol)
  RP: Tm = 59.7 (℃), ΔG = -23.0 (kcal/mol), 3'ΔG = -2.9 (kcal/mol)
  Binding sites: 108(22/22) ... 227(22/22)


>>>S.C.
   1                    22
5' TGCGTTCTTATGAGCTATTGCC 3'
   ::::::::::.:::::::::::                                                                227
5' TGCGTTCTTACGAGCTATTGCCctctgagccaatggcttgtt...tattcaggtttctaccttcgTGGTTTTACTTGAGTGACGCTG 3'
   108                                                              ::::::::::::::::::::::
                                                                 3' TGGTTTTACTTGAGTGACGCTG 5'
                                                                   22                    1
                                                                                      S.C.<<<

>117 S.C. + S.C. AY765398_CC1m
TGCGTTCTTATGAGCTATTGCCctctgagccaatggcttgttaattgcttggttcttgcaaaatgctttgcgcgctgtta
ttcaggtttctaccttcgTGGTTTTACTTGAGTGACGCTG

118: S.C. + S.C. ==> AY765402_CC42

  PPC = -100.0%, Size = 120 bp, GC content = 45.8%
  FP: Tm = 59.7 (℃), ΔG = -22.9 (kcal/mol), 3'ΔG = -3.8 (kcal/mol)
  RP: Tm = 59.7 (℃), ΔG = -23.0 (kcal/mol), 3'ΔG = -2.9 (kcal/mol)
  Binding sites: 108(22/22) ... 227(22/22)


>>>S.C.
   1                    22
5' TGCGTTCTTATGAGCTATTGCC 3'
   ::::::::::::::::::::::                                                                227
5' TGCGTTCTTATGAGCTATTGCCctctgagccaatggcttgtg...tattcaggtttctaccttcgTGGTTTTACTTGAGTGACGCTG 3'
   108                                                              ::::::::::::::::::::::
                                                                 3' TGGTTTTACTTGAGTGACGCTG 5'
                                                                   22                    1
                                                                                      S.C.<<<

>118 S.C. + S.C. AY765402_CC42
TGCGTTCTTATGAGCTATTGCCctctgagccaatggcttgtgaattgcttggttcttgcaaaatgctttgcgcgctgtta
ttcaggtttctaccttcgTGGTTTTACTTGAGTGACGCTG

119: S.C. + S.C. ==> AY765403_CC42b

  PPC = -100.0%, Size = 120 bp, GC content = 45.8%
  FP: Tm = 56.1 (℃), ΔG = -20.5 (kcal/mol), 3'ΔG = -3.8 (kcal/mol)
  RP: Tm = 59.7 (℃), ΔG = -23.0 (kcal/mol), 3'ΔG = -2.9 (kcal/mol)
  Binding sites: 108(22/22) ... 227(22/22)


>>>S.C.
   1                    22
5' TGCGTTCTTATGAGCTATTGCC 3'
   ::::::::::::.:::::::::                                                                227
5' TGCGTTCTTATGCGCTATTGCCctctgagccaatggcttgtg...tattcaggtttctaccttcgTGGTTTTACTTGAGTGACGCTG 3'
   108                                                              ::::::::::::::::::::::
                                                                 3' TGGTTTTACTTGAGTGACGCTG 5'
                                                                   22                    1
                                                                                      S.C.<<<

>119 S.C. + S.C. AY765403_CC42b
TGCGTTCTTATGAGCTATTGCCctctgagccaatggcttgtgaattgcttggttcttgcaaaatgctttgcgcgctgtta
ttcaggtttctaccttcgTGGTTTTACTTGAGTGACGCTG

120: S.C. + S.C. ==> AY765404_CC45a

  PPC = -100.0%, Size = 120 bp, GC content = 44.2%
  FP: Tm = 59.7 (℃), ΔG = -22.9 (kcal/mol), 3'ΔG = -3.8 (kcal/mol)
  RP: Tm = 59.7 (℃), ΔG = -23.0 (kcal/mol), 3'ΔG = -2.9 (kcal/mol)
  Binding sites: 108(22/22) ... 227(22/22)


>>>S.C.
   1                    22
5' TGCGTTCTTATGAGCTATTGCC 3'
   ::::::::::::::::::::::                                                                227
5' TGCGTTCTTATGAGCTATTGCCctctgagccaatggcttgtg...tattcaggtttctaccttcgTGGTTTTACTTGAGTGACGCTG 3'
   108                                                              ::::::::::::::::::::::
                                                                 3' TGGTTTTACTTGAGTGACGCTG 5'
                                                                   22                    1
                                                                                      S.C.<<<

>120 S.C. + S.C. AY765404_CC45a
TGCGTTCTTATGAGCTATTGCCctctgagccaatggcttgtgaattgcttggttcttgcaaaatactttgtgcgctgtta
ttcaggtttctaccttcgTGGTTTTACTTGAGTGACGCTG

121: S.C. + S.C. ==> AY765405_CC46a

  PPC = -100.0%, Size = 120 bp, GC content = 45.8%
  FP: Tm = 59.7 (℃), ΔG = -22.9 (kcal/mol), 3'ΔG = -3.8 (kcal/mol)
  RP: Tm = 59.7 (℃), ΔG = -23.0 (kcal/mol), 3'ΔG = -2.9 (kcal/mol)
  Binding sites: 108(22/22) ... 227(22/22)


>>>S.C.
   1                    22
5' TGCGTTCTTATGAGCTATTGCC 3'
   ::::::::::::::::::::::                                                                227
5' TGCGTTCTTATGAGCTATTGCCctctgagccaatggcttgtg...tattcaggtttctaccttcgTGGTTTTACTTGAGTGACGCTG 3'
   108                                                              ::::::::::::::::::::::
                                                                 3' TGGTTTTACTTGAGTGACGCTG 5'
                                                                   22                    1
                                                                                      S.C.<<<

>121 S.C. + S.C. AY765405_CC46a
TGCGTTCTTATGAGCTATTGCCctctgagccaatggcttgtgaattgcttggttcttgcaaaatgctatgcgcgctgtta
ttcaggtttctaccttcgTGGTTTTACTTGAGTGACGCTG

122: S.C. + S.C. ==> AY765406_CC54a

  PPC = -100.0%, Size = 120 bp, GC content = 45.0%
  FP: Tm = 59.7 (℃), ΔG = -22.9 (kcal/mol), 3'ΔG = -3.8 (kcal/mol)
  RP: Tm = 54.2 (℃), ΔG = -19.6 (kcal/mol), 3'ΔG = -2.9 (kcal/mol)
  Binding sites: 108(22/22) ... 227(22/22)


>>>S.C.
   1                    22
5' TGCGTTCTTATGAGCTATTGCC 3'
   ::::::::::::::::::::::                                                                227
5' TGCGTTCTTATGAGCTATTGCCctctgagccaatggcttgtt...tattcaagtttctaccttcgTGGTTTTACTTGAGTGACACTG 3'
   108                                                              ::::::::::::::::::.:::
                                                                 3' TGGTTTTACTTGAGTGACGCTG 5'
                                                                   22                    1
                                                                                      S.C.<<<

>122 S.C. + S.C. AY765406_CC54a
TGCGTTCTTATGAGCTATTGCCctctgagccaatggcttgttacttgcttggttcttgcaaaatgctttgcgcgctgtta
ttcaagtttctaccttcgTGGTTTTACTTGAGTGACGCTG

123: S.C. + S.C. ==> DQ068036_CC1045

  PPC = -100.0%, Size = 120 bp, GC content = 44.2%
  FP: Tm = 59.7 (℃), ΔG = -22.9 (kcal/mol), 3'ΔG = -3.8 (kcal/mol)
  RP: Tm = 59.7 (℃), ΔG = -23.0 (kcal/mol), 3'ΔG = -2.9 (kcal/mol)
  Binding sites: 522(22/22) ... 641(22/22)


>>>S.C.
   1                    22
5' TGCGTTCTTATGAGCTATTGCC 3'
   ::::::::::::::::::::::                                                                641
5' TGCGTTCTTATGAGCTATTGCCctctgagccaatggcttgtt...tattcaagtttctaccttcgTGGTTTTACTTGAGTGACGCTG 3'
   522                                                              ::::::::::::::::::::::
                                                                 3' TGGTTTTACTTGAGTGACGCTG 5'
                                                                   22                    1
                                                                                      S.C.<<<

>123 S.C. + S.C. DQ068036_CC1045
TGCGTTCTTATGAGCTATTGCCctctgagccaatggcttgttaattgcttggttcttgcaaaatgctttgcgcgctgtta
ttcaagtttctaccttcgTGGTTTTACTTGAGTGACGCTG

124: S.C. + S.C. ==> DQ068038_CC1044

  PPC = -100.0%, Size = 120 bp, GC content = 45.0%
  FP: Tm = 59.7 (℃), ΔG = -22.9 (kcal/mol), 3'ΔG = -3.8 (kcal/mol)
  RP: Tm = 59.7 (℃), ΔG = -23.0 (kcal/mol), 3'ΔG = -2.9 (kcal/mol)
  Binding sites: 525(22/22) ... 644(22/22)


>>>S.C.
   1                    22
5' TGCGTTCTTATGAGCTATTGCC 3'
   ::::::::::::::::::::::                                                                644
5' TGCGTTCTTATGAGCTATTGCCctctgagccaatggcttgtt...tattcaggtttctaccttcgTGGTTTTACTTGAGTGACGCTG 3'
   525                                                              ::::::::::::::::::::::
                                                                 3' TGGTTTTACTTGAGTGACGCTG 5'
                                                                   22                    1
                                                                                      S.C.<<<

>124 S.C. + S.C. DQ068038_CC1044
TGCGTTCTTATGAGCTATTGCCctctgagccaatggcttgttaattgcttggttcttgcaaaatgctttgcgcgctgtta
ttcaggtttctaccttcgTGGTTTTACTTGAGTGACGCTG

125: S.C. + S.C. ==> DQ072721_CC1043

  PPC = -100.0%, Size = 120 bp, GC content = 45.0%
  FP: Tm = 59.7 (℃), ΔG = -22.9 (kcal/mol), 3'ΔG = -3.8 (kcal/mol)
  RP: Tm = 59.7 (℃), ΔG = -23.0 (kcal/mol), 3'ΔG = -2.9 (kcal/mol)
  Binding sites: 496(22/22) ... 615(22/22)


>>>S.C.
   1                    22
5' TGCGTTCTTATGAGCTATTGCC 3'
   ::::::::::::::::::::::                                                                615
5' TGCGTTCTTATGAGCTATTGCCctctgagccaatggcttgtt...tattcaagtttctaccttcgTGGTTTTACTTGAGTGACGCTG 3'
   496                                                              ::::::::::::::::::::::
                                                                 3' TGGTTTTACTTGAGTGACGCTG 5'
                                                                   22                    1
                                                                                      S.C.<<<

>125 S.C. + S.C. DQ072721_CC1043
TGCGTTCTTATGAGCTATTGCCctctgagccaatggcttgttacttgcttggttcttgcaaaatgctttgcgcgctgtta
ttcaagtttctaccttcgTGGTTTTACTTGAGTGACGCTG

126: S.C. + S.C. ==> DQ174729_CC1017

  PPC = -100.0%, Size = 120 bp, GC content = 45.0%
  FP: Tm = 59.7 (℃), ΔG = -22.9 (kcal/mol), 3'ΔG = -3.8 (kcal/mol)
  RP: Tm = 59.7 (℃), ΔG = -23.0 (kcal/mol), 3'ΔG = -2.9 (kcal/mol)
  Binding sites: 512(22/22) ... 631(22/22)


>>>S.C.
   1                    22
5' TGCGTTCTTATGAGCTATTGCC 3'
   ::::::::::::::::::::::                                                                631
5' TGCGTTCTTATGAGCTATTGCCctctgagccaatggcttgtt...tattcaggtttctaccttcgTGGTTTTACTTGAGTGACGCTG 3'
   512                                                              ::::::::::::::::::::::
                                                                 3' TGGTTTTACTTGAGTGACGCTG 5'
                                                                   22                    1
                                                                                      S.C.<<<

>126 S.C. + S.C. DQ174729_CC1017
TGCGTTCTTATGAGCTATTGCCctctgagccaatggcttgttaattgcttggttcttgcaaaatgctttgcgcgctgtta
ttcaggtttctaccttcgTGGTTTTACTTGAGTGACGCTG

127: S.C. + S.C. ==> DQ335308_CC1076

  PPC = -100.0%, Size = 120 bp, GC content = 44.2%
  FP: Tm = 56.8 (℃), ΔG = -21.0 (kcal/mol), 3'ΔG = -3.8 (kcal/mol)
  RP: Tm = 59.7 (℃), ΔG = -23.0 (kcal/mol), 3'ΔG = -2.9 (kcal/mol)
  Binding sites: 504(22/22) ... 623(22/22)


>>>S.C.
   1                    22
5' TGCGTTCTTATGAGCTATTGCC 3'
   ::::::::::.:::::::::::                                                                623
5' TGCGTTCTTACGAGCTATTGCCctctgagccaatggcttgtt...tattcaagtttctaccttcgTGGTTTTACTTGAGTGACGCTG 3'
   504                                                              ::::::::::::::::::::::
                                                                 3' TGGTTTTACTTGAGTGACGCTG 5'
                                                                   22                    1
                                                                                      S.C.<<<

>127 S.C. + S.C. DQ335308_CC1076
TGCGTTCTTATGAGCTATTGCCctctgagccaatggcttgttaattgcttggttcttgcaaaatgctttgcgcgctgtta
ttcaagtttctaccttcgTGGTTTTACTTGAGTGACGCTG

128: S.C. + S.C. ==> DQ335319_CC1112

  PPC = -100.0%, Size = 120 bp, GC content = 43.3%
  FP: Tm = 56.8 (℃), ΔG = -21.0 (kcal/mol), 3'ΔG = -3.8 (kcal/mol)
  RP: Tm = 59.7 (℃), ΔG = -23.0 (kcal/mol), 3'ΔG = -2.9 (kcal/mol)
  Binding sites: 524(22/22) ... 643(22/22)


>>>S.C.
   1                    22
5' TGCGTTCTTATGAGCTATTGCC 3'
   ::::::::::.:::::::::::                                                                643
5' TGCGTTCTTACGAGCTATTGCCctctgagccaatggcttgtt...tattcaagtttttaccttcgTGGTTTTACTTGAGTGACGCTG 3'
   524                                                              ::::::::::::::::::::::
                                                                 3' TGGTTTTACTTGAGTGACGCTG 5'
                                                                   22                    1
                                                                                      S.C.<<<

>128 S.C. + S.C. DQ335319_CC1112
TGCGTTCTTATGAGCTATTGCCctctgagccaatggcttgttaattgcttggttcttgcaaaatgctttgcgcgctgtta
ttcaagtttttaccttcgTGGTTTTACTTGAGTGACGCTG

129: S.C. + S.C. ==> DQ335323_CC1124

  PPC = -100.0%, Size = 120 bp, GC content = 43.3%
  FP: Tm = 56.8 (℃), ΔG = -21.0 (kcal/mol), 3'ΔG = -3.8 (kcal/mol)
  RP: Tm = 59.7 (℃), ΔG = -23.0 (kcal/mol), 3'ΔG = -2.9 (kcal/mol)
  Binding sites: 524(22/22) ... 643(22/22)


>>>S.C.
   1                    22
5' TGCGTTCTTATGAGCTATTGCC 3'
   ::::::::::.:::::::::::                                                                643
5' TGCGTTCTTACGAGCTATTGCCctctgagccaatggcttgtt...tattcaagtttttaccttcgTGGTTTTACTTGAGTGACGCTG 3'
   524                                                              ::::::::::::::::::::::
                                                                 3' TGGTTTTACTTGAGTGACGCTG 5'
                                                                   22                    1
                                                                                      S.C.<<<

>129 S.C. + S.C. DQ335323_CC1124
TGCGTTCTTATGAGCTATTGCCctctgagccaatggcttgttaattgcttggttcttgcaaaatgctttgcgcgctgtta
ttcaagtttttaccttcgTGGTTTTACTTGAGTGACGCTG

130: S.C. + S.C. ==> DQ335329_CC1074

  PPC = -100.0%, Size = 120 bp, GC content = 44.2%
  FP: Tm = 59.7 (℃), ΔG = -22.9 (kcal/mol), 3'ΔG = -3.8 (kcal/mol)
  RP: Tm = 59.7 (℃), ΔG = -23.0 (kcal/mol), 3'ΔG = -2.9 (kcal/mol)
  Binding sites: 533(22/22) ... 652(22/22)


>>>S.C.
   1                    22
5' TGCGTTCTTATGAGCTATTGCC 3'
   ::::::::::::::::::::::                                                                652
5' TGCGTTCTTATGAGCTATTGCCctctgagccaatggcttgtt...tattcaagtttctaccttcgTGGTTTTACTTGAGTGACGCTG 3'
   533                                                              ::::::::::::::::::::::
                                                                 3' TGGTTTTACTTGAGTGACGCTG 5'
                                                                   22                    1
                                                                                      S.C.<<<

>130 S.C. + S.C. DQ335329_CC1074
TGCGTTCTTATGAGCTATTGCCctctgagccaatggcttgttaattgcttggttcttgcaaaatgctttgcgcgctgtta
ttcaagtttctaccttcgTGGTTTTACTTGAGTGACGCTG

131: S.C. + S.C. ==> DQ335331_CC1022

  PPC = -100.0%, Size = 120 bp, GC content = 44.2%
  FP: Tm = 59.7 (℃), ΔG = -22.9 (kcal/mol), 3'ΔG = -3.8 (kcal/mol)
  RP: Tm = 59.7 (℃), ΔG = -23.0 (kcal/mol), 3'ΔG = -2.9 (kcal/mol)
  Binding sites: 541(22/22) ... 660(22/22)


>>>S.C.
   1                    22
5' TGCGTTCTTATGAGCTATTGCC 3'
   ::::::::::::::::::::::                                                                660
5' TGCGTTCTTATGAGCTATTGCCctctgagccaatggcttgtt...tattcaagtttctaccttcgTGGTTTTACTTGAGTGACGCTG 3'
   541                                                              ::::::::::::::::::::::
                                                                 3' TGGTTTTACTTGAGTGACGCTG 5'
                                                                   22                    1
                                                                                      S.C.<<<

>131 S.C. + S.C. DQ335331_CC1022
TGCGTTCTTATGAGCTATTGCCctctgagccaatggcttgttaattgcttggttcttgcaaaatgctttgcgcgctgtta
ttcaagtttctaccttcgTGGTTTTACTTGAGTGACGCTG

132: S.C. + S.C. ==> DQ335338_CC1109

  PPC = -100.0%, Size = 120 bp, GC content = 44.2%
  FP: Tm = 56.8 (℃), ΔG = -21.0 (kcal/mol), 3'ΔG = -3.8 (kcal/mol)
  RP: Tm = 59.7 (℃), ΔG = -23.0 (kcal/mol), 3'ΔG = -2.9 (kcal/mol)
  Binding sites: 524(22/22) ... 643(22/22)


>>>S.C.
   1                    22
5' TGCGTTCTTATGAGCTATTGCC 3'
   ::::::::::.:::::::::::                                                                643
5' TGCGTTCTTACGAGCTATTGCCctctgagccaatggcttgtt...tattcaagtttctaccttcgTGGTTTTACTTGAGTGACGCTG 3'
   524                                                              ::::::::::::::::::::::
                                                                 3' TGGTTTTACTTGAGTGACGCTG 5'
                                                                   22                    1
                                                                                      S.C.<<<

>132 S.C. + S.C. DQ335338_CC1109
TGCGTTCTTATGAGCTATTGCCctctgagccaatggcttgttaattgcttggttcttgcaaaatgctttgcgcgctgtta
ttcaagtttctaccttcgTGGTTTTACTTGAGTGACGCTG

133: S.C. + S.C. ==> DQ335339_CC1106

  PPC = -100.0%, Size = 120 bp, GC content = 43.3%
  FP: Tm = 56.8 (℃), ΔG = -21.0 (kcal/mol), 3'ΔG = -3.8 (kcal/mol)
  RP: Tm = 59.7 (℃), ΔG = -23.0 (kcal/mol), 3'ΔG = -2.9 (kcal/mol)
  Binding sites: 520(22/22) ... 639(22/22)


>>>S.C.
   1                    22
5' TGCGTTCTTATGAGCTATTGCC 3'
   ::::::::::.:::::::::::                                                                639
5' TGCGTTCTTACGAGCTATTGCCctctgagccaatggcttgtt...tattcaagtttttaccttcgTGGTTTTACTTGAGTGACGCTG 3'
   520                                                              ::::::::::::::::::::::
                                                                 3' TGGTTTTACTTGAGTGACGCTG 5'
                                                                   22                    1
                                                                                      S.C.<<<

>133 S.C. + S.C. DQ335339_CC1106
TGCGTTCTTATGAGCTATTGCCctctgagccaatggcttgttaattgcttggttcttgcaaaatgctttgcgcgctgtta
ttcaagtttttaccttcgTGGTTTTACTTGAGTGACGCTG

134: S.C. + S.C. ==> DQ335340_CC1110

  PPC = -100.0%, Size = 120 bp, GC content = 44.2%
  FP: Tm = 56.8 (℃), ΔG = -21.0 (kcal/mol), 3'ΔG = -3.8 (kcal/mol)
  RP: Tm = 59.7 (℃), ΔG = -23.0 (kcal/mol), 3'ΔG = -2.9 (kcal/mol)
  Binding sites: 492(22/22) ... 611(22/22)


>>>S.C.
   1                    22
5' TGCGTTCTTATGAGCTATTGCC 3'
   ::::::::::.:::::::::::                                                                611
5' TGCGTTCTTACGAGCTATTGCCctctgagccaatggcttgtt...tattcaagtttctaccttcgTGGTTTTACTTGAGTGACGCTG 3'
   492                                                              ::::::::::::::::::::::
                                                                 3' TGGTTTTACTTGAGTGACGCTG 5'
                                                                   22                    1
                                                                                      S.C.<<<

>134 S.C. + S.C. DQ335340_CC1110
TGCGTTCTTATGAGCTATTGCCctctgagccaatggcttgttaattgcttggttcttgcaaaatgctttgcgcgctgtta
ttcaagtttctaccttcgTGGTTTTACTTGAGTGACGCTG

135: S.C. + S.C. ==> DQ335344_CC1072

  PPC = -100.0%, Size = 120 bp, GC content = 44.2%
  FP: Tm = 59.7 (℃), ΔG = -22.9 (kcal/mol), 3'ΔG = -3.8 (kcal/mol)
  RP: Tm = 59.7 (℃), ΔG = -23.0 (kcal/mol), 3'ΔG = -2.9 (kcal/mol)
  Binding sites: 543(22/22) ... 662(22/22)


>>>S.C.
   1                    22
5' TGCGTTCTTATGAGCTATTGCC 3'
   ::::::::::::::::::::::                                                                662
5' TGCGTTCTTATGAGCTATTGCCctctgagccaatggcttgtt...tattcaagtttctaccttcgTGGTTTTACTTGAGTGACGCTG 3'
   543                                                              ::::::::::::::::::::::
                                                                 3' TGGTTTTACTTGAGTGACGCTG 5'
                                                                   22                    1
                                                                                      S.C.<<<

>135 S.C. + S.C. DQ335344_CC1072
TGCGTTCTTATGAGCTATTGCCctctgagccaatggcttgttaattgcttggttcttgcaaaatgctttgcgcgctgtta
ttcaagtttctaccttcgTGGTTTTACTTGAGTGACGCTG

136: S.C. + S.C. ==> DQ335349_CC1070

  PPC = -100.0%, Size = 120 bp, GC content = 44.2%
  FP: Tm = 59.7 (℃), ΔG = -22.9 (kcal/mol), 3'ΔG = -3.8 (kcal/mol)
  RP: Tm = 59.7 (℃), ΔG = -23.0 (kcal/mol), 3'ΔG = -2.9 (kcal/mol)
  Binding sites: 543(22/22) ... 662(22/22)


>>>S.C.
   1                    22
5' TGCGTTCTTATGAGCTATTGCC 3'
   ::::::::::::::::::::::                                                                662
5' TGCGTTCTTATGAGCTATTGCCctctgagccaatggcttgtt...tattcaagtttctaccttcgTGGTTTTACTTGAGTGACGCTG 3'
   543                                                              ::::::::::::::::::::::
                                                                 3' TGGTTTTACTTGAGTGACGCTG 5'
                                                                   22                    1
                                                                                      S.C.<<<

>136 S.C. + S.C. DQ335349_CC1070
TGCGTTCTTATGAGCTATTGCCctctgagccaatggcttgttaattgcttggttcttgcaaaatgctttgcgcgctgtta
ttcaagtttctaccttcgTGGTTTTACTTGAGTGACGCTG

137: S.C. + S.C. ==> DQ335350_CC1033

  PPC = -100.0%, Size = 120 bp, GC content = 44.2%
  FP: Tm = 59.7 (℃), ΔG = -22.9 (kcal/mol), 3'ΔG = -3.8 (kcal/mol)
  RP: Tm = 59.7 (℃), ΔG = -23.0 (kcal/mol), 3'ΔG = -2.9 (kcal/mol)
  Binding sites: 543(22/22) ... 662(22/22)


>>>S.C.
   1                    22
5' TGCGTTCTTATGAGCTATTGCC 3'
   ::::::::::::::::::::::                                                                662
5' TGCGTTCTTATGAGCTATTGCCctctgagccaatggcttgtt...tattcaagtttctaccttcgTGGTTTTACTTGAGTGACGCTG 3'
   543                                                              ::::::::::::::::::::::
                                                                 3' TGGTTTTACTTGAGTGACGCTG 5'
                                                                   22                    1
                                                                                      S.C.<<<

>137 S.C. + S.C. DQ335350_CC1033
TGCGTTCTTATGAGCTATTGCCctctgagccaatggcttgttaattgcttggttcttgcaaaatgctttgcgcgctgtta
ttcaagtttctaccttcgTGGTTTTACTTGAGTGACGCTG

138: S.C. + S.C. ==> DQ335351_CC1108

  PPC = -100.0%, Size = 120 bp, GC content = 43.3%
  FP: Tm = 56.8 (℃), ΔG = -21.0 (kcal/mol), 3'ΔG = -3.8 (kcal/mol)
  RP: Tm = 59.7 (℃), ΔG = -23.0 (kcal/mol), 3'ΔG = -2.9 (kcal/mol)
  Binding sites: 543(22/22) ... 662(22/22)


>>>S.C.
   1                    22
5' TGCGTTCTTATGAGCTATTGCC 3'
   ::::::::::.:::::::::::                                                                662
5' TGCGTTCTTACGAGCTATTGCCctctgagccaatggcttgtt...tattcaagtttttaccttcgTGGTTTTACTTGAGTGACGCTG 3'
   543                                                              ::::::::::::::::::::::
                                                                 3' TGGTTTTACTTGAGTGACGCTG 5'
                                                                   22                    1
                                                                                      S.C.<<<

>138 S.C. + S.C. DQ335351_CC1108
TGCGTTCTTATGAGCTATTGCCctctgagccaatggcttgttaattgcttggttcttgcaaaatgctttgcgcgctgtta
ttcaagtttttaccttcgTGGTTTTACTTGAGTGACGCTG

139: S.C. + S.C. ==> DQ335352_CC1030

  PPC = -100.0%, Size = 120 bp, GC content = 44.2%
  FP: Tm = 56.8 (℃), ΔG = -21.0 (kcal/mol), 3'ΔG = -3.8 (kcal/mol)
  RP: Tm = 59.7 (℃), ΔG = -23.0 (kcal/mol), 3'ΔG = -2.9 (kcal/mol)
  Binding sites: 484(22/22) ... 603(22/22)


>>>S.C.
   1                    22
5' TGCGTTCTTATGAGCTATTGCC 3'
   ::::::::::.:::::::::::                                                                603
5' TGCGTTCTTACGAGCTATTGCCctctgagccaatggcttgtt...tattcaagtttctaccttcgTGGTTTTACTTGAGTGACGCTG 3'
   484                                                              ::::::::::::::::::::::
                                                                 3' TGGTTTTACTTGAGTGACGCTG 5'
                                                                   22                    1
                                                                                      S.C.<<<

>139 S.C. + S.C. DQ335352_CC1030
TGCGTTCTTATGAGCTATTGCCctctgagccaatggcttgttaattgcttggttcttgcaaaatgctttgcgcgctgtta
ttcaagtttctaccttcgTGGTTTTACTTGAGTGACGCTG

140: S.C. + S.C. ==> DQ335353_CC1029

  PPC = -100.0%, Size = 120 bp, GC content = 44.2%
  FP: Tm = 59.7 (℃), ΔG = -22.9 (kcal/mol), 3'ΔG = -3.8 (kcal/mol)
  RP: Tm = 59.7 (℃), ΔG = -23.0 (kcal/mol), 3'ΔG = -2.9 (kcal/mol)
  Binding sites: 544(22/22) ... 663(22/22)


>>>S.C.
   1                    22
5' TGCGTTCTTATGAGCTATTGCC 3'
   ::::::::::::::::::::::                                                                663
5' TGCGTTCTTATGAGCTATTGCCctctgagccaatggcttgtt...tattcaagtttctaccttcgTGGTTTTACTTGAGTGACGCTG 3'
   544                                                              ::::::::::::::::::::::
                                                                 3' TGGTTTTACTTGAGTGACGCTG 5'
                                                                   22                    1
                                                                                      S.C.<<<

>140 S.C. + S.C. DQ335353_CC1029
TGCGTTCTTATGAGCTATTGCCctctgagccaatggcttgttaattgcttggttcttgcaaaatgctttgcgcgctgtta
ttcaagtttctaccttcgTGGTTTTACTTGAGTGACGCTG

141: S.C. + S.C. ==> DQ335357_CC1028

  PPC = -100.0%, Size = 120 bp, GC content = 44.2%
  FP: Tm = 59.7 (℃), ΔG = -22.9 (kcal/mol), 3'ΔG = -3.8 (kcal/mol)
  RP: Tm = 59.7 (℃), ΔG = -23.0 (kcal/mol), 3'ΔG = -2.9 (kcal/mol)
  Binding sites: 525(22/22) ... 644(22/22)


>>>S.C.
   1                    22
5' TGCGTTCTTATGAGCTATTGCC 3'
   ::::::::::::::::::::::                                                                644
5' TGCGTTCTTATGAGCTATTGCCctctgagccaatggcttgtt...tattcaagtttctaccttcgTGGTTTTACTTGAGTGACGCTG 3'
   525                                                              ::::::::::::::::::::::
                                                                 3' TGGTTTTACTTGAGTGACGCTG 5'
                                                                   22                    1
                                                                                      S.C.<<<

>141 S.C. + S.C. DQ335357_CC1028
TGCGTTCTTATGAGCTATTGCCctctgagccaatggcttgttaattgcttggttcttgcaaaatgctttgcgcgctgtta
ttcaagtttctaccttcgTGGTTTTACTTGAGTGACGCTG

142: S.C. + S.C. ==> DQ335360_CC1027

  PPC = -100.0%, Size = 120 bp, GC content = 44.2%
  FP: Tm = 59.7 (℃), ΔG = -22.9 (kcal/mol), 3'ΔG = -3.8 (kcal/mol)
  RP: Tm = 59.7 (℃), ΔG = -23.0 (kcal/mol), 3'ΔG = -2.9 (kcal/mol)
  Binding sites: 524(22/22) ... 643(22/22)


>>>S.C.
   1                    22
5' TGCGTTCTTATGAGCTATTGCC 3'
   ::::::::::::::::::::::                                                                643
5' TGCGTTCTTATGAGCTATTGCCctctgagccaatggcttgtt...tattcaagtttctaccttcgTGGTTTTACTTGAGTGACGCTG 3'
   524                                                              ::::::::::::::::::::::
                                                                 3' TGGTTTTACTTGAGTGACGCTG 5'
                                                                   22                    1
                                                                                      S.C.<<<

>142 S.C. + S.C. DQ335360_CC1027
TGCGTTCTTATGAGCTATTGCCctctgagccaatggcttgttaattgcttggttcttgcaaaatgctttgcgcgctgtta
ttcaagtttctaccttcgTGGTTTTACTTGAGTGACGCTG

143: S.C. + S.C. ==> DQ335363_CC1123

  PPC = -100.0%, Size = 120 bp, GC content = 43.3%
  FP: Tm = 56.8 (℃), ΔG = -21.0 (kcal/mol), 3'ΔG = -3.8 (kcal/mol)
  RP: Tm = 59.7 (℃), ΔG = -23.0 (kcal/mol), 3'ΔG = -2.9 (kcal/mol)
  Binding sites: 523(22/22) ... 642(22/22)


>>>S.C.
   1                    22
5' TGCGTTCTTATGAGCTATTGCC 3'
   ::::::::::.:::::::::::                                                                642
5' TGCGTTCTTACGAGCTATTGCCctctgagccaatggcttgtt...tattcaagtttttaccttcgTGGTTTTACTTGAGTGACGCTG 3'
   523                                                              ::::::::::::::::::::::
                                                                 3' TGGTTTTACTTGAGTGACGCTG 5'
                                                                   22                    1
                                                                                      S.C.<<<

>143 S.C. + S.C. DQ335363_CC1123
TGCGTTCTTATGAGCTATTGCCctctgagccaatggcttgttaattgcttggttcttgcaaaatgctttgcgcgctgtta
ttcaagtttttaccttcgTGGTTTTACTTGAGTGACGCTG

144: S.C. + S.C. ==> DQ335366_CC1026

  PPC = -100.0%, Size = 120 bp, GC content = 44.2%
  FP: Tm = 59.7 (℃), ΔG = -22.9 (kcal/mol), 3'ΔG = -3.8 (kcal/mol)
  RP: Tm = 59.7 (℃), ΔG = -23.0 (kcal/mol), 3'ΔG = -2.9 (kcal/mol)
  Binding sites: 524(22/22) ... 643(22/22)


>>>S.C.
   1                    22
5' TGCGTTCTTATGAGCTATTGCC 3'
   ::::::::::::::::::::::                                                                643
5' TGCGTTCTTATGAGCTATTGCCctctgagccaatggcttgtt...tattcaagtttctaccttcgTGGTTTTACTTGAGTGACGCTG 3'
   524                                                              ::::::::::::::::::::::
                                                                 3' TGGTTTTACTTGAGTGACGCTG 5'
                                                                   22                    1
                                                                                      S.C.<<<

>144 S.C. + S.C. DQ335366_CC1026
TGCGTTCTTATGAGCTATTGCCctctgagccaatggcttgttaattgcttggttcttgcaaaatgctttgcgcgctgtta
ttcaagtttctaccttcgTGGTTTTACTTGAGTGACGCTG

145: S.C. + S.C. ==> DQ335378_CC1121

  PPC = -100.0%, Size = 120 bp, GC content = 43.3%
  FP: Tm = 56.8 (℃), ΔG = -21.0 (kcal/mol), 3'ΔG = -3.8 (kcal/mol)
  RP: Tm = 59.7 (℃), ΔG = -23.0 (kcal/mol), 3'ΔG = -2.9 (kcal/mol)
  Binding sites: 524(22/22) ... 643(22/22)


>>>S.C.
   1                    22
5' TGCGTTCTTATGAGCTATTGCC 3'
   ::::::::::.:::::::::::                                                                643
5' TGCGTTCTTACGAGCTATTGCCctctgagccaatggcttgtt...tattcaagtttttaccttcgTGGTTTTACTTGAGTGACGCTG 3'
   524                                                              ::::::::::::::::::::::
                                                                 3' TGGTTTTACTTGAGTGACGCTG 5'
                                                                   22                    1
                                                                                      S.C.<<<

>145 S.C. + S.C. DQ335378_CC1121
TGCGTTCTTATGAGCTATTGCCctctgagccaatggcttgttaattgcttggttcttgcaaaatgctttgcgcgctgtta
ttcaagtttttaccttcgTGGTTTTACTTGAGTGACGCTG

146: S.C. + S.C. ==> DQ335379_CC1068

  PPC = -100.0%, Size = 120 bp, GC content = 44.2%
  FP: Tm = 56.8 (℃), ΔG = -21.0 (kcal/mol), 3'ΔG = -3.8 (kcal/mol)
  RP: Tm = 59.7 (℃), ΔG = -23.0 (kcal/mol), 3'ΔG = -2.9 (kcal/mol)
  Binding sites: 523(22/22) ... 642(22/22)


>>>S.C.
   1                    22
5' TGCGTTCTTATGAGCTATTGCC 3'
   ::::::::::.:::::::::::                                                                642
5' TGCGTTCTTACGAGCTATTGCCctctgagccaatggcttgtt...tattcaagtttctaccttcgTGGTTTTACTTGAGTGACGCTG 3'
   523                                                              ::::::::::::::::::::::
                                                                 3' TGGTTTTACTTGAGTGACGCTG 5'
                                                                   22                    1
                                                                                      S.C.<<<

>146 S.C. + S.C. DQ335379_CC1068
TGCGTTCTTATGAGCTATTGCCctctgagccaatggcttgttaattgcttggttcttgcaaaatgctttgcgcgctgtta
ttcaagtttctaccttcgTGGTTTTACTTGAGTGACGCTG

147: S.C. + S.C. ==> DQ335381_CC1067

  PPC = -100.0%, Size = 120 bp, GC content = 45.0%
  FP: Tm = 59.7 (℃), ΔG = -22.9 (kcal/mol), 3'ΔG = -3.8 (kcal/mol)
  RP: Tm = 54.3 (℃), ΔG = -19.8 (kcal/mol), 3'ΔG = -2.9 (kcal/mol)
  Binding sites: 523(22/22) ... 642(22/22)


>>>S.C.
   1                    22
5' TGCGTTCTTATGAGCTATTGCC 3'
   ::::::::::::::::::::::                                                                642
5' TGCGTTCTTATGAGCTATTGCCctctgagccaatggcttgtt...tattcaagtttctaccttcgTGGTTTTACTTGAGTGACCCTG 3'
   523                                                              ::::::::::::::::::.:::
                                                                 3' TGGTTTTACTTGAGTGACGCTG 5'
                                                                   22                    1
                                                                                      S.C.<<<

>147 S.C. + S.C. DQ335381_CC1067
TGCGTTCTTATGAGCTATTGCCctctgagccaatggcttgttaattgcttggttcttgcaagatgctttgcgcgctgtta
ttcaagtttctaccttcgTGGTTTTACTTGAGTGACGCTG

148: S.C. + S.C. ==> DQ335388_CC1065

  PPC = -100.0%, Size = 120 bp, GC content = 44.2%
  FP: Tm = 59.7 (℃), ΔG = -22.9 (kcal/mol), 3'ΔG = -3.8 (kcal/mol)
  RP: Tm = 59.7 (℃), ΔG = -23.0 (kcal/mol), 3'ΔG = -2.9 (kcal/mol)
  Binding sites: 523(22/22) ... 642(22/22)


>>>S.C.
   1                    22
5' TGCGTTCTTATGAGCTATTGCC 3'
   ::::::::::::::::::::::                                                                642
5' TGCGTTCTTATGAGCTATTGCCctctgagccaatggcttgtt...tattcaagtttctaccttcgTGGTTTTACTTGAGTGACGCTG 3'
   523                                                              ::::::::::::::::::::::
                                                                 3' TGGTTTTACTTGAGTGACGCTG 5'
                                                                   22                    1
                                                                                      S.C.<<<

>148 S.C. + S.C. DQ335388_CC1065
TGCGTTCTTATGAGCTATTGCCctctgagccaatggcttgttaattgcttggttcttgcaaaatgctttgcgcgctgtta
ttcaagtttctaccttcgTGGTTTTACTTGAGTGACGCTG

149: S.C. + S.C. ==> DQ335392_CC1020

  PPC = -100.0%, Size = 120 bp, GC content = 44.2%
  FP: Tm = 59.7 (℃), ΔG = -22.9 (kcal/mol), 3'ΔG = -3.8 (kcal/mol)
  RP: Tm = 59.7 (℃), ΔG = -23.0 (kcal/mol), 3'ΔG = -2.9 (kcal/mol)
  Binding sites: 523(22/22) ... 642(22/22)


>>>S.C.
   1                    22
5' TGCGTTCTTATGAGCTATTGCC 3'
   ::::::::::::::::::::::                                                                642
5' TGCGTTCTTATGAGCTATTGCCctctgagccaatggcttgtt...tattcaagtttctaccttcgTGGTTTTACTTGAGTGACGCTG 3'
   523                                                              ::::::::::::::::::::::
                                                                 3' TGGTTTTACTTGAGTGACGCTG 5'
                                                                   22                    1
                                                                                      S.C.<<<

>149 S.C. + S.C. DQ335392_CC1020
TGCGTTCTTATGAGCTATTGCCctctgagccaatggcttgttaattgcttggttcttgcaaaatgctttgcgcgctgtta
ttcaagtttctaccttcgTGGTTTTACTTGAGTGACGCTG

150: S.C. + S.C. ==> DQ335394_CC1105

  PPC = -100.0%, Size = 120 bp, GC content = 43.3%
  FP: Tm = 56.8 (℃), ΔG = -21.0 (kcal/mol), 3'ΔG = -3.8 (kcal/mol)
  RP: Tm = 59.7 (℃), ΔG = -23.0 (kcal/mol), 3'ΔG = -2.9 (kcal/mol)
  Binding sites: 534(22/22) ... 653(22/22)


>>>S.C.
   1                    22
5' TGCGTTCTTATGAGCTATTGCC 3'
   ::::::::::.:::::::::::                                                                653
5' TGCGTTCTTACGAGCTATTGCCctctgagccaatggcttgtt...tattcaagtttttaccttcgTGGTTTTACTTGAGTGACGCTG 3'
   534                                                              ::::::::::::::::::::::
                                                                 3' TGGTTTTACTTGAGTGACGCTG 5'
                                                                   22                    1
                                                                                      S.C.<<<

>150 S.C. + S.C. DQ335394_CC1105
TGCGTTCTTATGAGCTATTGCCctctgagccaatggcttgttaattgcttggttcttgcaaaatgctttgcgcgctgtta
ttcaagtttttaccttcgTGGTTTTACTTGAGTGACGCTG

151: S.C. + S.C. ==> DQ335395_CC1064

  PPC = -100.0%, Size = 120 bp, GC content = 44.2%
  FP: Tm = 56.8 (℃), ΔG = -21.0 (kcal/mol), 3'ΔG = -3.8 (kcal/mol)
  RP: Tm = 59.7 (℃), ΔG = -23.0 (kcal/mol), 3'ΔG = -2.9 (kcal/mol)
  Binding sites: 543(22/22) ... 662(22/22)


>>>S.C.
   1                    22
5' TGCGTTCTTATGAGCTATTGCC 3'
   ::::::::::.:::::::::::                                                                662
5' TGCGTTCTTACGAGCTATTGCCctctgagccaatggcttgtt...tattcaagtttctaccttcgTGGTTTTACTTGAGTGACGCTG 3'
   543                                                              ::::::::::::::::::::::
                                                                 3' TGGTTTTACTTGAGTGACGCTG 5'
                                                                   22                    1
                                                                                      S.C.<<<

>151 S.C. + S.C. DQ335395_CC1064
TGCGTTCTTATGAGCTATTGCCctctgagccaatggcttgttaattgcttggttcttgcaaaatgctttgcgcgctgtta
ttcaagtttctaccttcgTGGTTTTACTTGAGTGACGCTG

152: S.C. + S.C. ==> DQ335398_CC1120

  PPC = -100.0%, Size = 120 bp, GC content = 42.5%
  FP: Tm = 56.8 (℃), ΔG = -21.0 (kcal/mol), 3'ΔG = -3.8 (kcal/mol)
  RP: Tm = 59.7 (℃), ΔG = -23.0 (kcal/mol), 3'ΔG = -2.9 (kcal/mol)
  Binding sites: 525(22/22) ... 644(22/22)


>>>S.C.
   1                    22
5' TGCGTTCTTATGAGCTATTGCC 3'
   ::::::::::.:::::::::::                                                                644
5' TGCGTTCTTACGAGCTATTGCCctctgagccaatggcttgtt...tattcaagtttttaccttcgTGGTTTTACTTGAGTGACGCTG 3'
   525                                                              ::::::::::::::::::::::
                                                                 3' TGGTTTTACTTGAGTGACGCTG 5'
                                                                   22                    1
                                                                                      S.C.<<<

>152 S.C. + S.C. DQ335398_CC1120
TGCGTTCTTATGAGCTATTGCCctctgagccaatggcttgttaattgcttggttcttgcaaaatgctttgcacgctgtta
ttcaagtttttaccttcgTGGTTTTACTTGAGTGACGCTG

153: S.C. + S.C. ==> DQ335400_CC1102

  PPC = -100.0%, Size = 120 bp, GC content = 44.2%
  FP: Tm = 56.8 (℃), ΔG = -21.0 (kcal/mol), 3'ΔG = -3.8 (kcal/mol)
  RP: Tm = 59.7 (℃), ΔG = -23.0 (kcal/mol), 3'ΔG = -2.9 (kcal/mol)
  Binding sites: 543(22/22) ... 662(22/22)


>>>S.C.
   1                    22
5' TGCGTTCTTATGAGCTATTGCC 3'
   ::::::::::.:::::::::::                                                                662
5' TGCGTTCTTACGAGCTATTGCCctctgagccaatggcttgtt...tattcaagtttctaccttcgTGGTTTTACTTGAGTGACGCTG 3'
   543                                                              ::::::::::::::::::::::
                                                                 3' TGGTTTTACTTGAGTGACGCTG 5'
                                                                   22                    1
                                                                                      S.C.<<<

>153 S.C. + S.C. DQ335400_CC1102
TGCGTTCTTATGAGCTATTGCCctctgagccaatggcttgttaattgcttggttcttgcaaaatgctttgcgcgctgtta
ttcaagtttctaccttcgTGGTTTTACTTGAGTGACGCTG

154: S.C. + S.C. ==> DQ335407_CC1019

  PPC = -100.0%, Size = 120 bp, GC content = 44.2%
  FP: Tm = 59.7 (℃), ΔG = -22.9 (kcal/mol), 3'ΔG = -3.8 (kcal/mol)
  RP: Tm = 59.7 (℃), ΔG = -23.0 (kcal/mol), 3'ΔG = -2.9 (kcal/mol)
  Binding sites: 527(22/22) ... 646(22/22)


>>>S.C.
   1                    22
5' TGCGTTCTTATGAGCTATTGCC 3'
   ::::::::::::::::::::::                                                                646
5' TGCGTTCTTATGAGCTATTGCCctctgagccaatggcttgtt...tattcaagtttctaccttcgTGGTTTTACTTGAGTGACGCTG 3'
   527                                                              ::::::::::::::::::::::
                                                                 3' TGGTTTTACTTGAGTGACGCTG 5'
                                                                   22                    1
                                                                                      S.C.<<<

>154 S.C. + S.C. DQ335407_CC1019
TGCGTTCTTATGAGCTATTGCCctctgagccaatggcttgttaattgcttggttcttgcaaaatgctttgcgcgctgtta
ttcaagtttctaccttcgTGGTTTTACTTGAGTGACGCTG

155: S.C. + S.C. ==> DQ480600_CC1060

  PPC = -100.0%, Size = 120 bp, GC content = 45.0%
  FP: Tm = 59.7 (℃), ΔG = -22.9 (kcal/mol), 3'ΔG = -3.8 (kcal/mol)
  RP: Tm = 59.7 (℃), ΔG = -23.0 (kcal/mol), 3'ΔG = -2.9 (kcal/mol)
  Binding sites: 513(22/22) ... 632(22/22)


>>>S.C.
   1                    22
5' TGCGTTCTTATGAGCTATTGCC 3'
   ::::::::::::::::::::::                                                                632
5' TGCGTTCTTATGAGCTATTGCCctctgagccaatggcttgtt...tattcaggtttctaccttcgTGGTTTTACTTGAGTGACGCTG 3'
   513                                                              ::::::::::::::::::::::
                                                                 3' TGGTTTTACTTGAGTGACGCTG 5'
                                                                   22                    1
                                                                                      S.C.<<<

>155 S.C. + S.C. DQ480600_CC1060
TGCGTTCTTATGAGCTATTGCCctctgagccaatggcttgttaattgcttggttcttgcaaaatgctttgcgcgctgtta
ttcaggtttctaccttcgTGGTTTTACTTGAGTGACGCTG

156: S.C. + S.C. ==> DQ480605_CC1011

  PPC = -100.0%, Size = 120 bp, GC content = 44.2%
  FP: Tm = 59.7 (℃), ΔG = -22.9 (kcal/mol), 3'ΔG = -3.8 (kcal/mol)
  RP: Tm = 59.7 (℃), ΔG = -23.0 (kcal/mol), 3'ΔG = -2.9 (kcal/mol)
  Binding sites: 514(22/22) ... 633(22/22)


>>>S.C.
   1                    22
5' TGCGTTCTTATGAGCTATTGCC 3'
   ::::::::::::::::::::::                                                                633
5' TGCGTTCTTATGAGCTATTGCCctctgagccaatggcttgtt...tattcaggtttctaccttcgTGGTTTTACTTGAGTGACGCTG 3'
   514                                                              ::::::::::::::::::::::
                                                                 3' TGGTTTTACTTGAGTGACGCTG 5'
                                                                   22                    1
                                                                                      S.C.<<<

>156 S.C. + S.C. DQ480605_CC1011
TGCGTTCTTATGAGCTATTGCCctctgagccaatggcttgttaattacttggttcttgcaaaatgctttgcgcgctgtta
ttcaggtttctaccttcgTGGTTTTACTTGAGTGACGCTG

157: S.C. + S.C. ==> DQ480607_CC1010

  PPC = -100.0%, Size = 120 bp, GC content = 45.0%
  FP: Tm = 59.7 (℃), ΔG = -22.9 (kcal/mol), 3'ΔG = -3.8 (kcal/mol)
  RP: Tm = 59.7 (℃), ΔG = -23.0 (kcal/mol), 3'ΔG = -2.9 (kcal/mol)
  Binding sites: 526(22/22) ... 645(22/22)


>>>S.C.
   1                    22
5' TGCGTTCTTATGAGCTATTGCC 3'
   ::::::::::::::::::::::                                                                645
5' TGCGTTCTTATGAGCTATTGCCctctgagccaatggcttgtt...tattcaggtttctaccttcgTGGTTTTACTTGAGTGACGCTG 3'
   526                                                              ::::::::::::::::::::::
                                                                 3' TGGTTTTACTTGAGTGACGCTG 5'
                                                                   22                    1
                                                                                      S.C.<<<

>157 S.C. + S.C. DQ480607_CC1010
TGCGTTCTTATGAGCTATTGCCctctgagccaatggcttgttaattgcttggttcttgcaaaatgctttgcgcgctgtta
ttcaggtttctaccttcgTGGTTTTACTTGAGTGACGCTG

158: S.C. + S.C. ==> DQ480608_CC1009

  PPC = -100.0%, Size = 120 bp, GC content = 44.2%
  FP: Tm = 59.7 (℃), ΔG = -22.9 (kcal/mol), 3'ΔG = -3.8 (kcal/mol)
  RP: Tm = 59.7 (℃), ΔG = -23.0 (kcal/mol), 3'ΔG = -2.9 (kcal/mol)
  Binding sites: 526(22/22) ... 645(22/22)


>>>S.C.
   1                    22
5' TGCGTTCTTATGAGCTATTGCC 3'
   ::::::::::::::::::::::                                                                645
5' TGCGTTCTTATGAGCTATTGCCctctgagccaatggcttgtt...tattcaggtttctaccttcgTGGTTTTACTTGAGTGACGCTG 3'
   526                                                              ::::::::::::::::::::::
                                                                 3' TGGTTTTACTTGAGTGACGCTG 5'
                                                                   22                    1
                                                                                      S.C.<<<

>158 S.C. + S.C. DQ480608_CC1009
TGCGTTCTTATGAGCTATTGCCctctgagccaatggcttgttaattgcttggttcttgaaaaatgctttgcgcgctgtta
ttcaggtttctaccttcgTGGTTTTACTTGAGTGACGCTG

159: S.C. + S.C. ==> DQ480609_CC1059

  PPC = -100.0%, Size = 120 bp, GC content = 45.0%
  FP: Tm = 59.7 (℃), ΔG = -22.9 (kcal/mol), 3'ΔG = -3.8 (kcal/mol)
  RP: Tm = 59.7 (℃), ΔG = -23.0 (kcal/mol), 3'ΔG = -2.9 (kcal/mol)
  Binding sites: 512(22/22) ... 631(22/22)


>>>S.C.
   1                    22
5' TGCGTTCTTATGAGCTATTGCC 3'
   ::::::::::::::::::::::                                                                631
5' TGCGTTCTTATGAGCTATTGCCctctgagccaatggcttgtt...tattcaggtttctaccttcgTGGTTTTACTTGAGTGACGCTG 3'
   512                                                              ::::::::::::::::::::::
                                                                 3' TGGTTTTACTTGAGTGACGCTG 5'
                                                                   22                    1
                                                                                      S.C.<<<

>159 S.C. + S.C. DQ480609_CC1059
TGCGTTCTTATGAGCTATTGCCctctgagccaatggcttgttaattgcttggttcttgcaaaatgctttgcgcgctgtta
ttcaggtttctaccttcgTGGTTTTACTTGAGTGACGCTG

160: S.C. + S.C. ==> DQ480613_CC1008

  PPC = -100.0%, Size = 120 bp, GC content = 45.0%
  FP: Tm = 59.7 (℃), ΔG = -22.9 (kcal/mol), 3'ΔG = -3.8 (kcal/mol)
  RP: Tm = 59.7 (℃), ΔG = -23.0 (kcal/mol), 3'ΔG = -2.9 (kcal/mol)
  Binding sites: 514(22/22) ... 633(22/22)


>>>S.C.
   1                    22
5' TGCGTTCTTATGAGCTATTGCC 3'
   ::::::::::::::::::::::                                                                633
5' TGCGTTCTTATGAGCTATTGCCctctgagccaatggcttgtt...tattcaggtttctaccttcgTGGTTTTACTTGAGTGACGCTG 3'
   514                                                              ::::::::::::::::::::::
                                                                 3' TGGTTTTACTTGAGTGACGCTG 5'
                                                                   22                    1
                                                                                      S.C.<<<

>160 S.C. + S.C. DQ480613_CC1008
TGCGTTCTTATGAGCTATTGCCctctgagccaatggcttgttaattgcttggttcttgcaaaatgctttgcgcgctgtta
ttcaggtttctaccttcgTGGTTTTACTTGAGTGACGCTG

161: S.C. + S.C. ==> DQ480624_CC1007

  PPC = -100.0%, Size = 120 bp, GC content = 45.0%
  FP: Tm = 59.7 (℃), ΔG = -22.9 (kcal/mol), 3'ΔG = -3.8 (kcal/mol)
  RP: Tm = 59.7 (℃), ΔG = -23.0 (kcal/mol), 3'ΔG = -2.9 (kcal/mol)
  Binding sites: 510(22/22) ... 629(22/22)


>>>S.C.
   1                    22
5' TGCGTTCTTATGAGCTATTGCC 3'
   ::::::::::::::::::::::                                                                629
5' TGCGTTCTTATGAGCTATTGCCctctgagccaatggcttgtt...tattcaggtttctaccttcgTGGTTTTACTTGAGTGACGCTG 3'
   510                                                              ::::::::::::::::::::::
                                                                 3' TGGTTTTACTTGAGTGACGCTG 5'
                                                                   22                    1
                                                                                      S.C.<<<

>161 S.C. + S.C. DQ480624_CC1007
TGCGTTCTTATGAGCTATTGCCctctgagccaatggcttgttaattgcttggttcttgcaaaatgctttgcgcgctgtta
ttcaggtttctaccttcgTGGTTTTACTTGAGTGACGCTG

162: S.C. + S.C. ==> DQ480629_CC1006

  PPC = -100.0%, Size = 120 bp, GC content = 44.2%
  FP: Tm = 59.7 (℃), ΔG = -22.9 (kcal/mol), 3'ΔG = -3.8 (kcal/mol)
  RP: Tm = 59.7 (℃), ΔG = -23.0 (kcal/mol), 3'ΔG = -2.9 (kcal/mol)
  Binding sites: 526(22/22) ... 645(22/22)


>>>S.C.
   1                    22
5' TGCGTTCTTATGAGCTATTGCC 3'
   ::::::::::::::::::::::                                                                645
5' TGCGTTCTTATGAGCTATTGCCctctgagtcaatggcttgtt...tattcaggtttctaccttcgTGGTTTTACTTGAGTGACGCTG 3'
   526                                                              ::::::::::::::::::::::
                                                                 3' TGGTTTTACTTGAGTGACGCTG 5'
                                                                   22                    1
                                                                                      S.C.<<<

>162 S.C. + S.C. DQ480629_CC1006
TGCGTTCTTATGAGCTATTGCCctctgagtcaatggcttgttaattgcttggttcttgcaaaatgctttgcgcgctgtta
ttcaggtttctaccttcgTGGTTTTACTTGAGTGACGCTG

163: S.C. + S.C. ==> DQ480633_CC1005

  PPC = -100.0%, Size = 120 bp, GC content = 45.0%
  FP: Tm = 59.7 (℃), ΔG = -22.9 (kcal/mol), 3'ΔG = -3.8 (kcal/mol)
  RP: Tm = 59.7 (℃), ΔG = -23.0 (kcal/mol), 3'ΔG = -2.9 (kcal/mol)
  Binding sites: 513(22/22) ... 632(22/22)


>>>S.C.
   1                    22
5' TGCGTTCTTATGAGCTATTGCC 3'
   ::::::::::::::::::::::                                                                632
5' TGCGTTCTTATGAGCTATTGCCctctgagccaatggcttgtt...tattcaggtttctaccttcgTGGTTTTACTTGAGTGACGCTG 3'
   513                                                              ::::::::::::::::::::::
                                                                 3' TGGTTTTACTTGAGTGACGCTG 5'
                                                                   22                    1
                                                                                      S.C.<<<

>163 S.C. + S.C. DQ480633_CC1005
TGCGTTCTTATGAGCTATTGCCctctgagccaatggcttgttaattgcttggttcttgcaaaatgctttgcgcgctgtta
ttcaggtttctaccttcgTGGTTTTACTTGAGTGACGCTG

164: S.C. + S.C. ==> DQ480635_CC1004

  PPC = -100.0%, Size = 120 bp, GC content = 45.0%
  FP: Tm = 59.7 (℃), ΔG = -22.9 (kcal/mol), 3'ΔG = -3.8 (kcal/mol)
  RP: Tm = 59.7 (℃), ΔG = -23.0 (kcal/mol), 3'ΔG = -2.9 (kcal/mol)
  Binding sites: 513(22/22) ... 632(22/22)


>>>S.C.
   1                    22
5' TGCGTTCTTATGAGCTATTGCC 3'
   ::::::::::::::::::::::                                                                632
5' TGCGTTCTTATGAGCTATTGCCctctgagccaatggcttgtt...tattcaggtttctaccttcaTGGTTTTACTTGAGTGACGCTG 3'
   513                                                              ::::::::::::::::::::::
                                                                 3' TGGTTTTACTTGAGTGACGCTG 5'
                                                                   22                    1
                                                                                      S.C.<<<

>164 S.C. + S.C. DQ480635_CC1004
TGCGTTCTTATGAGCTATTGCCctctgagccaatggcttgttaattgcttgggtcttgcaaaatgctttgcgcgctgtta
ttcaggtttctaccttcaTGGTTTTACTTGAGTGACGCTG

165: S.C. + S.C. ==> DQ480639_CC1003

  PPC = -100.0%, Size = 120 bp, GC content = 44.2%
  FP: Tm = 59.7 (℃), ΔG = -22.9 (kcal/mol), 3'ΔG = -3.8 (kcal/mol)
  RP: Tm = 59.7 (℃), ΔG = -23.0 (kcal/mol), 3'ΔG = -2.9 (kcal/mol)
  Binding sites: 513(22/22) ... 632(22/22)


>>>S.C.
   1                    22
5' TGCGTTCTTATGAGCTATTGCC 3'
   ::::::::::::::::::::::                                                                632
5' TGCGTTCTTATGAGCTATTGCCctctgagccaatggcttgtt...tattcaggtttctaccttcaTGGTTTTACTTGAGTGACGCTG 3'
   513                                                              ::::::::::::::::::::::
                                                                 3' TGGTTTTACTTGAGTGACGCTG 5'
                                                                   22                    1
                                                                                      S.C.<<<

>165 S.C. + S.C. DQ480639_CC1003
TGCGTTCTTATGAGCTATTGCCctctgagccaatggcttgttaattgcttggttcttgcaaaatgctttgcgcgctgtta
ttcaggtttctaccttcaTGGTTTTACTTGAGTGACGCTG

166: S.C. + S.C. ==> DQ480642_CC1013

  PPC = -100.0%, Size = 120 bp, GC content = 45.0%
  FP: Tm = 59.7 (℃), ΔG = -22.9 (kcal/mol), 3'ΔG = -3.8 (kcal/mol)
  RP: Tm = 54.2 (℃), ΔG = -19.6 (kcal/mol), 3'ΔG = -2.9 (kcal/mol)
  Binding sites: 529(22/22) ... 648(22/22)


>>>S.C.
   1                    22
5' TGCGTTCTTATGAGCTATTGCC 3'
   ::::::::::::::::::::::                                                                648
5' TGCGTTCTTATGAGCTATTGCCctctgagccaatggcttgtt...tattcaggtttctaccttcgTGGTTTTACTTGAGTGACACTG 3'
   529                                                              ::::::::::::::::::.:::
                                                                 3' TGGTTTTACTTGAGTGACGCTG 5'
                                                                   22                    1
                                                                                      S.C.<<<

>166 S.C. + S.C. DQ480642_CC1013
TGCGTTCTTATGAGCTATTGCCctctgagccaatggcttgttaattgcttggttcttgcaaaatgctttgcgcgctgtta
ttcaggtttctaccttcgTGGTTTTACTTGAGTGACGCTG

167: S.C. + S.C. ==> DQ480643_CC1130

  PPC = -100.0%, Size = 120 bp, GC content = 45.0%
  FP: Tm = 59.7 (℃), ΔG = -22.9 (kcal/mol), 3'ΔG = -3.8 (kcal/mol)
  RP: Tm = 59.7 (℃), ΔG = -23.0 (kcal/mol), 3'ΔG = -2.9 (kcal/mol)
  Binding sites: 490(22/22) ... 609(22/22)


>>>S.C.
   1                    22
5' TGCGTTCTTATGAGCTATTGCC 3'
   ::::::::::::::::::::::                                                                609
5' TGCGTTCTTATGAGCTATTGCCctctgagccaatggcttgtt...tattcaggtttctaccttcgTGGTTTTACTTGAGTGACGCTG 3'
   490                                                              ::::::::::::::::::::::
                                                                 3' TGGTTTTACTTGAGTGACGCTG 5'
                                                                   22                    1
                                                                                      S.C.<<<

>167 S.C. + S.C. DQ480643_CC1130
TGCGTTCTTATGAGCTATTGCCctctgagccaatggcttgttaattgcttggttcttgcaaaatgctttgcgcgctgtta
ttcaggtttctaccttcgTGGTTTTACTTGAGTGACGCTG

168: S.C. + S.C. ==> DQ838544_CC1002

  PPC = -100.0%, Size = 120 bp, GC content = 43.3%
  FP: Tm = 59.7 (℃), ΔG = -22.9 (kcal/mol), 3'ΔG = -3.8 (kcal/mol)
  RP: Tm = 59.7 (℃), ΔG = -23.0 (kcal/mol), 3'ΔG = -2.9 (kcal/mol)
  Binding sites: 108(22/22) ... 227(22/22)


>>>S.C.
   1                    22
5' TGCGTTCTTATGAGCTATTGCC 3'
   ::::::::::::::::::::::                                                                227
5' TGCGTTCTTATGAGCTATTGCCctctgagccaatggcttgtt...tattcaagtttctaccttcgTGGTTTTACTTGAGTGACGCTG 3'
   108                                                              ::::::::::::::::::::::
                                                                 3' TGGTTTTACTTGAGTGACGCTG 5'
                                                                   22                    1
                                                                                      S.C.<<<

>168 S.C. + S.C. DQ838544_CC1002
TGCGTTCTTATGAGCTATTGCCctctgagccaatggcttgttaattgcttggttcttgcaaaatgctttgtgcgctgtta
ttcaagtttctaccttcgTGGTTTTACTTGAGTGACGCTG

169: S.C. + S.C. ==> EF541149_CC3t

  PPC = -100.0%, Size = 120 bp, GC content = 45.0%
  FP: Tm = 59.7 (℃), ΔG = -22.9 (kcal/mol), 3'ΔG = -3.8 (kcal/mol)
  RP: Tm = 59.7 (℃), ΔG = -23.0 (kcal/mol), 3'ΔG = -2.9 (kcal/mol)
  Binding sites: 108(22/22) ... 227(22/22)


>>>S.C.
   1                    22
5' TGCGTTCTTATGAGCTATTGCC 3'
   ::::::::::::::::::::::                                                                227
5' TGCGTTCTTATGAGCTATTGCCctctgagccaatggcttgtt...tattcaagtttctaccttcgTGGTTTTACTTGAGTGACGCTG 3'
   108                                                              ::::::::::::::::::::::
                                                                 3' TGGTTTTACTTGAGTGACGCTG 5'
                                                                   22                    1
                                                                                      S.C.<<<

>169 S.C. + S.C. EF541149_CC3t
TGCGTTCTTATGAGCTATTGCCctctgagccaatggcttgttacttgcttggttcttgcaaaatgctttgcgcgctgtta
ttcaagtttctaccttcgTGGTTTTACTTGAGTGACGCTG

170: S.C. + S.C. ==> EF656433_CC1147

  PPC = -100.0%, Size = 120 bp, GC content = 45.8%
  FP: Tm = 59.7 (℃), ΔG = -22.9 (kcal/mol), 3'ΔG = -3.8 (kcal/mol)
  RP: Tm = 59.7 (℃), ΔG = -23.0 (kcal/mol), 3'ΔG = -2.9 (kcal/mol)
  Binding sites: 108(22/22) ... 227(22/22)


>>>S.C.
   1                    22
5' TGCGTTCTTATGAGCTATTGCC 3'
   ::::::::::::::::::::::                                                                227
5' TGCGTTCTTATGAGCTATTGCCctctgagccaatggcttgag...tattcaggtttctaccttcgTGGTTTTACTTGAGTGACGCTG 3'
   108                                                              ::::::::::::::::::::::
                                                                 3' TGGTTTTACTTGAGTGACGCTG 5'
                                                                   22                    1
                                                                                      S.C.<<<

>170 S.C. + S.C. EF656433_CC1147
TGCGTTCTTATGAGCTATTGCCctctgagccaatggcttgagaattgcttggttcttgcaaaatgctttgcgcgctgtta
ttcaggtttctaccttcgTGGTTTTACTTGAGTGACGCTG

171: S.C. + S.C. ==> EU040178_CC1148

  PPC = -100.0%, Size = 120 bp, GC content = 44.2%
  FP: Tm = 59.7 (℃), ΔG = -22.9 (kcal/mol), 3'ΔG = -3.8 (kcal/mol)
  RP: Tm = 59.7 (℃), ΔG = -23.0 (kcal/mol), 3'ΔG = -2.9 (kcal/mol)
  Binding sites: 108(22/22) ... 227(22/22)


>>>S.C.
   1                    22
5' TGCGTTCTTATGAGCTATTGCC 3'
   ::::::::::::::::::::::                                                                227
5' TGCGTTCTTATGAGCTATTGCCctctgagccaatggcttgtt...tattcaggtttctaccttcgTGGTTTTACTTGAGTGACGCTG 3'
   108                                                              ::::::::::::::::::::::
                                                                 3' TGGTTTTACTTGAGTGACGCTG 5'
                                                                   22                    1
                                                                                      S.C.<<<

>171 S.C. + S.C. EU040178_CC1148
TGCGTTCTTATGAGCTATTGCCctctgagccaatggcttgttaattgcttggttcttgcaaaatgctttgtgcgctgtta
ttcaggtttctaccttcgTGGTTTTACTTGAGTGACGCTG

172: S.C. + S.C. ==> EU074878_CC1231

  PPC = -100.0%, Size = 120 bp, GC content = 45.0%
  FP: Tm = 59.7 (℃), ΔG = -22.9 (kcal/mol), 3'ΔG = -3.8 (kcal/mol)
  RP: Tm = 59.7 (℃), ΔG = -23.0 (kcal/mol), 3'ΔG = -2.9 (kcal/mol)
  Binding sites: 521(22/22) ... 640(22/22)


>>>S.C.
   1                    22
5' TGCGTTCTTATGAGCTATTGCC 3'
   ::::::::::::::::::::::                                                                640
5' TGCGTTCTTATGAGCTATTGCCctctgagccaatggcttgtt...tattcaggtttctaccttcgTGGTTTTACTTGAGTGACGCTG 3'
   521                                                              ::::::::::::::::::::::
                                                                 3' TGGTTTTACTTGAGTGACGCTG 5'
                                                                   22                    1
                                                                                      S.C.<<<

>172 S.C. + S.C. EU074878_CC1231
TGCGTTCTTATGAGCTATTGCCctctgagccaatggcttgttaattgcttggttcttgcaaaatgctttgcgcgctgtta
ttcaggtttctaccttcgTGGTTTTACTTGAGTGACGCTG

173: S.C. + S.C. ==> EU074881_CC1226

  PPC = -100.0%, Size = 120 bp, GC content = 45.0%
  FP: Tm = 59.7 (℃), ΔG = -22.9 (kcal/mol), 3'ΔG = -3.8 (kcal/mol)
  RP: Tm = 59.7 (℃), ΔG = -23.0 (kcal/mol), 3'ΔG = -2.9 (kcal/mol)
  Binding sites: 522(22/22) ... 641(22/22)


>>>S.C.
   1                    22
5' TGCGTTCTTATGAGCTATTGCC 3'
   ::::::::::::::::::::::                                                                641
5' TGCGTTCTTATGAGCTATTGCCctctgagccaatggcttgtt...tattcaggtttctaccttcgTGGTTTTACTTGAGTGACGCTG 3'
   522                                                              ::::::::::::::::::::::
                                                                 3' TGGTTTTACTTGAGTGACGCTG 5'
                                                                   22                    1
                                                                                      S.C.<<<

>173 S.C. + S.C. EU074881_CC1226
TGCGTTCTTATGAGCTATTGCCctctgagccaatggcttgttaattgcttggttcttgcaaaatgctttgcgcgctgtta
ttcaggtttctaccttcgTGGTTTTACTTGAGTGACGCTG

174: S.C. + S.C. ==> EU074882_CC1227

  PPC = -100.0%, Size = 120 bp, GC content = 45.0%
  FP: Tm = 59.7 (℃), ΔG = -22.9 (kcal/mol), 3'ΔG = -3.8 (kcal/mol)
  RP: Tm = 59.7 (℃), ΔG = -23.0 (kcal/mol), 3'ΔG = -2.9 (kcal/mol)
  Binding sites: 520(22/22) ... 639(22/22)


>>>S.C.
   1                    22
5' TGCGTTCTTATGAGCTATTGCC 3'
   ::::::::::::::::::::::                                                                639
5' TGCGTTCTTATGAGCTATTGCCctctgagccaatggcttgtt...tattcaggtttctaccttcgTGGTTTTACTTGAGTGACGCTG 3'
   520                                                              ::::::::::::::::::::::
                                                                 3' TGGTTTTACTTGAGTGACGCTG 5'
                                                                   22                    1
                                                                                      S.C.<<<

>174 S.C. + S.C. EU074882_CC1227
TGCGTTCTTATGAGCTATTGCCctctgagccaatggcttgttaattgcttggttcttgcaaaatgctttgcgcgctgtta
ttcaggtttctaccttcgTGGTTTTACTTGAGTGACGCTG

175: S.C. + S.C. ==> EU074883_CC1228

  PPC = -100.0%, Size = 120 bp, GC content = 45.0%
  FP: Tm = 59.7 (℃), ΔG = -22.9 (kcal/mol), 3'ΔG = -3.8 (kcal/mol)
  RP: Tm = 59.7 (℃), ΔG = -23.0 (kcal/mol), 3'ΔG = -2.9 (kcal/mol)
  Binding sites: 520(22/22) ... 639(22/22)


>>>S.C.
   1                    22
5' TGCGTTCTTATGAGCTATTGCC 3'
   ::::::::::::::::::::::                                                                639
5' TGCGTTCTTATGAGCTATTGCCctctgagccaatggcttgtt...tattcaggtttctaccttcgTGGTTTTACTTGAGTGACGCTG 3'
   520                                                              ::::::::::::::::::::::
                                                                 3' TGGTTTTACTTGAGTGACGCTG 5'
                                                                   22                    1
                                                                                      S.C.<<<

>175 S.C. + S.C. EU074883_CC1228
TGCGTTCTTATGAGCTATTGCCctctgagccaatggcttgttaattgcttcgttcttgcaaaatgctttgcgcgctgtta
ttcaggtttctaccttcgTGGTTTTACTTGAGTGACGCTG

176: S.C. + S.C. ==> EU074890_CC1224

  PPC = -100.0%, Size = 120 bp, GC content = 45.8%
  FP: Tm = 59.7 (℃), ΔG = -22.9 (kcal/mol), 3'ΔG = -3.8 (kcal/mol)
  RP: Tm = 59.7 (℃), ΔG = -23.0 (kcal/mol), 3'ΔG = -2.9 (kcal/mol)
  Binding sites: 521(22/22) ... 640(22/22)


>>>S.C.
   1                    22
5' TGCGTTCTTATGAGCTATTGCC 3'
   ::::::::::::::::::::::                                                                640
5' TGCGTTCTTATGAGCTATTGCCctctgagccaatggcttgtt...tattcaggtttctaccttcgTGGTTTTACTTGAGTGACGCTG 3'
   521                                                              ::::::::::::::::::::::
                                                                 3' TGGTTTTACTTGAGTGACGCTG 5'
                                                                   22                    1
                                                                                      S.C.<<<

>176 S.C. + S.C. EU074890_CC1224
TGCGTTCTTATGAGCTATTGCCctctgagccaatggcttgttaattgcctggttcttgcaaaatgctttgcgcgctgtta
ttcaggtttctaccttcgTGGTTTTACTTGAGTGACGCTG

177: S.C. + S.C. ==> EU074943_CC1218

  PPC = -100.0%, Size = 120 bp, GC content = 45.8%
  FP: Tm = 59.7 (℃), ΔG = -22.9 (kcal/mol), 3'ΔG = -3.8 (kcal/mol)
  RP: Tm = 59.7 (℃), ΔG = -23.0 (kcal/mol), 3'ΔG = -2.9 (kcal/mol)
  Binding sites: 108(22/22) ... 227(22/22)


>>>S.C.
   1                    22
5' TGCGTTCTTATGAGCTATTGCC 3'
   ::::::::::::::::::::::                                                                227
5' TGCGTTCTTATGAGCTATTGCCctctgagccaatggcttgtt...tattcaggttcctaccttcgTGGTTTTACTTGAGTGACGCTG 3'
   108                                                              ::::::::::::::::::::::
                                                                 3' TGGTTTTACTTGAGTGACGCTG 5'
                                                                   22                    1
                                                                                      S.C.<<<

>177 S.C. + S.C. EU074943_CC1218
TGCGTTCTTATGAGCTATTGCCctctgagccaatggcttgttaattgcttggttcttgcaaaatgctttgcgcgctgtta
ttcaggttcctaccttcgTGGTTTTACTTGAGTGACGCTG

178: S.C. + S.C. ==> EU074945_CC1219

  PPC = -100.0%, Size = 120 bp, GC content = 45.0%
  FP: Tm = 59.7 (℃), ΔG = -22.9 (kcal/mol), 3'ΔG = -3.8 (kcal/mol)
  RP: Tm = 59.7 (℃), ΔG = -23.0 (kcal/mol), 3'ΔG = -2.9 (kcal/mol)
  Binding sites: 108(22/22) ... 227(22/22)


>>>S.C.
   1                    22
5' TGCGTTCTTATGAGCTATTGCC 3'
   ::::::::::::::::::::::                                                                227
5' TGCGTTCTTATGAGCTATTGCCctctgagccaatggcttgtt...tattcaggtttctaccttcgTGGTTTTACTTGAGTGACGCTG 3'
   108                                                              ::::::::::::::::::::::
                                                                 3' TGGTTTTACTTGAGTGACGCTG 5'
                                                                   22                    1
                                                                                      S.C.<<<

>178 S.C. + S.C. EU074945_CC1219
TGCGTTCTTATGAGCTATTGCCctctgagccaatggcttgttaattgcttggttcttgcaaaatgctttgcgcgctgtta
ttcaggtttctaccttcgTGGTTTTACTTGAGTGACGCTG

179: S.C. + S.C. ==> EU074946_CC1220

  PPC = -100.0%, Size = 120 bp, GC content = 45.0%
  FP: Tm = 59.7 (℃), ΔG = -22.9 (kcal/mol), 3'ΔG = -3.8 (kcal/mol)
  RP: Tm = 59.7 (℃), ΔG = -23.0 (kcal/mol), 3'ΔG = -2.9 (kcal/mol)
  Binding sites: 108(22/22) ... 227(22/22)


>>>S.C.
   1                    22
5' TGCGTTCTTATGAGCTATTGCC 3'
   ::::::::::::::::::::::                                                                227
5' TGCGTTCTTATGAGCTATTGCCctctgagccaatggcttgtt...tattcaggtttctaccttcgTGGTTTTACTTGAGTGACGCTG 3'
   108                                                              ::::::::::::::::::::::
                                                                 3' TGGTTTTACTTGAGTGACGCTG 5'
                                                                   22                    1
                                                                                      S.C.<<<

>179 S.C. + S.C. EU074946_CC1220
TGCGTTCTTATGAGCTATTGCCctctgagccaatggcttgttaattgcttggttcttgcaaaatgctttgcgcgctgtta
ttcaggtttctaccttcgTGGTTTTACTTGAGTGACGCTG

180: S.C. + S.C. ==> EU074947_CC1221

  PPC = -100.0%, Size = 120 bp, GC content = 45.0%
  FP: Tm = 59.7 (℃), ΔG = -22.9 (kcal/mol), 3'ΔG = -3.8 (kcal/mol)
  RP: Tm = 59.7 (℃), ΔG = -23.0 (kcal/mol), 3'ΔG = -2.9 (kcal/mol)
  Binding sites: 108(22/22) ... 227(22/22)


>>>S.C.
   1                    22
5' TGCGTTCTTATGAGCTATTGCC 3'
   ::::::::::::::::::::::                                                                227
5' TGCGTTCTTATGAGCTATTGCCctctgagccaatggcttgtt...tattcaggtttctaccttcgTGGTTTTACTTGAGTGACGCTG 3'
   108                                                              ::::::::::::::::::::::
                                                                 3' TGGTTTTACTTGAGTGACGCTG 5'
                                                                   22                    1
                                                                                      S.C.<<<

>180 S.C. + S.C. EU074947_CC1221
TGCGTTCTTATGAGCTATTGCCctctgagccaatggcttgttaattgcttggttcttgcaaaatgctttgcgcgctgtta
ttcaggtttctaccttcgTGGTTTTACTTGAGTGACGCTG

181: S.C. + S.C. ==> EU074948_CC1222

  PPC = -100.0%, Size = 120 bp, GC content = 46.7%
  FP: Tm = 59.7 (℃), ΔG = -22.9 (kcal/mol), 3'ΔG = -3.8 (kcal/mol)
  RP: Tm = 59.7 (℃), ΔG = -23.0 (kcal/mol), 3'ΔG = -2.9 (kcal/mol)
  Binding sites: 108(22/22) ... 227(22/22)


>>>S.C.
   1                    22
5' TGCGTTCTTATGAGCTATTGCC 3'
   ::::::::::::::::::::::                                                                227
5' TGCGTTCTTATGAGCTATTGCCctctgagccaatggcttgtt...tattcaggtttctaccttcgTGGTTTTACTTGAGTGACGCTG 3'
   108                                                              ::::::::::::::::::::::
                                                                 3' TGGTTTTACTTGAGTGACGCTG 5'
                                                                   22                    1
                                                                                      S.C.<<<

>181 S.C. + S.C. EU074948_CC1222
TGCGTTCTTATGAGCTATTGCCctctgagccaatggcttgttaatcgcttggttctcgcaaaatgctttgcgcgctgtta
ttcaggtttctaccttcgTGGTTTTACTTGAGTGACGCTG

182: S.C. + S.C. ==> EU074950_CC1209

  PPC = -100.0%, Size = 120 bp, GC content = 45.8%
  FP: Tm = 59.7 (℃), ΔG = -22.9 (kcal/mol), 3'ΔG = -3.8 (kcal/mol)
  RP: Tm = 59.7 (℃), ΔG = -23.0 (kcal/mol), 3'ΔG = -2.9 (kcal/mol)
  Binding sites: 108(22/22) ... 227(22/22)


>>>S.C.
   1                    22
5' TGCGTTCTTATGAGCTATTGCC 3'
   ::::::::::::::::::::::                                                                227
5' TGCGTTCTTATGAGCTATTGCCctctgagccaatggcttgtt...tattcaggtttctaccttcgTGGTTTTACTTGAGTGACGCTG 3'
   108                                                              ::::::::::::::::::::::
                                                                 3' TGGTTTTACTTGAGTGACGCTG 5'
                                                                   22                    1
                                                                                      S.C.<<<

>182 S.C. + S.C. EU074950_CC1209
TGCGTTCTTATGAGCTATTGCCctctgagccaatggcttgttaattgcttggttcttgcgaaatgctttgcgcgctgtta
ttcaggtttctaccttcgTGGTTTTACTTGAGTGACGCTG

183: S.C. + S.C. ==> EU074951_CC1210

  PPC = -100.0%, Size = 120 bp, GC content = 45.0%
  FP: Tm = 59.7 (℃), ΔG = -22.9 (kcal/mol), 3'ΔG = -3.8 (kcal/mol)
  RP: Tm = 59.7 (℃), ΔG = -23.0 (kcal/mol), 3'ΔG = -2.9 (kcal/mol)
  Binding sites: 109(22/22) ... 228(22/22)


>>>S.C.
   1                    22
5' TGCGTTCTTATGAGCTATTGCC 3'
   ::::::::::::::::::::::                                                                228
5' TGCGTTCTTATGAGCTATTGCCctctgagccaatggcttgtt...tattcaggtttctaccttcgTGGTTTTACTTGAGTGACGCTG 3'
   109                                                              ::::::::::::::::::::::
                                                                 3' TGGTTTTACTTGAGTGACGCTG 5'
                                                                   22                    1
                                                                                      S.C.<<<

>183 S.C. + S.C. EU074951_CC1210
TGCGTTCTTATGAGCTATTGCCctctgagccaatggcttgttaattgcttggttcttgcaaaatgctttgcgcgctgtta
ttcaggtttctaccttcgTGGTTTTACTTGAGTGACGCTG

184: S.C. + S.C. ==> EU074952_CC1211

  PPC = -100.0%, Size = 120 bp, GC content = 45.0%
  FP: Tm = 59.7 (℃), ΔG = -22.9 (kcal/mol), 3'ΔG = -3.8 (kcal/mol)
  RP: Tm = 59.7 (℃), ΔG = -23.0 (kcal/mol), 3'ΔG = -2.9 (kcal/mol)
  Binding sites: 108(22/22) ... 227(22/22)


>>>S.C.
   1                    22
5' TGCGTTCTTATGAGCTATTGCC 3'
   ::::::::::::::::::::::                                                                227
5' TGCGTTCTTATGAGCTATTGCCctctgagccaatggcttgtt...tattcaggtttctaccttcgTGGTTTTACTTGAGTGACGCTG 3'
   108                                                              ::::::::::::::::::::::
                                                                 3' TGGTTTTACTTGAGTGACGCTG 5'
                                                                   22                    1
                                                                                      S.C.<<<

>184 S.C. + S.C. EU074952_CC1211
TGCGTTCTTATGAGCTATTGCCctctgagccaatggcttgttaattgcttggttcttgcaaaatgctttgcgcgctgtta
ttcaggtttctaccttcgTGGTTTTACTTGAGTGACGCTG

185: S.C. + S.C. ==> EU074955_CC1.8

  PPC = -100.0%, Size = 120 bp, GC content = 45.0%
  FP: Tm = 59.7 (℃), ΔG = -22.9 (kcal/mol), 3'ΔG = -3.8 (kcal/mol)
  RP: Tm = 59.7 (℃), ΔG = -23.0 (kcal/mol), 3'ΔG = -2.9 (kcal/mol)
  Binding sites: 108(22/22) ... 227(22/22)


>>>S.C.
   1                    22
5' TGCGTTCTTATGAGCTATTGCC 3'
   ::::::::::::::::::::::                                                                227
5' TGCGTTCTTATGAGCTATTGCCctctgagccaatggcttgtt...tattcaggtttctaccttcgTGGTTTTACTTGAGTGACGCTG 3'
   108                                                              ::::::::::::::::::::::
                                                                 3' TGGTTTTACTTGAGTGACGCTG 5'
                                                                   22                    1
                                                                                      S.C.<<<

>185 S.C. + S.C. EU074955_CC1.8
TGCGTTCTTATGAGCTATTGCCctctgagccaatggcttgttaattgcttggttcttgcaaaatgctttgcgcgctgtta
ttcaggtttctaccttcgTGGTTTTACTTGAGTGACGCTG

186: S.C. + S.C. ==> EU074956_CC1214

  PPC = -100.0%, Size = 120 bp, GC content = 45.0%
  FP: Tm = 59.7 (℃), ΔG = -22.9 (kcal/mol), 3'ΔG = -3.8 (kcal/mol)
  RP: Tm = 59.7 (℃), ΔG = -23.0 (kcal/mol), 3'ΔG = -2.9 (kcal/mol)
  Binding sites: 108(22/22) ... 227(22/22)


>>>S.C.
   1                    22
5' TGCGTTCTTATGAGCTATTGCC 3'
   ::::::::::::::::::::::                                                                227
5' TGCGTTCTTATGAGCTATTGCCctctgagccaatggcttgtt...tattcaggtttctaccttcgTGGTTTTACTTGAGTGACGCTG 3'
   108                                                              ::::::::::::::::::::::
                                                                 3' TGGTTTTACTTGAGTGACGCTG 5'
                                                                   22                    1
                                                                                      S.C.<<<

>186 S.C. + S.C. EU074956_CC1214
TGCGTTCTTATGAGCTATTGCCctctgagccaatggcttgttaattgcttggttcatgcaaaatgctttgcgcgctgtta
ttcaggtttctaccttcgTGGTTTTACTTGAGTGACGCTG

187: S.C. + S.C. ==> EU074957_CC1215

  PPC = -100.0%, Size = 120 bp, GC content = 45.0%
  FP: Tm = 59.7 (℃), ΔG = -22.9 (kcal/mol), 3'ΔG = -3.8 (kcal/mol)
  RP: Tm = 59.7 (℃), ΔG = -23.0 (kcal/mol), 3'ΔG = -2.9 (kcal/mol)
  Binding sites: 108(22/22) ... 227(22/22)


>>>S.C.
   1                    22
5' TGCGTTCTTATGAGCTATTGCC 3'
   ::::::::::::::::::::::                                                                227
5' TGCGTTCTTATGAGCTATTGCCctctgagccaatggcttgtt...tattcaggttactaccttcgTGGTTTTACTTGAGTGACGCTG 3'
   108                                                              ::::::::::::::::::::::
                                                                 3' TGGTTTTACTTGAGTGACGCTG 5'
                                                                   22                    1
                                                                                      S.C.<<<

>187 S.C. + S.C. EU074957_CC1215
TGCGTTCTTATGAGCTATTGCCctctgagccaatggcttgttaattgcttggttcttgcaaaatgctttgcgcgctgtta
ttcaggttactaccttcgTGGTTTTACTTGAGTGACGCTG

188: S.C. + S.C. ==> EU074959_CC1216

  PPC = -100.0%, Size = 120 bp, GC content = 45.8%
  FP: Tm = 59.7 (℃), ΔG = -22.9 (kcal/mol), 3'ΔG = -3.8 (kcal/mol)
  RP: Tm = 59.7 (℃), ΔG = -23.0 (kcal/mol), 3'ΔG = -2.9 (kcal/mol)
  Binding sites: 108(22/22) ... 227(22/22)


>>>S.C.
   1                    22
5' TGCGTTCTTATGAGCTATTGCC 3'
   ::::::::::::::::::::::                                                                227
5' TGCGTTCTTATGAGCTATTGCCctctgagccaatggcttgtt...tattcgggtttctaccttcgTGGTTTTACTTGAGTGACGCTG 3'
   108                                                              ::::::::::::::::::::::
                                                                 3' TGGTTTTACTTGAGTGACGCTG 5'
                                                                   22                    1
                                                                                      S.C.<<<

>188 S.C. + S.C. EU074959_CC1216
TGCGTTCTTATGAGCTATTGCCctctgagccaatggcttgttaattgcttggttcttgcaaaatgctttgcgcgctgtta
ttcgggtttctaccttcgTGGTTTTACTTGAGTGACGCTG

189: S.C. + S.C. ==> EU074960_CC1205

  PPC = -100.0%, Size = 120 bp, GC content = 45.8%
  FP: Tm = 59.7 (℃), ΔG = -22.9 (kcal/mol), 3'ΔG = -3.8 (kcal/mol)
  RP: Tm = 59.7 (℃), ΔG = -23.0 (kcal/mol), 3'ΔG = -2.9 (kcal/mol)
  Binding sites: 108(22/22) ... 227(22/22)


>>>S.C.
   1                    22
5' TGCGTTCTTATGAGCTATTGCC 3'
   ::::::::::::::::::::::                                                                227
5' TGCGTTCTTATGAGCTATTGCCctctgagccaatggcttgtg...tattcaggtttctaccttcgTGGTTTTACTTGAGTGACGCTG 3'
   108                                                              ::::::::::::::::::::::
                                                                 3' TGGTTTTACTTGAGTGACGCTG 5'
                                                                   22                    1
                                                                                      S.C.<<<

>189 S.C. + S.C. EU074960_CC1205
TGCGTTCTTATGAGCTATTGCCctctgagccaatggcttgtgaattgcttggttcttgcaaaatgctttgcgcgctgtta
ttcaggtttctaccttcgTGGTTTTACTTGAGTGACGCTG

190: S.C. + S.C. ==> EU074963_CC1208

  PPC = -100.0%, Size = 120 bp, GC content = 45.0%
  FP: Tm = 59.7 (℃), ΔG = -22.9 (kcal/mol), 3'ΔG = -3.8 (kcal/mol)
  RP: Tm = 59.7 (℃), ΔG = -23.0 (kcal/mol), 3'ΔG = -2.9 (kcal/mol)
  Binding sites: 521(22/22) ... 640(22/22)


>>>S.C.
   1                    22
5' TGCGTTCTTATGAGCTATTGCC 3'
   ::::::::::::::::::::::                                                                640
5' TGCGTTCTTATGAGCTATTGCCctctgagccaatggcttgtt...tattcaggtttctaccttcgTGGTTTTACTTGAGTGACGCTG 3'
   521                                                              ::::::::::::::::::::::
                                                                 3' TGGTTTTACTTGAGTGACGCTG 5'
                                                                   22                    1
                                                                                      S.C.<<<

>190 S.C. + S.C. EU074963_CC1208
TGCGTTCTTATGAGCTATTGCCctctgagccaatggcttgttaattgcttggttcttgcaaaatgctttgcgcgctgtta
ttcaggtttctaccttcgTGGTTTTACTTGAGTGACGCTG

191: S.C. + S.C. ==> EU074964_CC1207

  PPC = -100.0%, Size = 120 bp, GC content = 45.8%
  FP: Tm = 59.7 (℃), ΔG = -22.9 (kcal/mol), 3'ΔG = -3.8 (kcal/mol)
  RP: Tm = 59.7 (℃), ΔG = -23.0 (kcal/mol), 3'ΔG = -2.9 (kcal/mol)
  Binding sites: 521(22/22) ... 640(22/22)


>>>S.C.
   1                    22
5' TGCGTTCTTATGAGCTATTGCC 3'
   ::::::::::::::::::::::                                                                640
5' TGCGTTCTTATGAGCTATTGCCctctgagccaatggcttgtt...tattcaggtttctaccttcgTGGTTTTACTTGAGTGACGCTG 3'
   521                                                              ::::::::::::::::::::::
                                                                 3' TGGTTTTACTTGAGTGACGCTG 5'
                                                                   22                    1
                                                                                      S.C.<<<

>191 S.C. + S.C. EU074964_CC1207
TGCGTTCTTATGAGCTATTGCCctctgagccaatggcttgttaattgcttggttcttgcaagatgctttgcgcgctgtta
ttcaggtttctaccttcgTGGTTTTACTTGAGTGACGCTG

192: S.C. + S.C. ==> EU074965_CC1206

  PPC = -100.0%, Size = 120 bp, GC content = 45.0%
  FP: Tm = 59.7 (℃), ΔG = -22.9 (kcal/mol), 3'ΔG = -3.8 (kcal/mol)
  RP: Tm = 59.7 (℃), ΔG = -23.0 (kcal/mol), 3'ΔG = -2.9 (kcal/mol)
  Binding sites: 521(22/22) ... 640(22/22)


>>>S.C.
   1                    22
5' TGCGTTCTTATGAGCTATTGCC 3'
   ::::::::::::::::::::::                                                                640
5' TGCGTTCTTATGAGCTATTGCCctctgagccaatggcttgtt...tattcaggtttctaccttcgTGGTTTTACTTGAGTGACGCTG 3'
   521                                                              ::::::::::::::::::::::
                                                                 3' TGGTTTTACTTGAGTGACGCTG 5'
                                                                   22                    1
                                                                                      S.C.<<<

>192 S.C. + S.C. EU074965_CC1206
TGCGTTCTTATGAGCTATTGCCctctgagccaatggcttgttaattgcttggttcttgcaaaatgctttgcgcgctgtta
ttcaggtttctaccttcgTGGTTTTACTTGAGTGACGCTG

193: S.C. + S.C. ==> EU099793_CC1201

  PPC = -100.0%, Size = 120 bp, GC content = 45.0%
  FP: Tm = 59.7 (℃), ΔG = -22.9 (kcal/mol), 3'ΔG = -3.8 (kcal/mol)
  RP: Tm = 59.7 (℃), ΔG = -23.0 (kcal/mol), 3'ΔG = -2.9 (kcal/mol)
  Binding sites: 108(22/22) ... 227(22/22)


>>>S.C.
   1                    22
5' TGCGTTCTTATGAGCTATTGCC 3'
   ::::::::::::::::::::::                                                                227
5' TGCGTTCTTATGAGCTATTGCCctctgagccaatggcttgtt...tattcaggtttctaccttcgTGGTTTTACTTGAGTGACGCTG 3'
   108                                                              ::::::::::::::::::::::
                                                                 3' TGGTTTTACTTGAGTGACGCTG 5'
                                                                   22                    1
                                                                                      S.C.<<<

>193 S.C. + S.C. EU099793_CC1201
TGCGTTCTTATGAGCTATTGCCctctgagccaatggcttgttaattgcttggttcttgcaaaatgctttgcgcgctgtta
ttcaggtttctaccttcgTGGTTTTACTTGAGTGACGCTG

194: S.C. + S.C. ==> EU099798_CC1203

  PPC = -100.0%, Size = 120 bp, GC content = 44.2%
  FP: Tm = 59.7 (℃), ΔG = -22.9 (kcal/mol), 3'ΔG = -3.8 (kcal/mol)
  RP: Tm = 59.7 (℃), ΔG = -23.0 (kcal/mol), 3'ΔG = -2.9 (kcal/mol)
  Binding sites: 101(22/22) ... 220(22/22)


>>>S.C.
   1                    22
5' TGCGTTCTTATGAGCTATTGCC 3'
   ::::::::::::::::::::::                                                                220
5' TGCGTTCTTATGAGCTATTGCCctctgagccaatggcttgtt...tattcaagtttctaccttcgTGGTTTTACTTGAGTGACGCTG 3'
   101                                                              ::::::::::::::::::::::
                                                                 3' TGGTTTTACTTGAGTGACGCTG 5'
                                                                   22                    1
                                                                                      S.C.<<<

>194 S.C. + S.C. EU099798_CC1203
TGCGTTCTTATGAGCTATTGCCctctgagccaatggcttgttaattgcttggttcttgcaaaatgctttgcgcgctgtta
ttcaagtttctaccttcgTGGTTTTACTTGAGTGACGCTG

195: S.C. + S.C. ==> EU099802_CC1199

  PPC = -100.0%, Size = 120 bp, GC content = 45.0%
  FP: Tm = 59.7 (℃), ΔG = -22.9 (kcal/mol), 3'ΔG = -3.8 (kcal/mol)
  RP: Tm = 59.7 (℃), ΔG = -23.0 (kcal/mol), 3'ΔG = -2.9 (kcal/mol)
  Binding sites: 107(22/22) ... 226(22/22)


>>>S.C.
   1                    22
5' TGCGTTCTTATGAGCTATTGCC 3'
   ::::::::::::::::::::::                                                                226
5' TGCGTTCTTATGAGCTATTGCCctctgagccaatggcttgtt...tactcaggtttctaccttcgTGGTTTTACTTGAGTGACGCTG 3'
   107                                                              ::::::::::::::::::::::
                                                                 3' TGGTTTTACTTGAGTGACGCTG 5'
                                                                   22                    1
                                                                                      S.C.<<<

>195 S.C. + S.C. EU099802_CC1199
TGCGTTCTTATGAGCTATTGCCctctgagccaatggcttgttaattgcttggttcttgcaaaatgctttgtgcgctgtta
ctcaggtttctaccttcgTGGTTTTACTTGAGTGACGCTG

196: S.C. + S.C. ==> EU099810_CC1198

  PPC = -100.0%, Size = 120 bp, GC content = 45.0%
  FP: Tm = 59.7 (℃), ΔG = -22.9 (kcal/mol), 3'ΔG = -3.8 (kcal/mol)
  RP: Tm = 59.7 (℃), ΔG = -23.0 (kcal/mol), 3'ΔG = -2.9 (kcal/mol)
  Binding sites: 108(22/22) ... 227(22/22)


>>>S.C.
   1                    22
5' TGCGTTCTTATGAGCTATTGCC 3'
   ::::::::::::::::::::::                                                                227
5' TGCGTTCTTATGAGCTATTGCCctctgagccaatggcttgtt...tattcaggtttctaccttcgTGGTTTTACTTGAGTGACGCTG 3'
   108                                                              ::::::::::::::::::::::
                                                                 3' TGGTTTTACTTGAGTGACGCTG 5'
                                                                   22                    1
                                                                                      S.C.<<<

>196 S.C. + S.C. EU099810_CC1198
TGCGTTCTTATGAGCTATTGCCctctgagccaatggcttgttaattgcttggttcttgcaaaatgctttgcgcgctgtta
ttcaggtttctaccttcgTGGTTTTACTTGAGTGACGCTG

197: S.C. + S.C. ==> EU099814_CC1197

  PPC = -100.0%, Size = 120 bp, GC content = 45.0%
  FP: Tm = 59.7 (℃), ΔG = -22.9 (kcal/mol), 3'ΔG = -3.8 (kcal/mol)
  RP: Tm = 59.7 (℃), ΔG = -23.0 (kcal/mol), 3'ΔG = -2.9 (kcal/mol)
  Binding sites: 108(22/22) ... 227(22/22)


>>>S.C.
   1                    22
5' TGCGTTCTTATGAGCTATTGCC 3'
   ::::::::::::::::::::::                                                                227
5' TGCGTTCTTATGAGCTATTGCCctctgagccaatggcttgtt...tattcaggtttctaccttcgTGGTTTTACTTGAGTGACGCTG 3'
   108                                                              ::::::::::::::::::::::
                                                                 3' TGGTTTTACTTGAGTGACGCTG 5'
                                                                   22                    1
                                                                                      S.C.<<<

>197 S.C. + S.C. EU099814_CC1197
TGCGTTCTTATGAGCTATTGCCctctgagccaatggcttgttaattgcttggttcttgcaaaatgctttgcgcgctgtta
ttcaggtttctaccttcgTGGTTTTACTTGAGTGACGCTG

198: S.C. + S.C. ==> EU099819_CC1196

  PPC = -100.0%, Size = 120 bp, GC content = 44.2%
  FP: Tm = 59.7 (℃), ΔG = -22.9 (kcal/mol), 3'ΔG = -3.8 (kcal/mol)
  RP: Tm = 59.7 (℃), ΔG = -23.0 (kcal/mol), 3'ΔG = -2.9 (kcal/mol)
  Binding sites: 101(22/22) ... 220(22/22)


>>>S.C.
   1                    22
5' TGCGTTCTTATGAGCTATTGCC 3'
   ::::::::::::::::::::::                                                                220
5' TGCGTTCTTATGAGCTATTGCCctctgagccaatggcttgtt...tattcaagtttctaccttcgTGGTTTTACTTGAGTGACGCTG 3'
   101                                                              ::::::::::::::::::::::
                                                                 3' TGGTTTTACTTGAGTGACGCTG 5'
                                                                   22                    1
                                                                                      S.C.<<<

>198 S.C. + S.C. EU099819_CC1196
TGCGTTCTTATGAGCTATTGCCctctgagccaatggcttgttaattgcttggttcttgcaaaatgctttgcgcgcagtta
ttcaagtttctaccttcgTGGTTTTACTTGAGTGACGCTG

199: S.C. + S.C. ==> EU099820_CC1192

  PPC = -100.0%, Size = 120 bp, GC content = 44.2%
  FP: Tm = 59.7 (℃), ΔG = -22.9 (kcal/mol), 3'ΔG = -3.8 (kcal/mol)
  RP: Tm = 59.7 (℃), ΔG = -23.0 (kcal/mol), 3'ΔG = -2.9 (kcal/mol)
  Binding sites: 101(22/22) ... 220(22/22)


>>>S.C.
   1                    22
5' TGCGTTCTTATGAGCTATTGCC 3'
   ::::::::::::::::::::::                                                                220
5' TGCGTTCTTATGAGCTATTGCCctctgagccaatggcttgtt...tattcaagtttctaccttcgTGGTTTTACTTGAGTGACGCTG 3'
   101                                                              ::::::::::::::::::::::
                                                                 3' TGGTTTTACTTGAGTGACGCTG 5'
                                                                   22                    1
                                                                                      S.C.<<<

>199 S.C. + S.C. EU099820_CC1192
TGCGTTCTTATGAGCTATTGCCctctgagccaatggcttgttaattgcttggttcttgcaaaatgctttgcgcgcagtta
ttcaagtttctaccttcgTGGTTTTACTTGAGTGACGCTG

200: S.C. + S.C. ==> EU099826_CC1194

  PPC = -100.0%, Size = 120 bp, GC content = 45.8%
  FP: Tm = 59.7 (℃), ΔG = -22.9 (kcal/mol), 3'ΔG = -3.8 (kcal/mol)
  RP: Tm = 59.7 (℃), ΔG = -23.0 (kcal/mol), 3'ΔG = -2.9 (kcal/mol)
  Binding sites: 107(22/22) ... 226(22/22)


>>>S.C.
   1                    22
5' TGCGTTCTTATGAGCTATTGCC 3'
   ::::::::::::::::::::::                                                                226
5' TGCGTTCTTATGAGCTATTGCCctctgagccaatggcttgtt...tattcaggtttctgccttcgTGGTTTTACTTGAGTGACGCTG 3'
   107                                                              ::::::::::::::::::::::
                                                                 3' TGGTTTTACTTGAGTGACGCTG 5'
                                                                   22                    1
                                                                                      S.C.<<<

>200 S.C. + S.C. EU099826_CC1194
TGCGTTCTTATGAGCTATTGCCctctgagccaatggcttgttaattgcttggttcttgcaaaatgctttgcgcgctgtta
ttcaggtttctgccttcgTGGTTTTACTTGAGTGACGCTG

201: S.C. + S.C. ==> EU099831_CC1189

  PPC = -100.0%, Size = 120 bp, GC content = 45.0%
  FP: Tm = 59.7 (℃), ΔG = -22.9 (kcal/mol), 3'ΔG = -3.8 (kcal/mol)
  RP: Tm = 59.7 (℃), ΔG = -23.0 (kcal/mol), 3'ΔG = -2.9 (kcal/mol)
  Binding sites: 101(22/22) ... 220(22/22)


>>>S.C.
   1                    22
5' TGCGTTCTTATGAGCTATTGCC 3'
   ::::::::::::::::::::::                                                                220
5' TGCGTTCTTATGAGCTATTGCCctctgagccaatggcttgtt...tattcaagtttctaccttcgTGGTTTTACTTGAGTGACGCTG 3'
   101                                                              ::::::::::::::::::::::
                                                                 3' TGGTTTTACTTGAGTGACGCTG 5'
                                                                   22                    1
                                                                                      S.C.<<<

>201 S.C. + S.C. EU099831_CC1189
TGCGTTCTTATGAGCTATTGCCctctgagccaatggcttgttaattgcttggttcttgcaacatgctttgcgcgctgtta
ttcaagtttctaccttcgTGGTTTTACTTGAGTGACGCTG

202: S.C. + S.C. ==> EU099833_CC1191

  PPC = -100.0%, Size = 120 bp, GC content = 44.2%
  FP: Tm = 59.7 (℃), ΔG = -22.9 (kcal/mol), 3'ΔG = -3.8 (kcal/mol)
  RP: Tm = 59.7 (℃), ΔG = -23.0 (kcal/mol), 3'ΔG = -2.9 (kcal/mol)
  Binding sites: 101(22/22) ... 220(22/22)


>>>S.C.
   1                    22
5' TGCGTTCTTATGAGCTATTGCC 3'
   ::::::::::::::::::::::                                                                220
5' TGCGTTCTTATGAGCTATTGCCctctgagccaatggcttgtt...tattcaagtttctaccttcgTGGTTTTACTTGAGTGACGCTG 3'
   101                                                              ::::::::::::::::::::::
                                                                 3' TGGTTTTACTTGAGTGACGCTG 5'
                                                                   22                    1
                                                                                      S.C.<<<

>202 S.C. + S.C. EU099833_CC1191
TGCGTTCTTATGAGCTATTGCCctctgagccaatggcttgttaattgcttggttcttgcaacatgctttgcgtgctgtta
ttcaagtttctaccttcgTGGTTTTACTTGAGTGACGCTG

203: S.C. + S.C. ==> EU099838_CC1188

  PPC = -100.0%, Size = 120 bp, GC content = 45.0%
  FP: Tm = 59.7 (℃), ΔG = -22.9 (kcal/mol), 3'ΔG = -3.8 (kcal/mol)
  RP: Tm = 59.7 (℃), ΔG = -23.0 (kcal/mol), 3'ΔG = -2.9 (kcal/mol)
  Binding sites: 108(22/22) ... 227(22/22)


>>>S.C.
   1                    22
5' TGCGTTCTTATGAGCTATTGCC 3'
   ::::::::::::::::::::::                                                                227
5' TGCGTTCTTATGAGCTATTGCCctctgagccaatggcttgtt...tactcaggtttctaccttcgTGGTTTTACTTGAGTGACGCTG 3'
   108                                                              ::::::::::::::::::::::
                                                                 3' TGGTTTTACTTGAGTGACGCTG 5'
                                                                   22                    1
                                                                                      S.C.<<<

>203 S.C. + S.C. EU099838_CC1188
TGCGTTCTTATGAGCTATTGCCctctgagccaatggcttgttaattgcttggttcttgcaaaatgctttgtgcgctgtta
ctcaggtttctaccttcgTGGTTTTACTTGAGTGACGCTG

204: S.C. + S.C. ==> EU099841_CC1190

  PPC = -100.0%, Size = 120 bp, GC content = 44.2%
  FP: Tm = 59.7 (℃), ΔG = -22.9 (kcal/mol), 3'ΔG = -3.8 (kcal/mol)
  RP: Tm = 59.7 (℃), ΔG = -23.0 (kcal/mol), 3'ΔG = -2.9 (kcal/mol)
  Binding sites: 108(22/22) ... 227(22/22)


>>>S.C.
   1                    22
5' TGCGTTCTTATGAGCTATTGCC 3'
   ::::::::::::::::::::::                                                                227
5' TGCGTTCTTATGAGCTATTGCCctctgagccaatggcttgtt...tattcaagtttctaccttcgTGGTTTTACTTGAGTGACGCTG 3'
   108                                                              ::::::::::::::::::::::
                                                                 3' TGGTTTTACTTGAGTGACGCTG 5'
                                                                   22                    1
                                                                                      S.C.<<<

>204 S.C. + S.C. EU099841_CC1190
TGCGTTCTTATGAGCTATTGCCctctgagccaatggcttgttaattgcttggttcttgcaaaatgctttgcgcgctgtta
ttcaagtttctaccttcgTGGTTTTACTTGAGTGACGCTG

205: S.C. + S.C. ==> EU118165_CC1234

  PPC = -100.0%, Size = 120 bp, GC content = 44.2%
  FP: Tm = 59.7 (℃), ΔG = -22.9 (kcal/mol), 3'ΔG = -3.8 (kcal/mol)
  RP: Tm = 59.7 (℃), ΔG = -23.0 (kcal/mol), 3'ΔG = -2.9 (kcal/mol)
  Binding sites: 552(22/22) ... 671(22/22)


>>>S.C.
   1                    22
5' TGCGTTCTTATGAGCTATTGCC 3'
   ::::::::::::::::::::::                                                                671
5' TGCGTTCTTATGAGCTATTGCCctctgagccaatggcttgtt...tattcaggtttctaccttcgTGGTTTTACTTGAGTGACGCTG 3'
   552                                                              ::::::::::::::::::::::
                                                                 3' TGGTTTTACTTGAGTGACGCTG 5'
                                                                   22                    1
                                                                                      S.C.<<<

>205 S.C. + S.C. EU118165_CC1234
TGCGTTCTTATGAGCTATTGCCctctgagccaatggcttgttaattgcttggttcttgcaaaatgctttgtgcgctgtta
ttcaggtttctaccttcgTGGTTTTACTTGAGTGACGCTG

206: S.C. + S.C. ==> EU786015_CC3.16

  PPC = -100.0%, Size = 120 bp, GC content = 44.2%
  FP: Tm = 59.7 (℃), ΔG = -22.9 (kcal/mol), 3'ΔG = -3.8 (kcal/mol)
  RP: Tm = 59.7 (℃), ΔG = -23.0 (kcal/mol), 3'ΔG = -2.9 (kcal/mol)
  Binding sites: 499(22/22) ... 618(22/22)


>>>S.C.
   1                    22
5' TGCGTTCTTATGAGCTATTGCC 3'
   ::::::::::::::::::::::                                                                618
5' TGCGTTCTTATGAGCTATTGCCctctgagccaatggcttgtt...tattcaagtttctaccttcgTGGTTTTACTTGAGTGACGCTG 3'
   499                                                              ::::::::::::::::::::::
                                                                 3' TGGTTTTACTTGAGTGACGCTG 5'
                                                                   22                    1
                                                                                      S.C.<<<

>206 S.C. + S.C. EU786015_CC3.16
TGCGTTCTTATGAGCTATTGCCctctgagccaatggcttgttaattgcttggttcttgcaaaatgctttgcgcgctgtta
ttcaagtttctaccttcgTGGTTTTACTTGAGTGACGCTG

207: S.C. + S.C. ==> FJ461494_CC1.7

  PPC = -100.0%, Size = 120 bp, GC content = 45.0%
  FP: Tm = 59.7 (℃), ΔG = -22.9 (kcal/mol), 3'ΔG = -3.8 (kcal/mol)
  RP: Tm = 59.7 (℃), ΔG = -23.0 (kcal/mol), 3'ΔG = -2.9 (kcal/mol)
  Binding sites: 108(22/22) ... 227(22/22)


>>>S.C.
   1                    22
5' TGCGTTCTTATGAGCTATTGCC 3'
   ::::::::::::::::::::::                                                                227
5' TGCGTTCTTATGAGCTATTGCCctctgagccaatggcttgtt...tattcaggtttctaccttcgTGGTTTTACTTGAGTGACGCTG 3'
   108                                                              ::::::::::::::::::::::
                                                                 3' TGGTTTTACTTGAGTGACGCTG 5'
                                                                   22                    1
                                                                                      S.C.<<<

>207 S.C. + S.C. FJ461494_CC1.7
TGCGTTCTTATGAGCTATTGCCctctgagccaatggcttgttaattgcttggttcttgcaaaatgctttgcgcgctgtta
ttcaggtttctaccttcgTGGTTTTACTTGAGTGACGCTG

208: S.C. + S.C. ==> FJ461497_CC3.2

  PPC = -100.0%, Size = 120 bp, GC content = 44.2%
  FP: Tm = 59.7 (℃), ΔG = -22.9 (kcal/mol), 3'ΔG = -3.8 (kcal/mol)
  RP: Tm = 59.7 (℃), ΔG = -23.0 (kcal/mol), 3'ΔG = -2.9 (kcal/mol)
  Binding sites: 107(22/22) ... 226(22/22)


>>>S.C.
   1                    22
5' TGCGTTCTTATGAGCTATTGCC 3'
   ::::::::::::::::::::::                                                                226
5' TGCGTTCTTATGAGCTATTGCCctctgagccaatggcttgtt...tattcaagtttctaccttcgTGGTTTTACTTGAGTGACGCTG 3'
   107                                                              ::::::::::::::::::::::
                                                                 3' TGGTTTTACTTGAGTGACGCTG 5'
                                                                   22                    1
                                                                                      S.C.<<<

>208 S.C. + S.C. FJ461497_CC3.2
TGCGTTCTTATGAGCTATTGCCctctgagccaatggcttgttaattgcttggttcttgcaaaatgctttgcgcgctgtta
ttcaagtttctaccttcgTGGTTTTACTTGAGTGACGCTG

209: S.C. + S.C. ==> FJ461502_CC3.7

  PPC = -100.0%, Size = 120 bp, GC content = 44.2%
  FP: Tm = 59.7 (℃), ΔG = -22.9 (kcal/mol), 3'ΔG = -3.8 (kcal/mol)
  RP: Tm = 59.7 (℃), ΔG = -23.0 (kcal/mol), 3'ΔG = -2.9 (kcal/mol)
  Binding sites: 108(22/22) ... 227(22/22)


>>>S.C.
   1                    22
5' TGCGTTCTTATGAGCTATTGCC 3'
   ::::::::::::::::::::::                                                                227
5' TGCGTTCTTATGAGCTATTGCCctctgagccaatggcttgtt...tattcaagtttctaccttcgTGGTTTTACTTGAGTGACGCTG 3'
   108                                                              ::::::::::::::::::::::
                                                                 3' TGGTTTTACTTGAGTGACGCTG 5'
                                                                   22                    1
                                                                                      S.C.<<<

>209 S.C. + S.C. FJ461502_CC3.7
TGCGTTCTTATGAGCTATTGCCctctgagccaatggcttgttaattgcttggttcttgcaaaatgctttgcgcgctgtta
ttcaagtttctaccttcgTGGTTTTACTTGAGTGACGCTG

210: S.C. + S.C. ==> FJ461503_CC3.8

  PPC = -100.0%, Size = 120 bp, GC content = 43.3%
  FP: Tm = 59.7 (℃), ΔG = -22.9 (kcal/mol), 3'ΔG = -3.8 (kcal/mol)
  RP: Tm = 59.7 (℃), ΔG = -23.0 (kcal/mol), 3'ΔG = -2.9 (kcal/mol)
  Binding sites: 108(22/22) ... 227(22/22)


>>>S.C.
   1                    22
5' TGCGTTCTTATGAGCTATTGCC 3'
   ::::::::::::::::::::::                                                                227
5' TGCGTTCTTATGAGCTATTGCCctctgagccaatggcttgtt...tattcaagtttctatcttcgTGGTTTTACTTGAGTGACGCTG 3'
   108                                                              ::::::::::::::::::::::
                                                                 3' TGGTTTTACTTGAGTGACGCTG 5'
                                                                   22                    1
                                                                                      S.C.<<<

>210 S.C. + S.C. FJ461503_CC3.8
TGCGTTCTTATGAGCTATTGCCctctgagccaatggcttgttaattgcttggttcttgcaaaatgctttgcgcgctgtta
ttcaagtttctatcttcgTGGTTTTACTTGAGTGACGCTG

211: S.C. + S.C. ==> FJ461504_CC3.9

  PPC = -100.0%, Size = 120 bp, GC content = 43.3%
  FP: Tm = 59.7 (℃), ΔG = -22.9 (kcal/mol), 3'ΔG = -3.8 (kcal/mol)
  RP: Tm = 59.7 (℃), ΔG = -23.0 (kcal/mol), 3'ΔG = -2.9 (kcal/mol)
  Binding sites: 107(22/22) ... 226(22/22)


>>>S.C.
   1                    22
5' TGCGTTCTTATGAGCTATTGCC 3'
   ::::::::::::::::::::::                                                                226
5' TGCGTTCTTATGAGCTATTGCCctctgagccaatggcttgtt...tattcaagtttctatcttcgTGGTTTTACTTGAGTGACGCTG 3'
   107                                                              ::::::::::::::::::::::
                                                                 3' TGGTTTTACTTGAGTGACGCTG 5'
                                                                   22                    1
                                                                                      S.C.<<<

>211 S.C. + S.C. FJ461504_CC3.9
TGCGTTCTTATGAGCTATTGCCctctgagccaatggcttgttaattgcttggttcttgcaaaatgctttgcgcgctgtta
ttcaagtttctatcttcgTGGTTTTACTTGAGTGACGCTG

212: S.C. + S.C. ==> FJ461505_CC3.10

  PPC = -100.0%, Size = 120 bp, GC content = 44.2%
  FP: Tm = 59.7 (℃), ΔG = -22.9 (kcal/mol), 3'ΔG = -3.8 (kcal/mol)
  RP: Tm = 59.7 (℃), ΔG = -23.0 (kcal/mol), 3'ΔG = -2.9 (kcal/mol)
  Binding sites: 108(22/22) ... 227(22/22)


>>>S.C.
   1                    22
5' TGCGTTCTTATGAGCTATTGCC 3'
   ::::::::::::::::::::::                                                                227
5' TGCGTTCTTATGAGCTATTGCCctctgagccaatggcttgtt...tattcaagtttctaccttcgTGGTTTTACTTGAGTGACGCTG 3'
   108                                                              ::::::::::::::::::::::
                                                                 3' TGGTTTTACTTGAGTGACGCTG 5'
                                                                   22                    1
                                                                                      S.C.<<<

>212 S.C. + S.C. FJ461505_CC3.10
TGCGTTCTTATGAGCTATTGCCctctgagccaatggcttgttaattgcttggttcttgcaaaatgctttgcgcgctgtta
ttcaagtttctaccttcgTGGTTTTACTTGAGTGACGCTG

213: S.C. + S.C. ==> FJ461506_CC3.11

  PPC = -100.0%, Size = 120 bp, GC content = 44.2%
  FP: Tm = 59.7 (℃), ΔG = -22.9 (kcal/mol), 3'ΔG = -3.8 (kcal/mol)
  RP: Tm = 59.7 (℃), ΔG = -23.0 (kcal/mol), 3'ΔG = -2.9 (kcal/mol)
  Binding sites: 108(22/22) ... 227(22/22)


>>>S.C.
   1                    22
5' TGCGTTCTTATGAGCTATTGCC 3'
   ::::::::::::::::::::::                                                                227
5' TGCGTTCTTATGAGCTATTGCCctctgagccaatggcttgtt...tattcaagtttctaccttcgTGGTTTTACTTGAGTGACGCTG 3'
   108                                                              ::::::::::::::::::::::
                                                                 3' TGGTTTTACTTGAGTGACGCTG 5'
                                                                   22                    1
                                                                                      S.C.<<<

>213 S.C. + S.C. FJ461506_CC3.11
TGCGTTCTTATGAGCTATTGCCctctgagccaatggcttgttaattgcttggttcttgcaaaatgctttgcgcgctgtta
ttcaagtttctaccttcgTGGTTTTACTTGAGTGACGCTG

214: S.C. + S.C. ==> FJ461507_CC3.12

  PPC = -100.0%, Size = 120 bp, GC content = 45.0%
  FP: Tm = 59.7 (℃), ΔG = -22.9 (kcal/mol), 3'ΔG = -3.8 (kcal/mol)
  RP: Tm = 59.7 (℃), ΔG = -23.0 (kcal/mol), 3'ΔG = -2.9 (kcal/mol)
  Binding sites: 108(22/22) ... 227(22/22)


>>>S.C.
   1                    22
5' TGCGTTCTTATGAGCTATTGCC 3'
   ::::::::::::::::::::::                                                                227
5' TGCGTTCTTATGAGCTATTGCCctctgagccaatggcttgtg...tattcaagtttctaccttcgTGGTTTTACTTGAGTGACGCTG 3'
   108                                                              ::::::::::::::::::::::
                                                                 3' TGGTTTTACTTGAGTGACGCTG 5'
                                                                   22                    1
                                                                                      S.C.<<<

>214 S.C. + S.C. FJ461507_CC3.12
TGCGTTCTTATGAGCTATTGCCctctgagccaatggcttgtgaattgcttggttcttgcaaaatgctttgcgcgctgtta
ttcaagtttctaccttcgTGGTTTTACTTGAGTGACGCTG

215: S.C. + S.C. ==> FJ461510_CC15.3

  PPC = -100.0%, Size = 120 bp, GC content = 44.2%
  FP: Tm = 59.7 (℃), ΔG = -22.9 (kcal/mol), 3'ΔG = -3.8 (kcal/mol)
  RP: Tm = 59.7 (℃), ΔG = -23.0 (kcal/mol), 3'ΔG = -2.9 (kcal/mol)
  Binding sites: 108(22/22) ... 227(22/22)


>>>S.C.
   1                    22
5' TGCGTTCTTATGAGCTATTGCC 3'
   ::::::::::::::::::::::                                                                227
5' TGCGTTCTTATGAGCTATTGCCttctgcgccaatggcttgtt...tattcaagtttctaccttcgTGGTTTTACTTGAGTGACGCTG 3'
   108                                                              ::::::::::::::::::::::
                                                                 3' TGGTTTTACTTGAGTGACGCTG 5'
                                                                   22                    1
                                                                                      S.C.<<<

>215 S.C. + S.C. FJ461510_CC15.3
TGCGTTCTTATGAGCTATTGCCttctgcgccaatggcttgttaattgcttggttcttgcaaaatgctttgcgcgctgtta
ttcaagtttctaccttcgTGGTTTTACTTGAGTGACGCTG

216: S.C. + S.C. ==> FJ461511_CC15.4

  PPC = -100.0%, Size = 120 bp, GC content = 44.2%
  FP: Tm = 59.7 (℃), ΔG = -22.9 (kcal/mol), 3'ΔG = -3.8 (kcal/mol)
  RP: Tm = 59.7 (℃), ΔG = -23.0 (kcal/mol), 3'ΔG = -2.9 (kcal/mol)
  Binding sites: 108(22/22) ... 227(22/22)


>>>S.C.
   1                    22
5' TGCGTTCTTATGAGCTATTGCC 3'
   ::::::::::::::::::::::                                                                227
5' TGCGTTCTTATGAGCTATTGCCttctgcgccaatggcttgtt...tattcaagtttctaccttcgTGGTTTTACTTGAGTGACGCTG 3'
   108                                                              ::::::::::::::::::::::
                                                                 3' TGGTTTTACTTGAGTGACGCTG 5'
                                                                   22                    1
                                                                                      S.C.<<<

>216 S.C. + S.C. FJ461511_CC15.4
TGCGTTCTTATGAGCTATTGCCttctgcgccaatggcttgttaattgcttggttcttgcaaaatgctttgcgcgctgtta
ttcaagtttctaccttcgTGGTTTTACTTGAGTGACGCTG

217: S.C. + S.C. ==> FJ461512_CC15.5

  PPC = -100.0%, Size = 120 bp, GC content = 44.2%
  FP: Tm = 59.7 (℃), ΔG = -22.9 (kcal/mol), 3'ΔG = -3.8 (kcal/mol)
  RP: Tm = 59.7 (℃), ΔG = -23.0 (kcal/mol), 3'ΔG = -2.9 (kcal/mol)
  Binding sites: 108(22/22) ... 227(22/22)


>>>S.C.
   1                    22
5' TGCGTTCTTATGAGCTATTGCC 3'
   ::::::::::::::::::::::                                                                227
5' TGCGTTCTTATGAGCTATTGCCttctgcgccaatggcttgtt...tattcaagtttctaccttcgTGGTTTTACTTGAGTGACGCTG 3'
   108                                                              ::::::::::::::::::::::
                                                                 3' TGGTTTTACTTGAGTGACGCTG 5'
                                                                   22                    1
                                                                                      S.C.<<<

>217 S.C. + S.C. FJ461512_CC15.5
TGCGTTCTTATGAGCTATTGCCttctgcgccaatggcttgttaattgcttggttcttgcaaaatgctttgcgcgctgtta
ttcaagtttctaccttcgTGGTTTTACTTGAGTGACGCTG

218: S.C. + S.C. ==> FJ461514_CC21.12

  PPC = -100.0%, Size = 120 bp, GC content = 44.2%
  FP: Tm = 59.7 (℃), ΔG = -22.9 (kcal/mol), 3'ΔG = -3.8 (kcal/mol)
  RP: Tm = 59.7 (℃), ΔG = -23.0 (kcal/mol), 3'ΔG = -2.9 (kcal/mol)
  Binding sites: 101(22/22) ... 220(22/22)


>>>S.C.
   1                    22
5' TGCGTTCTTATGAGCTATTGCC 3'
   ::::::::::::::::::::::                                                                220
5' TGCGTTCTTATGAGCTATTGCCctctgagccaatggcttgtt...tattcaagtttctaccttcgTGGTTTTACTTGAGTGACGCTG 3'
   101                                                              ::::::::::::::::::::::
                                                                 3' TGGTTTTACTTGAGTGACGCTG 5'
                                                                   22                    1
                                                                                      S.C.<<<

>218 S.C. + S.C. FJ461514_CC21.12
TGCGTTCTTATGAGCTATTGCCctctgagccaatggcttgttaattgcttggttcttgcaaaatgctttgcgcgctgtta
ttcaagtttctaccttcgTGGTTTTACTTGAGTGACGCTG

219: S.C. + S.C. ==> FJ461515_CC21.13

  PPC = -100.0%, Size = 120 bp, GC content = 44.2%
  FP: Tm = 59.7 (℃), ΔG = -22.9 (kcal/mol), 3'ΔG = -3.8 (kcal/mol)
  RP: Tm = 59.7 (℃), ΔG = -23.0 (kcal/mol), 3'ΔG = -2.9 (kcal/mol)
  Binding sites: 101(22/22) ... 220(22/22)


>>>S.C.
   1                    22
5' TGCGTTCTTATGAGCTATTGCC 3'
   ::::::::::::::::::::::                                                                220
5' TGCGTTCTTATGAGCTATTGCCctctgagccaatggcttgtt...tattcaagtttctaccttcgTGGTTTTACTTGAGTGACGCTG 3'
   101                                                              ::::::::::::::::::::::
                                                                 3' TGGTTTTACTTGAGTGACGCTG 5'
                                                                   22                    1
                                                                                      S.C.<<<

>219 S.C. + S.C. FJ461515_CC21.13
TGCGTTCTTATGAGCTATTGCCctctgagccaatggcttgttaattgcttggttcttgcaaaatgctttgcgcgctgtta
ttcaagtttctaccttcgTGGTTTTACTTGAGTGACGCTG

220: S.C. + S.C. ==> FJ461516_CC21.14

  PPC = -100.0%, Size = 120 bp, GC content = 44.2%
  FP: Tm = 59.7 (℃), ΔG = -22.9 (kcal/mol), 3'ΔG = -3.8 (kcal/mol)
  RP: Tm = 59.7 (℃), ΔG = -23.0 (kcal/mol), 3'ΔG = -2.9 (kcal/mol)
  Binding sites: 101(22/22) ... 220(22/22)


>>>S.C.
   1                    22
5' TGCGTTCTTATGAGCTATTGCC 3'
   ::::::::::::::::::::::                                                                220
5' TGCGTTCTTATGAGCTATTGCCctctgagccaatggcttgtt...tattcaagtttctaccttcgTGGTTTTACTTGAGTGACGCTG 3'
   101                                                              ::::::::::::::::::::::
                                                                 3' TGGTTTTACTTGAGTGACGCTG 5'
                                                                   22                    1
                                                                                      S.C.<<<

>220 S.C. + S.C. FJ461516_CC21.14
TGCGTTCTTATGAGCTATTGCCctctgagccaatggcttgttaattgcttggttcttgcaaaatgctttgcgcgctgtta
ttcaagtttctaccttcgTGGTTTTACTTGAGTGACGCTG

221: S.C. + S.C. ==> FJ461522_CC45.3

  PPC = -100.0%, Size = 120 bp, GC content = 45.8%
  FP: Tm = 59.7 (℃), ΔG = -22.9 (kcal/mol), 3'ΔG = -3.8 (kcal/mol)
  RP: Tm = 59.7 (℃), ΔG = -23.0 (kcal/mol), 3'ΔG = -2.9 (kcal/mol)
  Binding sites: 108(22/22) ... 227(22/22)


>>>S.C.
   1                    22
5' TGCGTTCTTATGAGCTATTGCC 3'
   ::::::::::::::::::::::                                                                227
5' TGCGTTCTTATGAGCTATTGCCctctgagccaatggcttgtg...tattcaggtttctaccttcgTGGTTTTACTTGAGTGACGCTG 3'
   108                                                              ::::::::::::::::::::::
                                                                 3' TGGTTTTACTTGAGTGACGCTG 5'
                                                                   22                    1
                                                                                      S.C.<<<

>221 S.C. + S.C. FJ461522_CC45.3
TGCGTTCTTATGAGCTATTGCCctctgagccaatggcttgtgaattgcttggttcttgcaaaatgctttgcgcgctgtta
ttcaggtttctaccttcgTGGTTTTACTTGAGTGACGCTG

222: S.C. + S.C. ==> FJ919243_CC1_v1a

  PPC = -100.0%, Size = 120 bp, GC content = 45.0%
  FP: Tm = 59.7 (℃), ΔG = -22.9 (kcal/mol), 3'ΔG = -3.8 (kcal/mol)
  RP: Tm = 59.7 (℃), ΔG = -23.0 (kcal/mol), 3'ΔG = -2.9 (kcal/mol)
  Binding sites: 108(22/22) ... 227(22/22)


>>>S.C.
   1                    22
5' TGCGTTCTTATGAGCTATTGCC 3'
   ::::::::::::::::::::::                                                                227
5' TGCGTTCTTATGAGCTATTGCCctctgagccaatggcttgtt...tattcaggtttctaccttcgTGGTTTTACTTGAGTGACGCTG 3'
   108                                                              ::::::::::::::::::::::
                                                                 3' TGGTTTTACTTGAGTGACGCTG 5'
                                                                   22                    1
                                                                                      S.C.<<<

>222 S.C. + S.C. FJ919243_CC1_v1a
TGCGTTCTTATGAGCTATTGCCctctgagccaatggcttgttaattgcttggttcttgcaaaatgctttgcgcgctgtta
ttcaggtttctaccttcgTGGTTTTACTTGAGTGACGCTG

223: S.C. + S.C. ==> HQ630873_CC21.6

  PPC = -100.0%, Size = 120 bp, GC content = 44.2%
  FP: Tm = 59.7 (℃), ΔG = -22.9 (kcal/mol), 3'ΔG = -3.8 (kcal/mol)
  RP: Tm = 59.7 (℃), ΔG = -23.0 (kcal/mol), 3'ΔG = -2.9 (kcal/mol)
  Binding sites: 101(22/22) ... 220(22/22)


>>>S.C.
   1                    22
5' TGCGTTCTTATGAGCTATTGCC 3'
   ::::::::::::::::::::::                                                                220
5' TGCGTTCTTATGAGCTATTGCCctctgagccaatggcttgtt...tattcaagtttctaccttcgTGGTTTTACTTGAGTGACGCTG 3'
   101                                                              ::::::::::::::::::::::
                                                                 3' TGGTTTTACTTGAGTGACGCTG 5'
                                                                   22                    1
                                                                                      S.C.<<<

>223 S.C. + S.C. HQ630873_CC21.6
TGCGTTCTTATGAGCTATTGCCctctgagccaatggcttgttaattgcttggttcttgcaaaatgctttgcgcgctgtta
ttcaagtttctaccttcgTGGTTTTACTTGAGTGACGCTG

224: S.C. + S.C. ==> JF320826_CC131

  PPC = -100.0%, Size = 120 bp, GC content = 44.2%
  FP: Tm = 59.7 (℃), ΔG = -22.9 (kcal/mol), 3'ΔG = -3.8 (kcal/mol)
  RP: Tm = 59.7 (℃), ΔG = -23.0 (kcal/mol), 3'ΔG = -2.9 (kcal/mol)
  Binding sites: 108(22/22) ... 227(22/22)


>>>S.C.
   1                    22
5' TGCGTTCTTATGAGCTATTGCC 3'
   ::::::::::::::::::::::                                                                227
5' TGCGTTCTTATGAGCTATTGCCctctgagccaatggcttgtt...tattcaagtttctaccttcgTGGTTTTACTTGAGTGACGCTG 3'
   108                                                              ::::::::::::::::::::::
                                                                 3' TGGTTTTACTTGAGTGACGCTG 5'
                                                                   22                    1
                                                                                      S.C.<<<

>224 S.C. + S.C. JF320826_CC131
TGCGTTCTTATGAGCTATTGCCctctgagccaatggcttgttaattgcttggttcttgcaaaatgctttgcgcgctgtta
ttcaagtttctaccttcgTGGTTTTACTTGAGTGACGCTG

225: S.C. + S.C. ==> JF683322_CC17.1

  PPC = -100.0%, Size = 120 bp, GC content = 43.3%
  FP: Tm = 59.7 (℃), ΔG = -22.9 (kcal/mol), 3'ΔG = -3.8 (kcal/mol)
  RP: Tm = 59.7 (℃), ΔG = -23.0 (kcal/mol), 3'ΔG = -2.9 (kcal/mol)
  Binding sites: 101(22/22) ... 220(22/22)


>>>S.C.
   1                    22
5' TGCGTTCTTATGAGCTATTGCC 3'
   ::::::::::::::::::::::                                                                220
5' TGCGTTCTTATGAGCTATTGCCctctgaaccaatggcttgtt...tattcaagtttctaccttcgTGGTTTTACTTGAGTGACGCTG 3'
   101                                                              ::::::::::::::::::::::
                                                                 3' TGGTTTTACTTGAGTGACGCTG 5'
                                                                   22                    1
                                                                                      S.C.<<<

>225 S.C. + S.C. JF683322_CC17.1
TGCGTTCTTATGAGCTATTGCCctctgaaccaatggcttgttaattgcttggttcttgcaaaatgctttgcgcgctgtta
ttcaagtttctaccttcgTGGTTTTACTTGAGTGACGCTG

226: S.C. + S.C. ==> JF683324_CC21.2

  PPC = -100.0%, Size = 120 bp, GC content = 45.0%
  FP: Tm = 59.7 (℃), ΔG = -22.9 (kcal/mol), 3'ΔG = -3.8 (kcal/mol)
  RP: Tm = 59.7 (℃), ΔG = -23.0 (kcal/mol), 3'ΔG = -2.9 (kcal/mol)
  Binding sites: 101(22/22) ... 220(22/22)


>>>S.C.
   1                    22
5' TGCGTTCTTATGAGCTATTGCC 3'
   ::::::::::::::::::::::                                                                220
5' TGCGTTCTTATGAGCTATTGCCctctgagccaagggcttgtt...tattcaagtttctaccttcgTGGTTTTACTTGAGTGACGCTG 3'
   101                                                              ::::::::::::::::::::::
                                                                 3' TGGTTTTACTTGAGTGACGCTG 5'
                                                                   22                    1
                                                                                      S.C.<<<

>226 S.C. + S.C. JF683324_CC21.2
TGCGTTCTTATGAGCTATTGCCctctgagccaagggcttgttaattgcttggttcttgcaaaatgctttgcgcgctgtta
ttcaagtttctaccttcgTGGTTTTACTTGAGTGACGCTG

227: S.C. + S.C. ==> JF683325_CC21.3

  PPC = -100.0%, Size = 120 bp, GC content = 43.3%
  FP: Tm = 59.7 (℃), ΔG = -22.9 (kcal/mol), 3'ΔG = -3.8 (kcal/mol)
  RP: Tm = 59.7 (℃), ΔG = -23.0 (kcal/mol), 3'ΔG = -2.9 (kcal/mol)
  Binding sites: 101(22/22) ... 220(22/22)


>>>S.C.
   1                    22
5' TGCGTTCTTATGAGCTATTGCC 3'
   ::::::::::::::::::::::                                                                220
5' TGCGTTCTTATGAGCTATTGCCctctgagccaatggcttgtt...tattcaagtttctaccttcgTGGTTTTACTTGAGTGACGCTG 3'
   101                                                              ::::::::::::::::::::::
                                                                 3' TGGTTTTACTTGAGTGACGCTG 5'
                                                                   22                    1
                                                                                      S.C.<<<

>227 S.C. + S.C. JF683325_CC21.3
TGCGTTCTTATGAGCTATTGCCctctgagccaatggcttgttaattgcttggttcttgcaaaatactttgcgcgctgtta
ttcaagtttctaccttcgTGGTTTTACTTGAGTGACGCTG

228: S.C. + S.C. ==> JF683327_CC21.5

  PPC = -100.0%, Size = 120 bp, GC content = 44.2%
  FP: Tm = 59.7 (℃), ΔG = -22.9 (kcal/mol), 3'ΔG = -3.8 (kcal/mol)
  RP: Tm = 59.7 (℃), ΔG = -23.0 (kcal/mol), 3'ΔG = -2.9 (kcal/mol)
  Binding sites: 101(22/22) ... 220(22/22)


>>>S.C.
   1                    22
5' TGCGTTCTTATGAGCTATTGCC 3'
   ::::::::::::::::::::::                                                                220
5' TGCGTTCTTATGAGCTATTGCCctctgagccaatggcttgtt...tattcaagtttctaccttcgTGGTTTTACTTGAGTGACGCTG 3'
   101                                                              ::::::::::::::::::::::
                                                                 3' TGGTTTTACTTGAGTGACGCTG 5'
                                                                   22                    1
                                                                                      S.C.<<<

>228 S.C. + S.C. JF683327_CC21.5
TGCGTTCTTATGAGCTATTGCCctctgagccaatggcttgttaattgcttggttcttgcaaaatgctttgcgcgctgtta
ttcaagtttctaccttcgTGGTTTTACTTGAGTGACGCTG

229: S.C. + S.C. ==> JF683328_CC21.7

  PPC = -100.0%, Size = 120 bp, GC content = 43.3%
  FP: Tm = 59.7 (℃), ΔG = -22.9 (kcal/mol), 3'ΔG = -3.8 (kcal/mol)
  RP: Tm = 59.7 (℃), ΔG = -23.0 (kcal/mol), 3'ΔG = -2.9 (kcal/mol)
  Binding sites: 101(22/22) ... 220(22/22)


>>>S.C.
   1                    22
5' TGCGTTCTTATGAGCTATTGCC 3'
   ::::::::::::::::::::::                                                                220
5' TGCGTTCTTATGAGCTATTGCCctctgagccaatggcttgtt...tattcaagtttctaccttcgTGGTTTTACTTGAGTGACGCTG 3'
   101                                                              ::::::::::::::::::::::
                                                                 3' TGGTTTTACTTGAGTGACGCTG 5'
                                                                   22                    1
                                                                                      S.C.<<<

>229 S.C. + S.C. JF683328_CC21.7
TGCGTTCTTATGAGCTATTGCCctctgagccaatggcttgttaattgcttggttcttgcaaaatgctttgcgctctgtta
ttcaagtttctaccttcgTGGTTTTACTTGAGTGACGCTG

230: S.C. + S.C. ==> KC597692_CC17.22

  PPC = -100.0%, Size = 120 bp, GC content = 44.2%
  FP: Tm = 59.7 (℃), ΔG = -22.9 (kcal/mol), 3'ΔG = -3.8 (kcal/mol)
  RP: Tm = 59.7 (℃), ΔG = -23.0 (kcal/mol), 3'ΔG = -2.9 (kcal/mol)
  Binding sites: 101(22/22) ... 220(22/22)


>>>S.C.
   1                    22
5' TGCGTTCTTATGAGCTATTGCC 3'
   ::::::::::::::::::::::                                                                220
5' TGCGTTCTTATGAGCTATTGCCctctgagccaagggcttgtt...tattcaagtttctaccttccTGGTTTTACTTGAGTGACGCTG 3'
   101                                                              ::::::::::::::::::::::
                                                                 3' TGGTTTTACTTGAGTGACGCTG 5'
                                                                   22                    1
                                                                                      S.C.<<<

>230 S.C. + S.C. KC597692_CC17.22
TGCGTTCTTATGAGCTATTGCCctctgagccaagggcttgttaattgcttggtttttgcaaaatgctttgcgcgctgtta
ttcaagtttctaccttccTGGTTTTACTTGAGTGACGCTG

231: S.C. + S.C. ==> OSC_ITS_1

  PPC = -100.0%, Size = 120 bp, GC content = 45.8%
  FP: Tm = 59.7 (℃), ΔG = -22.9 (kcal/mol), 3'ΔG = -3.8 (kcal/mol)
  RP: Tm = 59.7 (℃), ΔG = -23.0 (kcal/mol), 3'ΔG = -2.9 (kcal/mol)
  Binding sites: 461(22/22) ... 580(22/22)


>>>S.C.
   1                    22
5' TGCGTTCTTATGAGCTATTGCC 3'
   ::::::::::::::::::::::                                                                580
5' TGCGTTCTTATGAGCTATTGCCctctgagccaatggcttgtt...tattcaggtttctaccttcgTGGTTTTACTTGAGTGACGCTG 3'
   461                                                              ::::::::::::::::::::::
                                                                 3' TGGTTTTACTTGAGTGACGCTG 5'
                                                                   22                    1
                                                                                      S.C.<<<

>231 S.C. + S.C. OSC_ITS_1
TGCGTTCTTATGAGCTATTGCCctctgagccaatggcttgttaattgcttggttcttgcaaaatgctttgcgcgctgcta
ttcaggtttctaccttcgTGGTTTTACTTGAGTGACGCTG

232: S.C. + S.C. ==> EU074949_CC1223

  PPC = -100.0%, Size = 119 bp, GC content = 44.5%
  FP: Tm = 59.7 (℃), ΔG = -22.9 (kcal/mol), 3'ΔG = -3.8 (kcal/mol)
  RP: Tm = 59.7 (℃), ΔG = -23.0 (kcal/mol), 3'ΔG = -2.9 (kcal/mol)
  Binding sites: 109(22/22) ... 227(22/22)


>>>S.C.
   1                    22
5' TGCGTTCTTATGAGCTATTGCC 3'
   ::::::::::::::::::::::                                                                227
5' TGCGTTCTTATGAGCTATTGCCctctagccaatggcttgtta...tattcaggtttctaccttcgTGGTTTTACTTGAGTGACGCTG 3'
   109                                                              ::::::::::::::::::::::
                                                                 3' TGGTTTTACTTGAGTGACGCTG 5'
                                                                   22                    1
                                                                                      S.C.<<<

>232 S.C. + S.C. EU074949_CC1223
TGCGTTCTTATGAGCTATTGCCctctagccaatggcttgttaattgcttggttcttgcaaaatgctttgcgcgctgttat
tcaggtttctaccttcgTGGTTTTACTTGAGTGACGCTG

233: S.C. + S.C. ==> FJ529649_CC3.15

  PPC = -100.0%, Size = 119 bp, GC content = 44.5%
  FP: Tm = 59.7 (℃), ΔG = -22.9 (kcal/mol), 3'ΔG = -3.8 (kcal/mol)
  RP: Tm = 59.7 (℃), ΔG = -23.0 (kcal/mol), 3'ΔG = -2.9 (kcal/mol)
  Binding sites: 108(22/22) ... 226(22/22)


>>>S.C.
   1                    22
5' TGCGTTCTTATGAGCTATTGCC 3'
   ::::::::::::::::::::::                                                                226
5' TGCGTTCTTATGAGCTATTGCCctctgagccaatggcttgtt...tattcaagtttctaccttcgTGGTTTTACTTGAGTGACGCTG 3'
   108                                                              ::::::::::::::::::::::
                                                                 3' TGGTTTTACTTGAGTGACGCTG 5'
                                                                   22                    1
                                                                                      S.C.<<<

>233 S.C. + S.C. FJ529649_CC3.15
TGCGTTCTTATGAGCTATTGCCctctgagccaatggcttgttaattgctggttcttgcaaaatgctttgcgcgctgttat
tcaagtttctaccttcgTGGTTTTACTTGAGTGACGCTG

234: S.C. + S.C. ==> JF683321_CC3.1

  PPC = -100.0%, Size = 119 bp, GC content = 44.5%
  FP: Tm = 59.7 (℃), ΔG = -22.9 (kcal/mol), 3'ΔG = -3.8 (kcal/mol)
  RP: Tm = 59.7 (℃), ΔG = -23.0 (kcal/mol), 3'ΔG = -2.9 (kcal/mol)
  Binding sites: 108(22/22) ... 226(22/22)


>>>S.C.
   1                    22
5' TGCGTTCTTATGAGCTATTGCC 3'
   ::::::::::::::::::::::                                                                226
5' TGCGTTCTTATGAGCTATTGCCctctgagccaatggcttgtt...ttattcaagttctaccttcgTGGTTTTACTTGAGTGACGCTG 3'
   108                                                              ::::::::::::::::::::::
                                                                 3' TGGTTTTACTTGAGTGACGCTG 5'
                                                                   22                    1
                                                                                      S.C.<<<

>234 S.C. + S.C. JF683321_CC3.1
TGCGTTCTTATGAGCTATTGCCctctgagccaatggcttgttaattgcttggttcttgcaaaatgctttgcgcgctgtta
ttcaagttctaccttcgTGGTTTTACTTGAGTGACGCTG

235: S.C. + S.C. ==> AY765411_CC76

  PPC = -100.0%, Size = 118 bp, GC content = 43.2%
  FP: Tm = 59.7 (℃), ΔG = -22.9 (kcal/mol), 3'ΔG = -3.8 (kcal/mol)
  RP: Tm = 59.7 (℃), ΔG = -23.0 (kcal/mol), 3'ΔG = -2.9 (kcal/mol)
  Binding sites: 108(22/22) ... 225(22/22)


>>>S.C.
   1                    22
5' TGCGTTCTTATGAGCTATTGCC 3'
   ::::::::::::::::::::::                                                                225
5' TGCGTTCTTATGAGCTATTGCCctctgagctaatggcttgtt...tattcaagtttctaccttcgTGGTTTTACTTGAGTGACGCTG 3'
   108                                                              ::::::::::::::::::::::
                                                                 3' TGGTTTTACTTGAGTGACGCTG 5'
                                                                   22                    1
                                                                                      S.C.<<<

>235 S.C. + S.C. AY765411_CC76
TGCGTTCTTATGAGCTATTGCCctctgagctaatggcttgttaattgcttggtcttgcaaaatgctttgcgcgctttatt
caagtttctaccttcgTGGTTTTACTTGAGTGACGCTG

236: S.C. + S.C. ==> DQ335300_CC1034

  PPC = -100.0%, Size = 116 bp, GC content = 43.1%
  FP: Tm = 59.7 (℃), ΔG = -22.9 (kcal/mol), 3'ΔG = -3.8 (kcal/mol)
  RP: Tm = 59.7 (℃), ΔG = -23.0 (kcal/mol), 3'ΔG = -2.9 (kcal/mol)
  Binding sites: 509(22/22) ... 624(22/22)


>>>S.C.
   1                    22
5' TGCGTTCTTATGAGCTATTGCC 3'
   ::::::::::::::::::::::                                                                624
5' TGCGTTCTTATGAGCTATTGCCctctgaatggcttgttaatt...tattcaagtttctaccttcgTGGTTTTACTTGAGTGACGCTG 3'
   509                                                              ::::::::::::::::::::::
                                                                 3' TGGTTTTACTTGAGTGACGCTG 5'
                                                                   22                    1
                                                                                      S.C.<<<

>236 S.C. + S.C. DQ335300_CC1034
TGCGTTCTTATGAGCTATTGCCctctgaatggcttgttaattgcttggttcttgcaaaatgctttgcgcgctgttattca
agtttctaccttcgTGGTTTTACTTGAGTGACGCTG

237: S.C. + S.C. ==> AY765407_CC72

  PPC = -100.0%, Size = 115 bp, GC content = 44.3%
  FP: Tm = 59.7 (℃), ΔG = -22.9 (kcal/mol), 3'ΔG = -3.8 (kcal/mol)
  RP: Tm = 59.7 (℃), ΔG = -23.0 (kcal/mol), 3'ΔG = -2.9 (kcal/mol)
  Binding sites: 108(22/22) ... 222(22/22)


>>>S.C.
   1                    22
5' TGCGTTCTTATGAGCTATTGCC 3'
   ::::::::::::::::::::::                                                                222
5' TGCGTTCTTATGAGCTATTGCCctccaatggcttgttaattg...tattcaggtttctaccttcgTGGTTTTACTTGAGTGACGCTG 3'
   108                                                              ::::::::::::::::::::::
                                                                 3' TGGTTTTACTTGAGTGACGCTG 5'
                                                                   22                    1
                                                                                      S.C.<<<

>237 S.C. + S.C. AY765407_CC72
TGCGTTCTTATGAGCTATTGCCctccaatggcttgttaattgcttggttcttgcaaaatgctttgcgcgctgttattcag
gtttctaccttcgTGGTTTTACTTGAGTGACGCTG

238: S.C. + S.C. ==> AY258483_CC38a

  PPC = -77.4%, Size = 121 bp, GC content = 43.8%
  FP: Tm = 51.6 (℃), ΔG = -17.7 (kcal/mol), 3'ΔG = -3.8 (kcal/mol)
  RP: Tm = 59.7 (℃), ΔG = -23.0 (kcal/mol), 3'ΔG = -2.9 (kcal/mol)
  Binding sites: 111(19/22) ... 228(22/22)


>>>S.C.
   1  4                 22
5' tgcGTTCTTATGAGCTATTGCC 3'
      :::::::::::::::::::                                                                228
   5' GTTCTTATGAGCTATTGCCctctgagccaatggcttgtt...attcaagtttctaccctttgTGGTTTTACTTGAGTGACGCTG 3'
      111                                                           ::::::::::::::::::::::
                                                                 3' TGGTTTTACTTGAGTGACGCTG 5'
                                                                   22                    1
                                                                                      S.C.<<<

>238 S.C. + S.C. AY258483_CC38a
tgcGTTCTTATGAGCTATTGCCctctgagccaatggcttgttaattgcttggttcttgcaaaatgctttgcgcgctgtta
ttcaagtttctaccctttgTGGTTTTACTTGAGTGACGCTG

239: S.C. + S.C. ==> AF499797_CC7

  PPC = -77.4%, Size = 120 bp, GC content = 44.2%
  FP: Tm = 51.6 (℃), ΔG = -17.7 (kcal/mol), 3'ΔG = -3.8 (kcal/mol)
  RP: Tm = 59.7 (℃), ΔG = -23.0 (kcal/mol), 3'ΔG = -2.9 (kcal/mol)
  Binding sites: 111(19/22) ... 227(22/22)


>>>S.C.
   1  4                 22
5' tgcGTTCTTATGAGCTATTGCC 3'
      :::::::::::::::::::                                                                227
   5' GTTCTTATGAGCTATTGCCctctgagccaatggcttgtt...tattcaagtttctaccttcgTGGTTTTACTTGAGTGACGCTG 3'
      111                                                           ::::::::::::::::::::::
                                                                 3' TGGTTTTACTTGAGTGACGCTG 5'
                                                                   22                    1
                                                                                      S.C.<<<

>239 S.C. + S.C. AF499797_CC7
tgcGTTCTTATGAGCTATTGCCctctgagccaatggcttgttaattgcttggttcttgcaaaatgctttgcgcgctgtta
ttcaagtttctaccttcgTGGTTTTACTTGAGTGACGCTG

240: S.C. + S.C. ==> AF499801_CC12

  PPC = -77.4%, Size = 120 bp, GC content = 44.2%
  FP: Tm = 51.6 (℃), ΔG = -17.7 (kcal/mol), 3'ΔG = -3.8 (kcal/mol)
  RP: Tm = 59.7 (℃), ΔG = -23.0 (kcal/mol), 3'ΔG = -2.9 (kcal/mol)
  Binding sites: 113(19/22) ... 229(22/22)


>>>S.C.
   1  4                 22
5' tgcGTTCTTATGAGCTATTGCC 3'
      :::::::::::::::::::                                                                229
   5' GTTCTTATGAGCTATTGCCctctgagccaatggcttgtt...tattcaagtttctaccttcgTGGTTTTACTTGAGTGACGCTG 3'
      113                                                           ::::::::::::::::::::::
                                                                 3' TGGTTTTACTTGAGTGACGCTG 5'
                                                                   22                    1
                                                                                      S.C.<<<

>240 S.C. + S.C. AF499801_CC12
tgcGTTCTTATGAGCTATTGCCctctgagccaatggcttgttaattgcttggttcttgcaaaatgctttgcgcgctgtta
ttcaagtttctaccttcgTGGTTTTACTTGAGTGACGCTG

241: S.C. + S.C. ==> AY258473_CC1h

  PPC = -77.4%, Size = 120 bp, GC content = 45.0%
  FP: Tm = 51.6 (℃), ΔG = -17.7 (kcal/mol), 3'ΔG = -3.8 (kcal/mol)
  RP: Tm = 59.7 (℃), ΔG = -23.0 (kcal/mol), 3'ΔG = -2.9 (kcal/mol)
  Binding sites: 111(19/22) ... 227(22/22)


>>>S.C.
   1  4                 22
5' tgcGTTCTTATGAGCTATTGCC 3'
      :::::::::::::::::::                                                                227
   5' GTTCTTATGAGCTATTGCCctctgagccaatggcttgtt...tattcaggtttctaccttcgTGGTTTTACTTGAGTGACGCTG 3'
      111                                                           ::::::::::::::::::::::
                                                                 3' TGGTTTTACTTGAGTGACGCTG 5'
                                                                   22                    1
                                                                                      S.C.<<<

>241 S.C. + S.C. AY258473_CC1h
tgcGTTCTTATGAGCTATTGCCctctgagccaatggcttgttaattgcttggttcttgcaaaatgctttgcgcgctgtta
ttcaggtttctaccttcgTGGTTTTACTTGAGTGACGCTG

242: S.C. + S.C. ==> AY258482_CC38

  PPC = -77.4%, Size = 120 bp, GC content = 44.2%
  FP: Tm = 51.6 (℃), ΔG = -17.7 (kcal/mol), 3'ΔG = -3.8 (kcal/mol)
  RP: Tm = 59.7 (℃), ΔG = -23.0 (kcal/mol), 3'ΔG = -2.9 (kcal/mol)
  Binding sites: 111(19/22) ... 227(22/22)


>>>S.C.
   1  4                 22
5' tgcGTTCTTATGAGCTATTGCC 3'
      :::::::::::::::::::                                                                227
   5' GTTCTTATGAGCTATTGCCctctgagccaatggcttgtt...tattcaagtttctaccttcgTGGTTTTACTTGAGTGACGCTG 3'
      111                                                           ::::::::::::::::::::::
                                                                 3' TGGTTTTACTTGAGTGACGCTG 5'
                                                                   22                    1
                                                                                      S.C.<<<

>242 S.C. + S.C. AY258482_CC38
tgcGTTCTTATGAGCTATTGCCctctgagccaatggcttgttaattgcttggttcttgcaaaatgctttgcgcgctgtta
ttcaagtttctaccttcgTGGTTTTACTTGAGTGACGCTG

243: S.C. + S.C. ==> AY589768_CC64

  PPC = -77.4%, Size = 120 bp, GC content = 42.5%
  FP: Tm = 51.6 (℃), ΔG = -17.7 (kcal/mol), 3'ΔG = -3.8 (kcal/mol)
  RP: Tm = 59.7 (℃), ΔG = -23.0 (kcal/mol), 3'ΔG = -2.9 (kcal/mol)
  Binding sites: 111(19/22) ... 227(22/22)


>>>S.C.
   1  4                 22
5' tgcGTTCTTATGAGCTATTGCC 3'
      :::::::::::::::::::                                                                227
   5' GTTCTTATGAGCTATTGCCctctgagccaatggcttgtt...tattcaagtttctactttcgTGGTTTTACTTGAGTGACGCTG 3'
      111                                                           ::::::::::::::::::::::
                                                                 3' TGGTTTTACTTGAGTGACGCTG 5'
                                                                   22                    1
                                                                                      S.C.<<<

>243 S.C. + S.C. AY589768_CC64
tgcGTTCTTATGAGCTATTGCCctctgagccaatggcttgttaattgcttggttcttgcaaaatgctttgtgcgctgtta
ttcaagtttctactttcgTGGTTTTACTTGAGTGACGCTG

244: S.C. + S.C. ==> EU099799_CC1202

  PPC = -77.4%, Size = 120 bp, GC content = 44.2%
  FP: Tm = 51.6 (℃), ΔG = -17.7 (kcal/mol), 3'ΔG = -3.8 (kcal/mol)
  RP: Tm = 59.7 (℃), ΔG = -23.0 (kcal/mol), 3'ΔG = -2.9 (kcal/mol)
  Binding sites: 111(19/22) ... 227(22/22)


>>>S.C.
   1  4                 22
5' tgcGTTCTTATGAGCTATTGCC 3'
      :::::::::::::::::::                                                                227
   5' GTTCTTATGAGCTATTGCCctctgagccaatggcttgtt...tattcaagtttctaccttcgTGGTTTTACTTGAGTGACGCTG 3'
      111                                                           ::::::::::::::::::::::
                                                                 3' TGGTTTTACTTGAGTGACGCTG 5'
                                                                   22                    1
                                                                                      S.C.<<<

>244 S.C. + S.C. EU099799_CC1202
tgcGTTCTTATGAGCTATTGCCctctgagccaatggcttgttaattgcttggttcttgcaaaatgctttgcgcgctgtta
ttcaagtttctaccttcgTGGTTTTACTTGAGTGACGCTG

245: S.C. + S.C. ==> FJ919244_CC1_v1b

  PPC = -77.4%, Size = 120 bp, GC content = 45.0%
  FP: Tm = 59.7 (℃), ΔG = -22.9 (kcal/mol), 3'ΔG = -3.8 (kcal/mol)
  RP: Tm = 53.4 (℃), ΔG = -18.6 (kcal/mol), 3'ΔG = -2.9 (kcal/mol)
  Binding sites: 108(22/22) ... 224(19/22)


>>>S.C.
   1                    22
5' TGCGTTCTTATGAGCTATTGCC 3'
   ::::::::::::::::::::::                                                             224
5' TGCGTTCTTATGAGCTATTGCCctctgagccaatggcttgtt...tattcaggtttctaccttcgTGGTTTTACTTGAGTGACG 3'
   108                                                              :::::::::::::::::::
                                                                 3' TGGTTTTACTTGAGTGACGctg 5'
                                                                   22                 4  1
                                                                                      S.C.<<<

>245 S.C. + S.C. FJ919244_CC1_v1b
TGCGTTCTTATGAGCTATTGCCctctgagccaatggcttgttaattgcttggttcttgcaaaatgctttgcgcgctgtta
ttcaggtttctaccttcgTGGTTTTACTTGAGTGACGctg

246: S.C. + S.C. ==> HQ630875_CC21.16

  PPC = -77.4%, Size = 120 bp, GC content = 44.2%
  FP: Tm = 59.7 (℃), ΔG = -22.9 (kcal/mol), 3'ΔG = -3.8 (kcal/mol)
  RP: Tm = 53.4 (℃), ΔG = -18.6 (kcal/mol), 3'ΔG = -2.9 (kcal/mol)
  Binding sites: 101(22/22) ... 217(19/22)


>>>S.C.
   1                    22
5' TGCGTTCTTATGAGCTATTGCC 3'
   ::::::::::::::::::::::                                                             217
5' TGCGTTCTTATGAGCTATTGCCctctgagccaatggcttgtt...tattcaagtttctaccttcgTGGTTTTACTTGAGTGACG 3'
   101                                                              :::::::::::::::::::
                                                                 3' TGGTTTTACTTGAGTGACGctg 5'
                                                                   22                 4  1
                                                                                      S.C.<<<

>246 S.C. + S.C. HQ630875_CC21.16
TGCGTTCTTATGAGCTATTGCCctctgagccaatggcttgttaattgcttggttcttgcaaaatgctttgcgcgctgtta
ttcaagtttctaccttcgTGGTTTTACTTGAGTGACGctg

247: S.C. + S.C. ==> EU099800_CC1200

  PPC = -77.4%, Size = 110 bp, GC content = 44.5%
  FP: Tm = 51.6 (℃), ΔG = -17.7 (kcal/mol), 3'ΔG = -3.8 (kcal/mol)
  RP: Tm = 59.7 (℃), ΔG = -23.0 (kcal/mol), 3'ΔG = -2.9 (kcal/mol)
  Binding sites: 111(19/22) ... 217(22/22)


>>>S.C.
   1  4                 22
5' tgcGTTCTTATGAGCTATTGCC 3'
      :::::::::::::::::::                                                                217
   5' GTTCTTATGAGCTATTGCCctctgagccaatggcttgtt...tgcgcgctgttattcaagtgTGGTTTTACTTGAGTGACGCTG 3'
      111                                                           ::::::::::::::::::::::
                                                                 3' TGGTTTTACTTGAGTGACGCTG 5'
                                                                   22                    1
                                                                                      S.C.<<<

>247 S.C. + S.C. EU099800_CC1200
tgcGTTCTTATGAGCTATTGCCctctgagccaatggcttgttaattgcttggttcttgcaaaatgctttgcgcgctgtta
ttcaagtgTGGTTTTACTTGAGTGACGCTG

248: S.C. + S.C. ==> AY258490_CC1f

  PPC = -70.2%, Size = 120 bp, GC content = 45.0%
  FP: Tm = 49.4 (℃), ΔG = -16.4 (kcal/mol), 3'ΔG = -3.8 (kcal/mol)
  RP: Tm = 59.7 (℃), ΔG = -23.0 (kcal/mol), 3'ΔG = -2.9 (kcal/mol)
  Binding sites: 112(18/22) ... 227(22/22)


>>>S.C.
   1   5                22
5' tgcgTTCTTATGAGCTATTGCC 3'
       ::::::::::::::::::                                                                227
    5' TTCTTATGAGCTATTGCCctctgagccaatggcttgtt...tattcaggtttctaccttcgTGGTTTTACTTGAGTGACGCTG 3'
       112                                                          ::::::::::::::::::::::
                                                                 3' TGGTTTTACTTGAGTGACGCTG 5'
                                                                   22                    1
                                                                                      S.C.<<<

>248 S.C. + S.C. AY258490_CC1f
tgcgTTCTTATGAGCTATTGCCctctgagccaatggcttgttaattgcttggttcttgcaaaatgctttgcgcgctgtta
ttcaggtttctaccttcgTGGTTTTACTTGAGTGACGCTG

249: S.C. + S.C. ==> AY589747_CC40a

  PPC = -70.2%, Size = 120 bp, GC content = 45.0%
  FP: Tm = 49.4 (℃), ΔG = -16.4 (kcal/mol), 3'ΔG = -3.8 (kcal/mol)
  RP: Tm = 59.7 (℃), ΔG = -23.0 (kcal/mol), 3'ΔG = -2.9 (kcal/mol)
  Binding sites: 112(18/22) ... 227(22/22)


>>>S.C.
   1   5                22
5' tgcgTTCTTATGAGCTATTGCC 3'
       ::::::::::::::::::                                                                227
    5' TTCTTATGAGCTATTGCCctctgagccaatggcttgtt...tattcaagtttctaccttcgTGGTTTTACTTGAGTGACGCTG 3'
       112                                                          ::::::::::::::::::::::
                                                                 3' TGGTTTTACTTGAGTGACGCTG 5'
                                                                   22                    1
                                                                                      S.C.<<<

>249 S.C. + S.C. AY589747_CC40a
tgcgTTCTTATGAGCTATTGCCctctgagccaatggcttgttaattgcttggttctggcaaaatgctttgcgcgctgtta
ttcaagtttctaccttcgTGGTTTTACTTGAGTGACGCTG

250: S.C. + S.C. ==> AY765408_CC73

  PPC = -63.3%, Size = 122 bp, GC content = 45.9%
  FP: Tm = 59.7 (℃), ΔG = -22.9 (kcal/mol), 3'ΔG = -3.8 (kcal/mol)
  RP: Tm = 47.4 (℃), ΔG = -15.3 (kcal/mol), 3'ΔG = -2.9 (kcal/mol)
  Binding sites: 101(22/22) ... 217(17/22)


>>>S.C.
   1                    22
5' TGCGTTCTTATGAGCTATTGCC 3'
   ::::::::::::::::::::::                                                           217
5' TGCGTTCTTATGAGCTATTGCCctctgagccaatggcttgtt...tattcaagcttctaccttcgTGGTTTTACTTGAGTGA 3'
   101                                                              :::::::::::::::::
                                                                 3' TGGTTTTACTTGAGTGAcgctg 5'
                                                                   22               6    1
                                                                                      S.C.<<<

>250 S.C. + S.C. AY765408_CC73
TGCGTTCTTATGAGCTATTGCCctctgagccaatggcttgttaattgcttggttcttgcaaaatgccttgcgcgcactgt
tattcaagcttctaccttcgTGGTTTTACTTGAGTGAcgctg

251: S.C. + S.C. ==> AF499790_CC3a

  PPC = -63.3%, Size = 120 bp, GC content = 44.2%
  FP: Tm = 59.7 (℃), ΔG = -22.9 (kcal/mol), 3'ΔG = -3.8 (kcal/mol)
  RP: Tm = 47.4 (℃), ΔG = -15.3 (kcal/mol), 3'ΔG = -2.9 (kcal/mol)
  Binding sites: 108(22/22) ... 222(17/22)


>>>S.C.
   1                    22
5' TGCGTTCTTATGAGCTATTGCC 3'
   ::::::::::::::::::::::                                                           222
5' TGCGTTCTTATGAGCTATTGCCctctgagccaatggcttgtt...tattcaagtttctaccttcgTGGTTTTACTTGAGTGA 3'
   108                                                              :::::::::::::::::
                                                                 3' TGGTTTTACTTGAGTGAcgctg 5'
                                                                   22               6    1
                                                                                      S.C.<<<

>251 S.C. + S.C. AF499790_CC3a
TGCGTTCTTATGAGCTATTGCCctctgagccaatggcttgttaattgcttggttcttgcaaaatgctttgcgcgctgtta
ttcaagtttctaccttcgTGGTTTTACTTGAGTGAcgctg

252: S.C. + S.C. ==> AY589751_CC44a

  PPC = -63.3%, Size = 120 bp, GC content = 45.0%
  FP: Tm = 59.7 (℃), ΔG = -22.9 (kcal/mol), 3'ΔG = -3.8 (kcal/mol)
  RP: Tm = 47.4 (℃), ΔG = -15.3 (kcal/mol), 3'ΔG = -2.9 (kcal/mol)
  Binding sites: 108(22/22) ... 222(17/22)


>>>S.C.
   1                    22
5' TGCGTTCTTATGAGCTATTGCC 3'
   ::::::::::::::::::::::                                                           222
5' TGCGTTCTTATGAGCTATTGCCctctgagccaatggcttgtg...tattcaggtttctaccttcgTGGTTTTACTTGAGTGA 3'
   108                                                              :::::::::::::::::
                                                                 3' TGGTTTTACTTGAGTGAcgctg 5'
                                                                   22               6    1
                                                                                      S.C.<<<

>252 S.C. + S.C. AY589751_CC44a
TGCGTTCTTATGAGCTATTGCCctctgagccaatggcttgtgaattgcttggttcttgcaaaatgctttgtgcgctgtta
ttcaggtttctaccttcgTGGTTTTACTTGAGTGAcgctg

253: S.C. + S.C. ==> DQ480640_CC1055

  PPC = -63.3%, Size = 120 bp, GC content = 45.8%
  FP: Tm = 59.7 (℃), ΔG = -22.9 (kcal/mol), 3'ΔG = -3.8 (kcal/mol)
  RP: Tm = 47.4 (℃), ΔG = -15.3 (kcal/mol), 3'ΔG = -2.9 (kcal/mol)
  Binding sites: 513(22/22) ... 627(17/22)


>>>S.C.
   1                    22
5' TGCGTTCTTATGAGCTATTGCC 3'
   ::::::::::::::::::::::                                                           627
5' TGCGTTCTTATGAGCTATTGCCctctgagccaatggcttgtt...tattcaggtttctaccttcgTGGTTTTACTTGAGTGA 3'
   513                                                              :::::::::::::::::
                                                                 3' TGGTTTTACTTGAGTGAcgctg 5'
                                                                   22               6    1
                                                                                      S.C.<<<

>253 S.C. + S.C. DQ480640_CC1055
TGCGTTCTTATGAGCTATTGCCctctgagccaatggcttgttcattgcttggttcttgcaaaatgctttgcgcgctgtta
ttcaggtttctaccttcgTGGTTTTACTTGAGTGAcgctg

254: S.C. + S.C. ==> HQ630872_CC3.14

  PPC = -63.3%, Size = 120 bp, GC content = 44.2%
  FP: Tm = 48.1 (℃), ΔG = -15.6 (kcal/mol), 3'ΔG = -3.8 (kcal/mol)
  RP: Tm = 59.7 (℃), ΔG = -23.0 (kcal/mol), 3'ΔG = -2.9 (kcal/mol)
  Binding sites: 113(17/22) ... 227(22/22)


>>>S.C.
   1    6               22
5' tgcgtTCTTATGAGCTATTGCC 3'
        :::::::::::::::::                                                                227
     5' TCTTATGAGCTATTGCCctctgagccaatggcttgtt...tattcaagtttctaccttcgTGGTTTTACTTGAGTGACGCTG 3'
        113                                                         ::::::::::::::::::::::
                                                                 3' TGGTTTTACTTGAGTGACGCTG 5'
                                                                   22                    1
                                                                                      S.C.<<<

>254 S.C. + S.C. HQ630872_CC3.14
tgcgtTCTTATGAGCTATTGCCctctgagccaatggcttgttaattgcttggttcttgcaaaatgctttgcgcgctgtta
ttcaagtttctaccttcgTGGTTTTACTTGAGTGACGCTG

255: S.C. + S.C. ==> JF683323_CC21.1

  PPC = -63.3%, Size = 120 bp, GC content = 44.2%
  FP: Tm = 59.7 (℃), ΔG = -22.9 (kcal/mol), 3'ΔG = -3.8 (kcal/mol)
  RP: Tm = 47.4 (℃), ΔG = -15.3 (kcal/mol), 3'ΔG = -2.9 (kcal/mol)
  Binding sites: 101(22/22) ... 215(17/22)


>>>S.C.
   1                    22
5' TGCGTTCTTATGAGCTATTGCC 3'
   ::::::::::::::::::::::                                                           215
5' TGCGTTCTTATGAGCTATTGCCctctgagccaatggcttgtt...aattcaagtttctaccttcgTGGTTTTACTTGAGTGA 3'
   101                                                              :::::::::::::::::
                                                                 3' TGGTTTTACTTGAGTGAcgctg 5'
                                                                   22               6    1
                                                                                      S.C.<<<

>255 S.C. + S.C. JF683323_CC21.1
TGCGTTCTTATGAGCTATTGCCctctgagccaatggcttgttaattgcttggttcttgcaaaatgctttgcgcgctgtaa
ttcaagtttctaccttcgTGGTTTTACTTGAGTGAcgctg

256: S.C. + S.C. ==> AY589763_CC59

  PPC = -61.5%, Size = 120 bp, GC content = 45.0%
  FP: Tm = 48.1 (℃), ΔG = -15.6 (kcal/mol), 3'ΔG = -3.8 (kcal/mol)
  RP: Tm = 53.4 (℃), ΔG = -18.6 (kcal/mol), 3'ΔG = -2.9 (kcal/mol)
  Binding sites: 114(17/22) ... 225(19/22)


>>>S.C.
   1    6               22
5' tgcgtTCTTATGAGCTATTGCC 3'
        :::::::::::::::::                                                             225
     5' TCTTATGAGCTATTGCCctctgagccaatggcttgtt...tattcaggtttctaccttcgTGGTTTTACTTGAGTGACG 3'
        114                                                         :::::::::::::::::::
                                                                 3' TGGTTTTACTTGAGTGACGctg 5'
                                                                   22                 4  1
                                                                                      S.C.<<<

>256 S.C. + S.C. AY589763_CC59
tgcgtTCTTATGAGCTATTGCCctctgagccaatggcttgttaattgcttggttcttgcaaactgctttgcgcgttgtta
ttcaggtttctaccttcgTGGTTTTACTTGAGTGACGctg

257: S.C. + S.C. ==> AB294651_CC1176

  PPC = -56.5%, Size = 120 bp, GC content = 44.2%
  FP: Tm = 59.7 (℃), ΔG = -22.9 (kcal/mol), 3'ΔG = -3.8 (kcal/mol)
  RP: Tm = 45.0 (℃), ΔG = -14.2 (kcal/mol), 3'ΔG = -2.9 (kcal/mol)
  Binding sites: 551(22/22) ... 664(16/22)


>>>S.C.
   1                    22
5' TGCGTTCTTATGAGCTATTGCC 3'
   ::::::::::::::::::::::                                                          664
5' TGCGTTCTTATGAGCTATTGCCctctgagccaatggcttgtt...tattcaagtttctaccttcgTGGTTTTACTTGAGTG 3'
   551                                                              ::::::::::::::::
                                                                 3' TGGTTTTACTTGAGTGacgctg 5'
                                                                   22              7     1
                                                                                      S.C.<<<

>257 S.C. + S.C. AB294651_CC1176
TGCGTTCTTATGAGCTATTGCCctctgagccaatggcttgttaattgcttggttcttgcaaaatgctttgcgcgctgtta
ttcaagtttctaccttcgTGGTTTTACTTGAGTGacgctg

258: S.C. + S.C. ==> AF499796_CC6

  PPC = -56.5%, Size = 120 bp, GC content = 44.2%
  FP: Tm = 45.7 (℃), ΔG = -14.5 (kcal/mol), 3'ΔG = -3.8 (kcal/mol)
  RP: Tm = 59.7 (℃), ΔG = -23.0 (kcal/mol), 3'ΔG = -2.9 (kcal/mol)
  Binding sites: 114(16/22) ... 227(22/22)


>>>S.C.
   1     7              22
5' tgcgttCTTATGAGCTATTGCC 3'
         ::::::::::::::::                                                                227
      5' CTTATGAGCTATTGCCctctgagccaatggcttgtt...tattcaagtttctaccttcgTGGTTTTACTTGAGTGACGCTG 3'
         114                                                        ::::::::::::::::::::::
                                                                 3' TGGTTTTACTTGAGTGACGCTG 5'
                                                                   22                    1
                                                                                      S.C.<<<

>258 S.C. + S.C. AF499796_CC6
tgcgttCTTATGAGCTATTGCCctctgagccaatggcttgttaattgcttggttcttgcaaaatgctttgcgcgctgtta
ttcaagtttctaccttcgTGGTTTTACTTGAGTGACGCTG

259: S.C. + S.C. ==> EU074893_CC1225

  PPC = -56.5%, Size = 120 bp, GC content = 45.0%
  FP: Tm = 59.7 (℃), ΔG = -22.9 (kcal/mol), 3'ΔG = -3.8 (kcal/mol)
  RP: Tm = 45.0 (℃), ΔG = -14.2 (kcal/mol), 3'ΔG = -2.9 (kcal/mol)
  Binding sites: 521(22/22) ... 634(16/22)


>>>S.C.
   1                    22
5' TGCGTTCTTATGAGCTATTGCC 3'
   ::::::::::::::::::::::                                                          634
5' TGCGTTCTTATGAGCTATTGCCctctgagccaatggcttgtt...tattcaggtttctaccttcgTGGTTTTACTTGAGTG 3'
   521                                                              ::::::::::::::::
                                                                 3' TGGTTTTACTTGAGTGacgctg 5'
                                                                   22              7     1
                                                                                      S.C.<<<

>259 S.C. + S.C. EU074893_CC1225
TGCGTTCTTATGAGCTATTGCCctctgagccaatggcttgttaattgcttggttcttgcaaaatgctttgcgcgctgtta
ttcaggtttctaccttcgTGGTTTTACTTGAGTGacgctg

260: S.C. + S.C. ==> HM185739_CC1aa

  PPC = -56.5%, Size = 120 bp, GC content = 45.8%
  FP: Tm = 45.7 (℃), ΔG = -14.5 (kcal/mol), 3'ΔG = -3.8 (kcal/mol)
  RP: Tm = 59.7 (℃), ΔG = -23.0 (kcal/mol), 3'ΔG = -2.9 (kcal/mol)
  Binding sites: 111(16/22) ... 224(22/22)


>>>S.C.
   1     7              22
5' tgcgttCTTATGAGCTATTGCC 3'
         ::::::::::::::::                                                                224
      5' CTTATGAGCTATTGCCctctgagccaatggtttgtg...tattcaggtatctaccttcgTGGTTTTACTTGAGTGACGCTG 3'
         111                                                        ::::::::::::::::::::::
                                                                 3' TGGTTTTACTTGAGTGACGCTG 5'
                                                                   22                    1
                                                                                      S.C.<<<

>260 S.C. + S.C. HM185739_CC1aa
tgcgttCTTATGAGCTATTGCCctctgagccaatggtttgtgaatcgcttggttcttgcaaaatgctttgcgcgctgtta
ttcaggtatctaccttcgTGGTTTTACTTGAGTGACGCTG

261: S.C. + S.C. ==> HM185740_CC3ff

  PPC = -56.5%, Size = 120 bp, GC content = 45.0%
  FP: Tm = 45.7 (℃), ΔG = -14.5 (kcal/mol), 3'ΔG = -3.8 (kcal/mol)
  RP: Tm = 59.7 (℃), ΔG = -23.0 (kcal/mol), 3'ΔG = -2.9 (kcal/mol)
  Binding sites: 114(16/22) ... 227(22/22)


>>>S.C.
   1     7              22
5' tgcgttCTTATGAGCTATTGCC 3'
         ::::::::::::::::                                                                227
      5' CTTATGAGCTATTGCCctctgagccaatggcttgtt...tattcaagtttctaccttcgTGGTTTTACTTGAGTGACGCTG 3'
         114                                                        ::::::::::::::::::::::
                                                                 3' TGGTTTTACTTGAGTGACGCTG 5'
                                                                   22                    1
                                                                                      S.C.<<<

>261 S.C. + S.C. HM185740_CC3ff
tgcgttCTTATGAGCTATTGCCctctgagccaatggcttgttacttgcttggttcttgcaaaatgctttgcgcgctgtta
ttcaagtttctaccttcgTGGTTTTACTTGAGTGACGCTG

262: S.C. + S.C. ==> AY239373_CC22

  PPC = -49.9%, Size = 120 bp, GC content = 44.2%
  FP: Tm = 59.7 (℃), ΔG = -22.9 (kcal/mol), 3'ΔG = -3.8 (kcal/mol)
  RP: Tm = 41.9 (℃), ΔG = -12.9 (kcal/mol), 3'ΔG = -2.9 (kcal/mol)
  Binding sites: 108(22/22) ... 220(15/22)


>>>S.C.
   1                    22
5' TGCGTTCTTATGAGCTATTGCC 3'
   ::::::::::::::::::::::                                                         220
5' TGCGTTCTTATGAGCTATTGCCctctgagccaatggcttgtt...tattcaagtttctaccttcgTGGTTTTACTTGAGT 3'
   108                                                              :::::::::::::::
                                                                 3' TGGTTTTACTTGAGTgacgctg 5'
                                                                   22             8      1
                                                                                      S.C.<<<

>262 S.C. + S.C. AY239373_CC22
TGCGTTCTTATGAGCTATTGCCctctgagccaatggcttgttaattgcttggttcttgcaaaatgctttgcgcgctgtta
ttcaagtttctaccttcgTGGTTTTACTTGAGTgacgctg

263: S.C. + S.C. ==> AY239374_CC22a

  PPC = -49.9%, Size = 120 bp, GC content = 45.0%
  FP: Tm = 59.7 (℃), ΔG = -22.9 (kcal/mol), 3'ΔG = -3.8 (kcal/mol)
  RP: Tm = 41.9 (℃), ΔG = -12.9 (kcal/mol), 3'ΔG = -2.9 (kcal/mol)
  Binding sites: 108(22/22) ... 220(15/22)


>>>S.C.
   1                    22
5' TGCGTTCTTATGAGCTATTGCC 3'
   ::::::::::::::::::::::                                                         220
5' TGCGTTCTTATGAGCTATTGCCctctgagccaatggcttgtt...tattcaagtttccaccttcgTGGTTTTACTTGAGT 3'
   108                                                              :::::::::::::::
                                                                 3' TGGTTTTACTTGAGTgacgctg 5'
                                                                   22             8      1
                                                                                      S.C.<<<

>263 S.C. + S.C. AY239374_CC22a
TGCGTTCTTATGAGCTATTGCCctctgagccaatggcttgttaattgcttggttcttgcaaaatgctttgcgcgctgtta
ttcaagtttccaccttcgTGGTTTTACTTGAGTgacgctg

264: S.C. + S.C. ==> AY258497_CC32

  PPC = -49.9%, Size = 120 bp, GC content = 43.3%
  FP: Tm = 43.1 (℃), ΔG = -13.4 (kcal/mol), 3'ΔG = -3.8 (kcal/mol)
  RP: Tm = 59.7 (℃), ΔG = -23.0 (kcal/mol), 3'ΔG = -2.9 (kcal/mol)
  Binding sites: 108(15/22) ... 220(22/22)


>>>S.C.
   1      8             22
5' tgcgttcTTATGAGCTATTGCC 3'
          :::::::::::::::                                                                220
       5' TTATGAGCTATTGCCctctgagccaatggcttgtt...tattcaagtttctacctttgTGGTTTTACTTGAGTGACGCTG 3'
          108                                                       ::::::::::::::::::::::
                                                                 3' TGGTTTTACTTGAGTGACGCTG 5'
                                                                   22                    1
                                                                                      S.C.<<<

>264 S.C. + S.C. AY258497_CC32
tgcgttcTTATGAGCTATTGCCctctgagccaatggcttgttaattgcttggttcttgcaaaatgctttgcgcgctgtta
ttcaagtttctacctttgTGGTTTTACTTGAGTGACGCTG

265: S.C. + S.C. ==> AY765399_CC16a

  PPC = -49.9%, Size = 120 bp, GC content = 45.0%
  FP: Tm = 59.7 (℃), ΔG = -22.9 (kcal/mol), 3'ΔG = -3.8 (kcal/mol)
  RP: Tm = 41.9 (℃), ΔG = -12.9 (kcal/mol), 3'ΔG = -2.9 (kcal/mol)
  Binding sites: 108(22/22) ... 220(15/22)


>>>S.C.
   1                    22
5' TGCGTTCTTATGAGCTATTGCC 3'
   ::::::::::::::::::::::                                                         220
5' TGCGTTCTTATGAGCTATTGCCctctgagccaatggcttgtt...tattcaagtttctaccttcgTGGTTTTACTTGAGT 3'
   108                                                              :::::::::::::::
                                                                 3' TGGTTTTACTTGAGTgacgctg 5'
                                                                   22             8      1
                                                                                      S.C.<<<

>265 S.C. + S.C. AY765399_CC16a
TGCGTTCTTATGAGCTATTGCCctctgagccaatggcttgttaattgcttggttcttgcaaactgctttgcgcgctgtta
ttcaagtttctaccttcgTGGTTTTACTTGAGTgacgctg

266: S.C. + S.C. ==> AY765410_CC75

  PPC = -49.9%, Size = 120 bp, GC content = 44.2%
  FP: Tm = 43.1 (℃), ΔG = -13.4 (kcal/mol), 3'ΔG = -3.8 (kcal/mol)
  RP: Tm = 59.7 (℃), ΔG = -23.0 (kcal/mol), 3'ΔG = -2.9 (kcal/mol)
  Binding sites: 115(15/22) ... 227(22/22)


>>>S.C.
   1      8             22
5' tgcgttcTTATGAGCTATTGCC 3'
          :::::::::::::::                                                                227
       5' TTATGAGCTATTGCCctctgagccaatggcttgtt...tattcaagtttctaccttcgTGGTTTTACTTGAGTGACGCTG 3'
          115                                                       ::::::::::::::::::::::
                                                                 3' TGGTTTTACTTGAGTGACGCTG 5'
                                                                   22                    1
                                                                                      S.C.<<<

>266 S.C. + S.C. AY765410_CC75
tgcgttcTTATGAGCTATTGCCctctgagccaatggcttgttaattgcttggttcttgcaaaatgctttgcgcgctgtta
ttcaagtttctaccttcgTGGTTTTACTTGAGTGACGCTG

267: S.C. + S.C. ==> EF656434_CC1146

  PPC = -49.9%, Size = 120 bp, GC content = 44.2%
  FP: Tm = 43.1 (℃), ΔG = -13.4 (kcal/mol), 3'ΔG = -3.8 (kcal/mol)
  RP: Tm = 59.7 (℃), ΔG = -23.0 (kcal/mol), 3'ΔG = -2.9 (kcal/mol)
  Binding sites: 115(15/22) ... 227(22/22)


>>>S.C.
   1      8             22
5' tgcgttcTTATGAGCTATTGCC 3'
          :::::::::::::::                                                                227
       5' TTATGAGCTATTGCCctctgagccaatggcttgtt...tattcaagtttctaccttcgTGGTTTTACTTGAGTGACGCTG 3'
          115                                                       ::::::::::::::::::::::
                                                                 3' TGGTTTTACTTGAGTGACGCTG 5'
                                                                   22                    1
                                                                                      S.C.<<<

>267 S.C. + S.C. EF656434_CC1146
tgcgttcTTATGAGCTATTGCCctctgagccaatggcttgttaattgcttggttcttgcaaaatgctttgcgcgctgtta
ttcaagtttctaccttcgTGGTTTTACTTGAGTGACGCTG

268: S.C. + S.C. ==> EU074941_CC1217

  PPC = -49.9%, Size = 120 bp, GC content = 45.0%
  FP: Tm = 59.7 (℃), ΔG = -22.9 (kcal/mol), 3'ΔG = -3.8 (kcal/mol)
  RP: Tm = 41.9 (℃), ΔG = -12.9 (kcal/mol), 3'ΔG = -2.9 (kcal/mol)
  Binding sites: 108(22/22) ... 220(15/22)


>>>S.C.
   1                    22
5' TGCGTTCTTATGAGCTATTGCC 3'
   ::::::::::::::::::::::                                                         220
5' TGCGTTCTTATGAGCTATTGCCctctgagccaatggcttgtt...tattcaggtttctaccttcgTGGTTTTACTTGAGT 3'
   108                                                              :::::::::::::::
                                                                 3' TGGTTTTACTTGAGTgacgctg 5'
                                                                   22             8      1
                                                                                      S.C.<<<

>268 S.C. + S.C. EU074941_CC1217
TGCGTTCTTATGAGCTATTGCCctctgagccaatggcttgttaattgcttggttcttgcaaaatgctttgcgcgctgtta
ttcaggtttctaccttcgTGGTTTTACTTGAGTgacgctg

269: S.C. + S.C. ==> HQ630874_CC21.11

  PPC = -49.9%, Size = 120 bp, GC content = 44.2%
  FP: Tm = 43.1 (℃), ΔG = -13.4 (kcal/mol), 3'ΔG = -3.8 (kcal/mol)
  RP: Tm = 59.7 (℃), ΔG = -23.0 (kcal/mol), 3'ΔG = -2.9 (kcal/mol)
  Binding sites: 108(15/22) ... 220(22/22)


>>>S.C.
   1      8             22
5' tgcgttcTTATGAGCTATTGCC 3'
          :::::::::::::::                                                                220
       5' TTATGAGCTATTGCCctctgagccaatggcttgtt...tattcaagtttctaccttcgTGGTTTTACTTGAGTGACGCTG 3'
          108                                                       ::::::::::::::::::::::
                                                                 3' TGGTTTTACTTGAGTGACGCTG 5'
                                                                   22                    1
                                                                                      S.C.<<<

>269 S.C. + S.C. HQ630874_CC21.11
tgcgttcTTATGAGCTATTGCCctctgagccaatggcttgttaattgcttggttcttgcaaaatgctttgcgcgctgtta
ttcaagtttctaccttcgTGGTTTTACTTGAGTGACGCTG

270: S.C. + S.C. ==> AY589765_CC61

  PPC = -48.0%, Size = 120 bp, GC content = 44.2%
  FP: Tm = 43.1 (℃), ΔG = -13.4 (kcal/mol), 3'ΔG = -3.8 (kcal/mol)
  RP: Tm = 47.4 (℃), ΔG = -15.3 (kcal/mol), 3'ΔG = -2.9 (kcal/mol)
  Binding sites: 110(15/22) ... 217(17/22)


>>>S.C.
   1      8             22
5' tgcgttcTTATGAGCTATTGCC 3'
          :::::::::::::::                                                           217
       5' TTATGAGCTATTGCCctctgagccaatggcttgtt...tattcaagtttctaccgtcgTGGTTTTACTTGAGTGA 3'
          110                                                       :::::::::::::::::
                                                                 3' TGGTTTTACTTGAGTGAcgctg 5'
                                                                   22               6    1
                                                                                      S.C.<<<

>270 S.C. + S.C. AY589765_CC61
tgcgttcTTATGAGCTATTGCCctctgagccaatggcttgttaattgcttggttcttgcaaaatgctttgtgcgctgtta
ttcaagtttctaccgtcgTGGTTTTACTTGAGTGAcgctg

271: S.C. + S.C. ==> AF499798_CC9

  PPC = -43.6%, Size = 120 bp, GC content = 45.8%
  FP: Tm = 41.1 (℃), ΔG = -12.5 (kcal/mol), 3'ΔG = -3.8 (kcal/mol)
  RP: Tm = 59.7 (℃), ΔG = -23.0 (kcal/mol), 3'ΔG = -2.9 (kcal/mol)
  Binding sites: 116(14/22) ... 227(22/22)


>>>S.C.
   1       9            22
5' tgcgttctTATGAGCTATTGCC 3'
           ::::::::::::::                                                                227
        5' TATGAGCTATTGCCctctgagccaatggcttgtg...tattcaggtttctaccttcgTGGTTTTACTTGAGTGACGCTG 3'
           116                                                      ::::::::::::::::::::::
                                                                 3' TGGTTTTACTTGAGTGACGCTG 5'
                                                                   22                    1
                                                                                      S.C.<<<

>271 S.C. + S.C. AF499798_CC9
tgcgttctTATGAGCTATTGCCctctgagccaatggcttgtgaattgcttggttcttgcaaaatgctttgcgcgctgtta
ttcaggtttctaccttcgTGGTTTTACTTGAGTGACGCTG

272: S.C. + S.C. ==> AY239380_CC28

  PPC = -43.6%, Size = 120 bp, GC content = 44.2%
  FP: Tm = 41.1 (℃), ΔG = -12.5 (kcal/mol), 3'ΔG = -3.8 (kcal/mol)
  RP: Tm = 59.7 (℃), ΔG = -23.0 (kcal/mol), 3'ΔG = -2.9 (kcal/mol)
  Binding sites: 118(14/22) ... 229(22/22)


>>>S.C.
   1       9            22
5' tgcgttctTATGAGCTATTGCC 3'
           ::::::::::::::                                                                229
        5' TATGAGCTATTGCCctctgagccaatggcttgtt...tattcaagtttctaccttcgTGGTTTTACTTGAGTGACGCTG 3'
           118                                                      ::::::::::::::::::::::
                                                                 3' TGGTTTTACTTGAGTGACGCTG 5'
                                                                   22                    1
                                                                                      S.C.<<<

>272 S.C. + S.C. AY239380_CC28
tgcgttctTATGAGCTATTGCCctctgagccaatggcttgttaattgcttggttcttgcaaaatgctttgcgcgctgtta
ttcaagtttctaccttcgTGGTTTTACTTGAGTGACGCTG

273: S.C. + S.C. ==> EU118163_CC1232

  PPC = -43.6%, Size = 120 bp, GC content = 45.0%
  FP: Tm = 41.1 (℃), ΔG = -12.5 (kcal/mol), 3'ΔG = -3.8 (kcal/mol)
  RP: Tm = 59.7 (℃), ΔG = -23.0 (kcal/mol), 3'ΔG = -2.9 (kcal/mol)
  Binding sites: 558(14/22) ... 669(22/22)


>>>S.C.
   1       9            22
5' tgcgttctTATGAGCTATTGCC 3'
           ::::::::::::::                                                                669
        5' TATGAGCTATTGCCctctgagccaatggcttgtt...tattcaagtttctaccttcgTGGTTTTACTTGAGTGACGCTG 3'
           558                                                      ::::::::::::::::::::::
                                                                 3' TGGTTTTACTTGAGTGACGCTG 5'
                                                                   22                    1
                                                                                      S.C.<<<

>273 S.C. + S.C. EU118163_CC1232
tgcgttctTATGAGCTATTGCCctctgagccaatggcttgttaattgcttggttcttgcaaagtgctttgcgcgctgtta
ttcaagtttctaccttcgTGGTTTTACTTGAGTGACGCTG

274: S.C. + S.C. ==> AY589772_CC68

  PPC = -37.6%, Size = 123 bp, GC content = 47.2%
  FP: Tm = 59.7 (℃), ΔG = -22.9 (kcal/mol), 3'ΔG = -3.8 (kcal/mol)
  RP: Tm = 34.7 (℃), ΔG = -10.5 (kcal/mol), 3'ΔG = -2.9 (kcal/mol)
  Binding sites: 108(22/22) ... 221(13/22)


>>>S.C.
   1                    22
5' TGCGTTCTTATGAGCTATTGCC 3'
   ::::::::::::::::::::::                                                       221
5' TGCGTTCTTATGAGCTATTGCCctctgagccaatggcttgtg...tcaggtttctacctccttcgTGGTTTTACTTGA 3'
   108                                                              :::::::::::::
                                                                 3' TGGTTTTACTTGAgtgacgctg 5'
                                                                   22          10        1
                                                                                      S.C.<<<

>274 S.C. + S.C. AY589772_CC68
TGCGTTCTTATGAGCTATTGCCctctgagccaatggcttgtgacttgcttggttcttgcaaaatgctttgcgcgctgtta
ttcaggtttctacctccttcgTGGTTTTACTTGAgtgacgctg

275: S.C. + S.C. ==> HE578987_CC1.14

  PPC = -31.9%, Size = 127 bp, GC content = 45.3%
  FP: Tm = 59.7 (℃), ΔG = -22.9 (kcal/mol), 3'ΔG = -3.8 (kcal/mol)
  RP: Tm = 30.8 (℃), ΔG = -9.5 (kcal/mol), 3'ΔG = -2.9 (kcal/mol)
  Binding sites: 111(22/22) ... 227(12/22)


>>>S.C.
   1                    22
5' TGCGTTCTTATGAGCTATTGCC 3'
   ::::::::::::::::::::::                                                      227
5' TGCGTTCTTATGAGCTATTGCCctctnnnnnngagccaatgg...attcaggtttctaccnttcgTGGTTTTACTTG 3'
   111                                                              ::::::::::::
                                                                 3' TGGTTTTACTTGagtgacgctg 5'
                                                                   22         11         1
                                                                                      S.C.<<<

>275 S.C. + S.C. HE578987_CC1.14
TGCGTTCTTATGAGCTATTGCCctctnnnnnngagccaatggcttgttaattgcttggttcttgcaaaatgctttgcgcg
ctgttattcaggtttctaccnttcgTGGTTTTACTTGagtgacgctg

276: S.C. + S.C. ==> EU074954_CC1212

  PPC = -31.9%, Size = 120 bp, GC content = 45.0%
  FP: Tm = 59.7 (℃), ΔG = -22.9 (kcal/mol), 3'ΔG = -3.8 (kcal/mol)
  RP: Tm = 30.8 (℃), ΔG = -9.5 (kcal/mol), 3'ΔG = -2.9 (kcal/mol)
  Binding sites: 109(22/22) ... 218(12/22)


>>>S.C.
   1                    22
5' TGCGTTCTTATGAGCTATTGCC 3'
   ::::::::::::::::::::::                                                      218
5' TGCGTTCTTATGAGCTATTGCCctctgagccaatggcttgtt...tattcaggtttctaccttcgTGGTTTTACTTG 3'
   109                                                              ::::::::::::
                                                                 3' TGGTTTTACTTGagtgacgctg 5'
                                                                   22         11         1
                                                                                      S.C.<<<

>276 S.C. + S.C. EU074954_CC1212
TGCGTTCTTATGAGCTATTGCCctctgagccaatggcttgttaattgcttggttcttgcaaaatgctttgcgcgctgtta
ttcaggtttctaccttcgTGGTTTTACTTGagtgacgctg

277: S.C. + S.C. ==> DQ335302_CC1071

  PPC = -21.3%, Size = 120 bp, GC content = 44.2%
  FP: Tm = 56.8 (℃), ΔG = -21.0 (kcal/mol), 3'ΔG = -3.8 (kcal/mol)
  RP: Tm = 20.1 (℃), ΔG = -7.3 (kcal/mol), 3'ΔG = -2.9 (kcal/mol)
  Binding sites: 503(22/22) ... 610(10/22)


>>>S.C.
   1                    22
5' TGCGTTCTTATGAGCTATTGCC 3'
   ::::::::::.:::::::::::                                                    610
5' TGCGTTCTTACGAGCTATTGCCctctgagccaatggcttgtt...tattcaagtttctaccttcgTGGTTTTACT 3'
   503                                                              ::::::::::
                                                                 3' TGGTTTTACTtgagtgacgctg 5'
                                                                   22       13           1
                                                                                      S.C.<<<

>277 S.C. + S.C. DQ335302_CC1071
TGCGTTCTTATGAGCTATTGCCctctgagccaatggcttgttaattgcttggttcttgcaaaatgctttgcgcgctgtta
ttcaagtttctaccttcgTGGTTTTACTtgagtgacgctg

278: S.C. + S.C. ==> DQ335332_CC1073

  PPC = -16.6%, Size = 120 bp, GC content = 44.2%
  FP: Tm = 22.8 (℃), ΔG = -8.0 (kcal/mol), 3'ΔG = -3.8 (kcal/mol)
  RP: Tm = 59.7 (℃), ΔG = -23.0 (kcal/mol), 3'ΔG = -2.9 (kcal/mol)
  Binding sites: 536(9/22) ... 642(22/22)


>>>S.C.
   1            14      22
5' tgcgttcttatgaGCTATTGCC 3'
                :::::::::                                                                642
             5' GCTATTGCCctctgagccaatggcttgtt...tattcaagtttctaccttcgTGGTTTTACTTGAGTGACGCTG 3'
                536                                                 ::::::::::::::::::::::
                                                                 3' TGGTTTTACTTGAGTGACGCTG 5'
                                                                   22                    1
                                                                                      S.C.<<<

>278 S.C. + S.C. DQ335332_CC1073
tgcgttcttatgaGCTATTGCCctctgagccaatggcttgttaattgcttggttcttgcaaaatgctttgcgcgctgtta
ttcaagtttctaccttcgTGGTTTTACTTGAGTGACGCTG

279: S.C. + S.C. ==> DQ335375_CC1069

  PPC = -16.6%, Size = 120 bp, GC content = 44.2%
  FP: Tm = 22.8 (℃), ΔG = -8.0 (kcal/mol), 3'ΔG = -3.8 (kcal/mol)
  RP: Tm = 56.9 (℃), ΔG = -21.1 (kcal/mol), 3'ΔG = -2.9 (kcal/mol)
  Binding sites: 536(9/22) ... 642(22/22)


>>>S.C.
   1            14      22
5' tgcgttcttatgaGCTATTGCC 3'
                :::::::::                                                                642
             5' GCTATTGCCctctgagccaatggcttgtt...tattcaagtttctaccttcgTGGTTTTACTTGAGCGACGCTG 3'
                536                                                 ::::::::::::::.:::::::
                                                                 3' TGGTTTTACTTGAGTGACGCTG 5'
                                                                   22                    1
                                                                                      S.C.<<<

>279 S.C. + S.C. DQ335375_CC1069
tgcgttcttatgaGCTATTGCCctctgagccaatggcttgttaattgcttggttcttgcaaaatgctttgcgcgctgtta
ttcaagtttctaccttcgTGGTTTTACTTGAGTGACGCTG

280: S.C. + S.C. ==> DQ335382_CC1066

  PPC = -16.6%, Size = 120 bp, GC content = 43.3%
  FP: Tm = 22.8 (℃), ΔG = -8.0 (kcal/mol), 3'ΔG = -3.8 (kcal/mol)
  RP: Tm = 59.7 (℃), ΔG = -23.0 (kcal/mol), 3'ΔG = -2.9 (kcal/mol)
  Binding sites: 536(9/22) ... 642(22/22)


>>>S.C.
   1            14      22
5' tgcgttcttatgaGCTATTGCC 3'
                :::::::::                                                                642
             5' GCTATTGCCctctgagccaatggcttgtt...tatttaagtttctaccttcgTGGTTTTACTTGAGTGACGCTG 3'
                536                                                 ::::::::::::::::::::::
                                                                 3' TGGTTTTACTTGAGTGACGCTG 5'
                                                                   22                    1
                                                                                      S.C.<<<

>280 S.C. + S.C. DQ335382_CC1066
tgcgttcttatgaGCTATTGCCctctgagccaatggcttgttaattgcttggttcttgcaaaatgctttgcgcgctgtta
tttaagtttctaccttcgTGGTTTTACTTGAGTGACGCTG


################################################################################

                                  InFile: OSC_primer.fa
                                 OutFile: OSC_MFEprimer.txt
                                Database: DATA.fas
                              Degenerate: No
                                 k value: 9

Concentration of monovalent cations [mM]: 50
  Concentration of divalent cations [mM]: 1.5
  Concentration of annealing oligos [nM]: 50
             Concentration of dNTPs [mM]: 0.25

                          PPC cutoff [%]: 10.0
                         Size start [bp]: 50
                          Size stop [bp]: 2000
                           Tm start [℃]: 0
                            Tm stop [℃]: Unlimited
                    ΔG start [kcal/mol]: Unlimited
                     ΔG stop [kcal/mol]: 0


Time used: 0.17 s
Date: 2018-11-22 13:27:46
