# Supplementary material for: Genome Size, rDNA Copy, and qPCR Assays for Symbiodiniaceae
Source: Front Microbiol. 2020 May 26;11:847. doi: 10.3389/fmicb.2020.00847 (PMC7264167; doi:10.3389/fmicb.2020.00847)
Supplement: Supplementary file 10 [file Data_Sheet_3.zip › Supplementary File S3.D.txt]

Supplementary File S3. (D) Durusdinium

MFEprimer V2.0 [Nov-8-2011]

Wubin Qu, Zhiyong Shen, Dongsheng Zhao, Yi Yang and Chenggang Zhang. (2009)
MFEprimer: multiple factor evaluation of the specificity of PCR primers,
Bioinformatics, 25(2), 276-278.


Query = S.D.; S.D.
        2 primer sequences


Database = DATA.fas


Reports Beginning...............................................................


Distribution of 37 potential PCR amplicons predicted by MFEprimer-2.0 on the query primers


[Sorted by average Tm in descending order]
                                                                  FP      RP      FP      RP      FP      RP 
                                                 Size    PPC      Tm      Tm      ΔG     ΔG    3'ΔG   3'ΔG
Primers producing potential PCR products:        (bp)    (%)      ℃      ℃      (kcal/mol)        (kcal/mol)  


1: JF683339_DD1a.2                                201   -75.9    57.9    60.6   -22.7   -20.9    -2.3    -3.0
2: DQ865214_DD4                                   200   -75.9    57.9    60.6   -22.7   -20.9    -2.3    -3.0
3: HE579037_DD1.8                                 199   -75.9    57.9    60.6   -22.7   -20.9    -2.3    -3.0
4: HE579039_DD1.10                                199   -75.9    57.9    60.6   -22.7   -20.9    -2.3    -3.0
5: HE579040_DD1.11                                199   -75.9    57.9    60.6   -22.7   -20.9    -2.3    -3.0
6: HE579041_DD1.12                                199   -75.9    57.9    60.6   -22.7   -20.9    -2.3    -3.0
7: AF499802_DD1a                                  199   -75.9    57.9    60.6   -22.7   -20.9    -2.3    -3.0
8: HQ630881_DD1.6                                 199   -75.9    57.9    60.6   -22.7   -20.9    -2.3    -3.0
9: JF683338_DD1a.1                                199   -75.9    57.9    60.6   -22.7   -20.9    -2.3    -3.0
10: OSD_ITS_1                                     199   -75.9    57.9    60.6   -22.7   -20.9    -2.3    -3.0
11: AF174549_DD114                                199   -75.9    57.9    60.6   -22.7   -20.9    -2.3    -3.0
12: AF174557_DD113                                199   -75.9    57.9    60.6   -22.7   -20.9    -2.3    -3.0
13: AF174558_DD112                                199   -75.9    57.9    60.6   -22.7   -20.9    -2.3    -3.0
14: AF174559_DD106                                199   -75.9    57.9    60.6   -22.7   -20.9    -2.3    -3.0
15: AF174560_DD111                                199   -75.9    57.9    60.6   -22.7   -20.9    -2.3    -3.0
16: AF174561_DD110                                199   -75.9    57.9    60.6   -22.7   -20.9    -2.3    -3.0
17: AF174562_DD115                                199   -75.9    57.9    60.6   -22.7   -20.9    -2.3    -3.0
18: AF174567_DD108                                199   -75.9    57.9    60.6   -22.7   -20.9    -2.3    -3.0
19: AF174571_DD116                                199   -75.9    57.9    60.6   -22.7   -20.9    -2.3    -3.0
20: AF174572_DD104                                199   -75.9    57.9    60.6   -22.7   -20.9    -2.3    -3.0
21: AF174575_DD103                                199   -75.9    57.9    60.6   -22.7   -20.9    -2.3    -3.0
22: AY686650_DD3                                  199   -75.9    57.9    60.6   -22.7   -20.9    -2.3    -3.0
23: EF656435_DD118                                199   -75.9    57.9    60.6   -22.7   -20.9    -2.3    -3.0
24: EU074895_DD123                                199   -75.9    57.9    60.6   -22.7   -20.9    -2.3    -3.0
25: EU074897_DD124                                199   -75.9    57.9    60.6   -22.7   -20.9    -2.3    -3.0
26: AF334660_DD1                                  199   -75.9    57.9    60.6   -22.7   -20.9    -2.3    -3.0
27: EU074904_DD121                                199   -75.9    57.9    60.6   -22.7   -20.9    -2.3    -3.0
28: EU074905_DD122                                199   -75.9    57.9    60.6   -22.7   -20.9    -2.3    -3.0
29: AF411415_DD100                                199   -75.9    57.9    60.6   -22.7   -20.9    -2.3    -3.0
30: AF411416_DD101                                199   -75.9    57.9    60.6   -22.7   -20.9    -2.3    -3.0
31: EU074900_DD120                                199   -75.9    57.9    60.6   -22.7   -20.9    -2.3    -3.0
32: AF174573_DD102                                198   -75.9    57.9    60.6   -22.7   -20.9    -2.3    -3.0
33: AY686649_DD2                                  189   -75.9    57.9    60.6   -22.7   -20.9    -2.3    -3.0
34: AB097465_DD109                                197   -67.5    57.9    58.5   -22.7   -19.7    -2.3    -3.0
35: KC597691_DD1a.3                               200   -57.0    40.4    60.6   -12.4   -20.9    -2.3    -3.0
36: AF174542_DD117                                199   -44.0    32.6    60.6    -9.9   -20.9    -2.3    -3.0
37: AF174570_DD105                                199   -30.7    57.9    32.5   -22.7   -10.0    -2.3    -3.0


Details for the primers binding to the DNA template
[Sorted by average Tm in descending order]

1: S.D. + S.D. ==> JF683339_DD1a.2

  PPC = -75.9%, Size = 201 bp, GC content = 49.3%
  FP: Tm = 57.9 (℃), ΔG = -22.7 (kcal/mol), 3'ΔG = -2.3 (kcal/mol)
  RP: Tm = 60.6 (℃), ΔG = -20.9 (kcal/mol), 3'ΔG = -3.0 (kcal/mol)
  Binding sites: 54(24/24) ... 254(17/17)


>>>S.D.
   1                      24
5' TTTGCTTCAGTGCTTATTTTACCT 3'
   ::::::::::::::::::::::::                                                           254
5' TTTGCTTCAGTGCTTATTTTACCTccttgcaaggttctgtcgca...gacgttgctacaagcttgatGTGTCCTTCTGCGCCGT 3'
   54                                                                 :::::::::::::::::
                                                                   3' GTGTCCTTCTGCGCCGT 5'
                                                                     17               1
                                                                                   S.D.<<<

>1 S.D. + S.D. JF683339_DD1a.2
TTTGCTTCAGTGCTTATTTTACCTccttgcaaggttctgtcgcaaccttgtgccctggccagccacgcgttaacttgccc
atggcttgctgagtagagtgatcttttagagcaagctctggcacgctgttgtttgaggcagcctatattgaggctatttc
aaatgacgttgctacaagcttgatGTGTCCTTCTGCGCCGT

2: S.D. + S.D. ==> DQ865214_DD4

  PPC = -75.9%, Size = 200 bp, GC content = 49.5%
  FP: Tm = 57.9 (℃), ΔG = -22.7 (kcal/mol), 3'ΔG = -2.3 (kcal/mol)
  RP: Tm = 60.6 (℃), ΔG = -20.9 (kcal/mol), 3'ΔG = -3.0 (kcal/mol)
  Binding sites: 54(24/24) ... 253(17/17)


>>>S.D.
   1                      24
5' TTTGCTTCAGTGCTTATTTTACCT 3'
   ::::::::::::::::::::::::                                                           253
5' TTTGCTTCAGTGCTTATTTTACCTccttgcaaggttctgtgcgc...gacgttgctacaagcttgatGTGTCCTTCTGCGCCGT 3'
   54                                                                 :::::::::::::::::
                                                                   3' GTGTCCTTCTGCGCCGT 5'
                                                                     17               1
                                                                                   S.D.<<<

>2 S.D. + S.D. DQ865214_DD4
TTTGCTTCAGTGCTTATTTTACCTccttgcaaggttctgtgcgcaaccttgtgccctggccagccacgggttaacttgcc
catggcttgctgagtagtgatcttttagagcaagctctggcacgctgttgtttgaggcagcctatattgaggctatttca
aatgacgttgctacaagcttgatGTGTCCTTCTGCGCCGT

3: S.D. + S.D. ==> HE579037_DD1.8

  PPC = -75.9%, Size = 199 bp, GC content = 48.2%
  FP: Tm = 57.9 (℃), ΔG = -22.7 (kcal/mol), 3'ΔG = -2.3 (kcal/mol)
  RP: Tm = 60.6 (℃), ΔG = -20.9 (kcal/mol), 3'ΔG = -3.0 (kcal/mol)
  Binding sites: 54(24/24) ... 252(17/17)


>>>S.D.
   1                      24
5' TTTGCTTCAGTGCTTATTTTACCT 3'
   ::::::::::::::::::::::::                                                           252
5' TTTGCTTCAGTGCTTATTTTACCTccttgcaaggttctgtcaca...gacgttgctacaagcttgatGTGTCCTTCTGCGCCGT 3'
   54                                                                 :::::::::::::::::
                                                                   3' GTGTCCTTCTGCGCCGT 5'
                                                                     17               1
                                                                                   S.D.<<<

>3 S.D. + S.D. HE579037_DD1.8
TTTGCTTCAGTGCTTATTTTACCTccttgcaaggttctgtcacaaccttgtgccctggccagccatgggttaacttgccc
atggcttgctgagtagtgatcttttagagcaagctctggcacgctgttgtttgaggcagcctatattgaggctatttcaa
atgacgttgctacaagcttgatGTGTCCTTCTGCGCCGT

4: S.D. + S.D. ==> HE579039_DD1.10

  PPC = -75.9%, Size = 199 bp, GC content = 49.2%
  FP: Tm = 57.9 (℃), ΔG = -22.7 (kcal/mol), 3'ΔG = -2.3 (kcal/mol)
  RP: Tm = 60.6 (℃), ΔG = -20.9 (kcal/mol), 3'ΔG = -3.0 (kcal/mol)
  Binding sites: 54(24/24) ... 252(17/17)


>>>S.D.
   1                      24
5' TTTGCTTCAGTGCTTATTTTACCT 3'
   ::::::::::::::::::::::::                                                           252
5' TTTGCTTCAGTGCTTATTTTACCTcctcgcaaggttctgtcgca...gacgttgctacaagcttgatGTGTCCTTCTGCGCCGT 3'
   54                                                                 :::::::::::::::::
                                                                   3' GTGTCCTTCTGCGCCGT 5'
                                                                     17               1
                                                                                   S.D.<<<

>4 S.D. + S.D. HE579039_DD1.10
TTTGCTTCAGTGCTTATTTTACCTcctcgcaaggttctgtcgcaaccttgtgccctggccagccatgggttaacttgccc
atggcttgctgagtagtgatcttttagagcaagctctggcacgctgttgtttgaggcagcctatattgaggctatttcaa
atgacgttgctacaagcttgatGTGTCCTTCTGCGCCGT

5: S.D. + S.D. ==> HE579040_DD1.11

  PPC = -75.9%, Size = 199 bp, GC content = 48.7%
  FP: Tm = 57.9 (℃), ΔG = -22.7 (kcal/mol), 3'ΔG = -2.3 (kcal/mol)
  RP: Tm = 60.6 (℃), ΔG = -20.9 (kcal/mol), 3'ΔG = -3.0 (kcal/mol)
  Binding sites: 54(24/24) ... 252(17/17)


>>>S.D.
   1                      24
5' TTTGCTTCAGTGCTTATTTTACCT 3'
   ::::::::::::::::::::::::                                                           252
5' TTTGCTTCAGTGCTTATTTTACCTccttgcaaggttctgtcgca...gacgttgctacaagcttgatGTGTCCTTCTGCGCCGT 3'
   54                                                                 :::::::::::::::::
                                                                   3' GTGTCCTTCTGCGCCGT 5'
                                                                     17               1
                                                                                   S.D.<<<

>5 S.D. + S.D. HE579040_DD1.11
TTTGCTTCAGTGCTTATTTTACCTccttgcaaggttctgtcgcaaccttgtgccctggccagccatgggttaacttgccc
atggcttgctgagtagtgatcttttagagcaagctctggcacgctgttgtttgaggcagcctatattgaggttattgcaa
atgacgttgctacaagcttgatGTGTCCTTCTGCGCCGT

6: S.D. + S.D. ==> HE579041_DD1.12

  PPC = -75.9%, Size = 199 bp, GC content = 47.7%
  FP: Tm = 57.9 (℃), ΔG = -22.7 (kcal/mol), 3'ΔG = -2.3 (kcal/mol)
  RP: Tm = 60.6 (℃), ΔG = -20.9 (kcal/mol), 3'ΔG = -3.0 (kcal/mol)
  Binding sites: 54(24/24) ... 252(17/17)


>>>S.D.
   1                      24
5' TTTGCTTCAGTGCTTATTTTACCT 3'
   ::::::::::::::::::::::::                                                           252
5' TTTGCTTCAGTGCTTATTTTACCTccttgcaaggttctgtcgca...gacgttgctacaagcttgatGTGTCCTTCTGCGCCGT 3'
   54                                                                 :::::::::::::::::
                                                                   3' GTGTCCTTCTGCGCCGT 5'
                                                                     17               1
                                                                                   S.D.<<<

>6 S.D. + S.D. HE579041_DD1.12
TTTGCTTCAGTGCTTATTTTACCTccttgcaaggttctgtcgcaaccttgtgccctnnnnnnnnnnnnnnnnnnnnnnnn
nnggcttgctgagtagtgatcttttagagcaagctctggcacgctgttgtttgaggcagcctatattgaggctatttcaa
atgacgttgctacaagcttgatGTGTCCTTCTGCGCCGT

7: S.D. + S.D. ==> AF499802_DD1a

  PPC = -75.9%, Size = 199 bp, GC content = 49.2%
  FP: Tm = 57.9 (℃), ΔG = -22.7 (kcal/mol), 3'ΔG = -2.3 (kcal/mol)
  RP: Tm = 60.6 (℃), ΔG = -20.9 (kcal/mol), 3'ΔG = -3.0 (kcal/mol)
  Binding sites: 54(24/24) ... 252(17/17)


>>>S.D.
   1                      24
5' TTTGCTTCAGTGCTTATTTTACCT 3'
   ::::::::::::::::::::::::                                                           252
5' TTTGCTTCAGTGCTTATTTTACCTccttgcaaggttctgtcgca...gacgttgctacaagcttgatGTGTCCTTCTGCGCCGT 3'
   54                                                                 :::::::::::::::::
                                                                   3' GTGTCCTTCTGCGCCGT 5'
                                                                     17               1
                                                                                   S.D.<<<

>7 S.D. + S.D. AF499802_DD1a
TTTGCTTCAGTGCTTATTTTACCTccttgcaaggttctgtcgcaaccttgtgccctggccagccacgggttaacttgccc
atggcttgctgagtagtgatcttttagagcaagctctggcacgctgttgtttgaggcagcctatattgaggctatttcaa
atgacgttgctacaagcttgatGTGTCCTTCTGCGCCGT

8: S.D. + S.D. ==> HQ630881_DD1.6

  PPC = -75.9%, Size = 199 bp, GC content = 48.7%
  FP: Tm = 57.9 (℃), ΔG = -22.7 (kcal/mol), 3'ΔG = -2.3 (kcal/mol)
  RP: Tm = 60.6 (℃), ΔG = -20.9 (kcal/mol), 3'ΔG = -3.0 (kcal/mol)
  Binding sites: 54(24/24) ... 252(17/17)


>>>S.D.
   1                      24
5' TTTGCTTCAGTGCTTATTTTACCT 3'
   ::::::::::::::::::::::::                                                           252
5' TTTGCTTCAGTGCTTATTTTACCTccttgcaaggttctgtcgca...gacgttgctacaagcttgatGTGTCCTTCTGCGCCGT 3'
   54                                                                 :::::::::::::::::
                                                                   3' GTGTCCTTCTGCGCCGT 5'
                                                                     17               1
                                                                                   S.D.<<<

>8 S.D. + S.D. HQ630881_DD1.6
TTTGCTTCAGTGCTTATTTTACCTccttgcaaggttctgtcgcaaccttgtgccctggccagccatgggttaacttgccc
atggcttgctgagtagtgatcttttagagcaagctctggcacgctgttgtttgaggcagcctatattgaggctatttcaa
atgacgttgctacaagcttgatGTGTCCTTCTGCGCCGT

9: S.D. + S.D. ==> JF683338_DD1a.1

  PPC = -75.9%, Size = 199 bp, GC content = 49.2%
  FP: Tm = 57.9 (℃), ΔG = -22.7 (kcal/mol), 3'ΔG = -2.3 (kcal/mol)
  RP: Tm = 60.6 (℃), ΔG = -20.9 (kcal/mol), 3'ΔG = -3.0 (kcal/mol)
  Binding sites: 54(24/24) ... 252(17/17)


>>>S.D.
   1                      24
5' TTTGCTTCAGTGCTTATTTTACCT 3'
   ::::::::::::::::::::::::                                                           252
5' TTTGCTTCAGTGCTTATTTTACCTccttgcaaggttctgtcgca...gacgttgctacaagcttgatGTGTCCTTCTGCGCCGT 3'
   54                                                                 :::::::::::::::::
                                                                   3' GTGTCCTTCTGCGCCGT 5'
                                                                     17               1
                                                                                   S.D.<<<

>9 S.D. + S.D. JF683338_DD1a.1
TTTGCTTCAGTGCTTATTTTACCTccttgcaaggttctgtcgcaaccttgtgccctggccagccacgcgttaacttgccc
atggcttgctgagtagtgatcttttagagcaagctctggcacgctgttgtttgaggcagcctatattgaggctatttcaa
atgacgttgctacaagcttgatGTGTCCTTCTGCGCCGT

10: S.D. + S.D. ==> OSD_ITS_1

  PPC = -75.9%, Size = 199 bp, GC content = 49.2%
  FP: Tm = 57.9 (℃), ΔG = -22.7 (kcal/mol), 3'ΔG = -2.3 (kcal/mol)
  RP: Tm = 60.6 (℃), ΔG = -20.9 (kcal/mol), 3'ΔG = -3.0 (kcal/mol)
  Binding sites: 415(24/24) ... 613(17/17)


>>>S.D.
   1                      24
5' TTTGCTTCAGTGCTTATTTTACCT 3'
   ::::::::::::::::::::::::                                                           613
5' TTTGCTTCAGTGCTTATTTTACCTccttgcaaggttctgtcgca...gacgttgctacaagcttgatGTGTCCTTCTGCGCCGT 3'
   415                                                                :::::::::::::::::
                                                                   3' GTGTCCTTCTGCGCCGT 5'
                                                                     17               1
                                                                                   S.D.<<<

>10 S.D. + S.D. OSD_ITS_1
TTTGCTTCAGTGCTTATTTTACCTccttgcaaggttctgtcgcaaccttgtgccctggccagccacgggttaacttgccc
atggcttgctgagtagtgatcttttagagcaagctctggcacgctgttgtttgaggcagcctatattgaggctatttcaa
atgacgttgctacaagcttgatGTGTCCTTCTGCGCCGT

11: S.D. + S.D. ==> AF174549_DD114

  PPC = -75.9%, Size = 199 bp, GC content = 49.2%
  FP: Tm = 57.9 (℃), ΔG = -22.7 (kcal/mol), 3'ΔG = -2.3 (kcal/mol)
  RP: Tm = 60.6 (℃), ΔG = -20.9 (kcal/mol), 3'ΔG = -3.0 (kcal/mol)
  Binding sites: 371(24/24) ... 569(17/17)


>>>S.D.
   1                      24
5' TTTGCTTCAGTGCTTATTTTACCT 3'
   ::::::::::::::::::::::::                                                           569
5' TTTGCTTCAGTGCTTATTTTACCTccttgcaaggttctgtcgca...gacgttgctgcaagcttgatGTGTCCTTCTGCGCCGT 3'
   371                                                                :::::::::::::::::
                                                                   3' GTGTCCTTCTGCGCCGT 5'
                                                                     17               1
                                                                                   S.D.<<<

>11 S.D. + S.D. AF174549_DD114
TTTGCTTCAGTGCTTATTTTACCTccttgcaaggttctgtcgcaaccttgtgccctggccagccatgggttaacttgccc
atggcttgctgagtagtgatcttttagagcaagctctggcacgctgttgtttgaggcagcctatattgaggctatttcaa
atgacgttgctgcaagcttgatGTGTCCTTCTGCGCCGT

12: S.D. + S.D. ==> AF174557_DD113

  PPC = -75.9%, Size = 199 bp, GC content = 49.7%
  FP: Tm = 57.9 (℃), ΔG = -22.7 (kcal/mol), 3'ΔG = -2.3 (kcal/mol)
  RP: Tm = 60.6 (℃), ΔG = -20.9 (kcal/mol), 3'ΔG = -3.0 (kcal/mol)
  Binding sites: 371(24/24) ... 569(17/17)


>>>S.D.
   1                      24
5' TTTGCTTCAGTGCTTATTTTACCT 3'
   ::::::::::::::::::::::::                                                           569
5' TTTGCTTCAGTGCTTATTTTACCTccttgcaaggttctgtcgca...gacgttgctacaagctcgatGTGTCCTTCTGCGCCGT 3'
   371                                                                :::::::::::::::::
                                                                   3' GTGTCCTTCTGCGCCGT 5'
                                                                     17               1
                                                                                   S.D.<<<

>12 S.D. + S.D. AF174557_DD113
TTTGCTTCAGTGCTTATTTTACCTccttgcaaggttctgtcgcaaccttgtgccctggccagccacgggttaacttgccc
atggcttgctgagtagtgatcttttagagcaagctctggcacgctgttgtttgaggcagcctatattgaggctatttcaa
atgacgttgctacaagctcgatGTGTCCTTCTGCGCCGT

13: S.D. + S.D. ==> AF174558_DD112

  PPC = -75.9%, Size = 199 bp, GC content = 49.7%
  FP: Tm = 57.9 (℃), ΔG = -22.7 (kcal/mol), 3'ΔG = -2.3 (kcal/mol)
  RP: Tm = 60.6 (℃), ΔG = -20.9 (kcal/mol), 3'ΔG = -3.0 (kcal/mol)
  Binding sites: 371(24/24) ... 569(17/17)


>>>S.D.
   1                      24
5' TTTGCTTCAGTGCTTATTTTACCT 3'
   ::::::::::::::::::::::::                                                           569
5' TTTGCTTCAGTGCTTATTTTACCTccttgcaaggttctgtcgcg...gacgttgctacaagcttgatGTGTCCTTCTGCGCCGT 3'
   371                                                                :::::::::::::::::
                                                                   3' GTGTCCTTCTGCGCCGT 5'
                                                                     17               1
                                                                                   S.D.<<<

>13 S.D. + S.D. AF174558_DD112
TTTGCTTCAGTGCTTATTTTACCTccttgcaaggttctgtcgcgaccttgtgccctggccagccacgggttaacttgccc
atggcttgctgagtagtgatcttttagagcaagctctggcacgctgttgtttgaggcagcctatattgaggctatttcaa
atgacgttgctacaagcttgatGTGTCCTTCTGCGCCGT

14: S.D. + S.D. ==> AF174559_DD106

  PPC = -75.9%, Size = 199 bp, GC content = 48.2%
  FP: Tm = 57.9 (℃), ΔG = -22.7 (kcal/mol), 3'ΔG = -2.3 (kcal/mol)
  RP: Tm = 60.6 (℃), ΔG = -20.9 (kcal/mol), 3'ΔG = -3.0 (kcal/mol)
  Binding sites: 371(24/24) ... 569(17/17)


>>>S.D.
   1                      24
5' TTTGCTTCAGTGCTTATTTTACCT 3'
   ::::::::::::::::::::::::                                                           569
5' TTTGCTTCAGTGCTTATTTTACCTccttgcaaggttctgtcgca...gacgttgctacaagcttgatGTGTCCTTCTGCGCCGT 3'
   371                                                                :::::::::::::::::
                                                                   3' GTGTCCTTCTGCGCCGT 5'
                                                                     17               1
                                                                                   S.D.<<<

>14 S.D. + S.D. AF174559_DD106
TTTGCTTCAGTGCTTATTTTACCTccttgcaaggttctgtcgcaaccttgtgccctggccagccatgggttaacttgccc
atggcttgctgagtagtgatcttttagagcaagctctggcatgctgttgtttgaggcagcctatattgaggctatttcaa
atgacgttgctacaagcttgatGTGTCCTTCTGCGCCGT

15: S.D. + S.D. ==> AF174560_DD111

  PPC = -75.9%, Size = 199 bp, GC content = 49.2%
  FP: Tm = 57.9 (℃), ΔG = -22.7 (kcal/mol), 3'ΔG = -2.3 (kcal/mol)
  RP: Tm = 60.6 (℃), ΔG = -20.9 (kcal/mol), 3'ΔG = -3.0 (kcal/mol)
  Binding sites: 371(24/24) ... 569(17/17)


>>>S.D.
   1                      24
5' TTTGCTTCAGTGCTTATTTTACCT 3'
   ::::::::::::::::::::::::                                                           569
5' TTTGCTTCAGTGCTTATTTTACCTccttgcaaggttctgtcgca...gacgttgctacaagcttgatGTGTCCTTCTGCGCCGT 3'
   371                                                                :::::::::::::::::
                                                                   3' GTGTCCTTCTGCGCCGT 5'
                                                                     17               1
                                                                                   S.D.<<<

>15 S.D. + S.D. AF174560_DD111
TTTGCTTCAGTGCTTATTTTACCTccttgcaaggttctgtcgcaaccttgtgccctggccagccatgggttaacttgccc
atggcttgctgagtagtgatctcttagagcaagctctggcacgctgttgtttgaggcagcctatattgaggctatttcaa
atgacgttgctacaagcttgatGTGTCCTTCTGCGCCGT

16: S.D. + S.D. ==> AF174561_DD110

  PPC = -75.9%, Size = 199 bp, GC content = 48.7%
  FP: Tm = 57.9 (℃), ΔG = -22.7 (kcal/mol), 3'ΔG = -2.3 (kcal/mol)
  RP: Tm = 60.6 (℃), ΔG = -20.9 (kcal/mol), 3'ΔG = -3.0 (kcal/mol)
  Binding sites: 371(24/24) ... 569(17/17)


>>>S.D.
   1                      24
5' TTTGCTTCAGTGCTTATTTTACCT 3'
   ::::::::::::::::::::::::                                                           569
5' TTTGCTTCAGTGCTTATTTTACCTcctagcaaggttctgtcgca...gacgttgctacaagcttgatGTGTCCTTCTGCGCCGT 3'
   371                                                                :::::::::::::::::
                                                                   3' GTGTCCTTCTGCGCCGT 5'
                                                                     17               1
                                                                                   S.D.<<<

>16 S.D. + S.D. AF174561_DD110
TTTGCTTCAGTGCTTATTTTACCTcctagcaaggttctgtcgcaaccttgtgccctggccagccatgggttaacttgccc
atggcttgctgagtagtgatcttttagagcaagctctggcacgctgttgtttgaggcagcctatattgaggctatttcaa
atgacgttgctacaagcttgatGTGTCCTTCTGCGCCGT

17: S.D. + S.D. ==> AF174562_DD115

  PPC = -75.9%, Size = 199 bp, GC content = 48.7%
  FP: Tm = 57.9 (℃), ΔG = -22.7 (kcal/mol), 3'ΔG = -2.3 (kcal/mol)
  RP: Tm = 60.6 (℃), ΔG = -20.9 (kcal/mol), 3'ΔG = -3.0 (kcal/mol)
  Binding sites: 371(24/24) ... 569(17/17)


>>>S.D.
   1                      24
5' TTTGCTTCAGTGCTTATTTTACCT 3'
   ::::::::::::::::::::::::                                                           569
5' TTTGCTTCAGTGCTTATTTTACCTccttgcaaggttctgtcgca...gacgttgctacaagcttgatGTGTCCTTCTGCGCCGT 3'
   371                                                                :::::::::::::::::
                                                                   3' GTGTCCTTCTGCGCCGT 5'
                                                                     17               1
                                                                                   S.D.<<<

>17 S.D. + S.D. AF174562_DD115
TTTGCTTCAGTGCTTATTTTACCTccttgcaaggttctgtcgcaaccttgtgccctggccagccatgggttaacttgccc
atggcttgctgagtagtgatcttttagagcaagctctggcacgctgttgtttgaggcagcctatattgaggctatttcaa
atgacgttgctacaagcttgatGTGTCCTTCTGCGCCGT

18: S.D. + S.D. ==> AF174567_DD108

  PPC = -75.9%, Size = 199 bp, GC content = 49.2%
  FP: Tm = 57.9 (℃), ΔG = -22.7 (kcal/mol), 3'ΔG = -2.3 (kcal/mol)
  RP: Tm = 60.6 (℃), ΔG = -20.9 (kcal/mol), 3'ΔG = -3.0 (kcal/mol)
  Binding sites: 371(24/24) ... 569(17/17)


>>>S.D.
   1                      24
5' TTTGCTTCAGTGCTTATTTTACCT 3'
   ::::::::::::::::::::::::                                                           569
5' TTTGCTTCAGTGCTTATTTTACCTccttgcaaggttctgtcgca...gacgttgctacaagcttgatGTGTCCTTCTGCGCCGT 3'
   371                                                                :::::::::::::::::
                                                                   3' GTGTCCTTCTGCGCCGT 5'
                                                                     17               1
                                                                                   S.D.<<<

>18 S.D. + S.D. AF174567_DD108
TTTGCTTCAGTGCTTATTTTACCTccttgcaaggttctgtcgcaaccttgtgccctggccagccatgggtcaacttgccc
atggcttgctgagtagtgatcttttagagcaagctctggcacgctgttgtttgaggcagcctatattgaggctatttcaa
atgacgttgctacaagcttgatGTGTCCTTCTGCGCCGT

19: S.D. + S.D. ==> AF174571_DD116

  PPC = -75.9%, Size = 199 bp, GC content = 48.2%
  FP: Tm = 57.9 (℃), ΔG = -22.7 (kcal/mol), 3'ΔG = -2.3 (kcal/mol)
  RP: Tm = 60.6 (℃), ΔG = -20.9 (kcal/mol), 3'ΔG = -3.0 (kcal/mol)
  Binding sites: 371(24/24) ... 569(17/17)


>>>S.D.
   1                      24
5' TTTGCTTCAGTGCTTATTTTACCT 3'
   ::::::::::::::::::::::::                                                           569
5' TTTGCTTCAGTGCTTATTTTACCTccttgcaaggttctgtcgca...gacgttgctacaagcttgatGTGTCCTTCTGCGCCGT 3'
   371                                                                :::::::::::::::::
                                                                   3' GTGTCCTTCTGCGCCGT 5'
                                                                     17               1
                                                                                   S.D.<<<

>19 S.D. + S.D. AF174571_DD116
TTTGCTTCAGTGCTTATTTTACCTccttgcaaggttctgtcgcaaccttgtgccctggccagccatgggttaacttgccc
atggcttgctgagtagtgatcttttagagcaagctctggcacgctgttgtttgaggcaacctatattgaggctatttcaa
atgacgttgctacaagcttgatGTGTCCTTCTGCGCCGT

20: S.D. + S.D. ==> AF174572_DD104

  PPC = -75.9%, Size = 199 bp, GC content = 50.3%
  FP: Tm = 57.9 (℃), ΔG = -22.7 (kcal/mol), 3'ΔG = -2.3 (kcal/mol)
  RP: Tm = 60.6 (℃), ΔG = -20.9 (kcal/mol), 3'ΔG = -3.0 (kcal/mol)
  Binding sites: 371(24/24) ... 569(17/17)


>>>S.D.
   1                      24
5' TTTGCTTCAGTGCTTATTTTACCT 3'
   ::::::::::::::::::::::::                                                           569
5' TTTGCTTCAGTGCTTATTTTACCTccttgcaaggttctgtcgca...gacgtcgctacaagcttgatGTGTCCTTCTGCGCCGT 3'
   371                                                                :::::::::::::::::
                                                                   3' GTGTCCTTCTGCGCCGT 5'
                                                                     17               1
                                                                                   S.D.<<<

>20 S.D. + S.D. AF174572_DD104
TTTGCTTCAGTGCTTATTTTACCTccttgcaaggttctgtcgcaaccttgtgccctggccagccacgggttaacttgccc
atggcttgctgggtagtgatcttttagagcaagctctggcacgctgttgtttgaggcagcctatattgaggctatttcaa
atgacgtcgctacaagcttgatGTGTCCTTCTGCGCCGT

21: S.D. + S.D. ==> AF174575_DD103

  PPC = -75.9%, Size = 199 bp, GC content = 49.2%
  FP: Tm = 57.9 (℃), ΔG = -22.7 (kcal/mol), 3'ΔG = -2.3 (kcal/mol)
  RP: Tm = 60.6 (℃), ΔG = -20.9 (kcal/mol), 3'ΔG = -3.0 (kcal/mol)
  Binding sites: 370(24/24) ... 568(17/17)


>>>S.D.
   1                      24
5' TTTGCTTCAGTGCTTATTTTACCT 3'
   ::::::::::::::::::::::::                                                           568
5' TTTGCTTCAGTGCTTATTTTACCTccttgcaaggttctgtcgca...gacgttgctacaagcttgatGTGTCCTTCTGCGCCGT 3'
   370                                                                :::::::::::::::::
                                                                   3' GTGTCCTTCTGCGCCGT 5'
                                                                     17               1
                                                                                   S.D.<<<

>21 S.D. + S.D. AF174575_DD103
TTTGCTTCAGTGCTTATTTTACCTccttgcaaggttctgtcgcaaccttgtgccctggccagccgtgggttaacttgccc
atggcttgctgagtagtgatcttttagagcaagctctggcacgctgttgtttgaggcagcctatattgaggctatttcaa
atgacgttgctacaagcttgatGTGTCCTTCTGCGCCGT

22: S.D. + S.D. ==> AY686650_DD3

  PPC = -75.9%, Size = 199 bp, GC content = 48.2%
  FP: Tm = 57.9 (℃), ΔG = -22.7 (kcal/mol), 3'ΔG = -2.3 (kcal/mol)
  RP: Tm = 60.6 (℃), ΔG = -20.9 (kcal/mol), 3'ΔG = -3.0 (kcal/mol)
  Binding sites: 54(24/24) ... 252(17/17)


>>>S.D.
   1                      24
5' TTTGCTTCAGTGCTTATTTTACCT 3'
   ::::::::::::::::::::::::                                                           252
5' TTTGCTTCAGTGCTTATTTTACCTctttgcaaggttctgtcgca...gacgttgctacaagcttgatGTGTCCTTCTGCGCCGT 3'
   54                                                                 :::::::::::::::::
                                                                   3' GTGTCCTTCTGCGCCGT 5'
                                                                     17               1
                                                                                   S.D.<<<

>22 S.D. + S.D. AY686650_DD3
TTTGCTTCAGTGCTTATTTTACCTctttgcaaggttctgtcgcaaccttgtgccctggccagccatgggttaacttgccc
atggcttgctgagtagtgatcttttagagcaagctctggcacgctgttgtttgaggcagcctatattgaggctatttcaa
atgacgttgctacaagcttgatGTGTCCTTCTGCGCCGT

23: S.D. + S.D. ==> EF656435_DD118

  PPC = -75.9%, Size = 199 bp, GC content = 48.7%
  FP: Tm = 57.9 (℃), ΔG = -22.7 (kcal/mol), 3'ΔG = -2.3 (kcal/mol)
  RP: Tm = 60.6 (℃), ΔG = -20.9 (kcal/mol), 3'ΔG = -3.0 (kcal/mol)
  Binding sites: 54(24/24) ... 252(17/17)


>>>S.D.
   1                      24
5' TTTGCTTCAGTGCTTATTTTACCT 3'
   ::::::::::::::::::::::::                                                           252
5' TTTGCTTCAGTGCTTATTTTACCTccttgcaaggttctgtcgca...gacgttgctacaagcttgatGTGTCCTTCTGCGCCGT 3'
   54                                                                 :::::::::::::::::
                                                                   3' GTGTCCTTCTGCGCCGT 5'
                                                                     17               1
                                                                                   S.D.<<<

>23 S.D. + S.D. EF656435_DD118
TTTGCTTCAGTGCTTATTTTACCTccttgcaaggttctgtcgcaaccttgtgccctggccagccacgcgttaacttgctc
atggcttgctgagtagtgatcttttagagcaagctctggcacgctgttgtttgaggcagcctatattgaggctatttcaa
atgacgttgctacaagcttgatGTGTCCTTCTGCGCCGT

24: S.D. + S.D. ==> EU074895_DD123

  PPC = -75.9%, Size = 199 bp, GC content = 48.2%
  FP: Tm = 57.9 (℃), ΔG = -22.7 (kcal/mol), 3'ΔG = -2.3 (kcal/mol)
  RP: Tm = 60.6 (℃), ΔG = -20.9 (kcal/mol), 3'ΔG = -3.0 (kcal/mol)
  Binding sites: 474(24/24) ... 672(17/17)


>>>S.D.
   1                      24
5' TTTGCTTCAGTGCTTATTTTACCT 3'
   ::::::::::::::::::::::::                                                           672
5' TTTGCTTCAGTGCTTATTTTACCTccttgcaaggttctgtcgca...gacgttgctacaagcttgatGTGTCCTTCTGCGCCGT 3'
   474                                                                :::::::::::::::::
                                                                   3' GTGTCCTTCTGCGCCGT 5'
                                                                     17               1
                                                                                   S.D.<<<

>24 S.D. + S.D. EU074895_DD123
TTTGCTTCAGTGCTTATTTTACCTccttgcaaggttctgtcgcaaccttgtgccctggctagccatgggttaacttgccc
atggcttgctgagtagtgatcttttagagcaagctctggcacgctgttgtttgaggcagcctatattgaggctatttcaa
atgacgttgctacaagcttgatGTGTCCTTCTGCGCCGT

25: S.D. + S.D. ==> EU074897_DD124

  PPC = -75.9%, Size = 199 bp, GC content = 49.7%
  FP: Tm = 57.9 (℃), ΔG = -22.7 (kcal/mol), 3'ΔG = -2.3 (kcal/mol)
  RP: Tm = 60.6 (℃), ΔG = -20.9 (kcal/mol), 3'ΔG = -3.0 (kcal/mol)
  Binding sites: 474(24/24) ... 672(17/17)


>>>S.D.
   1                      24
5' TTTGCTTCAGTGCTTATTTTACCT 3'
   ::::::::::::::::::::::::                                                           672
5' TTTGCTTCAGTGCTTATTTTACCTccttgcaaggttctgtcgca...gacgttgctacaagcttgatGTGTCCTTCTGCGCCGT 3'
   474                                                                :::::::::::::::::
                                                                   3' GTGTCCTTCTGCGCCGT 5'
                                                                     17               1
                                                                                   S.D.<<<

>25 S.D. + S.D. EU074897_DD124
TTTGCTTCAGTGCTTATTTTACCTccttgcaaggttctgtcgcaaccttgtgccctggccagccacgcgttaacttgccc
atggcttgctgagtagtgatcttttagagccagctctggcacgctgttgtttgaggcagcctatattgaggctatttcaa
atgacgttgctacaagcttgatGTGTCCTTCTGCGCCGT

26: S.D. + S.D. ==> AF334660_DD1

  PPC = -75.9%, Size = 199 bp, GC content = 48.7%
  FP: Tm = 57.9 (℃), ΔG = -22.7 (kcal/mol), 3'ΔG = -2.3 (kcal/mol)
  RP: Tm = 60.6 (℃), ΔG = -20.9 (kcal/mol), 3'ΔG = -3.0 (kcal/mol)
  Binding sites: 387(24/24) ... 585(17/17)


>>>S.D.
   1                      24
5' TTTGCTTCAGTGCTTATTTTACCT 3'
   ::::::::::::::::::::::::                                                           585
5' TTTGCTTCAGTGCTTATTTTACCTccttgcaaggttctgtcgca...gacgttgctacaagcttgatGTGTCCTTCTGCGCCGT 3'
   387                                                                :::::::::::::::::
                                                                   3' GTGTCCTTCTGCGCCGT 5'
                                                                     17               1
                                                                                   S.D.<<<

>26 S.D. + S.D. AF334660_DD1
TTTGCTTCAGTGCTTATTTTACCTccttgcaaggttctgtcgcaaccttgtgccctggccagccatgggttaacttgccc
atggcttgctgagtagtgatcttttagagcaagctctggcacgctgttgtttgaggcagcctatattgaggctatttcaa
atgacgttgctacaagcttgatGTGTCCTTCTGCGCCGT

27: S.D. + S.D. ==> EU074904_DD121

  PPC = -75.9%, Size = 199 bp, GC content = 48.2%
  FP: Tm = 57.9 (℃), ΔG = -22.7 (kcal/mol), 3'ΔG = -2.3 (kcal/mol)
  RP: Tm = 60.6 (℃), ΔG = -20.9 (kcal/mol), 3'ΔG = -3.0 (kcal/mol)
  Binding sites: 474(24/24) ... 672(17/17)


>>>S.D.
   1                      24
5' TTTGCTTCAGTGCTTATTTTACCT 3'
   ::::::::::::::::::::::::                                                           672
5' TTTGCTTCAGTGCTTATTTTACCTccttgcaaggttctgtcgca...gacgttgctacaagcttgatGTGTCCTTCTGCGCCGT 3'
   474                                                                :::::::::::::::::
                                                                   3' GTGTCCTTCTGCGCCGT 5'
                                                                     17               1
                                                                                   S.D.<<<

>27 S.D. + S.D. EU074904_DD121
TTTGCTTCAGTGCTTATTTTACCTccttgcaaggttctgtcgcaaccttgtgccctggccagccatgggttaacttgccc
atggcttgctgagtagtgatcttttagagcaagctctggcacgctgttgtttgaggcaacctatattgaggctatttcaa
atgacgttgctacaagcttgatGTGTCCTTCTGCGCCGT

28: S.D. + S.D. ==> EU074905_DD122

  PPC = -75.9%, Size = 199 bp, GC content = 49.2%
  FP: Tm = 57.9 (℃), ΔG = -22.7 (kcal/mol), 3'ΔG = -2.3 (kcal/mol)
  RP: Tm = 60.6 (℃), ΔG = -20.9 (kcal/mol), 3'ΔG = -3.0 (kcal/mol)
  Binding sites: 474(24/24) ... 672(17/17)


>>>S.D.
   1                      24
5' TTTGCTTCAGTGCTTATTTTACCT 3'
   ::::::::::::::::::::::::                                                           672
5' TTTGCTTCAGTGCTTATTTTACCTccttgcaaggttctgtcgca...gacgtcgctacaagcttgatGTGTCCTTCTGCGCCGT 3'
   474                                                                :::::::::::::::::
                                                                   3' GTGTCCTTCTGCGCCGT 5'
                                                                     17               1
                                                                                   S.D.<<<

>28 S.D. + S.D. EU074905_DD122
TTTGCTTCAGTGCTTATTTTACCTccttgcaaggttctgtcgcaaccttgtgccctggccagccatgggttaacttgccc
atggcttgctgagtagtgatcttttagagcaagctctggcacgctgttgtttgaggcagcctatattgaggctatttcaa
atgacgtcgctacaagcttgatGTGTCCTTCTGCGCCGT

29: S.D. + S.D. ==> AF411415_DD100

  PPC = -75.9%, Size = 199 bp, GC content = 49.2%
  FP: Tm = 57.9 (℃), ΔG = -22.7 (kcal/mol), 3'ΔG = -2.3 (kcal/mol)
  RP: Tm = 60.6 (℃), ΔG = -20.9 (kcal/mol), 3'ΔG = -3.0 (kcal/mol)
  Binding sites: 392(24/24) ... 590(17/17)


>>>S.D.
   1                      24
5' TTTGCTTCAGTGCTTATTTTACCT 3'
   ::::::::::::::::::::::::                                                           590
5' TTTGCTTCAGTGCTTATTTTACCTccttgcaaggttctgtcgca...gacgttgctacaagcttgatGTGTCCTTCTGCGCCGT 3'
   392                                                                :::::::::::::::::
                                                                   3' GTGTCCTTCTGCGCCGT 5'
                                                                     17               1
                                                                                   S.D.<<<

>29 S.D. + S.D. AF411415_DD100
TTTGCTTCAGTGCTTATTTTACCTccttgcaaggttctgtcgcaaccttgtgccctggccagccatgggttaccatggct
tgctgagtagtgatcttttagagcaagctctggcacgctgacgctgttgtttgaggcagcctatattgaggctatttcaa
atgacgttgctacaagcttgatGTGTCCTTCTGCGCCGT

30: S.D. + S.D. ==> AF411416_DD101

  PPC = -75.9%, Size = 199 bp, GC content = 49.2%
  FP: Tm = 57.9 (℃), ΔG = -22.7 (kcal/mol), 3'ΔG = -2.3 (kcal/mol)
  RP: Tm = 60.6 (℃), ΔG = -20.9 (kcal/mol), 3'ΔG = -3.0 (kcal/mol)
  Binding sites: 388(24/24) ... 586(17/17)


>>>S.D.
   1                      24
5' TTTGCTTCAGTGCTTATTTTACCT 3'
   ::::::::::::::::::::::::                                                           586
5' TTTGCTTCAGTGCTTATTTTACCTccttgcaaggttctgtcgca...gacgttgctacaagcttgatGTGTCCTTCTGCGCCGT 3'
   388                                                                :::::::::::::::::
                                                                   3' GTGTCCTTCTGCGCCGT 5'
                                                                     17               1
                                                                                   S.D.<<<

>30 S.D. + S.D. AF411416_DD101
TTTGCTTCAGTGCTTATTTTACCTccttgcaaggttctgtcgcaaccttgtgccctggccagccatgggttaccatggct
tgctgagtagtgatcttttagagcaagctctggcacgctgacgctgttgtttgaggcagcctatattgaggctatttcaa
atgacgttgctacaagcttgatGTGTCCTTCTGCGCCGT

31: S.D. + S.D. ==> EU074900_DD120

  PPC = -75.9%, Size = 199 bp, GC content = 49.2%
  FP: Tm = 57.9 (℃), ΔG = -22.7 (kcal/mol), 3'ΔG = -2.3 (kcal/mol)
  RP: Tm = 60.6 (℃), ΔG = -20.9 (kcal/mol), 3'ΔG = -3.0 (kcal/mol)
  Binding sites: 474(24/24) ... 672(17/17)


>>>S.D.
   1                      24
5' TTTGCTTCAGTGCTTATTTTACCT 3'
   ::::::::::::::::::::::::                                                           672
5' TTTGCTTCAGTGCTTATTTTACCTccttgcaaggttctgtcgca...gacgttgctacaagcttgatGTGTCCTTCTGCGCCGT 3'
   474                                                                :::::::::::::::::
                                                                   3' GTGTCCTTCTGCGCCGT 5'
                                                                     17               1
                                                                                   S.D.<<<

>31 S.D. + S.D. EU074900_DD120
TTTGCTTCAGTGCTTATTTTACCTccttgcaaggttctgtcgcaaccttgtgccctggccagccacgggttaacttgccc
atggcttgctgagtagtgatcttttagagcaagctctggcacgctgttgtttgaggcagcctatattgaggctatttcaa
atgacgttgctacaagcttgatGTGTCCTTCTGCGCCGT

32: S.D. + S.D. ==> AF174573_DD102

  PPC = -75.9%, Size = 198 bp, GC content = 48.5%
  FP: Tm = 57.9 (℃), ΔG = -22.7 (kcal/mol), 3'ΔG = -2.3 (kcal/mol)
  RP: Tm = 60.6 (℃), ΔG = -20.9 (kcal/mol), 3'ΔG = -3.0 (kcal/mol)
  Binding sites: 371(24/24) ... 568(17/17)


>>>S.D.
   1                      24
5' TTTGCTTCAGTGCTTATTTTACCT 3'
   ::::::::::::::::::::::::                                                           568
5' TTTGCTTCAGTGCTTATTTTACCTccttgcaaggttctgtcgca...gacgttgctacaagcttgatGTGTCCTTCTGCGCCGT 3'
   371                                                                :::::::::::::::::
                                                                   3' GTGTCCTTCTGCGCCGT 5'
                                                                     17               1
                                                                                   S.D.<<<

>32 S.D. + S.D. AF174573_DD102
TTTGCTTCAGTGCTTATTTTACCTccttgcaaggttctgtcgcaaccttgtgcctggccagccatgggttaacttgccca
tggcttgctgagtagtgatcttttagagcaagctctggcacgctgttgtttgaggcagcctatattgaggctatttcaaa
tgacgttgctacaagcttgatGTGTCCTTCTGCGCCGT

33: S.D. + S.D. ==> AY686649_DD2

  PPC = -75.9%, Size = 189 bp, GC content = 49.2%
  FP: Tm = 57.9 (℃), ΔG = -22.7 (kcal/mol), 3'ΔG = -2.3 (kcal/mol)
  RP: Tm = 60.6 (℃), ΔG = -20.9 (kcal/mol), 3'ΔG = -3.0 (kcal/mol)
  Binding sites: 54(24/24) ... 242(17/17)


>>>S.D.
   1                      24
5' TTTGCTTCAGTGCTTATTTTACCT 3'
   ::::::::::::::::::::::::                                                           242
5' TTTGCTTCAGTGCTTATTTTACCTccttgcaaggaccttgtgcc...gacgttgctacaagcttgatGTGTCCTTCTGCGCCGT 3'
   54                                                                 :::::::::::::::::
                                                                   3' GTGTCCTTCTGCGCCGT 5'
                                                                     17               1
                                                                                   S.D.<<<

>33 S.D. + S.D. AY686649_DD2
TTTGCTTCAGTGCTTATTTTACCTccttgcaaggaccttgtgccctggccagccacgggttaacttgcccatggcttgct
gagtagtgatcttttagagcaagctctggcacgctgttgtttgaggcagcctatattgaggctatttcaaatgacgttgc
tacaagcttgatGTGTCCTTCTGCGCCGT

34: S.D. + S.D. ==> AB097465_DD109

  PPC = -67.5%, Size = 197 bp, GC content = 49.2%
  FP: Tm = 57.9 (℃), ΔG = -22.7 (kcal/mol), 3'ΔG = -2.3 (kcal/mol)
  RP: Tm = 58.5 (℃), ΔG = -19.7 (kcal/mol), 3'ΔG = -3.0 (kcal/mol)
  Binding sites: 383(24/24) ... 578(16/17)


>>>S.D.
   1                      24
5' TTTGCTTCAGTGCTTATTTTACCT 3'
   ::::::::::::::::::::::::                                                          578
5' TTTGCTTCAGTGCTTATTTTACCTccttgcaaggttctgtcaac...gacgttgctacaagcttgatGTGTCCTTCTGCGCCG 3'
   383                                                                ::::::::::::::::
                                                                   3' GTGTCCTTCTGCGCCGt 5'
                                                                     17              2
                                                                                   S.D.<<<

>34 S.D. + S.D. AB097465_DD109
TTTGCTTCAGTGCTTATTTTACCTccttgcaaggttctgtcaaccttgtgccctggccagccacgggttaacttgcccat
ggcttgctgagtagtgatcttttagagcaagctctggcacgctgttgtttgaggcagcctgtattgaggctatttcaaat
gacgttgctacaagcttgatGTGTCCTTCTGCGCCGt

35: S.D. + S.D. ==> KC597691_DD1a.3

  PPC = -57.0%, Size = 200 bp, GC content = 49.5%
  FP: Tm = 40.4 (℃), ΔG = -12.4 (kcal/mol), 3'ΔG = -2.3 (kcal/mol)
  RP: Tm = 60.6 (℃), ΔG = -20.9 (kcal/mol), 3'ΔG = -3.0 (kcal/mol)
  Binding sites: 49(15/24) ... 239(17/17)


>>>S.D.
   1        10            24
5' tttgcttcaGTGCTTATTTTACCT 3'
            :::::::::::::::                                                           239
         5' GTGCTTATTTTACCTccttgcaaggttctgtcgca...gacgttgctacaagcttgatGTGTCCTTCTGCGCCGT 3'
            49                                                        :::::::::::::::::
                                                                   3' GTGTCCTTCTGCGCCGT 5'
                                                                     17               1
                                                                                   S.D.<<<

>35 S.D. + S.D. KC597691_DD1a.3
tttgcttcaGTGCTTATTTTACCTccttgcaaggttctgtcgcaaccttgtgccctggccagccatgggttgacttgccc
atggcttgctgagtagtgatcttttagagcaagctctggcacgctgttgtttgagggcagcctatattgaggctatttca
aatgacgttgctacaagcttgatGTGTCCTTCTGCGCCGT

36: S.D. + S.D. ==> AF174542_DD117

  PPC = -44.0%, Size = 199 bp, GC content = 48.7%
  FP: Tm = 32.6 (℃), ΔG = -9.9 (kcal/mol), 3'ΔG = -2.3 (kcal/mol)
  RP: Tm = 60.6 (℃), ΔG = -20.9 (kcal/mol), 3'ΔG = -3.0 (kcal/mol)
  Binding sites: 382(13/24) ... 569(17/17)


>>>S.D.
   1          12          24
5' tttgcttcagtGCTTATTTTACCT 3'
              :::::::::::::                                                           569
           5' GCTTATTTTACCTccttgcaaggttctgtcgca...gacgttgctacaagcttgatGTGTCCTTCTGCGCCGT 3'
              382                                                     :::::::::::::::::
                                                                   3' GTGTCCTTCTGCGCCGT 5'
                                                                     17               1
                                                                                   S.D.<<<

>36 S.D. + S.D. AF174542_DD117
tttgcttcagtGCTTATTTTACCTccttgcaaggttctgtcgcaaccttgtgccctggccagccatgggttaacttgccc
atggcttgctgagtagtgatcttttagagcaagctctggcacgctgttgtttgaggcagcctatattgaggctatttcaa
atgacgttgctacaagcttgatGTGTCCTTCTGCGCCGT

37: S.D. + S.D. ==> AF174570_DD105

  PPC = -30.7%, Size = 199 bp, GC content = 49.2%
  FP: Tm = 57.9 (℃), ΔG = -22.7 (kcal/mol), 3'ΔG = -2.3 (kcal/mol)
  RP: Tm = 32.5 (℃), ΔG = -10.0 (kcal/mol), 3'ΔG = -3.0 (kcal/mol)
  Binding sites: 371(24/24) ... 563(11/17)


>>>S.D.
   1                      24
5' TTTGCTTCAGTGCTTATTTTACCT 3'
   ::::::::::::::::::::::::                                                     563
5' TTTGCTTCAGTGCTTATTTTACCTccttgcaaggttctgtcgca...gacgttgctacaagcttgatGTGTCCTTCTG 3'
   371                                                                :::::::::::
                                                                   3' GTGTCCTTCTGcgccgt 5'
                                                                     17         7     1
                                                                                   S.D.<<<

>37 S.D. + S.D. AF174570_DD105
TTTGCTTCAGTGCTTATTTTACCTccttgcaaggttctgtcgcaaccttgtgccctggccagccatgggttaacttgccc
atggcttgctgagtagtgatcttttagagcaagctctggcacgctgttgtttgaggcagcctatattgaggctatctcaa
atgacgttgctacaagcttgatGTGTCCTTCTGcgccgt


################################################################################

                                  InFile: OSD_primer.fa
                                 OutFile: OSD_MFEprimer.txt
                                Database: DATA.fas
                              Degenerate: No
                                 k value: 9

Concentration of monovalent cations [mM]: 50
  Concentration of divalent cations [mM]: 1.5
  Concentration of annealing oligos [nM]: 50
             Concentration of dNTPs [mM]: 0.25

                          PPC cutoff [%]: 10.0
                         Size start [bp]: 50
                          Size stop [bp]: 2000
                           Tm start [℃]: 0
                            Tm stop [℃]: Unlimited
                    ΔG start [kcal/mol]: Unlimited
                     ΔG stop [kcal/mol]: 0


Time used: 0.05 s
Date: 2018-11-22 13:22:04
