# Supplementary material for: Genome Size, rDNA Copy, and qPCR Assays for Symbiodiniaceae
Source: Front Microbiol. 2020 May 26;11:847. doi: 10.3389/fmicb.2020.00847 (PMC7264167; doi:10.3389/fmicb.2020.00847)
Supplement: Supplementary file 10 [file Data_Sheet_3.zip › Supplementary File S3.E.txt]

Supplementary File S3. (E) Effrenium

MFEprimer V2.0 [Nov-8-2011]

Wubin Qu, Zhiyong Shen, Dongsheng Zhao, Yi Yang and Chenggang Zhang. (2009)
MFEprimer: multiple factor evaluation of the specificity of PCR primers,
Bioinformatics, 25(2), 276-278.


Query = S.E.; S.E.
        2 primer sequences


Database = DATA.fas


Reports Beginning...............................................................


Distribution of 5 potential PCR amplicons predicted by MFEprimer-2.0 on the query primers


[Sorted by average Tm in descending order]
                                                                  FP      RP      FP      RP      FP      RP 
                                                 Size    PPC      Tm      Tm      ΔG     ΔG    3'ΔG   3'ΔG
Primers producing potential PCR products:        (bp)    (%)      ℃      ℃      (kcal/mol)        (kcal/mol)  


1: AY160123_EE101                                 169   -96.6    56.9    57.1   -21.0   -20.4    -1.6    -4.7
2: OSE_ITS_1                                      169   -96.6    56.9    57.1   -21.0   -20.4    -1.6    -4.7
3: JN558084._EE1                                  169   -96.6    56.9    57.1   -21.0   -20.4    -1.6    -4.7
4: KJ650342._EE                                   169   -96.6    56.9    57.1   -21.0   -20.4    -1.6    -4.7
5: HE653238._EE                                   169   -30.0    29.2    43.7    -9.2   -13.3    -1.6    -4.7


Details for the primers binding to the DNA template
[Sorted by average Tm in descending order]

1: S.E. + S.E. ==> AY160123_EE101

  PPC = -96.6%, Size = 169 bp, GC content = 47.3%
  FP: Tm = 56.9 (℃), ΔG = -21.0 (kcal/mol), 3'ΔG = -1.6 (kcal/mol)
  RP: Tm = 57.1 (℃), ΔG = -20.4 (kcal/mol), 3'ΔG = -4.7 (kcal/mol)
  Binding sites: 633(21/21) ... 801(20/20)


>>>S.E.
   1                   21
5' GAGGTAAGCTGGACTGATTTG 3'
   :::::::::::::::::::::                                                              801
5' GAGGTAAGCTGGACTGATTTGtcgcgcatcactgggcacgt...tgaatttaagcatataagtaAGCGGAGGAAAAGGAACTAA 3'
   633                                                             ::::::::::::::::::::
                                                                3' AGCGGAGGAAAAGGAACTAA 5'
                                                                  20                  1
                                                                                   S.E.<<<

>1 S.E. + S.E. AY160123_EE101
GAGGTAAGCTGGACTGATTTGtcgcgcatcactgggcacgtgtgtccgttttggcccaatcatgccagcctgccaagcaa
ttggtgctcaaataccaatcttagcatgaagtcagacaagcaaacccgctgaatttaagcatataagtaAGCGGAGGAAA
AGGAACTAA

2: S.E. + S.E. ==> OSE_ITS_1

  PPC = -96.6%, Size = 169 bp, GC content = 47.3%
  FP: Tm = 56.9 (℃), ΔG = -21.0 (kcal/mol), 3'ΔG = -1.6 (kcal/mol)
  RP: Tm = 57.1 (℃), ΔG = -20.4 (kcal/mol), 3'ΔG = -4.7 (kcal/mol)
  Binding sites: 522(21/21) ... 690(20/20)


>>>S.E.
   1                   21
5' GAGGTAAGCTGGACTGATTTG 3'
   :::::::::::::::::::::                                                              690
5' GAGGTAAGCTGGACTGATTTGtcgcgcatcactgggcacgt...tgaatttaagcatataagtaAGCGGAGGAAAAGGAACTAA 3'
   522                                                             ::::::::::::::::::::
                                                                3' AGCGGAGGAAAAGGAACTAA 5'
                                                                  20                  1
                                                                                   S.E.<<<

>2 S.E. + S.E. OSE_ITS_1
GAGGTAAGCTGGACTGATTTGtcgcgcatcactgggcacgtgtgtccgttttggcccaatcatgccagcctgccaagcaa
ttggtgctcaaataccaatcttagcatgaagtcagacaagcaaacccgctgaatttaagcatataagtaAGCGGAGGAAA
AGGAACTAA

3: S.E. + S.E. ==> JN558084._EE1

  PPC = -96.6%, Size = 169 bp, GC content = 47.3%
  FP: Tm = 56.9 (℃), ΔG = -21.0 (kcal/mol), 3'ΔG = -1.6 (kcal/mol)
  RP: Tm = 57.1 (℃), ΔG = -20.4 (kcal/mol), 3'ΔG = -4.7 (kcal/mol)
  Binding sites: 186(21/21) ... 354(20/20)


>>>S.E.
   1                   21
5' GAGGTAAGCTGGACTGATTTG 3'
   :::::::::::::::::::::                                                              354
5' GAGGTAAGCTGGACTGATTTGtcgcgcatcactgggcacgt...tgaatttaagcatataagtaAGCGGAGGAAAAGGAACTAA 3'
   186                                                             ::::::::::::::::::::
                                                                3' AGCGGAGGAAAAGGAACTAA 5'
                                                                  20                  1
                                                                                   S.E.<<<

>3 S.E. + S.E. JN558084._EE1
GAGGTAAGCTGGACTGATTTGtcgcgcatcactgggcacgtgtgtccgttttggcccaatcatgccagcctgccaagcaa
ttggtgctcaaataccaatcttagcatgaagtcagacaagcaaacccgctgaatttaagcatataagtaAGCGGAGGAAA
AGGAACTAA

4: S.E. + S.E. ==> KJ650342._EE CCMA192

  PPC = -96.6%, Size = 169 bp, GC content = 47.3%
  FP: Tm = 56.9 (℃), ΔG = -21.0 (kcal/mol), 3'ΔG = -1.6 (kcal/mol)
  RP: Tm = 57.1 (℃), ΔG = -20.4 (kcal/mol), 3'ΔG = -4.7 (kcal/mol)
  Binding sites: 521(21/21) ... 689(20/20)


>>>S.E.
   1                   21
5' GAGGTAAGCTGGACTGATTTG 3'
   :::::::::::::::::::::                                                              689
5' GAGGTAAGCTGGACTGATTTGtcgcgcatcactgggcacgt...tgaatttaagcatataagtaAGCGGAGGAAAAGGAACTAA 3'
   521                                                             ::::::::::::::::::::
                                                                3' AGCGGAGGAAAAGGAACTAA 5'
                                                                  20                  1
                                                                                   S.E.<<<

>4 S.E. S.E. KJ650342._EE CCMA192
GAGGTAAGCTGGACTGATTTGtcgcgcatcactgggcacgtgtgtccgttttggcccaatcatgccagcctgccaagcaa
ttggtgctcaaataccaatcttagcatgaagtcagacaagcaaacccgctgaatttaagcatataagtaAGCGGAGGAAA
AGGAACTAA

5: S.E. + S.E. ==> HE653238._EE

  PPC = -30.0%, Size = 169 bp, GC content = 47.3%
  FP: Tm = 29.2 (℃), ΔG = -9.2 (kcal/mol), 3'ΔG = -1.6 (kcal/mol)
  RP: Tm = 43.7 (℃), ΔG = -13.3 (kcal/mol), 3'ΔG = -4.7 (kcal/mol)
  Binding sites: 2230(11/21) ... 2381(13/20)


>>>S.E.
   1         11        21
5' gaggtaagctGGACTGATTTG 3'
             :::::::::::                                                       2381
          5' GGACTGATTTGtcgcgcatcactgggcacgt...tgaatttaagcatataagtaAGCGGAGGAAAAG 3'
             2230                                                  :::::::::::::
                                                                3' AGCGGAGGAAAAGgaactaa 5'
                                                                  20           8      1
                                                                                   S.E.<<<

>5 S.E. + S.E. HE653238._EE
gaggtaagctGGACTGATTTGtcgcgcatcactgggcacgtgtgtccgttttggcccaatcatgccagcctgccaagcaa
ttggtgctcaaataccaatcttagcatgaagtcagacaagcaaacccgctgaatttaagcatataagtaAGCGGAGGAAA
AGgaactaa


################################################################################

                                  InFile: OSE_primer.fa
                                 OutFile: OSE_MFEprimer.txt
                                Database: DATA.fas
                              Degenerate: No
                                 k value: 9

Concentration of monovalent cations [mM]: 50
  Concentration of divalent cations [mM]: 1.5
  Concentration of annealing oligos [nM]: 50
             Concentration of dNTPs [mM]: 0.25

                          PPC cutoff [%]: 10.0
                         Size start [bp]: 50
                          Size stop [bp]: 2000
                           Tm start [℃]: 0
                            Tm stop [℃]: Unlimited
                    ΔG start [kcal/mol]: Unlimited
                     ΔG stop [kcal/mol]: 0


Time used: 0.03 s
Date: 2018-11-22 11:31:06
