# Supplementary material for: Genome Size, rDNA Copy, and qPCR Assays for Symbiodiniaceae
Source: Front Microbiol. 2020 May 26;11:847. doi: 10.3389/fmicb.2020.00847 (PMC7264167; doi:10.3389/fmicb.2020.00847)
Supplement: Supplementary file 10 [file Data_Sheet_3.zip › Supplementary File S3.F.txt]

Supplementary File S3. (F) Fugacium

MFEprimer V2.0 [Nov-8-2011]

Wubin Qu, Zhiyong Shen, Dongsheng Zhao, Yi Yang and Chenggang Zhang. (2009)
MFEprimer: multiple factor evaluation of the specificity of PCR primers,
Bioinformatics, 25(2), 276-278.


Query = S.F.; S.F.
        2 primer sequences


Database = DATA.fas


Reports Beginning...............................................................


Distribution of 3 potential PCR amplicons predicted by MFEprimer-2.0 on the query primers


[Sorted by average Tm in descending order]
                                                                  FP      RP      FP      RP      FP      RP 
                                                 Size    PPC      Tm      Tm      ΔG     ΔG    3'ΔG   3'ΔG
Primers producing potential PCR products:        (bp)    (%)      ℃      ℃      (kcal/mol)        (kcal/mol)  


1: OSF_ITS_2                                      115   -97.0    59.7    61.2   -23.4   -24.5    -2.8    -1.9
2: AF333517_FF1                                   115   -97.0    61.2    59.7   -24.5   -23.4    -1.9    -2.8
3: AF180130_FF100                                 111   -97.0    58.6    59.7   -22.6   -23.4    -1.9    -2.8


Details for the primers binding to the DNA template
[Sorted by average Tm in descending order]

1: S.F. + S.F. ==> OSF_ITS_2

  PPC = -97.0%, Size = 115 bp, GC content = 42.6%
  FP: Tm = 59.7 (℃), ΔG = -23.4 (kcal/mol), 3'ΔG = -2.8 (kcal/mol)
  RP: Tm = 61.2 (℃), ΔG = -24.5 (kcal/mol), 3'ΔG = -1.9 (kcal/mol)
  Binding sites: 870(23/23) ... 984(24/24)


>>>S.F.
   1                     23
5' CAGCGTCACTCAAGAAATACCAT 3'
   :::::::::::::::::::::::                                                                  984
5' CAGCGTCACTCAAGAAATACCATttcaaggtggaatcttgaat...actcattcaataagccattgACTAGAGTTTCAATGGCTCACAGG 3'
   870                                                               ::::::::::::::::::::::::
                                                                  3' ACTAGAGTTTCAATGGCTCACAGG 5'
                                                                    24                      1
                                                                                         S.F.<<<

>1 S.F. + S.F. OSF_ITS_2
CAGCGTCACTCAAGAAATACCATttcaaggtggaatcttgaatagcatcgcgcaaagcttttgcaagaccaactcattca
ataagccattgACTAGAGTTTCAATGGCTCACAGG

2: S.F. + S.F. ==> AF333517_FF1

  PPC = -97.0%, Size = 115 bp, GC content = 42.6%
  FP: Tm = 61.2 (℃), ΔG = -24.5 (kcal/mol), 3'ΔG = -1.9 (kcal/mol)
  RP: Tm = 59.7 (℃), ΔG = -23.4 (kcal/mol), 3'ΔG = -2.8 (kcal/mol)
  Binding sites: 436(24/24) ... 550(23/23)


>>>S.F.
   1                      24
5' CCTGTGAGCCATTGAAACTCTAGT 3'
   ::::::::::::::::::::::::                                                                 550
5' CCTGTGAGCCATTGAAACTCTAGTcaatggcttattgaatgagt...attcaagattccaccttgaaATGGTATTTCTTGAGTGACGCTG 3'
   436                                                                :::::::::::::::::::::::
                                                                   3' ATGGTATTTCTTGAGTGACGCTG 5'
                                                                     23                     1
                                                                                         S.F.<<<

>2 S.F. + S.F. AF333517_FF1
CCTGTGAGCCATTGAAACTCTAGTcaatggcttattgaatgagttggtcttgcaaaagctttgcgcgatgctattcaaga
ttccaccttgaaATGGTATTTCTTGAGTGACGCTG

3: S.F. + S.F. ==> AF180130_FF100

  PPC = -97.0%, Size = 111 bp, GC content = 43.2%
  FP: Tm = 58.6 (℃), ΔG = -22.6 (kcal/mol), 3'ΔG = -1.9 (kcal/mol)
  RP: Tm = 59.7 (℃), ΔG = -23.4 (kcal/mol), 3'ΔG = -2.8 (kcal/mol)
  Binding sites: 422(24/24) ... 532(23/23)


>>>S.F.
   1                      24
5' CCTGTGAGCCATTGAAACTCTAGT 3'
   ::.:::::::::::::::::::::                                                                 532
5' CCCGTGAGCCATTGAAACTCTAGTcaatggcttattgaatgtcg...ctattcaagattccactgaaATGGTATTTCTTGAGTGACGCTG 3'
   422                                                                :::::::::::::::::::::::
                                                                   3' ATGGTATTTCTTGAGTGACGCTG 5'
                                                                     23                     1
                                                                                         S.F.<<<

>3 S.F. + S.F. AF180130_FF100
CCTGTGAGCCATTGAAACTCTAGTcaatggcttattgaatgtcggtcttgcaaaagctttgcgcgatgctattcaagatt
ccactgaaATGGTATTTCTTGAGTGACGCTG


################################################################################

                                  InFile: OSF_primer.fa
                                 OutFile: OSF_MFEprimer.txt
                                Database: DATA.fas
                              Degenerate: No
                                 k value: 9

Concentration of monovalent cations [mM]: 50
  Concentration of divalent cations [mM]: 1.5
  Concentration of annealing oligos [nM]: 50
             Concentration of dNTPs [mM]: 0.25

                          PPC cutoff [%]: 10.0
                         Size start [bp]: 50
                          Size stop [bp]: 2000
                           Tm start [℃]: 0
                            Tm stop [℃]: Unlimited
                    ΔG start [kcal/mol]: Unlimited
                     ΔG stop [kcal/mol]: 0


Time used: 0.03 s
Date: 2018-11-22 11:22:25
